# Supplementary material for: Genome wide transcriptome analysis reveals ABA mediated response in Arabidopsis during gold (AuCl−4) treatment
Source: Front Plant Sci. 2014 Nov 28;5:652. doi: 10.3389/fpls.2014.00652 (PMC4246665; doi:10.3389/fpls.2014.00652)
Supplement: Supplementary file 1 [file Presentation1.ZIP]

Archive with 15 entries (14 files):
- Supplementary material/
- Supplementary material/File List.DOCX
- Supplementary material/Supplementary Figure 1a.TIF
- Supplementary material/Supplementary Figure 1b.TIF
- Supplementary material/Supplementary Figure 2.TIF
- Supplementary material/Supplementary Figure 3.TIF
- Supplementary material/Supplementary Figure 4.TIF
- Supplementary material/Supplementary File 1.XLSX
- Supplementary material/Supplementary File 2.XLSX
- Supplementary material/Supplementary File 3.XLSX
- Supplementary material/Supplementary File 4.XLSX
- Supplementary material/Supplementary File 5.XLSX
- Supplementary material/Supplementary File 6_WebSCOPE.709228.xml
- Supplementary material/Supplementary File 7_WebSCOPE.709229.xml
- Supplementary material/Supplementary Table 1.DOCX
