# Supplementary material for: Genome wide transcriptome analysis reveals ABA mediated response in Arabidopsis during gold (AuCl−4) treatment
Source: Front Plant Sci. 2014 Nov 28;5:652. doi: 10.3389/fpls.2014.00652 (PMC4246665; doi:10.3389/fpls.2014.00652)
Supplement: Supplementary file 1 [file Presentation1.ZIP › Supplementary material/Supplementary File 1.XLSX]

## Sheet: Gene List
Transcript Cluster ID	Au Bi-weight Avg Signal (log2)	C Bi-weight Avg Signal (log2)	Fold Change (linear) (Au vs. C)	ANOVA p-value (Au vs. C)	FDR p-value (Au vs. C)	Gene Symbol	Description	Chromosome	Genomic Position	Public Gene IDs
13441620	11.87	7.17	26.13	2.04e-07	0.000597	DIN2	beta-glucosidase 30	3	22216672 - 22220824	NM_115877, AT3G60140.1
13476274	12.22	7.71	22.7	1.29e-07	0.000597	CYP82C2	cytochrome P450, family 82, subfamily C, polypeptide 2	4	15462408 - 15464358	NM_119348, AT4G31970.1
13404901	11.09	6.78	19.88	6e-06	0.001404	BGLU28	beta glucosidase 28	2	18346439 - 18349966	NM_180085, AT2G44460.1, BT023443
13381502	9.8	5.99	14.05	5e-06	0.001357	AT1G60750	auxin-induced atb2-like protein	1	22362293 - 22363854	NM_104758, AT1G60750.1
13504415	9.44	5.64	13.99	2.1e-07	0.000597	NIT4, GAPB	bifunctional nitrilase/nitrile hydratase NIT4, glyceraldehyde-3-phosphate dehydrogenase B	5	7379199 - 7381935	NM_122135, AT5G22300.1, U09961, AY039539
13427735	8.33	4.71	12.32	2e-06	0.000965	AT3G13630	hypothetical protein	3	4456954 - 4458134	NM_112209, AT3G13630.1, NM_001125148, AT3G13630.2
13365263	8.12	4.53	12.04	3.2e-05	0.002315	THA1	threonine aldolase	1	2743761 - 2747967	NM_179283, NM_001035924, AT1G08630.4, AT1G08630.2, NM_179284, NM_100736, AT1G08630.3, AT1G08630.1, NM_001084023, AT1G08630.5, AY080670
13508296	8.8	5.34	10.97	4e-06	0.001265	AT5G39050	HXXXD-type acyl-transferase-like protein	5	15634586 - 15636065	NM_123267, AT5G39050.1, AY052335
13361429	10.56	7.18	10.39	1e-06	0.000909	AT1G80160	lactoylglutathione lyase / glyoxalase I-like protein	1	30151003 - 30152190	NM_001084382, AT1G80160.2, NM_106665, AT1G80160.1, AK317177
13374839	9.09	5.74	10.2	1.9e-05	0.001906	AOX1D	alternative oxidase 3	1	11666977 - 11668690	NM_102968, AT1G32350.1, BT029014
13415110	6.86	3.55	9.95	8.2e-05	0.003412	CYP71A12	cytochrome P450 71A12	2	13099336 - 13101413	NM_128628, AT2G30750.1, AY094484
13341223	8.93	5.67	9.6	1e-06	0.00091	GSTU24	glutathione S-transferase TAU 24	1	5869846 - 5870840	NM_101578, AT1G17170.1, BT012184
13368466	10.56	7.3	9.59	7.37e-07	0.000744	PDR12	ABC transporter G family member 40	1	5331858 - 5338326	NM_101421, AT1G15520.1
13442424	9.2	5.99	9.26	5.2e-05	0.002862	AT4G03410	Peroxisomal membrane 22 kDa (Mpv17/PMP22) family protein	3	22881807 - 22881878	NM_202776, NM_116579, AT4G03410.1, AT4G03410.2
13508989	9.39	6.26	8.73	1.5e-05	0.001766	GLIP1	GDSL esterase/lipase 1	5	16418920 - 16420400	NM_123464, AT5G40990.1
13335368	9.08	5.99	8.52	0.000146	0.004534	AT4G03410	Peroxisomal membrane 22 kDa (Mpv17/PMP22) family protein	1	892514 - 892585	NM_202776, NM_116579, AT4G03410.1, AT4G03410.2
13504423	9.08	5.99	8.52	0.000146	0.004534	AT4G03410	Peroxisomal membrane 22 kDa (Mpv17/PMP22) family protein	5	7387888 - 7387959	NM_202776, NM_116579, AT4G03410.1, AT4G03410.2
13357721	8.86	5.77	8.51	7.58e-07	0.000747	AT1G71140	MATE efflux family protein	1	26824677 - 26826748	NM_105783, AT1G71140.1
13530189	9.15	6.16	7.94	0.00014	0.00445	SQE6	Squalene monooxygenase 1,2	5	8183075 - 8186640	NM_122321, AT5G24160.1
13356582	7.23	4.27	7.77	0.000652	0.010143	MYB62	myb domain protein 62	1	25603842 - 25605096	NM_105503, AT1G68320.1, AY519568
13393188	9.05	6.14	7.52	1.2e-05	0.001663	UGT73B4	UDP-glycosyltransferase 73B4	2	6761635 - 6763500	NM_001202600, NM_127109, AT2G15490.1, AT2G15490.3, NM_201740, AT2G15490.2, AK227684
13508244	9.36	6.47	7.39	5.2e-05	0.002862	AT5G38910	putative germin-like protein subfamily 1 member 9	5	15578811 - 15579584	NM_123253, AT5G38910.1
13449554	10.05	7.17	7.36	1.29e-07	0.000597	AT3G14770	nodulin MtN3-like protein	3	4957334 - 4959704	NM_112338, AT3G14770.1, AY054229
13537526	7.92	5.08	7.17	1.1e-05	0.001657	AT5G49690	UDP-glycosyltransferase-like protein	5	20189655 - 20191390	NM_124347, AT5G49690.1, AK117150
13458869	8.96	6.25	6.56	3.71e-07	0.000597	SULTR3;1	sulfate transporter 3.1	3	19251287 - 19255760	NM_115049, AT3G51895.1, AY099873
13459362	7.77	5.11	6.34	0.000138	0.004426	UGT73C7	UDP-glucosyl transferase 73C7	3	19702456 - 19703976	NM_115176, AT3G53160.1, BT015093
13376891	9.09	6.45	6.21	0.000125	0.00418	CIPK17	CBL-interacting serine/threonine-protein kinase 17	1	17813976 - 17817283	NM_103723, AT1G48260.1, AY036958
13510091	6.57	3.99	6	0.000785	0.011379	AT5G43570	Serine protease inhibitor, potato inhibitor I-type family protein	5	17506401 - 17507600	NM_123723, AT5G43570.1
13533132	6.56	3.98	5.98	0.001275	0.015116	AT5G37970	S-adenosyl-L-methionine-dependent methyltransferase-like protein	5	15123089 - 15124684	NM_123156, AT5G37970.1
13410099	6.9	4.36	5.81	1.1e-05	0.001642	AT2G18480	putative polyol transporter 3	2	8009323 - 8011255	NM_127404, AT2G18480.1
13485035	9.01	6.51	5.66	1.5e-05	0.001748	PPDK	pyruvate, phosphate dikinase 1	4	8864828 - 8870967	NM_001036570, AT4G15530.3, NM_179060, NM_001084926, AT4G15530.4, AT4G15530.1, NM_001125515, NM_001084927, NM_117643, AT4G15530.2, AT4G15530.5, AT4G15530.6, AK317187
13459360	8.54	6.06	5.56	2.9e-05	0.002247	UGT73D1	UDP-glucosyl transferase 73D1	3	19697736 - 19699259	NM_115175, AT3G53150.1
13414471	6.65	4.21	5.43	5e-06	0.001357	AT2G29150	tropine dehydrogenase	2	12535715 - 12536964	NM_128472, AT2G29150.1, DQ056552
13493360	8.38	5.94	5.43	3e-06	0.001094	UGT73B2	UDP-glucosyltransferase 73B2	4	16345281 - 16347133	NM_119575, AT4G34135.1, NM_179161, AT4G34135.2, AY035164
13396440	6.85	4.41	5.42	0.00185	0.019245	AT2G23830	vesicle-associated membrane protein-like protein	2	10143646 - 10144511	NM_127946, AT2G23830.1
13393325	9.03	6.61	5.37	9.2e-05	0.003572			2	7039094 - 7039165
13411459	9.03	6.61	5.37	9.2e-05	0.003572			2	9270663 - 9270734
13480359	9.03	6.61	5.37	9.2e-05	0.003572			4	424717 - 424788
13490607	9.03	6.61	5.37	9.2e-05	0.003572			4	13882917 - 13882988
13434647	7.49	5.08	5.32	2.8e-05	0.002214	AT3G29670	HXXXD-type acyl-transferase-like protein	3	11527872 - 11529350	NM_113889, AT3G29670.1, AK118746
13450196	8.29	5.88	5.3	2.2e-05	0.002067	AT3G16530	legume lectin-like protein	3	5624377 - 5625470	NM_112525, AT3G16530.1, AY054194
13404541	10.64	8.24	5.27	2.03e-07	0.000597	TI1	defensin-like protein 195	2	18067172 - 18067802	NM_129912, AT2G43510.1, AY050789
13341228	6.78	4.4	5.21	0.00019	0.005155	GSTU25	glutathione S-transferase TAU 25	1	5872145 - 5873086	NM_101579, AT1G17180.1, AK118907
13372628	5.9	3.55	5.1	0.000113	0.003997	AT1G26390	FAD-binding and BBE domain-containing protein	1	9130017 - 9131779	NM_102403, AT1G26390.1, BT015919
13407343	9.43	7.08	5.1	3e-05	0.002278	GSTF3	glutathione S-transferase 16	2	851164 - 852222	NM_126346, AT2G02930.1
13428964	10.25	7.92	5.04	6.92e-07	0.000718	AT3G16150	Isoaspartyl peptidase/L-asparaginase 2 subunit beta	3	5471735 - 5473276	NM_112485, AT3G16150.1, BT024724
13362263	8.4	6.08	5.01	0.000339	0.00705	NAC004	NAC domain-containing protein 4	1	435174 - 436776	NM_100104, AT1G02230.1
13452269	6.89	4.58	4.98	0.001166	0.014285	DXPS1	1-deoxy-D-xylulose 5-phosphate synthase 1	3	7573634 - 7576623	NM_180289, NM_113045, AT3G21500.2, AT3G21500.1
13530813	6.08	3.78	4.92	8e-06	0.00148	AT5G25320	ACT domain-containing protein	5	8787403 - 8789530	NM_122441, AT5G25320.1
13390755	7.54	5.27	4.84	3.4e-05	0.002374	PDF2.1	defensin-like protein 4	2	538250 - 539055	NM_126272, AT2G02120.1, AK117966
13385400	6.37	4.1	4.83	1.2e-05	0.001657	AT1G69570	Dof zinc finger protein DOF1.10	1	26161528 - 26163496	NM_105626, AT1G69570.1, AK176346
13527190	5.49	3.21	4.83	0.005239	0.037462	AT5G16980	2-alkenal reductase	5	5579054 - 5580929	NM_001203393, AT5G16980.2, NM_121704, AT5G16980.1, AK118650
13417796	5.24	2.97	4.82	0.000143	0.004498	AT2G36770	UDP-glucosyl transferase 73C	2	15415139 - 15416766	NM_129232, AT2G36770.1, AY102121
13356399	7.82	5.56	4.81	2e-06	0.00091	CCOAMT	caffeoyl-CoA 3-O-methyltransferase	1	25487714 - 25489231	NM_105468, AT1G67980.1, NM_202375, AT1G67980.2
13528330	9.36	7.1	4.79	3e-06	0.001123	SULTR3;5	putative sulfate transporter 3.5	5	6612815 - 6616997	NM_121965, AT5G19600.1, AK226785
13533144	8.83	6.58	4.76	2.59e-07	0.000597	AT5G38020	S-adenosyl-L-methionine-dependent methyltransferase-like protein	5	15165652 - 15167729	NM_123161, AT5G38020.1, AK228053
13533103	6.28	4.04	4.7	0.009045	0.053228	AT5G37840	hypothetical protein	5	15062008 - 15063402	NM_123143, AT5G37840.1, BT012530
13478151	9.96	7.74	4.67	3e-06	0.001113	SEN1	senescence-associated protein DIN1	4	16944941 - 16946192	NM_001085027, AT4G35770.2, NM_001085028, NM_119743, AT4G35770.1, AT4G35770.3, AY078973
13342953	8.99	6.78	4.64	4e-06	0.001222	AT1G21400	2-oxoisovalerate dehydrogenase E1 component, alpha subunit	1	7493426 - 7496710	NM_101992, AT1G21400.1, AY099615
13414541	5.18	2.98	4.6	4.95e-07	0.00067	GSTU4	glutathione S-transferase	2	12626536 - 12627678	NM_128500, AT2G29460.1, AF288186
13376637	7.58	5.39	4.56	2.2e-05	0.002052	5PTASE11	Type I inositol-1,4,5-trisphosphate 5-phosphatase 11	1	17435565 - 17438396	NM_103644, AT1G47510.1, NM_001198233, AT1G47510.2, BT020617
13401734	7.27	5.09	4.53	1e-05	0.001587	AT2G36970	UDP-glycosyltransferase-like protein	2	15529006 - 15530749	NM_129253, AT2G36970.1, AY054265
13507981	9.02	6.86	4.47	0.000125	0.004166	AT5G38200	class I glutamine amidotransferase domain-containing protein	5	15256276 - 15258755	NM_123181, AT5G38200.1
13537372	6.57	4.4	4.47	0.000287	0.006376	TBL4	protein trichome birefringence-like 4	5	20007348 - 20009038	NM_124311, AT5G49340.1
13474614	8.68	6.54	4.43	8.9e-05	0.003543	AT4G28350	concanavalin A-like lectin kinase-like protein	4	14026577 - 14028622	NM_118975, AT4G28350.1
13381493	9.78	7.64	4.41	2.7e-05	0.002198	AT1G60730	NAD(P)-linked oxidoreductase-like protein	1	22358035 - 22360184	NM_104756, NM_202327, NM_001198345, AT1G60730.2, AT1G60730.1, AT1G60730.3, AF361576
13437316	5.34	3.21	4.39	7e-06	0.001437	PRXCA	peroxidase 33	3	18200664 - 18203142	NM_114770, AT3G49110.1, AY049304
13356670	8.41	6.28	4.38	3.5e-05	0.002417	AT1G68630	PLAC8 family protein	1	25768539 - 25770260	NM_105535, AT1G68630.1
13414551	6.71	4.59	4.35	4.3e-05	0.002655	GSTU2	glutathione S-transferase	2	12630198 - 12631321	NM_128502, AT2G29480.1, AY094455
13378857	8.32	6.21	4.31	6e-06	0.001404	NAC019	NAC domain-containing protein 19	1	19697004 - 19698482	NM_104167, AT1G52890.1, AY065268
13357883	9.63	7.54	4.26	2e-06	0.000957	AT1G71520	ethylene-responsive transcription factor ERF020	1	26938525 - 26939106	NM_105820, AT1G71520.1, BT010999
13356025	9.73	7.65	4.25	2e-06	0.00091	DIN9	mannose-6-phosphate isomerase	1	25042135 - 25044647	NM_105377, AT1G67070.1, AK176481
13460831	8.21	6.14	4.22	1.3e-05	0.001672	AT3G56620	nodulin MtN21 /EamA-like transporter protein	3	20972503 - 20974611	NM_115521, AT3G56620.1
13414561	9.02	6.95	4.2	4.2e-05	0.002643	AT2G29500	HSP20 family protein	2	12633091 - 12633805	NM_128504, AT2G29500.1, AK175273
13453837	8.14	6.07	4.18	0.000274	0.006265	CYP71B21	cytochrome P450 71B21	3	9583465 - 9585109	NM_113526, AT3G26190.1
13414556	9.32	7.26	4.17	1.3e-05	0.001672	GSTU1	glutathione S-transferase	2	12631378 - 12632473	NM_128503, AT2G29490.1, AF428387
13486686	7.5	5.44	4.17	8.1e-05	0.003398	XTH29	xyloglucan:xyloglucosyl transferase	4	10401910 - 10404248	NM_118017, AT4G18990.1, AY133703
13405943	6.8	4.75	4.14	0.000425	0.007951	PRR9	two-component response regulator-like APRR9	2	19232649 - 19235087	NM_130245, NM_201974, AT2G46790.2, AT2G46790.1, AB046953
13442729	7.36	5.32	4.11	0.000583	0.009554	BGLU7	beta glucosidase 7	3	23211416 - 23213888	NM_116139, AT3G62740.1
13492686	6.66	4.63	4.09	0.000261	0.006141	AT4G32950	putative protein phosphatase 2C 61	4	15904444 - 15906010	NM_119449, AT4G32950.1
13533607	8.84	6.81	4.07	9e-06	0.001547	NAC6	NAC domain containing protein 6	5	15858400 - 15859788	NM_123323, AT5G39610.1, AY056327
13478516	9.08	7.06	4.05	0.000101	0.003773	AT4G36820	hypothetical protein	4	17346805 - 17347994	NM_119846, AT4G36820.1
13454876	7.61	5.61	4.03	8.4e-05	0.003429	CYP81D1	cytochrome P450 CYP81D11	3	10788698 - 10790553	NM_113795, AT3G28740.1, AY050849
13414546	7.07	5.06	4.01	0.00031	0.006706	GSTU3	glutathione S-transferase tau 3	2	12628541 - 12629543	NM_128501, AT2G29470.1, AK117612
13514829	11.17	9.17	4	3e-06	0.001123	AT5G54165	hypothetical protein	5	21984569 - 21984964	NM_001125962, AT5G54165.1, DQ487712
13435379	10.57	8.58	3.99	1.3e-05	0.001672	NIT2	nitrilase 2	3	15983311 - 15985535	NM_114298, AT3G44300.1, U09958
13500998	8.13	6.14	3.97	4.9e-05	0.002787	AT5G13370	auxin-responsive GH3 family protein	5	4286819 - 4289554	NM_121340, AT5G13370.1, AK117242
13410394	5.77	3.79	3.95	0.007363	0.046594	CKX2	cytokinin dehydrogenase 2	2	8444204 - 8447355	NM_127508, AT2G19500.1, BT004107
13368415	7.61	5.65	3.89	7e-06	0.001443	AT1G15415, AT1G15410	hypothetical protein, aspartate-glutamate racemase-like protein	1	5300742 - 5301412	NM_101411, AT1G15415.1, NM_101410, AT1G15410.1
13416790	11.73	9.77	3.89	1e-05	0.001587	CYP710A1	cytochrome P450, family 710, subfamily A	2	14539479 - 14541406	NM_129002, AT2G34500.1, BT002069
13495024	9.02	7.07	3.87	1.8e-05	0.001906	AT4G38060	hypothetical protein	4	17873485 - 17874804	NM_119967, AT4G38060.1, NM_202973, AT4G38060.2, AY054191
13369895	9.03	7.09	3.84	4e-06	0.001229	GLP4	germin-like protein subfamily T member 1	1	6554568 - 6555377	NM_101754, AT1G18970.1
13473380	6.53	4.59	3.83	0.000324	0.006886	AT4G25400	transcription factor bHLH118	4	12981295 - 12982468	NM_118672, AT4G25400.1, AY142621
13441594	9.76	7.84	3.77	3e-06	0.001094	BGLU27	beta glucosidase 27	3	22205947 - 22208952	NM_115875, AT3G60120.1
13473766	6.87	4.98	3.71	0.005828	0.040112	MIOX4	inositol oxygenase 4	4	13297698 - 13300387	NM_118759, AT4G26260.1, NM_001203915, AT4G26260.2, AY142501
13346286	9.16	7.27	3.7	0.000186	0.005088			1	10756722 - 10756794
13359497	9.16	7.27	3.7	0.000186	0.005088			1	28407984 - 28408056
13373579	9.16	7.27	3.7	0.000186	0.005088			1	10207306 - 10207378
13387756	9.16	7.27	3.7	0.000186	0.005088			1	28373489 - 28373561
13405641	9.16	7.27	3.7	0.000186	0.005088			2	18956641 - 18956713
13442323	9.16	7.27	3.7	0.000186	0.005088			3	22775922 - 22775994
13477668	9.16	7.27	3.7	0.000186	0.005088			4	16556623 - 16556695
13478338	9.16	7.27	3.7	0.000186	0.005088			4	17130052 - 17130124
13524005	9.16	7.27	3.7	0.000186	0.005088			5	3030817 - 3030889
13335709	7.35	5.47	3.67	0.000101	0.003773			1	1159023 - 1159093
13402182	8.1	6.23	3.65	0.000971	0.012813	AT3G51140	hypothetical protein	2	15916817 - 15916889	NM_114974, AT3G51140.1
13337264	6.86	5	3.64	0.000122	0.004135			1	2588525 - 2588596
13354187	8.02	6.16	3.64	3.74e-07	0.000597	BGLU45	beta-glucosidase 45	1	22830015 - 22834728	NM_104863, AT1G61810.1, NM_001198358, AT1G61810.3, NM_202337, AT1G61810.2
13367103	6.86	5	3.64	0.000122	0.004135			1	4285887 - 4285958
13413951	6.86	5	3.64	0.000122	0.004135			2	11864154 - 11864225
13414415	6.86	5	3.64	0.000122	0.004135			2	12471773 - 12471844
13436172	6.86	5	3.64	0.000122	0.004135			3	17149752 - 17149823
13456183	6.86	5	3.64	0.000122	0.004135			3	16427041 - 16427112
13486649	6.86	5	3.64	0.000122	0.004135			4	10325965 - 10326036
13500278	6.86	5	3.64	0.000122	0.004135			5	3617058 - 3617129
13511008	6.86	5	3.64	0.000122	0.004135			5	18558845 - 18558916
13517008	6.86	5	3.64	0.000122	0.004135			5	23953942 - 23954013
13517018	6.86	5	3.64	0.000122	0.004135			5	23957430 - 23957501
13524728	6.86	5	3.64	0.000122	0.004135			5	3578295 - 3578366
13493356	8.71	6.85	3.62	1.8e-05	0.001891	UGT73B3	UDP-glucosyl transferase 73B3	4	16343057 - 16344818	NM_119574, AT4G34131.1, AY062753
13413305	11.25	9.4	3.59	6.53e-07	0.000718	PLA2A	phospholipase A 2A	2	11293769 - 11295806	NM_128213, AT2G26560.1, AY062644
13388139	7.62	5.78	3.58	0.000539	0.009069	AT1G76470	Rossmann-fold NAD(P)-binding domain-containing protein	1	28689770 - 28691449	NM_106297, AT1G76470.1
13436543	9.41	7.58	3.56	1.2e-05	0.001657	SRO4, ABCA2	RCD one 4-like protein, ABC transporter A family member 2	3	17592625 - 17594132	NM_114640, AT3G47720.1, NM_114641, AT3G47730.1
13407558	8.23	6.4	3.55	0.000547	0.009165			2	1113984 - 1114055
13533137	9.69	7.86	3.55	1.4e-05	0.00172	AT5G37990	S-adenosyl-L-methionine-dependent methyltransferase-like protein	5	15133737 - 15135500	NM_123158, AT5G37990.1
13361916	4.56	2.74	3.54	0.012341	0.065758			1	111890 - 111961
13472256	6.86	5.03	3.54	0.001233	0.014817	AT4G23030	mate efflux domain-containing protein	4	12072857 - 12074365	NM_118432, AT4G23030.1, AY082796
13522547	9.33	7.5	3.54	2e-06	0.000977	LBD33	LOB domain-containing protein 33	5	1830796 - 1831467	NM_120690, AT5G06080.1, AB473857
13378729	8.4	6.58	3.53	2.2e-05	0.002063	AT1G52560	HSP20-like chaperone	1	19574760 - 19575866	NM_001124004, NM_104134, AT1G52560.1, AT1G52560.2, BT011308
13364409	7.43	5.62	3.52	0.000387	0.007531			1	2107398 - 2107468
13364411	7.43	5.62	3.52	0.000387	0.007531			1	2111148 - 2111218
13381402	7.43	5.62	3.52	0.000387	0.007531			1	22313414 - 22313484
13381564	7.43	5.62	3.52	0.000387	0.007531			1	22394637 - 22394707
13398916	7.43	5.62	3.52	0.000387	0.007531			2	12881591 - 12881661
13398918	7.43	5.62	3.52	0.000387	0.007531			2	12882734 - 12882804
13414923	7.43	5.62	3.52	0.000387	0.007531			2	12975948 - 12976018
13439121	7.43	5.62	3.52	0.000387	0.007531			3	19984941 - 19985011
13440878	7.43	5.62	3.52	0.000387	0.007531			3	21542282 - 21542352
13442413	7.43	5.62	3.52	0.000387	0.007531			3	22842522 - 22842592
13476548	7.43	5.62	3.52	0.000387	0.007531			4	15671393 - 15671463
13503306	7.43	5.62	3.52	0.000387	0.007531			5	6401239 - 6401309
13522994	7.43	5.62	3.52	0.000387	0.007531			5	2212678 - 2212748
13544462	7.43	5.62	3.52	0.000387	0.007531			5	26682708 - 26682778
13338220	10.2	8.39	3.51	4e-06	0.00121	BCAT-2	branched-chain-amino-acid aminotransferase 2	1	3288087 - 3290471	NM_001035939, AT1G10070.3, NM_100881, NM_001035938, AT1G10070.1, AT1G10070.2, AK319062
13427204	7.63	5.82	3.51	1.5e-05	0.00172	AT3G12320	hypothetical protein	3	3923735 - 3925465	NM_112067, AT3G12320.1, AF360337
13474665	7.42	5.61	3.51	0.00014	0.00445	AT4G28420	Tyrosine transaminase family protein	4	14055661 - 14057592	NM_001036662, AT4G28420.2, NM_118984, AT4G28420.1, AK176613
13519397	11.23	9.43	3.49	9e-06	0.001525	ABR1	ethylene-responsive transcription factor ABR1	5	25891506 - 25893888	NM_125871, AT5G64750.1, AY140092
13437070	7.85	6.05	3.48	0.000116	0.00407	XTH11	xyloglucan:xyloglucosyl transferase	3	18007165 - 18008488	NM_114717, AT3G48580.1, NM_001203104, AT3G48580.2, BT025721
13356561	9.32	7.52	3.47	2.2e-05	0.002042	ENDO 2	endonuclease 2	1	25596671 - 25598438	NM_105500, AT1G68290.1
13370081	7.43	5.63	3.47	2.5e-05	0.002155	PDF1.4	defensin-like protein 19	1	6781483 - 6782039	NM_101817, AT1G19610.1, AY063933
13346454	11.33	9.54	3.46	2.4e-05	0.002106	AT1G30700	FAD-binding and BBE domain-containing protein	1	10892570 - 10894572	NM_102806, AT1G30700.1, AY140079
13431522	6.3	4.51	3.45	0.000391	0.007571	DMP1	DUF679 domain membrane protein 1	3	7581959 - 7582793	NM_113047, AT3G21520.1, AY080599
13353885	7.42	5.63	3.44	0.000326	0.006914			1	22428167 - 22428237
13372625	5.1	3.32	3.44	0.0038	0.030397	AT1G26380	FAD-binding and BBE domain-containing protein	1	9126737 - 9128528	NM_102402, AT1G26380.1, AF360332
13404103	7.42	5.63	3.44	0.000326	0.006914			2	17660778 - 17660848
13467138	7.02	5.25	3.41	0.001601	0.017534	AT4G10530	Subtilase family protein	4	6508600 - 6511670	NM_117121, AT4G10530.1
13356666	9.62	7.85	3.39	8e-06	0.00151	AT1G68620	alpha/beta-hydrolase domain-containing protein	1	25765947 - 25767240	NM_105534, AT1G68620.1, AF370151
13402643	6.65	4.89	3.39	0.000283	0.006347	AT2G39030	acyl-CoA N-acyltransferases-like protein	2	16298227 - 16299202	NM_129460, AT2G39030.1
13427387	8.88	7.13	3.38	1.3e-05	0.001672	AT3G12910	no apical meristem domain-containing transcriptional regulator	3	4109375 - 4110648	NM_112127, AT3G12910.1
13534993	9	7.25	3.37	5.9e-05	0.002988	AT5G43580	Serine protease inhibitor, potato inhibitor I-type family protein	5	17507883 - 17508668	NM_123724, AT5G43580.1
13519106	6.78	5.04	3.34	0.001472	0.016585	AT5G64190	hypothetical protein	5	25679432 - 25681265	NM_125815, AT5G64190.1
13414526	8.71	6.97	3.33	4.2e-05	0.002608	GSTU7	glutathione S-transferase tau 7	2	12617936 - 12618899	NM_128496, AT2G29420.1, AY045679
13359816	10.46	8.74	3.3	8.66e-07	0.000816	AT1G76520	auxin efflux carrier-like protein	1	28715078 - 28717416	NM_106302, AT1G76520.1, NM_179561, AT1G76520.2, AY099725
13483857	10.67	8.94	3.3	1.6e-05	0.001796	AT4G13180	Rossmann-fold NAD(P)-binding domain-containing protein	4	7657196 - 7658197	NM_117387, AT4G13180.1, AF446363
13467770	7.27	5.56	3.28	3.2e-05	0.002314	AT4G12290	copper amine oxidase family protein	4	7304405 - 7307138	NM_117299, AT4G12290.1, AY139770
13477839	7.32	5.61	3.28	1.8e-05	0.001906	AT4G35190	cytokinin riboside 5'-monophosphate phosphoribohydrolase LOG5	4	16746599 - 16748266	NM_119685, AT4G35190.1, BT026408
13334341	8.39	6.69	3.25	9e-05	0.003563	ACS2	1-aminocyclopropane-1-carboxylate synthase 2	1	175782 - 178400	NM_100030, AT1G01480.1, NM_179241, AT1G01480.2, AY052207
13470518	9.66	7.96	3.25	0.000557	0.009277			4	10302001 - 10302073
13505892	5.94	4.24	3.25	1.8e-05	0.001898	AT5G26200	Mitochondrial substrate carrier family protein	5	9157142 - 9158404	NM_122521, AT5G26200.1, AY058876
13450808	10.72	9.02	3.24	6e-06	0.001423	AT3G18250	Putative membrane lipoprotein	3	6258067 - 6258417	NM_112709, AT3G18250.1
13451400	4.65	2.97	3.2	0.003118	0.026835	AT3G19615	hypothetical protein	3	6814966 - 6815403	NM_001084720, AT3G19615.1
13367909	10.39	8.72	3.18	3e-06	0.001144	AT1G14540	peroxidase 4	1	4974067 - 4975705	NM_101321, AT1G14540.1
13456681	9.06	7.39	3.18	2e-06	0.001023	HSP17.4	heat shock protein 17.4	3	16984118 - 16984841	NM_114492, AT3G46230.1
13369110	6.12	4.46	3.15	0.004047	0.031665	AT1G17310	MADS-box transcription factor-like protein	1	5928014 - 5928667	NM_101593, AT1G17310.1, BT025284
13501570	9.36	7.72	3.12	4.1e-05	0.002595	FDH	Formate dehydrogenase	5	4776943 - 4779494	NM_121482, AT5G14780.1, AF217195
13525067	6.02	4.38	3.12	0.00655	0.043302	HSP17.6A	heat shock protein 17.6A	5	3884107 - 3884737	NM_121241, AT5G12030.1, BT004180
13366234	4.72	3.09	3.11	0.000235	0.005793	AT1G10585	basic helix-loop-helix domain-containing protein	1	3493940 - 3495144	NM_100934, AT1G10585.1
13442208	6.58	4.95	3.09	0.000552	0.00922	AT3G61390	U-box domain-containing protein 36	3	22716353 - 22718373	NM_116003, AT3G61390.2, NM_180401, AT3G61390.1
13418479	10.02	8.4	3.08	1.4e-05	0.00172	AT2G38240	2-oxoglutarate (2OG) and Fe(II)-dependent oxygenase-like protein	2	16012535 - 16014753	NM_129381, AT2G38240.1, AY062643
13420626	10.5	8.88	3.08	1.4e-05	0.00172	NAC042	NAC domain-containing protein 42	2	17880615 - 17882636	NM_129861, AT2G43000.1
13487511	6.88	5.26	3.07	0.004086	0.031897	RK3	receptor kinase 3	4	11388925 - 11393226	NM_118258, AT4G21380.1, AK118895
13457589	7.36	5.75	3.05	0.000653	0.010143	PHT3;2	phosphate transporter 3;2	3	18114526 - 18116499	NM_114744, AT3G48850.1, BT033111
13363859	5.12	3.52	3.04	4.3e-05	0.002643	UGT75B1	indole-3-acetate beta-glucosyltransferase 1	1	1645498 - 1647147	NM_100435, AT1G05560.1, AF367358
13416946	9	7.4	3.03	0.000101	0.003773	MEE23	FAD-binding and BBE domain-containing protein	2	14673840 - 14677270	NM_129032, AT2G34790.1, BT004022
13527623	4.98	3.38	3.03	0.001527	0.016951	CAX7	calcium exchanger 7	5	5902394 - 5904380	NM_121792, AT5G17860.1, AY142021
13517182	7.36	5.77	3.02	3e-06	0.001123	HSP18.2	heat shock protein 18.2	5	24062577 - 24063277	NM_125364, AT5G59720.1, AK228529
13527544	6.25	4.66	3.02	0.000677	0.010334	AT5G17700	mate efflux domain-containing protein	5	5830581 - 5833901	NM_121776, AT5G17700.1, AY099666
13458577	8.02	6.43	3.01	0.001925	0.019667	AT3G51140	hypothetical protein	3	18997643 - 18997715	NM_114974, AT3G51140.1
13468157	8.02	6.43	3.01	0.001925	0.019667	AT3G51140	hypothetical protein	4	7814202 - 7814274	NM_114974, AT3G51140.1
13428695	8.94	7.36	2.99	9.1e-05	0.003572	NAC3	NAC domain-containing protein 55	3	5234617 - 5236088	NM_112418, AT3G15500.1, BT025659
13449475	9.78	8.2	2.99	0.000311	0.006724	NCED3	9-cis-epoxycarotenoid dioxygenase NCED3	3	4831288 - 4833599	NM_112304, AT3G14440.1
13402731	8.12	6.55	2.98	0.000402	0.007702	AT2G39400	alpha/beta-hydrolase domain-containing protein	2	16452612 - 16454801	NM_129497, AT2G39400.1, AY039950
13421521	8.39	6.81	2.98	2e-06	0.000957	AT2G45220	pectinesterase 17	2	18644084 - 18646447	NM_130085, AT2G45220.1, AF361829
13526087	6.76	5.18	2.98	0.007104	0.045701	AT5G14470	GHMP kinase family protein	5	4662803 - 4664657	NM_121451, AT5G14470.1
13360218	10.7	9.13	2.97	4e-06	0.00121	NAC032	NAC domain containing protein 32	1	29099954 - 29101261	NM_106394, AT1G77450.1, AK118985
13360268	5.31	3.74	2.97	0.000202	0.005351	AT1G77520	O-methyltransferase family protein	1	29130403 - 29132180	NM_106401, AT1G77520.1
13418539	6.79	5.22	2.97	7.2e-05	0.003195	AT2G38340	dehydration-responsive element-binding protein 2E	2	16067396 - 16068291	NM_129390, AT2G38340.1, AY072421
13368654	7.35	5.78	2.96	0.000187	0.005102	Hsp70b	heat shock protein 70B	1	5502206 - 5504535	NM_101471, AT1G16030.1, BT001988
13366869	8.05	6.49	2.95	0.000174	0.004926	AT1G11925	stigma-specific stig1-like protein	1	4025930 - 4026732	NM_148459, AT1G11925.1
13428217	7.01	5.46	2.94	0.000359	0.007278	CYP72A13	cytochrome P450, family 72, subfamily A, polypeptide 13	3	4924777 - 4927434	NM_112327, AT3G14660.1, BT002745
13446821	9.71	8.15	2.94	6.3e-05	0.003087	GSTU8	glutathione S-transferase TAU 8	3	2848289 - 2849289	NM_111761, AT3G09270.1, BT024844
13474187	7.65	6.09	2.94	0.000117	0.004087	AT4G27310	B-box type zinc finger-containing protein	4	13675638 - 13676910	NM_118865, AT4G27310.1
13488066	5.37	3.81	2.94	2.4e-05	0.002119	AT4G22485	bifunctional inhibitor/lipid-transfer protein/seed storage 2S albumin-like protein	4	11844506 - 11846476	NM_001084958, AT4G22485.1
13340073	9.91	8.37	2.92	2.4e-05	0.002106	AT1G14550	peroxidase 5	1	4979028 - 4980324	NM_101322, AT1G14550.1
13491826	9.15	7.61	2.92	4.18e-07	0.000614	AT4G31020, AT4G31010	esterase/lipase domain-containing protein, CRS2-associated factor 1	4	15108101 - 15110289	NM_119252, AT4G31020.1, NM_202917, AT4G31020.2, NM_202916, NM_119251, AT4G31010.1, AT4G31010.2, BT004161, AY072146
13520312	6.74	5.19	2.92	0.00015	0.004609	AT5G66780	hypothetical protein	5	26663573 - 26664403	NM_126076, AT5G66780.1, AY048239
13398903	10.95	9.41	2.91	4.6e-05	0.002748	AT2G30140	UDP-glucoronosyl/UDP-glucosyl transferase-like protein	2	12872134 - 12873820	NM_128569, NM_001084510, AT2G30140.1, AT2G30140.2, AK226350
13366124	5.83	4.29	2.9	0.000298	0.006547	ERD9	glutathione S-transferase	1	3397081 - 3398358	NM_100911, AT1G10370.1, AF288191
13527183	7.96	6.42	2.9	0.023477	0.101566	AER	2-alkenal reductase	5	5576168 - 5578075	NM_121703, AT5G16970.1
13354545	8.15	6.62	2.89	7e-06	0.001443	AT1G62975	transcription factor bHLH125	1	23328850 - 23330776	NM_148621, AT1G62975.1, AK228036
13397523	5.17	3.64	2.89	0.000703	0.010557	AT2G26695	Ran BP2/NZF zinc finger-like protein	2	11365098 - 11365965	NM_201808, AT2G26695.1, BT014800
13404531	8.13	6.62	2.86	0.000204	0.005363	AT2G43500	RWP-RK domain-containing protein	2	18061925 - 18066639	NM_129911, NM_001161101, AT2G43500.1, AT2G43500.2
13409824	9.8	8.28	2.86	4.5e-05	0.002725	AT2G17850	senescence-associated family protein	2	7760005 - 7760822	NM_127339, AT2G17850.1
13542294	10.38	8.87	2.86	1e-05	0.001547	AT5G61820	hypothetical protein	5	24834317 - 24836694	NM_125576, AT5G61820.1, AY065363
13423083	8.17	6.66	2.85	5.7e-05	0.002963	ACR6	ACT domain-containing protein 6	3	330137 - 332262	NM_111065, AT3G01990.1, AK118222
13440218	9.65	8.15	2.84	6.9e-05	0.003154	AT3G56500	serine-rich protein-like protein	3	20943638 - 20943970	NM_115508, AT3G56500.1
13536861	9.29	7.79	2.82	2.1e-05	0.002028	NSP5	nitrile specifier protein 5	5	19540937 - 19542426	NM_124193, AT5G48180.1, AY059952
13335042	9.85	8.36	2.81	9.85e-07	0.00088	BGLU11	beta glucosidase 11	1	630505 - 633259	NM_202017, NM_001123745, AT1G02850.4, AT1G02850.5, NM_179247, AT1G02850.2, NM_202016, NM_100166, AT1G02850.1, AT1G02850.3, AY062763
13536149	6.36	4.87	2.81	2e-06	0.000965	KAT1	Potassium channel KAT1	5	18743566 - 18746730	NM_123993, AT5G46240.1, AK220637
13539346	8.27	6.78	2.81	6e-06	0.001423	AT5G54300	hypothetical protein	5	22053969 - 22055430	NM_124810, AT5G54300.1, AY099819
13501189	11.3	9.82	2.79	1e-06	0.00091	ZIFL1	zinc induced facilitator-like 1 protein	5	4438200 - 4441579	NM_180705, NM_001036800, AT5G13750.3, AT5G13750.1, NM_121378, AT5G13750.2, AY062867
13517500	6.48	5.01	2.78	0.000984	0.012918	AT5G60470	C2H2 and C2HC zinc finger-containing protein	5	24320595 - 24322790	NM_125440, AT5G60470.1
13499011	10.42	8.96	2.76	3.4e-05	0.002396	AT5G07870	HXXXD-type acyl-transferase-like protein	5	2513794 - 2515418	NM_120869, AT5G07870.1
13512170	9.19	7.73	2.76	0.000653	0.010143	ATGLR1.2	glutamate receptor 1.2	5	19616244 - 19619246	NM_180824, AT5G48400.1, NM_124215, AT5G48400.2, AY072065
13417808	5.26	3.8	2.75	0.001483	0.016658	DOGT1	cytokinin-O-glucosyltransferase 3	2	15423380 - 15425016	NM_129235, AT2G36800.1, BT003373
13488692	11.27	9.81	2.75	7e-06	0.001423	AT4G23680	SRPBCC ligand-binding domain-containing protein	4	12336186 - 12337482	NM_118499, AT4G23680.1, AF361838
13388944	9.34	7.89	2.73	6.9e-05	0.003154	GSTU19	glutathione S-transferase TAU 19	1	29486413 - 29487906	NM_106485, AT1G78380.1, AF385691
13402436	7.67	6.21	2.73	0.001032	0.013267	AT2G38600	HAD superfamily, subfamily IIIB acid phosphatase	2	16145907 - 16146857	NM_129417, AT2G38600.1
13421671	5.56	4.11	2.73	0.002385	0.022631	CYP76C2	cytochrome P450 76C2	2	18779793 - 18781958	NM_130119, AT2G45570.1, AY062600
13431808	8.73	7.28	2.73	3e-06	0.001067	AOX1A	alternative oxidase 1A	3	7906791 - 7908740	NM_113135, AT3G22370.1, AF370166
13463691	8.61	7.16	2.73	4.1e-05	0.002608	AT3G63380	Ca2+-transporting ATPase	3	23406611 - 23410360	NM_116203, AT3G63380.1
13416460	8.01	6.56	2.72	6.4e-05	0.003087	AT2G33710	ethylene-responsive transcription factor ERF112	2	14258509 - 14260739	NM_128929, AT2G33710.1, NM_001202740, AT2G33710.2, AY136456
13487826	10.51	9.06	2.72	6.59e-07	0.000718	WRKY31	WRKY DNA-binding protein 31	4	11691378 - 11694392	NM_118328, AT4G22070.1, AY052648
13496706	7.84	6.39	2.72	0.000574	0.009442	GSTL1	glutathione transferase lambda 1	5	630876 - 632683	NM_120356, NM_001125685, AT5G02780.1, AT5G02780.2, BT010718
13381750	6.99	5.56	2.7	0.000109	0.003951	AT1G61080	hydroxyproline-rich glycoprotein-like protein	1	22493194 - 22497019	NM_104789, AT1G61080.1
13419379	7.11	5.68	2.7	0.000102	0.003782	DREB2C	dehydration-responsive element-binding protein 2C	2	16848438 - 16850487	NM_129594, AT2G40340.1, BT026505
13444570	5.16	3.73	2.7	0.001594	0.017483	LSH2	hypothetical protein	3	1215636 - 1216958	NM_111322, AT3G04510.1
13449744	7.36	5.93	2.7	0.000183	0.005077	AT3G15356	lectin-like protein	3	5174402 - 5175469	NM_148726, AT3G15356.1, BT020320
13363948	6.2	4.78	2.69	0.000652	0.010143	AT1G05675	UDP-Glycosyltransferase superfamily protein	1	1701116 - 1702749	NM_001197986, AT1G05675.1
13378657	6.5	5.08	2.69	0.000276	0.006285	AT1G52342	hypothetical protein	1	19492255 - 19492769	NM_001123999, AT1G52342.1
13415390	7.22	5.79	2.68	0.000175	0.004957	AT2G31345	hypothetical protein	2	13365232 - 13365800	NM_201845, AT2G31345.1, AY088136
13359915	8.43	7.02	2.67	3.7e-05	0.002468	OPR1	12-oxophytodienoate reductase 1	1	28776846 - 28778467	NM_202428, AT1G76680.2, NM_106318, AT1G76680.1, AY074874
13362553	10.99	9.57	2.67	6.3e-05	0.003087	GSTF6	glutathione S-transferase 1	1	661177 - 662456	NM_100174, AT1G02930.1, NM_001197964, AT1G02930.2, AY050332
13507825	6.34	4.92	2.67	0.000135	0.004369	AT5G37670	heat shock protein 15.7	5	14968991 - 14969509	NM_123126, AT5G37670.1, DQ403190
13367515	9.77	8.36	2.66	9.2e-05	0.003572	AT1G13520	hypothetical protein	1	4631778 - 4633248	NM_101222, AT1G13520.1, BT010863
13466597	5.37	3.96	2.66	0.005458	0.038409	AT4G09110	putative RING-H2 finger protein ATL35	4	5812488 - 5813396	NM_116980, AT4G09110.1
13532805	9.92	8.51	2.66	0.000159	0.004743	NHL25	NDR1/HIN1-like 25	5	14604367 - 14605194	NM_123055, AT5G36970.1
13351708	7.77	6.36	2.65	2.7e-05	0.002182	AT1G53540	HSP20-like chaperone	1	19980462 - 19981109	NM_104232, AT1G53540.1, X16076
13414535	10.22	8.81	2.65	0.000148	0.004577	GSTU5	glutathione S-transferase 103-1A	2	12624586 - 12625637	NM_128499, AT2G29450.1, AY062676
13394251	8.65	7.26	2.64	2.1e-05	0.002022	TPS11	putative alpha,alpha-trehalose-phosphate synthase [UDP-forming] 11	2	8109043 - 8112010	NM_127426, AT2G18700.1
13375307	7.42	6.02	2.63	2.9e-05	0.002267	AT1G33890	avirulence induced protein	1	12308284 - 12309686	NM_103111, AT1G33890.1
13385542	11.52	10.12	2.63	9e-06	0.001536	GSTU11	glutathione S-transferase TAU 11	1	26337497 - 26338795	NM_105661, AT1G69930.1, AK119143
13483918	6.77	5.37	2.63	9.7e-05	0.003686	TPS12, AT4G13270	terpenoid synthase 12, late embryogenesis abundant hydroxyproline-rich glycoprotein	4	7733114 - 7736745	NM_117401, AT4G13280.1, NM_117400, AT4G13270.1, BT021984
13494710	6.42	5.02	2.63	0.000759	0.011123	AT4G37290	hypothetical protein	4	17549684 - 17550257	NM_119892, AT4G37290.1
13512743	11.07	9.68	2.63	9e-06	0.001532	AT5G49700	Predicted AT-hook DNA-binding family protein	5	20192599 - 20193429	NM_124348, AT5G49700.1
13507908	9.47	8.08	2.62	3.2e-05	0.002314	AT5G38000	2-alkenal reductase	5	15141788 - 15143492	NM_123159, AT5G38000.1, AK228065
13464848	8.86	7.47	2.61	3.3e-05	0.002346	SUS3	sucrose synthase 3	4	994927 - 998967	NM_116461, AT4G02280.1, AY056784
13537378	8.98	7.59	2.61	0.000155	0.004673	AT5G49350	glycine-rich protein	5	20009741 - 20011099	NM_124312, NM_001203570, AT5G49350.1, AT5G49350.2, BT006204
13375059	8.31	6.94	2.59	1.2e-05	0.001657	AT1G33030, AT1G33020	O-methyltransferase-like protein, F-box and associated interaction domain-containing protein	1	11964776 - 11966276	NM_103036, AT1G33030.1, NM_103035, AT1G33020.1, AF462839
13468100	6.63	5.26	2.59	0.001276	0.015123	CYP71A19	cytochrome P450 71A19	4	7740283 - 7742857	NM_117402, AT4G13290.1, AY133692
13498568	7.47	6.1	2.59	1.5e-05	0.001735	AT5G06980	hypothetical protein	5	2167468 - 2169391	NM_001203316, AT5G06980.4, NM_120780, NM_180454, AT5G06980.1, AT5G06980.2, NM_001203317, AT5G06980.3, AY063858
13359922	8.12	6.75	2.58	0.000422	0.007917	OPR2	12-oxophytodienoate reductase 2	1	28778890 - 28780483	NM_106319, AT1G76690.1, BT025251
13473780	7.86	6.49	2.58	0.000218	0.005551	AT4G26288, emb1027, AT4G26290	hypothetical protein, Arginyl-tRNA synthetase, class Ic	4	13307461 - 13308953	NM_001084980, AT4G26288.1, NM_118763, AT4G26300.1, NM_118762, AT4G26290.1, BT029390
13543310	11.68	10.31	2.58	7e-06	0.001443	AT5G64250	Aldolase-type TIM barrel family protein	5	25697354 - 25699212	NM_125821, AT5G64250.2, NM_180932, AT5G64250.1, AF370326
13407158	6.54	5.18	2.57	0.000637	0.010018	PP2-B7	F-box protein PP2-B7	2	610428 - 611843	NM_126290, AT2G02320.1
13516280	8.13	6.77	2.57	2.7e-05	0.002178	COL5	zinc finger protein CONSTANS-LIKE 5	5	23355464 - 23356989	NM_125149, AT5G57660.1, AY080747
13393793	12.36	11.01	2.56	9e-06	0.001529	AT2G17500	auxin efflux carrier-like protein	2	7606757 - 7609278	NM_127304, NM_179633, AT2G17500.1, AT2G17500.2, NM_201750, AT2G17500.3, NM_001036286, AT2G17500.4
13349397	9.15	7.8	2.55	6.2e-05	0.003067	RLP7	receptor like protein 7	1	17643976 - 17647035	NM_103687, AT1G47890.1
13352587	9.04	7.69	2.55	0.000795	0.011442	BCDH BETA1	branched-chain alpha-keto acid decarboxylase E1 beta subunit	1	20723302 - 20725668	NM_104426, AT1G55510.1, BT024741
13407078	9.92	8.57	2.55	0.00014	0.00445	GAD4	glutamate decarboxylase 4	2	474165 - 476594	NM_126262, AT2G02010.1, AF361836
13371400	9.17	7.83	2.54	0.000161	0.004781	AT1G22810	ethylene-responsive transcription factor ERF019	1	8074231 - 8075037	NM_102128, AT1G22810.1, BT024683
13478916	8.77	7.42	2.54	5e-05	0.002831	ACS8	1-aminocyclopropane-1-carboxylate synthase 8	4	17752084 - 17754157	NM_119939, AT4G37770.1, AK221491
13490574	7.44	6.09	2.54	3.4e-05	0.002374	AT4G27810	hypothetical protein	4	13854493 - 13855718	NM_118919, AT4G27810.1
13344694	7.85	6.51	2.53	0.001103	0.013807	BGLU40	beta glucosidase 40	1	9178378 - 9181835	NM_102418, AT1G26560.1, AY045927
13430331	9.63	8.28	2.53	1.5e-05	0.00172	AT3G18950	transducin/WD40 domain-containing protein	3	6536715 - 6538658	NM_112781, AT3G18950.1, AK117650
13534578	6.87	5.53	2.53	0.003333	0.02811	AT5G42530	hypothetical protein	5	17004738 - 17005393	NM_123618, AT5G42530.1, AF083672
13368403	6.24	4.91	2.52	5.9e-05	0.003008	AT1G15385	hypothetical protein	1	5292756 - 5293265	NM_179338, AT1G15385.1, AY136377
13446884	9.8	8.47	2.52	2.6e-05	0.00216	AT3G09405	Pectin lyase-like protein	3	2894812 - 2897674	NM_001161129, AT3G09405.1
13354763	5.11	3.78	2.51	0.022394	0.098444	AT1G63560	cysteine-rich repeat secretory protein 8	1	23573094 - 23574278	NM_105034, AT1G63560.1, BT010711
13384927	7.04	5.71	2.51	4.5e-05	0.002724	AT1G68450	VQ motif-containing protein	1	25661501 - 25662239	NM_105516, AT1G68450.1, AK117732
13497783	5.58	4.25	2.51	0.000922	0.012501	AT5G05220	hypothetical protein	5	1550267 - 1550928	NM_120604, AT5G05220.1, AY052691
13451576	5.88	4.56	2.5	0.000396	0.007639	AT3G19920	hypothetical protein	3	6929711 - 6931806	NM_112882, AT3G19920.1
13488633	6.14	4.83	2.49	9.6e-05	0.00368	GH9B15	endoglucanase 20	4	12293332 - 12295859	NM_118487, AT4G23560.1
13531193	11.91	10.6	2.49	3e-06	0.001144	MSS1	sugar transport protein 13	5	9243511 - 9247066	NM_122535, AT5G26340.1, AY052692
13363740	10.18	8.87	2.48	1.3e-05	0.001672	AT1G05340	hypothetical protein	1	1558844 - 1559903	NM_100413, AT1G05340.1, AF360144
13480733	6.94	5.62	2.48	0.000183	0.005077	AT4G01870	tolB-related protein	4	808376 - 810446	NM_116417, AT4G01870.1, BT006171
13399525	9.2	7.9	2.47	3e-06	0.001112	AT2G31945	hypothetical protein	2	13581581 - 13582126	NM_128753, AT2G31945.1, AY075662
13434244	9.26	7.95	2.47	2.4e-05	0.002119	PMZ	zinc finger AN1 domain-containing stress-associated protein 12	3	10520509 - 10521532	NM_113740, AT3G28210.1, AK176745
13488701	9.78	8.48	2.47	5e-06	0.001395	CHX17	cation/H(+) antiporter 17	4	12342428 - 12346043	NM_118501, AT4G23700.1, AY926473
13538722	5.58	4.29	2.46	0.000437	0.008059	BETA-OHASE 2	beta-carotene hydroxylase 2	5	21334793 - 21337002	NM_124636, AT5G52570.1, NM_001125948, AT5G52570.2, AY074394
13334873	7.23	5.93	2.45	0.003374	0.028223			1	515494 - 515566
13362853	7.23	5.93	2.45	0.003374	0.028223			1	909811 - 909883
13385152	7.23	5.93	2.45	0.003374	0.028223			1	25932077 - 25932149
13387223	9.85	8.55	2.45	8e-06	0.00151	HSP101, AT1G74300	heat shock protein 101, esterase/lipase/thioesterase family protein	1	27936508 - 27940190	NM_106091, AT1G74310.1, NM_106090, AT1G74300.1
13392877	8.31	7.01	2.45	4.7e-05	0.002748	AT2G14247	hypothetical protein	2	6034348 - 6034835	NM_201723, AT2G14247.1, AK118948
13426478	8.03	6.74	2.45	0.000192	0.005167	SCPL7	serine carboxypeptidase-like 7	3	3249526 - 3252506	NM_001035592, AT3G10450.2, NM_111880, AT3G10450.1
13428734	7.23	5.93	2.45	0.003374	0.028223			3	5275149 - 5275221
13463229	7.23	5.93	2.45	0.003374	0.028223			3	23051470 - 23051542
13474205	7.23	5.93	2.45	0.003374	0.028223			4	13704782 - 13704854
13480731	7.23	5.93	2.45	0.003374	0.028223			4	808270 - 808342
13481419	7.23	5.93	2.45	0.003374	0.028223			4	1520784 - 1520856
13514904	7.23	5.93	2.45	0.003374	0.028223			5	22074406 - 22074478
13514912	7.23	5.93	2.45	0.003374	0.028223			5	22076862 - 22076934
13521559	7.23	5.93	2.45	0.003374	0.028223			5	862397 - 862469
13522950	11.17	9.87	2.45	3e-05	0.002278	ST2A	sulfotransferase 2A	5	2174678 - 2176106	NM_120783, AT5G07010.1, AY099809
13524833	7.23	5.93	2.45	0.003374	0.028223			5	3669000 - 3669072
13530935	7.23	5.93	2.45	0.003374	0.028223			5	8946824 - 8946896
13539566	7.23	5.93	2.45	0.003374	0.028223			5	22338672 - 22338744
13539568	7.23	5.93	2.45	0.003374	0.028223			5	22340501 - 22340573
13437561	8.31	7.03	2.43	0.000769	0.011205	AT3G49845	hypothetical protein	3	18487258 - 18488298	NM_001125333, AT3G49845.1
13533418	8.45	7.17	2.43	4.3e-05	0.002643	AT5G38900	DSBA oxidoreductase family protein	5	15573505 - 15575618	NM_123252, AT5G38900.1, BT002984
13544976	9.97	8.68	2.43	3e-05	0.002277			C	36704 - 36777
13393180	9.54	8.26	2.42	0.000126	0.004193	UGT73B5	UDP-glucosyl transferase 73B5	2	6758681 - 6763501	NM_127108, AT2G15480.1, NM_001202599, AT2G15480.2
13410316	8.39	7.12	2.42	0.000347	0.00715	AT2G19310	HSP20-like chaperone	2	8369794 - 8370406	NM_127488, AT2G19310.1, AY063873
13355862	5.3	4.03	2.41	0.005349	0.037982	ABO3	putative WRKY transcription factor 63	1	24848320 - 24849364	NM_105331, AT1G66600.1, AF452172
13362548	11.99	10.73	2.41	9e-06	0.001525	GSTF7	glutathione S-transferase 11	1	658657 - 659771	NM_100173, AT1G02920.1, AY062642
13380910	6.67	5.4	2.41	0.000851	0.011938	AT1G58320	PLAC8 family protein	1	21634123 - 21635303	NM_104612, AT1G58320.1
13397090	4.46	3.19	2.41	0.00048	0.008553	AT2G25625	hypothetical protein	2	10906428 - 10907288	NM_179732, AT2G25625.1, NM_179733, AT2G25625.2, AY034981
13473284	8.55	7.28	2.41	0.001273	0.015096	HSP23.6-MITO	small heat shock protein 23.6	4	12917017 - 12918053	NM_118652, AT4G25200.1, AK119118
13543860	8.95	7.69	2.41	0.000596	0.009675	AT5G65600	concanavalin A-like lectin kinase-like protein	5	26216126 - 26218153	NM_125958, AT5G65600.1
13497945	7.56	6.3	2.4	0.000486	0.008616	AT5G05530	RING/U-box domain-containing protein	5	1635478 - 1636191	NM_120635, AT5G05530.1, AK118964
13468344	6.96	5.7	2.39	0.000683	0.010389	AT4G14060	major latex protein-like protein	4	8107337 - 8108307	NM_117481, AT4G14060.1, AY057523
13433243	6.88	5.63	2.38	0.002005	0.020139	AOC1	allene oxide cyclase 1	3	9403883 - 9405250	NM_113475, AT3G25760.1, AK175392
13485590	5.69	4.44	2.38	0.003469	0.028674	MES16	pheophorbidase	4	9392147 - 9393529	NM_117770, AT4G16690.1
13336125	6.32	5.07	2.37	0.000646	0.010104	UGT75B1	indole-3-acetate beta-glucosyltransferase 1	1	1645875 - 1647162	NM_100435, AT1G05560.1, AF196777
13336955	9	7.75	2.37	0.000358	0.007275	AT1G07400	class I heat shock protein	1	2274943 - 2275758	NM_100614, AT1G07400.1, AK118848
13431540	7.11	5.86	2.37	0.000143	0.004496	SGP2	Ras-related small GTP-binding family protein	3	7644350 - 7646383	NM_180291, NM_113065, NM_180290, AT3G21700.3, AT3G21700.1, AT3G21700.2
13480546	10.6	9.35	2.37	0.000374	0.00745			4	611866 - 611932
13355211	10.06	8.82	2.36	0.000303	0.006615	MGL	methionine gamma-lyase	1	24028918 - 24030780	NM_105141, AT1G64660.1, AY054546
13393269	9.16	7.92	2.36	2e-05	0.001967	AT2G15830	hypothetical protein	2	6894118 - 6894551	NM_127145, AT2G15830.1, BT015326
13428190	8.79	7.55	2.36	9.16e-08	0.000597	CYP72A8	cytochrome P450, family 72, subfamily A, polypeptide 8	3	4914914 - 4917078	NM_112323, AT3G14620.1, AY052208
13460298	9.23	8	2.36	2e-05	0.001967	AT3G55090	ABC transporter G family member 16	3	20416342 - 20418552	NM_115367, AT3G55090.1
13527792	6.01	4.77	2.36	0.002143	0.021046	AT5G18350	TIR-NBS-LRR class disease resistance protein	5	6074069 - 6078569	NM_121840, AT5G18350.1
13359296	7.36	6.13	2.35	0.000483	0.008577	TLP-3	thaumatin-like protein 3	1	28174378 - 28175383	NM_106160, AT1G75030.1, AK175343
13362313	8.78	7.55	2.35	1.4e-05	0.00172	MAN1	mannan endo-1,4-beta-mannosidase 1	1	458133 - 460696	NM_100112, AT1G02310.1, AY081352
13489809	6.46	5.23	2.35	0.002106	0.020821	AT4G26290, AT4G26288	hypothetical protein	4	13307595 - 13307822	NM_118762, AT4G26290.1, NM_001084980, AT4G26288.1, BT029390
13511188	5.38	4.15	2.35	0.004651	0.034569	FLS2	LRR receptor-like serine/threonine-protein kinase FLS2	5	18791736 - 18795546	NM_124003, AT5G46330.1
13519279	9.08	7.84	2.35	4.3e-05	0.002648	AT5G64510	hypothetical protein	5	25784404 - 25786307	NM_125847, AT5G64510.1, BT004046
13524721	8.95	7.72	2.35	2e-06	0.000977	GLR2.5	glutamate receptor 2.5	5	3571214 - 3574537	NM_121159, AT5G11210.1
13437332	8.27	7.05	2.34	1.2e-05	0.001658	AT3G49130	SWAP (Suppressor-of-White-APricot)/surp RNA-binding domain-containing protein	3	18210453 - 18211708	NM_114772, AT3G49130.1
13486260	8.19	6.96	2.34	0.000119	0.004107	MYB39	transcription factor MYB39	4	9881635 - 9883432	NM_117888, AT4G17785.1, AK118728
13502091	8.01	6.78	2.34	1.6e-05	0.001806	AT5G16010	3-oxo-5-alpha-steroid 4-dehydrogenase family protein	5	5227924 - 5229116	NM_121606, AT5G16010.1, AF380656
13533558	6.12	4.9	2.34	0.009801	0.056033	AT5G39520, SGR4	hypothetical protein, vesicle transport v-SNARE 11	5	15823735 - 15825492	NM_123314, AT5G39520.1, NM_123313, AT5G39510.1
13536955	6.17	4.94	2.34	0.000252	0.006029	AT5G48430	aspartyl protease family protein	5	19627712 - 19629163	NM_124218, AT5G48430.1, AK221487
13543072	11.55	10.32	2.34	3.2e-05	0.00231	NAC102	NAC domain-containing protein 102	5	25526509 - 25528013	NM_125774, AT5G63790.1, BT000896
13387123	7.99	6.77	2.33	0.000389	0.007555	SS3	strictosidine synthase 3	1	27829142 - 27831431	NM_106059, AT1G74000.1, AK230236
13498512	12.34	11.12	2.33	0.000129	0.004248	PGIP1	Polygalacturonase inhibitor 1	5	2132350 - 2133587	NM_120769, AT5G06860.1, AF229249
13434307	7.7	6.49	2.32	7.6e-05	0.003271	AT3G28510	AAA-type ATPase family protein	3	10685524 - 10687364	NM_113771, AT3G28510.1, AY099692
13505154	6.68	5.46	2.32	6.4e-05	0.003087	AT5G23950	calcium-dependent lipid-binding domain-containing protein	5	8082744 - 8083604	NM_122300, AT5G23950.1, BT020351
13506922	7.52	6.3	2.32	0.000618	0.009856	WVD2	TPX2 (targeting protein for Xklp2) family protein	5	10674814 - 10677234	NM_147942, AT5G28646.1, NM_001161272, AT5G28646.2
13357647	8.43	7.22	2.31	5.2e-05	0.002862	HB18	homeobox-leucine zipper protein ATHB-X	1	26735956 - 26738665	NM_105760, AT1G70920.1, AK175837
13366547	6.3	5.09	2.31	0.00021	0.005436	AT1G11070	hypothetical protein	1	3690212 - 3693648	NM_100980, AT1G11070.1
13409084	8.37	7.16	2.31	1.9e-05	0.001929	AT2G15780	Plastocyanin-like domain-containing protein	2	6873545 - 6874741	NM_127140, AT2G15780.1, AF410284
13432739	9.26	8.05	2.31	6e-06	0.001404	MBF1C	multiprotein-bridging factor 1c	3	8918679 - 8919683	NM_113358, AT3G24500.1, NM_001203033, AT3G24500.2, AK227957
13458304	7.53	6.32	2.31	7e-05	0.003154	MES10	methyl esterase 10	3	18717311 - 18718494	NM_114904, AT3G50440.1
13469163	12.58	11.37	2.31	7e-06	0.001423	AT4G15610	hypothetical protein	4	8909064 - 8910908	NM_117652, AT4G15610.1, AF326884
13493743	10.41	9.2	2.31	2.9e-05	0.002271	LHT7, AT4G35170	LYS/HIS transporter 7, late embryogenesis abundant hydroxyproline-rich glycoprotein	4	16738339 - 16740465	NM_119684, AT4G35180.1, NM_119683, AT4G35170.1
13509474	9.42	8.22	2.31	4.1e-05	0.002595	AT5G42200	E3 ubiquitin-protein ligase ATL23	5	16860467 - 16861232	NM_123585, AT5G42200.1, BT003837
13528445	7.69	6.48	2.31	0.001777	0.018734	AT5G19880	peroxidase 58	5	6720384 - 6722475	NM_121995, AT5G19880.1, DQ446972
13393099	10.22	9.02	2.3	0.00014	0.00445	AT2G15220	basic secretory protein family protein	2	6608659 - 6609506	NM_127083, AT2G15220.1, AF345341
13398806	5.26	4.06	2.3	0.000432	0.008012	PDR3	ABC transporter G family member 31	2	12760139 - 12766623	NM_128548, AT2G29940.1
13460558	10.92	9.72	2.3	2e-06	0.00091	JRG21	jasmonate-regulated protein	3	20766735 - 20769324	NM_115455, AT3G55970.1, AK229205
13386633	10.58	9.38	2.29	1.5e-05	0.00172	PS2	phosphate starvation-induced protein 2	1	27464572 - 27466256	NM_105959, AT1G73010.1, AK176548
13420104	8.15	6.95	2.29	0.000122	0.004135	PGAZAT	Polygalacturonase ADPG2	2	17461655 - 17464161	NM_180028, AT2G41850.1
13470989	5.77	4.57	2.29	0.008204	0.049796	AT4G19970	hypothetical protein	4	10818242 - 10825381	NM_118115, AT4G19970.1
13494881	8.36	7.17	2.29	0.000419	0.007882	XTH7	xyloglucan:xyloglucosyl transferase	4	17775474 - 17777397	NM_119942, AT4G37800.1, AY093025
13341151	7.63	6.44	2.28	0.000473	0.008495	SRG1	protein SRG1	1	5820206 - 5822013	NM_101562, AT1G17020.1, AY048302
13370848	6.24	5.05	2.27	0.020705	0.093443			1	7499733 - 7499804
13371009	6.24	5.05	2.27	0.020705	0.093443			1	7656120 - 7656191
13385538	10.12	8.94	2.27	2.9e-05	0.002267	GSTU12	glutathione S-transferase TAU 12	1	26334250 - 26335558	NM_105660, AT1G69920.1
13388370	6.24	5.05	2.27	0.020705	0.093443			1	28947554 - 28947625
13388623	6.24	5.05	2.27	0.020705	0.093443			1	29143090 - 29143161
13437134	6.24	5.05	2.27	0.020705	0.093443			3	18069078 - 18069149
13452744	9.22	8.03	2.27	1.9e-05	0.001927	AT3G22910	Ca2+-transporting ATPase	3	8116335 - 8119388	NM_113191, AT3G22910.1
13489426	8.49	7.31	2.27	1.5e-05	0.00172	NUDT10	nudix hydrolase 10	4	13003976 - 13005863	NM_001036636, AT4G25434.2, NM_179112, AT4G25434.1, BT010765
13513234	6.24	5.05	2.27	0.020705	0.093443			5	20675222 - 20675293
13358721	9.76	8.59	2.26	1.4e-05	0.00172	AT1G73480	alpha/beta-hydrolase domain-containing protein	1	27628939 - 27632806	NM_106007, AT1G73480.1, AY045929
13481878	5.26	4.08	2.26	0.011721	0.063387	FUR1	major facilitator family protein	4	2632693 - 2635000	NM_116751, AT4G05120.1, AK175753
13493366	8.3	7.13	2.26	2e-06	0.00091	UGT73B1	UDP-glucosyl transferase 73B1	4	16348106 - 16349982	NM_119576, AT4G34138.1, BT000754
13371451	8.13	6.96	2.25	0.000207	0.005395	AT1G22985	ethylene-responsive transcription factor ERF069	1	8135213 - 8135920	NM_102146, AT1G22985.1, AY062541
13403718	9.29	8.12	2.25	4e-05	0.002595	AT2G41380	S-adenosyl-L-methionine-dependent methyltransferase-like protein	2	17251941 - 17253057	NM_129701, AT2G41380.1, AY072367
13467120	7.42	6.25	2.25	0.000289	0.0064	AT4G10510	Subtilase family protein	4	6495955 - 6499010	NM_117119, AT4G10510.1
13343882	8.86	7.7	2.24	1.6e-05	0.001766	SRO2	RCD one 2-like protein	1	8350793 - 8352791	NM_102204, AT1G23550.1, BT022003
13347247	7.57	6.41	2.24	0.004493	0.033801	SBT3.5	Subtilase-like protein	1	11937596 - 11940978	NM_103027, AT1G32940.1, AY074326
13496069	7.02	5.85	2.24	0.001713	0.018345	AT5G01225	hypothetical protein	5	91920 - 92324	NM_147827, AT5G01225.1
13385742	6.95	5.79	2.23	0.005382	0.038068	SRO3	SRO3-like protein	1	26548952 - 26550520	NM_105712, AT1G70440.1
13470048	6.65	5.5	2.23	0.000172	0.004904	AT4G17660	protein kinase family protein	4	9831359 - 9833006	NM_117874, AT4G17660.1
13372724	7.89	6.74	2.22	0.001882	0.019425	AT1G26720	hypothetical protein	1	9234303 - 9234812	NM_102435, AT1G26720.1
13433224	7.46	6.32	2.22	0.0017	0.01823	EDF3	AP2/ERF and B3 domain-containing transcription factor ARF14	3	9396420 - 9397747	NM_113472, AT3G25730.1, AK229415
13522259	4.59	3.44	2.22	0.003438	0.028536	AT5G05250	hypothetical protein	5	1557037 - 1557998	NM_120607, AT5G05250.1, AY054291
13362342	8.69	7.54	2.21	0.000313	0.006746	AT1G02360	putative chitinase	1	471990 - 473160	NM_100117, AT1G02360.1, BT012598
13470228	9.77	8.63	2.21	5.5e-05	0.002899	WRKY28	WRKY DNA-binding protein 28	4	10061373 - 10062841	NM_117927, AT4G18170.1, AY070761
13536226	6.75	5.6	2.21	0.000464	0.008396	WRKY8	putative WRKY transcription factor 8	5	18801218 - 18804043	NM_124005, AT5G46350.1, AY063916
13345614	8.39	7.25	2.2	4.4e-05	0.002675	NAC010	NAC domain containing protein 10	1	10010181 - 10012198	NM_102615, AT1G28470.1
13358162	7.58	6.44	2.2	1.6e-05	0.00178	AT1G72060, AT1G72070	serine-type endopeptidase inhibitor, chaperone DnaJ-domain containing protein	1	27118447 - 27119011	NM_105864, AT1G72060.1, NM_105865, AT1G72070.1
13418745	11.26	10.12	2.2	3.6e-05	0.002438	AT2G38870	serine protease inhibitor, potato inhibitor I-type protein	2	16236381 - 16237280	NM_129444, AT2G38870.1, BT003895
13490367	7.49	6.35	2.2	0.002131	0.020981	RD26	NAC domain-containing protein 72	4	13707240 - 13709149	NM_118875, AT4G27410.2, NM_179126, AT4G27410.1, NM_001084983, AT4G27410.3, AY057578
13359385	8.64	7.51	2.19	0.000673	0.010299	AT1G75290	isoflavone reductase-like protein	1	28253890 - 28255173	NM_106184, AT1G75290.1, BT033106
13337838	11.61	10.49	2.18	0.000504	0.008765	AT5G45720, AT3G05520	AAA-type ATPase family protein, F-actin-capping protein subunit alpha	1	2939417 - 2939488	NM_001203547, AT5G45720.2, NM_001161121, AT3G05520.2
13339731	6.57	5.44	2.18	0.000292	0.006448			1	4709635 - 4709706
13353090	10.24	9.11	2.18	4.6e-05	0.002728	AT1G57630	Toll-Interleukin-Resistance domain-containing protein	1	21345639 - 21346157	NM_104560, AT1G57630.1
13359541	6.57	5.44	2.18	0.000292	0.006448			1	28440889 - 28440960
13370341	11.61	10.49	2.18	0.000504	0.008765	AT5G45720, AT3G05520	AAA-type ATPase family protein, F-actin-capping protein subunit alpha	1	6995282 - 6995353	NM_001203547, AT5G45720.2, NM_001161121, AT3G05520.2
13485055	8.64	7.51	2.18	0.0003	0.006566	IAGLU, AT4G15545	indole-3-acetate beta-D-glucosyltransferase, hypothetical protein	4	8877590 - 8879327	NM_117646, AT4G15550.1, NM_117645, AT4G15545.1, AY039512
13494665	11.61	10.49	2.18	0.000504	0.008765	AT5G45720, AT3G05520	AAA-type ATPase family protein, F-actin-capping protein subunit alpha	4	17500807 - 17500878	NM_001203547, AT5G45720.2, NM_001161121, AT3G05520.2
13497428	6.43	5.3	2.18	4.7e-05	0.002748	NAMT1	S-adenosyl-L-methionine-dependent methyltransferase-like protein	5	1231697 - 1234147	NM_120519, AT5G04370.1, NM_001036754, AT5G04370.2, AK230364
13510691	7.61	6.48	2.18	3.5e-05	0.002407	AT5G44990	Glutathione S-transferase family protein	5	18163132 - 18164768	NM_001125904, AT5G44990.3, NM_123867, NM_001125903, AT5G44990.1, AT5G44990.2
13517714	6.57	5.44	2.18	0.000292	0.006448			5	24531667 - 24531738
13531589	11.61	10.49	2.18	0.000504	0.008765	AT5G45720, AT3G05520	AAA-type ATPase family protein, F-actin-capping protein subunit alpha	5	9815402 - 9815473	NM_001203547, AT5G45720.2, NM_001161121, AT3G05520.2
13544460	11.61	10.49	2.18	0.000504	0.008765	AT5G45720, AT3G05520	AAA-type ATPase family protein, F-actin-capping protein subunit alpha	5	26653270 - 26653341	NM_001203547, AT5G45720.2, NM_001161121, AT3G05520.2
13433040	7.23	6.11	2.17	0.000599	0.009709	AT3G25240	hypothetical protein	3	9192540 - 9193385	NM_113430, AT3G25240.1
13437797	11.33	10.21	2.17	0.00064	0.010041	AT3G05520, AT5G45720	F-actin-capping protein subunit alpha, AAA-type ATPase family protein	3	18826040 - 18826111	NM_001161121, NM_001203547, AT3G05520.2, AT5G45720.2
13445024	11.32	10.21	2.17	0.000534	0.009035	AT3G05520, AT5G45720	F-actin-capping protein subunit alpha, AAA-type ATPase family protein	3	1601338 - 1601409	NM_001161121, AT3G05520.2, NM_001203547, AT5G45720.2
13445520	9.81	8.69	2.17	2e-06	0.001023	ATG8H	autophagy-related protein 8h	3	1954990 - 1956397	NM_111517, AT3G06420.1, AK175289
13452433	5.64	4.52	2.17	0.04027	0.145406	UGT71B6	UDP-glucosyl transferase 71B6	3	7675004 - 7676494	NM_113073, AT3G21780.1
13485094	7.06	5.95	2.17	9.2e-05	0.003572	MO1	monooxygenase 1	4	8972649 - 8974690	NM_001203809, AT4G15760.2, NM_117667, AT4G15760.1
13541399	9.17	8.05	2.17	3.5e-05	0.002417	AT5G59530	putative 2-oxoglutarate-dependent dioxygenase	5	23994170 - 23995734	NM_125345, AT5G59530.1, AK176452
13335128	6.37	5.26	2.16	6.6e-05	0.003118	AT1G03070	transmembrane BAX inhibitor motif-containing protein	1	729901 - 731557	NM_100189, NM_001197967, AT1G03070.2, AT1G03070.1, AK175449
13365132	9.54	8.42	2.16	8.5e-05	0.003443	AT1G08230	transmembrane amino acid transporter	1	2583654 - 2586744	NM_001084018, AT1G08230.2
13463026	6.92	5.81	2.16	0.000173	0.004926	HB-12	homeobox-leucine zipper protein ATHB-12	3	22914154 - 22915325	NM_116054, AT3G61890.1, AY059828
13499007	6.2	5.09	2.16	0.000477	0.008524	AT5G07860	HXXXD-type acyl-transferase-like protein	5	2511442 - 2513095	NM_120868, AT5G07860.1, AY062674
13357060	9.38	8.28	2.15	2.5e-05	0.002156	EXPA1	expansin A1	1	26141836 - 26143500	NM_105622, AT1G69530.1, NM_179537, NM_179538, NM_001124101, AT1G69530.3, AT1G69530.4, AT1G69530.2, NM_001198428, AT1G69530.5, AF360291
13426038	7.68	6.58	2.15	0.000652	0.010143	Fes1A	protein Fes1A	3	2871045 - 2873312	NM_001161128, AT3G09350.3, NM_001084657, AT3G09350.2, NM_111769, AT3G09350.1, BT004332
13448945	9.47	8.37	2.15	2e-06	0.000977	DIN4	2-oxoisovalerate dehydrogenase E1 component, beta subunit	3	4382198 - 4384436	NM_112191, AT3G13450.1, AF145452
13529293	6.34	5.24	2.15	1.2e-05	0.001657	AT5G22270	hypothetical protein	5	7372233 - 7373102	NM_122132, AT5G22270.1, AY052339
13382422	7.64	6.54	2.14	0.000813	0.011598	AT1G62760	plant invertase/pectin methylesterase inhibitor domain-containing protein	1	23237574 - 23238512	NM_104953, AT1G62760.1
13371133	5.32	4.23	2.13	0.010378	0.058275	AT1G22110	structural constituent of ribosome	1	7800507 - 7802562	NM_102061, AT1G22110.1
13387889	11.6	10.51	2.13	0.000508	0.008783	AT3G05520, AT5G45720	F-actin-capping protein subunit alpha, AAA-type ATPase family protein	1	28519985 - 28520056	NM_001161121, NM_001203547, AT3G05520.2, AT5G45720.2
13433736	6.01	4.92	2.13	0.00079	0.0114	PAD3	cytochrome P450 71B15	3	9887948 - 9889705	NM_113595, AT3G26830.1, AK117967
13452829	8.8	7.71	2.13	0.000311	0.006723	AT3G23230	ethylene-responsive transcription factor ERF098	3	8289647 - 8290066	NM_113224, AT3G23230.1
13458322	11.6	10.51	2.13	0.000508	0.008783	AT3G05520, AT5G45720	F-actin-capping protein subunit alpha, AAA-type ATPase family protein	3	18744808 - 18744879	NM_001161121, NM_001203547, AT3G05520.2, AT5G45720.2
13474509	7.7	6.61	2.13	6.4e-05	0.003087	AT4G28040, TET7	nodulin MtN21 /EamA-like transporter family protein, tetraspanin7	4	13940346 - 13942436	NM_001036659, NM_001125599, NM_202899, NM_001036658, AT4G28040.4, AT4G28040.2, AT4G28040.5, AT4G28040.3, NM_118943, AT4G28040.1, NM_118944, AT4G28050.1, AK317378, AY062774
13367739	6.1	5.01	2.12	0.001545	0.01708	AT1G14200	RING/U-box domain-containing protein	1	4854384 - 4855200	NM_101286, AT1G14200.1, BT004591
13376741	7.28	6.19	2.12	0.000526	0.008978	MYB112	myb domain protein 112	1	17704179 - 17706460	NM_103696, AT1G48000.1, AY008377
13388931	6.29	5.2	2.12	7.4e-05	0.00325	GSTU22	glutathione S-transferase TAU 22	1	29472892 - 29473863	NM_106482, AT1G78340.1, AK117519
13402646	7.99	6.9	2.12	0.000233	0.00576	AT2G39050	hydroxyproline-rich glycoprotein-like protein	2	16303403 - 16305629	NM_129462, AT2G39050.1, AF411801
13407481	7.31	6.23	2.12	0.001011	0.013071	AT2G03360	Glycosyltransferase family 61 protein	2	1022287 - 1024391	NM_001124784, AT2G03360.2, NM_126387, AT2G03360.1
13433248	4.17	3.09	2.11	0.009858	0.056266	AOC2	allene oxide cyclase 2	3	9406873 - 9407955	NM_113476, AT3G25770.1, AF380630
13447661	4.76	3.68	2.11	0.001846	0.019222	AZG1	adenine/guanine permease AZG1	3	3424813 - 3426997	NM_111933, AT3G10960.1, AY093125
13515550	10.34	9.26	2.11	5e-06	0.001357	AT5G55970	RING/U-box domain-containing protein	5	22667235 - 22669545	NM_124979, AT5G55970.2, NM_180866, AT5G55970.1
13358205	9.37	8.3	2.1	5.3e-05	0.002862	AT1G72140	putative peptide/nitrate transporter	1	27141814 - 27144490	NM_105872, AT1G72140.1, BT015165
13364255	8.73	7.66	2.1	0.000596	0.009675	PDS1	4-hydroxyphenylpyruvate dioxygenase	1	2011885 - 2013545	NM_100536, NM_001160839, AT1G06570.1, AT1G06570.2
13367705	8.08	7.01	2.1	1e-06	0.00091	AT1G14120	2-oxoglutarate (2OG) and Fe(II)-dependent oxygenase-like protein	1	4833518 - 4835089	NM_101277, AT1G14120.1, BT000936
13426692	7.38	6.32	2.1	0.002045	0.02042	DREB2B	dehydration-responsive element-binding protein 2B	3	3455355 - 3457214	NM_111939, AT3G11020.1, AK117363
13428237	6.57	5.51	2.1	3e-05	0.002274	CYP72A15	cytochrome P450, family 72, subfamily A, polypeptide 15	3	4937317 - 4939465	NM_112330, AT3G14690.1, AY050827
13460757	10.56	9.49	2.1	4.3e-05	0.002643	WRKY70	putative WRKY transcription factor 70	3	20908928 - 20910481	NM_115498, AT3G56400.1, AY039933
13494740	4.7	3.63	2.1	0.000509	0.008786	CYP81D8	cytochrome P450, family 81, subfamily D, polypeptide 8	4	17569828 - 17571704	NM_119900, AT4G37370.1, AY065192
13525063	5.9	4.83	2.1	0.007185	0.045963	HSP17.6II	heat shock protein 17.6-II	5	3882237 - 3882938	NM_121240, AT5G12020.1
13530433	7.24	6.17	2.1	0.000316	0.006784	AT5G24570	hypothetical protein	5	8405681 - 8406132	NM_122365, AT5G24570.1, AY063941
13336244	8.3	7.24	2.09	0.000924	0.012511	DGL	galactolipase DONGLE	1	1741204 - 1742619	NM_100460, AT1G05800.1
13354489	6.45	5.39	2.09	0.001944	0.019814	AT1G62840	hypothetical protein	1	23271416 - 23272578	NM_104962, AT1G62840.1, BT010897
13356032	6.69	5.63	2.09	0.001553	0.017153	LBD40	LOB domain-containing protein 40	1	25053734 - 25054847	NM_105380, AT1G67100.1, AB473870
13359285	12.07	11.01	2.09	7e-06	0.001423	AT1G75000	GNS1/SUR4 membrane-like protein	1	28163650 - 28164586	NM_106157, AT1G75000.1
13384077	3.77	2.7	2.09	0.016959	0.081646	PXMT1	S-adenosylmethionine-dependent methyltransferase domain-containing protein	1	24873291 - 24874758	NM_202367, AT1G66700.3, NM_105341, AT1G66700.1
13494647	7.64	6.58	2.08	4.5e-05	0.002717	MES9	methyl esterase 9	4	17492878 - 17494109	NM_119878, AT4G37150.1, AK117107
13523801	8.75	7.69	2.08	0.009232	0.05393			5	2898867 - 2898950
13354749	10.06	9.01	2.07	3.4e-05	0.002388	AT1G63530	hypothetical protein	1	23563315 - 23565555	NM_105031, AT1G63530.1
13362949	9.71	8.66	2.07	8.3e-05	0.003419	AT1G03850	monothiol glutaredoxin-S13	1	976097 - 977761	NM_179255, NM_100265, AT1G03850.1, AT1G03850.2, AY035012
13431530	10.93	9.88	2.07	6.5e-05	0.003088	AT3G21690	mate efflux domain-containing protein	3	7638663 - 7642205	NM_113064, AT3G21690.1, BT015408
13433228	7.84	6.79	2.07	0.003679	0.029761	MAP1B	methionine aminopeptidase 1C	3	9397786 - 9399762	NM_113473, AT3G25740.1, BT024875
13470175	6.82	5.77	2.07	0.001015	0.013096	PGP9	P-glycoprotein 9	4	10022205 - 10027415	NM_117915, AT4G18050.1
13502640	7.62	6.56	2.07	0.000154	0.004653	AT5G17390	universal stress protein (USP) family protein	5	5727640 - 5728688	NM_121745, AT5G17390.1
13434544	7.48	6.44	2.06	0.000807	0.011539	AT3G29240	hypothetical protein	3	11191491 - 11192986	NM_180317, AT3G29240.2, NM_113848, AT3G29240.1, AY139756
13526437	7.69	6.65	2.06	0.003919	0.031061	AT5G15190	hypothetical protein	5	4932820 - 4933577	NM_121523, AT5G15190.1, NM_180492, AT5G15190.2, AK119079
13407627	5.06	4.03	2.05	0.002077	0.020618	TX1	MATE efflux family protein	2	1334512 - 1336489	NM_126443, AT2G04040.1, BT022022
13419748	8.49	7.45	2.05	6.9e-05	0.003151	AT2G41230, AT2G41231	hypothetical protein	2	17194926 - 17195674	NM_180017, AT2G41230.1, NM_001202797, AT2G41231.2, AY091149
13434104	8.36	7.33	2.05	6.2e-05	0.003058	AT3G27880	hypothetical protein	3	10338212 - 10339436	NM_113704, AT3G27880.1, BT026416
13471386	4.23	3.19	2.05	0.049349	0.167409	AT4G20970	basic helix-loop-helix domain-containing protein	4	11215259 - 11216212	NM_118215, AT4G20970.1
13533071	6.93	5.89	2.05	0.000476	0.00852	AT5G37730	hypothetical protein	5	14986033 - 14986917	NM_123132, AT5G37730.1, DQ447008
13404145	6.97	5.94	2.04	0.000143	0.004496	LSH10	hypothetical protein	2	17747917 - 17750440	NM_129822, NM_180043, AT2G42610.1, AT2G42610.2, AK118714
13422145	12.08	11.05	2.04	9.02e-07	0.000824	AT2G46740	D-arabinono-1,4-lactone oxidase-like protein	2	19205157 - 19207455	NM_130240, AT2G46740.1
13438806	8.27	7.24	2.04	4.4e-05	0.002673	LUT1, AT3G53140	carotenoid epsilon-ring hydroxylase, putative O-diphenol-O-methyl transferase	3	19692771 - 19697542	NM_115173, AT3G53130.1, NM_115174, AT3G53140.1, AF367289, AY424805
13444123	7.8	6.77	2.04	0.00144	0.016343	NPC4	phospholipase C	3	842499 - 845043	NM_111224, AT3G03530.1, AY037257
13445391	6.16	5.14	2.04	0.002528	0.023451			3	1843324 - 1843394
13516122	9.89	8.86	2.04	2.6e-05	0.002156	CYP81F2	cytochrome P450, family 81, subfamily F, polypeptide 2	5	23187840 - 23189857	NM_125104, AT5G57220.1, AY065209
13349418	9.38	8.36	2.03	2e-06	0.001015	GA2OX4	gibberellin 2-oxidase 4	1	17698655 - 17700834	NM_103695, AT1G47990.1, AY859740
13358624	7.55	6.53	2.03	0.000348	0.007165	41913	organic cation/carnitine transporter1	1	27538276 - 27540235	NM_105981, AT1G73220.1, BT002455
13406076	8.68	7.65	2.03	0.000552	0.009216	MYB2	myb domain protein 2	2	19376202 - 19377531	NM_130287, AT2G47190.1, AK229140
13426607	4.98	3.96	2.03	0.007584	0.047425	AT3G10790	putative F-box protein	3	3377410 - 3378369	NM_111916, AT3G10790.1
13470307	3.77	2.75	2.03	0.008027	0.049064	AT4G18310	hypothetical protein	4	10122075 - 10122990	NM_117941, AT4G18310.1
13472707	8.82	7.8	2.03	0.000506	0.008776	TRE1	trehalase 1	4	12488183 - 12491235	NM_118536, AT4G24040.1, AK118407
13520812	8.18	7.15	2.03	2.6e-05	0.002178	AT5G01380	transcription factor	5	155639 - 157601	NM_120216, AT5G01380.1, AY271677
13341970	6.5	5.49	2.02	0.003179	0.027178	AT1G18830	transducin/WD-40 repeat-containing protein	1	6489309 - 6494218	NM_101740, AT1G18830.1
13345681	7.99	6.98	2.02	0.000168	0.004866	AT1G29000	heavy-metal-associated domain-containing protein	1	10113018 - 10114340	NM_102641, AT1G29000.1
13490589	7.07	6.06	2.02	0.000255	0.006074	BGLU10	beta glucosidase 10	4	13861718 - 13864500	NM_118921, AT4G27830.1, BT002654
13534991	7.3	6.28	2.02	0.003883	0.030875	CK1	choline kinase 1	5	17495541 - 17495611	NM_105828, AT1G71697.1
13354772	5.66	4.66	2.01	0.014353	0.072692	AT1G63590	putative cysteine-rich repeat secretory protein 5	1	23579896 - 23580702	NM_105037, AT1G63590.1
13372570	11.84	10.84	2.01	0.000196	0.005251	AT1G26240	Proline-rich extensin-like family protein	1	9078140 - 9079576	NM_102388, AT1G26240.1
13400158	5.21	4.2	2.01	0.000309	0.006704	AT2G33160	glycosyl hydrolase and polygalacturonase domain-containing protein	2	14053404 - 14056246	NM_128875, AT2G33160.1
13416753	9.95	8.94	2.01	8.2e-05	0.003412	NIP2;1	aquaporin NIP2-1	2	14514487 - 14515915	NM_128991, AT2G34390.1, AJ276475
13472084	5.99	4.98	2.01	0.015779	0.077645	AT4G22520	bifunctional inhibitor/lipid-transfer protein/seed storage 2S albumin-like protein	4	11858614 - 11858970	NM_118378, AT4G22520.1
13539380	8.13	7.13	2.01	8e-05	0.003375	AT5G54470	B-box type zinc finger-containing protein	5	22114304 - 22115472	NM_124827, AT5G54470.1, AK221519
13375725	9.38	10.39	-2.01	9.1e-05	0.003564	AT1G35625	RING/U-box domain-containing protein	1	13158466 - 13160245	NM_103263, AT1G35625.1
13380699	5.66	6.67	-2.01	0.000813	0.011598	AT1G58037	Cysteine/Histidine-rich C1 domain family protein	1	21472965 - 21474602	NM_001036126, AT1G58037.1, NM_001124040, AT1G58037.2, DQ492217
13438696	5.8	6.81	-2.01	0.011131	0.061117	AT3G52900	hypothetical protein	3	19613118 - 19614027	NM_115150, AT3G52900.1
13461914	6.93	7.94	-2.01	0.000515	0.008868	AT3G59130	Cysteine/Histidine-rich C1 domain family protein	3	21860986 - 21862807	NM_115775, AT3G59130.1
13339088	8.89	9.9	-2.02	0.000141	0.004464	LRX1	leucine-rich repeat extensin-like protein 1	1	4070124 - 4072567	NM_101076, AT1G12040.1, AY026364
13350820	4.6	5.62	-2.02	0.031762	0.123899	BGLU35	myrosinase 5	1	19087413 - 19090414	NM_104025, AT1G51470.1
13429130	8.36	9.38	-2.02	2e-05	0.001984	NSP4	Nitrile-specifier protein 4	3	5571992 - 5574541	NM_112512, AT3G16410.1, AK228139
13468629	6.81	7.82	-2.02	0.000999	0.012998	IQD19	protein IQ-domain 19	4	8470381 - 8472187	NM_117560, AT4G14750.1
13493751	5.69	6.71	-2.02	0.01795	0.084852	AT4G35200	hypothetical protein	4	16749142 - 16749903	NM_119686, AT4G35200.1
13503687	8.71	9.73	-2.02	1e-05	0.001602	AT5G19730	pectinesterase	5	6670458 - 6673282	NM_121978, AT5G19730.1, AY065431
13343359	7.54	8.56	-2.03	4e-06	0.001145	AT1G22330	RNA recognition motif-containing protein	1	7886542 - 7889534	NM_102083, AT1G22330.1
13439687	6.42	7.44	-2.03	0.001427	0.016244	AT3G55310	Rossmann-fold NAD(P)-binding domain-containing protein	3	20505823 - 20507025	NM_115389, AT3G55310.1, AK176259
13535711	5.61	6.63	-2.03	0.00209	0.020716	AT5G45200	TIR-NBS-LRR class disease resistance protein	5	18283967 - 18290332	NM_123888, AT5G45200.1
13535960	5.3	6.33	-2.03	0.00048	0.008558	AT5G45840	leucine-rich repeat protein kinase-like protein	5	18593917 - 18597995	NM_001203549, AT5G45840.2, NM_123952, AT5G45840.1
13348761	8.71	9.74	-2.04	2.33e-07	0.000597	AT1G44050	cysteine/histidine-rich C1 domain-containing protein	1	16739261 - 16741513	NM_103530, AT1G44050.1
13348938	9.02	10.05	-2.04	1.1e-05	0.001657	AT1G45015	MD-2-related lipid recognition domain-containing protein	1	17021610 - 17022781	NM_148539, AT1G45015.1, NM_001198226, AT1G45015.2, BT010662
13395457	8.02	9.05	-2.04	0.000113	0.003993	SRS3	SHI-related sequence protein	2	9158390 - 9159701	NM_127712, AT2G21400.1
13407268	5.61	6.64	-2.04	7.3e-05	0.003223	AT2G02780	leucine-rich repeat protein kinase-like protein	2	781847 - 784646	NM_126333, AT2G02780.1
13433370	6.1	7.13	-2.04	0.000628	0.009933	AT3G26050	TPX2 (targeting protein for Xklp2) family protein	3	9521782 - 9524552	NM_113509, AT3G26050.1, BT004043
13532938	8.18	9.21	-2.04	6.7e-05	0.00314	AT5G37450	leucine-rich repeat protein kinase-like protein	5	14852801 - 14857098	NM_123104, AT5G37450.1
13337474	4.94	5.97	-2.05	0.0028	0.024988	AT1G08590	leucine-rich receptor-like protein kinase-like protein	1	2718778 - 2722221	NM_100732, AT1G08590.1
13378815	9.27	10.31	-2.05	9e-06	0.001536	AT1G52750	alpha/beta-hydrolase domain-containing protein	1	19646465 - 19649261	NM_104153, AT1G52750.1
13407015	9.89	10.92	-2.05	3.11e-07	0.000597	PAP7	purple acid phosphatase 7	2	391423 - 394032	NM_126249, AT2G01880.1, AF492659
13422999	5.91	6.95	-2.05	0.002814	0.025085	AT3G01760	Lysine histidine transporter-like 4	3	273299 - 275270	NM_111042, AT3G01760.1
13443500	10.03	11.06	-2.05	3e-06	0.001096	AK3	aspartokinase 3	3	340546 - 343835	NM_111068, AT3G02020.1, AK226200
13467813	9.93	10.96	-2.05	0.002334	0.022316	AT4G12545	bifunctional inhibitor/lipid-transfer protein/seed storage 2S albumin-like protein	4	7434199 - 7434858	NM_179035, AT4G12545.1, AK118720
13517418	5.23	6.26	-2.05	0.01454	0.073375	AT5G60320	concanavalin A-like lectin kinase-like protein	5	24270808 - 24272835	NM_125425, AT5G60320.1
13359880	5.6	6.64	-2.06	0.001317	0.015399	AT1G76620	hypothetical protein	1	28756521 - 28759297	NM_106312, AT1G76620.1, AY060575
13509124	9.65	10.69	-2.06	0.00061	0.009802	AT5G41290	cysteine-rich repeat secretory protein 58	5	16512326 - 16513500	NM_123494, AT5G41290.1
13526284	7.18	8.23	-2.06	0.003765	0.030218	MYB66	transcription factor WER	5	4763452 - 4764738	NM_121479, AT5G14750.1, AY519623
13342585	7.23	8.28	-2.07	0.000162	0.00479	AT1G20380	prolyl oligopeptidase-like protein	1	7061665 - 7065178	NM_101889, AT1G20380.1
13533957	4.75	5.8	-2.07	0.000164	0.004812	AT5G40630	ubiquitin family protein	5	16271140 - 16272470	NM_123427, AT5G40630.1, AK317452
13437595	3.7	4.76	-2.08	0.006979	0.045205	AT3G49930	C2H2 and C2HC zinc finger-containing protein	3	18510246 - 18510963	NM_114853, AT3G49930.1, BT029377
13480625	4.84	5.89	-2.08	0.010186	0.057529	MYB55	myb domain protein 55	4	716004 - 717579	NM_116398, AT4G01680.1, NM_001125441, NM_001036494, AT4G01680.3, AT4G01680.2, AY054575
13517871	6.68	7.74	-2.08	0.001334	0.015517	AT5G61350	putative receptor-like protein kinase	5	24667973 - 24670501	NM_125528, AT5G61350.1
13522131	7.85	8.91	-2.08	3.2e-05	0.002314	NAS1	nicotianamine synthase 1	5	1457645 - 1458890	NM_120577, AT5G04950.1, AY072364
13535849	6.47	7.52	-2.08	0.000169	0.004874	AT5G45580	transcription factor	5	18481092 - 18482643	NM_123926, AT5G45580.1
13390940	11.08	12.15	-2.09	3e-06	0.001062	AT2G02680	cysteine/histidine-rich C1 domain-containing protein	2	745775 - 748573	NM_126323, AT2G02680.1
13402333	7.95	9.01	-2.09	6.8e-05	0.00314	AT2G38390	peroxidase 23	2	16079681 - 16081509	NM_129395, AT2G38390.1, AY099555
13407392	6.39	7.45	-2.09	7e-06	0.001443	EXPA15	expansin A15	2	916854 - 918643	NM_126361, AT2G03090.1, AY510271
13413833	5.04	6.1	-2.09	0.00437	0.03322	AT2G27535	ribosomal protein L10A family protein	2	11765323 - 11766144	NM_179774, AT2G27535.1, AY070409
13425302	6	7.06	-2.09	0.000861	0.012024	AT3G06990	cysteine/histidine-rich C1 domain-containing protein	3	2206387 - 2208058	NM_111579, AT3G06990.1
13448634	6.05	7.11	-2.09	0.001213	0.014665	AT3G12970	hypothetical protein	3	4141051 - 4142548	NM_112134, AT3G12970.1, BT021088
13467352	6.27	7.33	-2.09	0.000803	0.011508	AT4G11210	disease resistance-responsive, dirigent domain-containing protein	4	6832691 - 6833245	NM_117192, AT4G11210.1
13531414	7.4	8.46	-2.09	2e-05	0.001967	GLR2.1	glutamate receptor 2.1	5	9535059 - 9538333	NM_122592, AT5G27100.1, AK228008
13461471	8.41	9.48	-2.1	3.9e-05	0.002508	LBD29	LOB domain-containing protein 29	3	21548484 - 21549558	NM_115681, AT3G58190.1, AF447893
13480348	5.96	7.03	-2.1	0.000309	0.0067	MEE47	hypothetical protein	4	405673 - 407142	NM_116322, AT4G00950.1, AY065223
13485728	6.71	7.78	-2.1	0.000378	0.007498	AT4G16920	TIR-NBS-LRR class disease resistance protein	4	9519173 - 9525691	NM_117795, AT4G16920.1
13487179	5.77	6.84	-2.1	0.015066	0.075275	AT4G20230	terpene cyclase, C1 domain-containing protein	4	10924121 - 10926758	NM_118142, AT4G20230.1, AY133718
13396497	10.35	11.43	-2.11	1.3e-05	0.001713	AT2G23960	class I glutamine amidotransferase-like domain-containing protein	2	10196059 - 10197610	NM_127958, AT2G23960.1
13434112	9.13	10.21	-2.11	0.000219	0.005552	AT3G27950	putative early nodule-specific protein	3	10378048 - 10379896	NM_113712, AT3G27950.1
13458054	8.87	9.95	-2.11	8e-06	0.00148	AT3G49960	peroxidase 35	3	18524084 - 18525687	NM_114856, AT3G49960.1, AK227572
13464786	7.82	8.9	-2.11	0.001037	0.013271	AT4G02180	DC1 domain-containing protein	4	959964 - 963517	NM_116450, AT4G02180.1
13473439	7.47	8.55	-2.11	0.000857	0.011989	MYB18	transcription factor LAF1	4	13052555 - 13053618	NM_118688, AT4G25560.1, AY519609
13509127	7.39	8.47	-2.11	8.9e-05	0.003543	AT5G41300	cysteine-rich repeat secretory protein 59	5	16515004 - 16516102	NM_123495, AT5G41300.1
13344097	9.1	10.19	-2.12	3.1e-05	0.00231	G6PD3, AT1G24290	glucose-6-phosphate dehydrogenase 3, AAA-type ATPase-like protein	1	8609445 - 8612580	NM_102274, AT1G24280.1, NM_102275, AT1G24290.1
13435638	5.41	6.49	-2.12	0.000519	0.008891	AT3G44870	S-adenosyl-L-methionine-dependent methyltransferase-like protein	3	16382219 - 16383605	NM_114356, AT3G44870.1
13496513	8.02	9.11	-2.12	0.000154	0.004653	EXPA9	expansin A9	5	463158 - 465246	NM_120304, AT5G02260.1, AY054586
13406466	6.08	7.18	-2.13	0.00196	0.019908	AT2G47870	putative glutaredoxin-C12	2	19603339 - 19603650	NM_130354, AT2G47870.1, FJ611905
13483621	6.28	7.37	-2.13	0.000533	0.009035	AT4G12490	bifunctional inhibitor/lipid-transfer protein/seed storage 2S albumin-like protein	4	7409621 - 7410406	NM_117319, AT4G12490.1, AY052336
13512104	6.63	7.72	-2.13	3.1e-05	0.002293	AT5G48290	heavy metal transport/detoxification domain-containing protein	5	19568896 - 19569799	NM_001036955, AT5G48290.2, NM_124204, AT5G48290.1, BT020469
13536743	8.83	9.92	-2.13	3e-06	0.001094	AT5G47950	HXXXD-type acyl-transferase-like protein	5	19417031 - 19418546	NM_124169, AT5G47950.1, AK117831
13404525	7.58	8.68	-2.14	1.4e-05	0.001716	AT2G43480	peroxidase	2	18053002 - 18054387	NM_129909, AT2G43480.1
13424465	6.37	7.47	-2.14	0.000344	0.00711	AT3G05155	sugar transporter ERD6-like 9	3	1448570 - 1451213	NM_148688, AT3G05155.1, BT010201
13480316	7.54	8.63	-2.14	0.000497	0.008722	AT4G00880	SAUR-like auxin-responsive protein	4	366373 - 367274	NM_116314, AT4G00880.1, AY063950
13388860	6.91	8.02	-2.15	7.6e-05	0.003272	AT1G78120	tetratricopeptide repeat-containing protein	1	29393939 - 29396086	NM_106462, AT1G78120.1
13426809	8.02	9.12	-2.15	4e-06	0.001147	AT3G11390	cysteine/histidine-rich C1 domain-containing protein	3	3569828 - 3571960	NM_111972, AT3G11390.1
13490908	6.5	7.6	-2.15	9.7e-05	0.003686	AT4G28650	putative leucine-rich repeat transmembrane protein kinase	4	14143984 - 14147537	NM_119007, AT4G28650.1
13535627	8.07	9.17	-2.15	8.2e-05	0.003412	PP2-A6	protein PHLOEM protein 2-LIKE A6	5	18191575 - 18193207	NM_123876, AT5G45080.1
13538423	4.77	5.88	-2.15	0.001487	0.016684	GA20OX2	gibberellin 20 oxidase 2	5	21055188 - 21056808	NM_124560, AT5G51810.1, X83380
13352309	5.57	6.68	-2.16	0.000181	0.005049	PRP1	proline-rich protein 1	1	20505000 - 20506488	NM_104371, AT1G54970.1
13383277	3.57	4.69	-2.16	0.047169	0.162218	AT1G64910	UDP-glycosyltransferase-like protein	1	24115137 - 24116747	NM_105165, AT1G64910.1
13418529	6.66	7.77	-2.16	0.000183	0.005084	AT2G38300	myb-like HTH transcriptional regulator-like protein	2	16043960 - 16045992	NM_129386, AT2G38300.1, AK117689
13468642	5.75	6.86	-2.16	0.000546	0.009155	AT4G14780	protein kinase family protein	4	8492832 - 8494591	NM_117563, AT4G14780.1, AK118177
13481445	6.76	7.88	-2.17	0.00057	0.009412	AT4G03470	ankyrin repeat-containing protein	4	1542059 - 1544283	NM_116585, AT4G03470.1
13531184	7.75	8.87	-2.17	0.000178	0.005014	AT5G26230	hypothetical protein	5	9173517 - 9174542	NM_122524, AT5G26230.1
13399934	5.51	6.63	-2.18	0.004062	0.031752	CSLB01	cellulose synthase-like protein B1	2	13836234 - 13839513	NM_128820, AT2G32610.1
13483631	3.87	5	-2.18	9e-06	0.001532	AT4G12520, AT4G12510	bifunctional inhibitor/lipid-transfer protein/seed storage 2S albumin-like protein	4	7421056 - 7421738	NM_117322, AT4G12520.1, AK227411
13355799	5.29	6.42	-2.19	0.020226	0.09215	AT1G66450	cysteine/histidine-rich C1 domain-containing protein	1	24786200 - 24788302	NM_105316, AT1G66450.1
13378514	8.03	9.17	-2.19	3e-06	0.001094	AT1G52070	jacalin-like lectin domain-containing protein	1	19364888 - 19366924	NM_104088, AT1G52070.1, AK118817
13339941	6.01	7.15	-2.2	0.015106	0.075378	AT1G14190	glucose-methanol-choline oxidoreductase-like protein	1	4852802 - 4854307	NM_101285, AT1G14190.1
13343405	7.01	8.15	-2.2	0.000316	0.006782	AT1G22500, AT1G22510	E3 ubiquitin-protein ligase ATL15, C3HC4-type RING finger protein	1	7949476 - 7950900	NM_102099, AT1G22500.1, NM_102100, NM_001198135, AT1G22510.1, AT1G22510.2, BT011235
13379833	6.31	7.45	-2.2	7e-05	0.00316	AT1G55440	cysteine/histidine-rich C1 domain-containing protein	1	20701499 - 20703460	NM_104420, AT1G55440.1, DQ446361
13383281	4.88	6.02	-2.2	0.007025	0.045422	AT1G64920	UDP-glycosyltransferase-like protein	1	24117440 - 24118798	NM_105166, AT1G64920.1
13444873	5.26	6.39	-2.2	0.022978	0.100135	AT3G05160	sugar transporter ERD6-like 10	3	1453106 - 1457150	NM_001084642, AT3G05160.2, NM_111388, AT3G05160.1, AY058056
13390615	6.45	7.6	-2.21	0.000192	0.005168	AT2G01900	endonuclease/exonuclease/phosphatase domain-containing protein	2	405918 - 409014	NM_126251, AT2G01900.1
13491298	7.1	8.25	-2.21	1.31e-07	0.000597	AT4G29905	hypothetical protein	4	14626921 - 14627631	NM_148384, AT4G29905.1, AY054609
13412664	4.91	6.07	-2.22	0.000923	0.012511	CYP82F1	cytochrome P450, family 82, subfamily F, polypeptide 1	2	10709064 - 10711240	NM_128073, AT2G25160.1, BT008597
13426889	8.65	9.8	-2.22	0.000215	0.005508	AT3G11550	hypothetical protein	3	3638195 - 3639197	NM_111988, AT3G11550.1, BT010843
13499894	6.3	7.45	-2.22	0.000188	0.005125			5	3228241 - 3232723
13518206	6.12	7.28	-2.22	0.007342	0.046503	BAG2	BCL-2-associated athanogene 2	5	24940396 - 24941974	NM_180915, AT5G62100.1, NM_125603, NM_001126005, AT5G62100.2, AT5G62100.3
13355937	6.2	7.36	-2.23	0.000114	0.004024	AT1G66800	Rossmann-fold NAD(P)-binding domain-containing protein	1	24924813 - 24926365	NM_105351, AT1G66800.1
13505181	5.98	7.13	-2.23	0.0013	0.015263	AT5G24100	leucine-rich repeat protein kinase-like protein	5	8148616 - 8151308	NM_122315, AT5G24100.1, AK227407
13512993	4.61	5.77	-2.24	0.002006	0.020139	AT5G50140	ankyrin repeat-containing protein	5	20395856 - 20398197	NM_124393, AT5G50140.1
13376217	5.36	6.54	-2.26	0.007396	0.046665	AT1G44030	Cysteine/Histidine-rich C1 domain family protein	1	16724237 - 16726643	NM_103529, AT1G44030.1
13517859	5.67	6.84	-2.26	6.9e-05	0.003154	AT5G61290, AT5G61300	flavin-containing monooxygenase-like protein, hypothetical protein	5	24648558 - 24650815	NM_125522, AT5G61290.1, NM_125523, AT5G61300.1, AK117661
13432527	8.15	9.34	-2.28	6.6e-05	0.003118	SBP3	selenium-binding protein 3	3	8581654 - 8583835	NM_113284, AT3G23800.1, AK117618
13468223	5.99	7.18	-2.28	0.000334	0.007001	AT4G13620	ethylene-responsive transcription factor ERF062	4	7932138 - 7933542	NM_117436, AT4G13620.1, BT029729
13520662	4.68	5.86	-2.28	0.002648	0.024136	AT5G01050	laccase-9	5	18086 - 20812	NM_120182, AT5G01050.1
13353334	7.19	8.4	-2.3	7.8e-05	0.003312	AT1G58643, AT1G58936, AT1G59312	Inositol-pentakisphosphate 2-kinase-like protein	1	21767342 - 21769456	NM_148601, NM_104631, NM_104639, AT1G58643.1, AT1G58936.1, AT1G59312.1
13353362	7.19	8.4	-2.3	7.8e-05	0.003312	AT1G58643, AT1G58936, AT1G59312	Inositol-pentakisphosphate 2-kinase-like protein	1	21803600 - 21805714	NM_148601, NM_104631, NM_104639, AT1G58643.1, AT1G58936.1, AT1G59312.1
13353391	7.19	8.4	-2.3	7.8e-05	0.003312	AT1G58643, AT1G58936, AT1G59312	Inositol-pentakisphosphate 2-kinase-like protein	1	21839858 - 21841972	NM_148601, NM_104631, NM_104639, AT1G58643.1, AT1G58936.1, AT1G59312.1
13431299	7.25	8.45	-2.3	9e-06	0.001525	CYP705A30	cytochrome P450, family 705, subfamily A, polypeptide 30	3	7339717 - 7341655	NM_112986, AT3G20940.1, AK228331
13498535	5.86	7.06	-2.3	0.000346	0.007129	AT5G06930	hypothetical protein	5	2144999 - 2148039	NM_120775, AT5G06930.1
13533674	5.31	6.51	-2.3	0.000423	0.007926	NAC094	NAC domain containing protein 94	5	15939300 - 15940491	NM_123345, AT5G39820.1
13508250	9.26	10.47	-2.31	5.1e-05	0.002842	AT5G38940	germin-like protein subfamily 1 member 11	5	15588757 - 15589666	NM_123256, AT5G38940.1, BT021982
13448275	7.05	8.26	-2.32	0.000322	0.006863	scpl14	serine carboxypeptidase-like 14	3	3899431 - 3901879	NM_112059, AT3G12230.1
13467817	10.69	11.91	-2.32	0.002135	0.020998	AIR1	Auxin-Induced in Root cultures 1	4	7439115 - 7439805	NM_117325, AT4G12550.1, AF410287
13518322	3.52	4.73	-2.32	0.001259	0.015007	AT5G62340	plant invertase/pectin methylesterase inhibitor domain-containing protein	5	25033518 - 25034404	NM_125628, AT5G62340.1, BT011000
13378367	6.88	8.11	-2.34	0.000171	0.004904	AT1G51850	Leucine-rich repeat protein kinase family protein	1	19252847 - 19256783	NM_104065, AT1G51850.1
13378450	6.95	8.18	-2.34	6.4e-05	0.003087	AT1G51940	LysM type receptor kinase-like protein	1	19295904 - 19299118	NM_104075, AT1G51940.1
13530680	5.9	7.13	-2.34	0.003062	0.026566	CYP714A1	cytochrome P450, family 714, subfamily A, polypeptide 1	5	8567581 - 8570358	NM_122400, AT5G24910.1, AY058060
13390930	9.39	10.62	-2.35	5.5e-05	0.002899	AT2G02630	cysteine/histidine-rich C1 domain-containing protein	2	723565 - 725620	NM_126318, AT2G02630.1
13423402	9.6	10.83	-2.35	0.000169	0.004874	AT3G02620	acyl-[acyl-carrier-protein] desaturase	3	560256 - 561880	NM_111130, AT3G02620.1
13378504	5.45	6.69	-2.36	0.001882	0.019425	AT1G52050	jacalin-like lectin domain-containing protein	1	19354919 - 19356764	NM_104086, AT1G52050.1
13427252	4.68	5.92	-2.36	0.000992	0.012965	AT3G12540	hypothetical protein	3	3975246 - 3977312	NM_112089, AT3G12540.1
13349713	5.19	6.44	-2.37	0.004079	0.031857			1	18010729 - 18011214
13375289	4.35	5.59	-2.37	0.003391	0.028318	AT1G33840	hypothetical protein	1	12283862 - 12285306	NM_103106, AT1G33840.1
13390912	4.85	6.09	-2.37	0.000701	0.010546	CYP71B9	cytochrome P450 71B9	2	701946 - 703770	NM_126314, AT2G02580.1, BT021098
13465736	6.17	7.42	-2.37	0.000725	0.010803	AT4G04760	sugar transporter ERD6-like 15	4	2424164 - 2427769	NM_116714, AT4G04760.1
13509467	8.31	9.56	-2.37	0.000146	0.004541	AT5G42180	peroxidase 64	5	16852630 - 16854224	NM_123583, AT5G42180.1, X99096
13487171	6.42	7.67	-2.38	0.000572	0.009429	AT4G20210	terpene cyclase, C1 domain-containing protein	4	10913613 - 10918282	NM_118140, AT4G20210.1
13528708	3.67	4.92	-2.38	0.001897	0.019521	AT5G20470	putative myosin	5	6916324 - 6920120	NM_122054, AT5G20470.1
13414343	5.85	7.1	-2.39	0.003438	0.028536	CYP710A3	cytochrome P450, family 710, subfamily A	2	12383480 - 12384961	NM_128444, AT2G28850.1
13458153	4.17	5.43	-2.39	0.009451	0.054699	AT3G50160	hypothetical protein	3	18598429 - 18601009	NM_114876, AT3G50160.1
13522307	5.46	6.72	-2.39	0.002119	0.02089	AT5G05420	peptidylprolyl isomerase	5	1604040 - 1604823	NM_120624, AT5G05420.1, DQ487720
13426802	9.43	10.69	-2.4	1e-06	0.000909	AT3G11370	cysteine/histidine-rich C1 domain-containing protein	3	3561099 - 3562880	NM_111970, AT3G11370.1
13483613	8.75	10.02	-2.4	0.000142	0.00448	AZI1	azelaic acid induced 1	4	7401109 - 7401907	NM_117317, AT4G12470.1, AY093032
13492794	7.05	8.31	-2.4	0.000145	0.00452	AT4G33120	S-adenosyl-L-methionine-dependent methyltransferase-like protein	4	15975386 - 15978111	NM_119466, AT4G33120.1, BT005878
13449125	5.73	7	-2.41	0.00057	0.009412	AT3G13840	scarecrow-like protein 29	3	4555305 - 4556837	NM_112237, AT3G13840.1
13358472	6.85	8.12	-2.42	0.000673	0.010299	AT1G72850	TIR-NBS class of disease resistance protein	1	27413971 - 27415335	NM_105943, AT1G72850.1
13358753	5.66	6.94	-2.43	0.000542	0.009113	AT1G73600, CPuORF32	putative phosphoethanolamine N-methyltransferase 3, conserved peptide upstream open reading frame 32	1	27669152 - 27673572	NM_106018, NM_001124125, AT1G73602.1, AT1G73600.1, NM_202410, AT1G73600.2
13467952	7.25	8.53	-2.43	2.5e-05	0.002156	AT4G12870	Gamma interferon responsive lysosomal thiol (GILT) reductase family protein	4	7542233 - 7543474	NM_117356, AT4G12870.1, AY072432
13472017	7.83	9.11	-2.43	2e-06	0.000977	AT4G22214	defensin-like protein 99	4	11755310 - 11756195	NM_118345, AT4G22214.1, BT008666
13482785	5.68	6.96	-2.43	0.000127	0.004202	AT4G10370	cysteine/histidine-rich C1 domain-containing protein	4	6423577 - 6425661	NM_117105, AT4G10370.1
13435736	4.74	6.03	-2.44	0.001037	0.013271	LOX2	lipoxygenase 2	3	16525410 - 16529352	NM_114383, AT3G45140.1, L23968
13442219	10.09	11.38	-2.45	5e-06	0.001357	AT3G61400	putative 2-oxoglutarate-dependent dioxygenase	3	22718956 - 22720397	NM_116004, AT3G61400.1
13382240	6.81	8.12	-2.47	0.000158	0.004724	SLAH1	SLAC1 homologue 1	1	23007147 - 23008585	NM_104908, AT1G62280.1, BT021090
13456694	6.93	8.24	-2.47	9.9e-05	0.003728	AT3G46270	receptor protein kinase-like protein	3	17000641 - 17004251	NM_114495, AT3G46270.1, AK176167
13539206	6.82	8.13	-2.47	2.5e-05	0.002156	AT5G54030	cysteine/histidine-rich C1 domain-containing protein	5	21925984 - 21927243	NM_124782, AT5G54030.1
13435857	9.68	10.99	-2.48	4.8e-05	0.002765	AT3G45710	major facilitator protein	3	16782643 - 16784735	NM_114440, AT3G45710.1
13489267	9.74	11.06	-2.5	1.9e-05	0.00191	AT4G25090	putative respiratory burst oxidase-like protein protein G	4	12878771 - 12883701	NM_001203904, AT4G25090.2, NM_118641, AT4G25090.1
13521215	7.28	8.6	-2.5	3.2e-05	0.002314	AT5G02360	DC1 domain-containing protein	5	500626 - 502329	NM_120314, AT5G02360.1
13464482	7.31	8.64	-2.51	8.1e-05	0.003408	EXPA17	putative expansin-A17	4	700653 - 701527	NM_116393, AT4G01630.1
13518504	6.99	8.32	-2.51	8.3e-05	0.003413	AT5G62720	HPP integral membrane domain-containing protein	5	25191842 - 25195009	NM_203254, AT5G62720.2, NM_125667, AT5G62720.1, AK117207
13434345	6.87	8.21	-2.52	0.000199	0.005293	AT3G28650	cysteine/histidine-rich C1 domain-containing protein	3	10735729 - 10737726	NM_113785, AT3G28650.1
13488602	7.38	8.72	-2.52	3e-06	0.001045	AT4G23515	Toll-Interleukin-Resistance domain-containing protein	4	12271382 - 12272842	NM_202869, AT4G23515.1
13448289	6.38	7.72	-2.53	0.001797	0.018881	SCPL15	serine carboxypeptidase-like 15	3	3902436 - 3904918	NM_112060, AT3G12240.1
13509705	7.65	8.99	-2.53	0.00028	0.006306	MRN1	marneral synthase	5	17053517 - 17058245	NM_123624, AT5G42600.1, BT020312
13366223	6.18	7.52	-2.54	1.4e-05	0.00172	XTH33	xyloglucan:xyloglucosyl transferase	1	3479153 - 3480988	NM_100930, AT1G10550.1
13474655	8.71	10.05	-2.54	4.1e-05	0.002595	AT4G28410	Tyrosine transaminase family protein	4	14052242 - 14055012	NM_118983, AT4G28410.1
13527652	4.75	6.1	-2.54	0.002628	0.024024	AT5G17960	cysteine/histidine-rich C1 domain-containing protein	5	5945665 - 5947464	NM_121801, AT5G17960.1
13378795	7.6	8.96	-2.56	7.4e-05	0.00325	AT1G52700	alpha/beta-hydrolase domain-containing protein	1	19631126 - 19633440	NM_104148, AT1G52700.1
13412061	6.96	8.32	-2.57	3.8e-05	0.002498	MES1	methyl esterase 1	2	10047379 - 10049291	NM_127926, AT2G23620.1, BT014881
13425305	6.9	8.26	-2.57	0.000108	0.003911	AT3G07000	cysteine/histidine-rich C1 domain-containing protein	3	2209412 - 2211307	NM_111580, AT3G07000.1, BT030350
13379826	5.74	7.11	-2.58	0.000526	0.008978	AT1G55390	cysteine/histidine-rich C1 domain-containing protein	1	20680876 - 20683043	NM_104415, AT1G55390.1
13494653	7.37	8.73	-2.58	6.9e-05	0.003151	sks15	protein SKU5 similar 15	4	17494705 - 17497124	NM_119879, AT4G37160.1
13351893	8.17	9.54	-2.59	0.000202	0.005351	GLIP2	GDSL-motif lipase 2	1	20143279 - 20145780	NM_104272, AT1G53940.1
13388837	6.36	7.73	-2.6	0.000361	0.007296	AST56	sulfate transporter 2.2	1	29317899 - 29323352	NM_106448, AT1G77990.1
13370249	6.39	7.77	-2.61	0.000134	0.00434	GH9B5	endoglucanase 2	1	6918191 - 6920377	NM_101849, AT1G19940.1, AY048245
13371531	4.19	5.58	-2.62	0.000135	0.004363	AT1G23205	plant invertase/pectin methylesterase inhibitor domain-containing protein	1	8233997 - 8234893	NM_102169, AT1G23205.1, BT025267
13423668	5.61	7.01	-2.64	0.002284	0.021983	GSTF11	glutathione S-transferase	3	735028 - 735987	NM_111189, AT3G03190.1, AY099776
13491439	9.94	11.34	-2.64	2.7e-05	0.002178	CDEF1	GDSL esterase/lipase	4	14738387 - 14740676	NM_119160, AT4G30140.1, AF370501
13414345	8.61	10.02	-2.66	1.3e-05	0.001672	CYP710A4	cytochrome P450, family 710, subfamily A	2	12388201 - 12389872	NM_128445, AT2G28860.1
13541743	5.79	7.21	-2.66	0.000112	0.003989	PIP2;4	putative aquaporin PIP2-4	5	24375457 - 24376989	NM_125459, AT5G60660.1, AK228720
13399762	8.67	10.1	-2.69	3e-06	0.001123	UCC1	uclacyanin 1	2	13722427 - 13723590	NM_128789, AT2G32300.1, U76298
13515484	5.78	7.21	-2.69	0.000284	0.006347	AT5G55770	cysteine/histidine-rich C1 domain-containing protein	5	22571645 - 22573732	NM_124959, AT5G55770.1
13358629	8.35	9.79	-2.7	2.5e-05	0.002156	AT1G73340	Cytochrome P450 superfamily protein	1	27573116 - 27575419	NM_105994, AT1G73340.1
13347654	7.08	8.54	-2.74	0.00038	0.007509	AT1G34050	ankyrin repeats-containing protein	1	12393495 - 12396006	NM_103127, AT1G34050.1
13436132	5.16	6.62	-2.75	0.00333	0.028101	AT3G46490	iron ion binding / oxidoreductase/ oxidoreductase protein	3	17115629 - 17119451	NM_114516, AT3G46490.1
13421330	5.94	7.41	-2.76	0.003909	0.031027	CYCP4;1	cyclin-U4-1	2	18441989 - 18443399	NM_130038, AT2G44740.1, AK229380
13445263	7.97	9.44	-2.76	1.7e-05	0.001824	AT3G05950	germin-like protein subfamily 1 member 7	3	1781067 - 1782007	NM_111469, AT3G05950.1, AK229153
13533556	3.9	5.36	-2.76	0.003951	0.031195	AT5G39493	self-incompatibility S1 family protein	5	15810269 - 15810667	NM_001125865, AT5G39493.1
13421112	6.68	8.16	-2.77	1.6e-05	0.001766	MLO15, GDI1	MLO-like protein 15, guanosine nucleotide diphosphate dissociation inhibitor 1	2	18245357 - 18248329	NM_201957, AT2G44110.2, NM_129974, AT2G44110.1, NM_129973, AT2G44100.1, AF369576, AK226690
13469353	5.47	6.94	-2.77	0.000507	0.008783	AT4G16008	hypothetical protein	4	9067830 - 9068512	NM_001125516, AT4G16008.1
13536037	5.87	7.35	-2.78	9.2e-05	0.003586	AT5G46040	peptide transporter PTR3-B	5	18671397 - 18673551	NM_123972, AT5G46040.1
13355797	7.99	9.48	-2.8	0.000337	0.007029	AT1G66440	cysteine/histidine-rich C1 domain-containing protein	1	24782171 - 24784351	NM_105315, AT1G66440.1
13452680	8.31	9.83	-2.87	6.09e-07	0.000718	HMT3	homocysteine S-methyltransferase 3	3	8032959 - 8035809	NM_113173, AT3G22740.1, AK118021
13345782	5.9	7.44	-2.91	3e-06	0.001144	AT1G29270	hypothetical protein	1	10230087 - 10231142	NM_102667, AT1G29270.1
13436583	3.9	5.44	-2.91	0.025822	0.108094	ATH4	ABC transporter A family member 5	3	17611787 - 17616639	NM_114644, AT3G47760.1
13534802	7.88	9.43	-2.91	0.001157	0.014219	AT5G43040	cysteine/histidine-rich C1 domain-containing protein	5	17263965 - 17265620	NM_123670, AT5G43040.1
13369973	6.71	8.26	-2.92	2.9e-05	0.002271	FMO1	putative flavin-containing monooxygenase 1	1	6650529 - 6653078	NM_101783, AT1G19250.1
13502472	6.6	8.15	-2.94	3.3e-07	0.000597	AT5G16900	putative LRR receptor-like serine/threonine-protein kinase	5	5555254 - 5559715	NM_121696, AT5G16900.1
13480337	8.23	9.8	-2.97	7e-06	0.001423	AT4G00910	aluminum activated malate transporter family protein	4	389370 - 391287	NM_116318, AT4G00910.1
13457447	4.82	6.4	-2.98	0.009975	0.056769	WNK3	putative serine/threonine-protein kinase WNK3	3	17873012 - 17875220	NM_148852, AT3G48260.1, AB085616
13533166	7.83	9.41	-2.98	9e-06	0.001547	AT5G38100	putative S-adenosylmethionine-dependent methyltransferase	5	15199489 - 15201197	NM_123170, AT5G38100.1, NM_001203504, AT5G38100.2
13352650	7.76	9.37	-3.05	1.2e-05	0.00167	AT1G55700	cysteine/histidine-rich C1 domain-containing protein	1	20821601 - 20823640	NM_104446, AT1G55700.1
13507559	4.49	6.12	-3.08	0.003255	0.027649	GSL09	callose synthase	5	14518316 - 14533930	NM_123045, AT5G36870.1
13466218	6.73	8.4	-3.17	0.000356	0.007257	ACS11	1-aminocyclopropane-1-carboxylate synthase 11	4	4887112 - 4888939	NM_116873, AT4G08040.1, AF332405
13456877	5.15	6.82	-3.18	5.2e-05	0.002862	AT3G46800	cysteine/histidine-rich C1 domain-containing protein	3	17234494 - 17236542	NM_114547, AT3G46800.1
13515486	6.58	8.25	-3.18	0.000781	0.011329	AT5G55780	cysteine/histidine-rich C1 domain-containing protein	5	22576611 - 22578668	NM_124960, AT5G55780.1
13412527	5.56	7.23	-3.19	0.002541	0.023507	GLR2.3	glutamate receptor 2.3	2	10516880 - 10520549	NM_128032, AT2G24710.1
13354219	8.88	10.56	-3.2	2.7e-05	0.002178	AT1G61840	cysteine/histidine-rich C1 domain-containing protein	1	22847389 - 22849833	NM_104866, AT1G61840.1
13379681	4.83	6.51	-3.2	0.000154	0.004653	AT1G54950	hypothetical protein	1	20490528 - 20491275	NM_104368, AT1G54950.1
13487020	7.58	9.26	-3.2	0.000112	0.00399	AT4G19750	Glycosyl hydrolase family protein with chitinase insertion domain	4	10745682 - 10747127	NM_118095, AT4G19750.1
13364724	5.26	6.95	-3.23	8e-05	0.003377	AT1G07550	putative LRR receptor-like serine/threonine-protein kinase	1	2322653 - 2326561	NM_100629, AT1G07550.1
13469199	4.42	6.12	-3.24	0.000606	0.009759	AT4G15700	monothiol glutaredoxin-S3	4	8937393 - 8937892	NM_117661, AT4G15700.1, BT010804
13472009	7.24	8.98	-3.35	7e-05	0.00316	LCR85	defensin-like protein 97	4	11752468 - 11752816	NM_118343, AT4G22210.1
13381336	8.51	10.26	-3.36	1.2e-05	0.001657	GolS7	galactinol synthase 7	1	22271226 - 22273214	NM_104732, AT1G60450.1, DQ056502
13373512	9.6	11.35	-3.37	3e-06	0.001134	AT1G29025	Calcium-binding EF-hand family protein	1	10124348 - 10127068	NM_001198180, AT1G29025.1
13379831	8.23	9.99	-3.38	5.1e-05	0.002853	AT1G55430	cysteine/histidine-rich C1 domain-containing protein	1	20697649 - 20699622	NM_104419, AT1G55430.1, DQ059084
13435864	5.17	6.99	-3.53	0.000394	0.007617	AT3G45720	major facilitator protein	3	16785046 - 16786945	NM_114441, AT3G45720.1
13443125	6.44	8.29	-3.62	2.6e-05	0.00216	AT3G01260	aldose 1-epimerase domain-containing protein	3	80176 - 82005	NM_110992, AT3G01260.1
13479890	6.31	8.18	-3.65	0.000147	0.004549	AT4G00070	RING/U-box domain-containing protein	4	29671 - 31426	NM_116224, AT4G00070.1
13390943	7.69	9.63	-3.83	0.000141	0.004466	AT2G02690	Cysteine/Histidine-rich C1 domain family protein	2	749919 - 751900	NM_126324, AT2G02690.1
13443811	5.4	7.38	-3.95	0.000102	0.00379	SKOR	Potassium channel SKOR	3	619678 - 623558	NM_111153, AT3G02850.1
13454445	6.15	8.22	-4.19	0.001285	0.015183	AT3G27490	cysteine/histidine-rich C1 domain-containing protein	3	10178100 - 10180148	NM_113665, AT3G27490.1
13350142	9.42	11.63	-4.65	2.34e-07	0.000597	GSTF14	glutathione S-transferase (class phi) 14	1	18458666 - 18459906	NM_103873, AT1G49860.1, AK176306
13459730	3.81	6.07	-4.79	0.000114	0.004024	AT3G54070	ankyrin repeat-containing protein	3	20021330 - 20023603	NM_115267, AT3G54070.1
13390934	4.87	7.17	-4.92	0.000173	0.004916	AT2G02640	cysteine/histidine-rich C1 domain-containing protein	2	732388 - 734271	NM_126319, AT2G02640.1
13478360	5.55	8.01	-5.51	6.1e-05	0.003042	AT4G36230	hypothetical protein	4	17145586 - 17146251	NM_119791, AT4G36230.1
13470952	4.69	7.17	-5.59	6.4e-05	0.003087	AT4G19760	Glycosyl hydrolase family protein with chitinase insertion domain	4	10750381 - 10752028	NM_118096, AT4G19760.1
