# Supplementary material for: Genome wide transcriptome analysis reveals ABA mediated response in Arabidopsis during gold (AuCl−4) treatment
Source: Front Plant Sci. 2014 Nov 28;5:652. doi: 10.3389/fpls.2014.00652 (PMC4246665; doi:10.3389/fpls.2014.00652)
Supplement: Supplementary file 1 [file Presentation1.ZIP › Supplementary material/Supplementary File 2.XLSX]

## Sheet: List of Exons
Transcript Cluster ID	Gene Symbol	Description	Chromosome	Genomic Position	Public Gene IDs	PSR/Junction ID	Au Bi-weight Avg Signal (log2)	Control Bi-weight Avg Signal (log2)	Fold Change (linear) (Au vs. Control)	ANOVA p-value (Au vs. Control)	FDR p-value (Au vs. Control)
13334194	IQD18	protein IQ-domain 18	1	52239 - 54692	NM_001123732, AT1G01110.2, NM_099993, AT1G01110.1	13334195	6.96	8.31	-2.55	0.000692	0.027301
13334341	ACS2	1-aminocyclopropane-1-carboxylate synthase 2	1	175782 - 178400	NM_100030, AT1G01480.1, NM_179241, AT1G01480.2, AY052207	13334343	9.81	7.59	4.68	0.000165	0.014234
13334341	ACS2	1-aminocyclopropane-1-carboxylate synthase 2	1	175782 - 178400	NM_100030, AT1G01480.1, NM_179241, AT1G01480.2, AY052207	13334345	6.43	4.58	3.63	0.00019	0.014901
13334341	ACS2	1-aminocyclopropane-1-carboxylate synthase 2	1	175782 - 178400	NM_100030, AT1G01480.1, NM_179241, AT1G01480.2, AY052207	13334346	10.26	8.77	2.81	0.000168	0.014297
13334341	ACS2	1-aminocyclopropane-1-carboxylate synthase 2	1	175782 - 178400	NM_100030, AT1G01480.1, NM_179241, AT1G01480.2, AY052207	13334347	9.27	7.25	4.07	0.001534	0.039941
13334405	FRO2	ferric reduction oxidase 2	1	209395 - 213041	NM_100040, AT1G01580.1, AY302057	13334407	2.86	3.92	-2.09	0.034202	0.198615
13334415	FRO1	ferric reduction oxidase 1	1	214229 - 217304	NM_100041, AT1G01590.1	13334421	4.32	5.33	-2.02	0.03198	0.191395
13334424	CYP86A4	cytochrome P450, family 86, subfamily A, polypeptide 4	1	218994 - 221286	NM_100042, AT1G01600.1	13334426	7.51	8.76	-2.38	0.01135	0.110939
13334424	CYP86A4	cytochrome P450, family 86, subfamily A, polypeptide 4	1	218994 - 221286	NM_100042, AT1G01600.1	13334427	8.32	9.65	-2.51	0.000869	0.03019
13334424	CYP86A4	cytochrome P450, family 86, subfamily A, polypeptide 4	1	218994 - 221286	NM_100042, AT1G01600.1	13334428	8.09	9.17	-2.12	0.000251	0.016873
13334518	KEA1	K(+) efflux antiporter 1	1	284610 - 291094	NM_100062, AT1G01790.1	13334520	5.53	4.37	2.24	0.04547	0.230175
13334618	SEC1A	protein transport sec1a	1	347891 - 352480	NM_100081, AT1G02010.1, NM_001197959, AT1G02010.2	13334641	7.58	5.81	3.42	0.008196	0.093801
13334652	AT1G02080	CCR4-NOT transcription complex subunit 1	1	373335 - 386847	NM_100088, NM_001197960, AT1G02080.1, AT1G02080.2	13334653	2.34	4.36	-4.05	0.001776	0.04287
13334787	AT1G02190	putative CER1 protein	1	415079 - 418010	NM_100099, NM_202013, AT1G02190.1, AT1G02190.2	13334795	7.28	6.19	2.13	0.048745	0.239011
13334873			1	515494 - 515566		13334874	7.23	5.93	2.45	0.003374	0.058954
13334922	MEA	histone-lysine N-methyltransferase MEDEA	1	544783 - 549202	NM_100139, AT1G02580.1, AF060485	13334936	4.46	3.44	2.02	0.02343	0.162942
13335042	BGLU11	beta glucosidase 11	1	630505 - 633259	NM_202017, NM_001123745, AT1G02850.4, AT1G02850.5, NM_179247, AT1G02850.2, NM_202016, NM_100166, AT1G02850.1, AT1G02850.3, AY062763	13335044	10.24	8.74	2.83	0.001064	0.033523
13335042	BGLU11	beta glucosidase 11	1	630505 - 633259	NM_202017, NM_001123745, AT1G02850.4, AT1G02850.5, NM_179247, AT1G02850.2, NM_202016, NM_100166, AT1G02850.1, AT1G02850.3, AY062763	13335045	11.59	9.94	3.15	5e-06	0.004974
13335042	BGLU11	beta glucosidase 11	1	630505 - 633259	NM_202017, NM_001123745, AT1G02850.4, AT1G02850.5, NM_179247, AT1G02850.2, NM_202016, NM_100166, AT1G02850.1, AT1G02850.3, AY062763	13335046	12.1	10.65	2.74	2.8e-05	0.00779
13335042	BGLU11	beta glucosidase 11	1	630505 - 633259	NM_202017, NM_001123745, AT1G02850.4, AT1G02850.5, NM_179247, AT1G02850.2, NM_202016, NM_100166, AT1G02850.1, AT1G02850.3, AY062763	13335047	12.43	10.97	2.73	0.000206	0.015305
13335042	BGLU11	beta glucosidase 11	1	630505 - 633259	NM_202017, NM_001123745, AT1G02850.4, AT1G02850.5, NM_179247, AT1G02850.2, NM_202016, NM_100166, AT1G02850.1, AT1G02850.3, AY062763	13335048	11.82	10.23	3.02	0.000146	0.013559
13335042	BGLU11	beta glucosidase 11	1	630505 - 633259	NM_202017, NM_001123745, AT1G02850.4, AT1G02850.5, NM_179247, AT1G02850.2, NM_202016, NM_100166, AT1G02850.1, AT1G02850.3, AY062763	13335049	7.8	6.5	2.46	0.004465	0.068435
13335042	BGLU11	beta glucosidase 11	1	630505 - 633259	NM_202017, NM_001123745, AT1G02850.4, AT1G02850.5, NM_179247, AT1G02850.2, NM_202016, NM_100166, AT1G02850.1, AT1G02850.3, AY062763	13335050	8.31	6.93	2.61	2.3e-05	0.007466
13335042	BGLU11	beta glucosidase 11	1	630505 - 633259	NM_202017, NM_001123745, AT1G02850.4, AT1G02850.5, NM_179247, AT1G02850.2, NM_202016, NM_100166, AT1G02850.1, AT1G02850.3, AY062763	13335051	9.3	7.55	3.37	4.3e-05	0.008946
13335042	BGLU11	beta glucosidase 11	1	630505 - 633259	NM_202017, NM_001123745, AT1G02850.4, AT1G02850.5, NM_179247, AT1G02850.2, NM_202016, NM_100166, AT1G02850.1, AT1G02850.3, AY062763	13335052	10.99	9.37	3.07	0.000301	0.018239
13335042	BGLU11	beta glucosidase 11	1	630505 - 633259	NM_202017, NM_001123745, AT1G02850.4, AT1G02850.5, NM_179247, AT1G02850.2, NM_202016, NM_100166, AT1G02850.1, AT1G02850.3, AY062763	13335053	12.31	10.74	2.97	1.7e-05	0.007013
13335042	BGLU11	beta glucosidase 11	1	630505 - 633259	NM_202017, NM_001123745, AT1G02850.4, AT1G02850.5, NM_179247, AT1G02850.2, NM_202016, NM_100166, AT1G02850.1, AT1G02850.3, AY062763	13335054	11.64	10.23	2.66	8.3e-05	0.01088
13335042	BGLU11	beta glucosidase 11	1	630505 - 633259	NM_202017, NM_001123745, AT1G02850.4, AT1G02850.5, NM_179247, AT1G02850.2, NM_202016, NM_100166, AT1G02850.1, AT1G02850.3, AY062763	13335055	8.9	7.06	3.58	0.000392	0.020658
13335042	BGLU11	beta glucosidase 11	1	630505 - 633259	NM_202017, NM_001123745, AT1G02850.4, AT1G02850.5, NM_179247, AT1G02850.2, NM_202016, NM_100166, AT1G02850.1, AT1G02850.3, AY062763	13335056	8.99	7.17	3.54	0.001061	0.033453
13335122	AT1G03050	putative clathrin assembly protein	1	707726 - 710041	NM_100186, AT1G03050.1, DQ446223	13335123	3.53	4.56	-2.03	0.011186	0.110058
13335128	AT1G03070	transmembrane BAX inhibitor motif-containing protein	1	729901 - 731557	NM_100189, NM_001197967, AT1G03070.2, AT1G03070.1, AK175449	13335130	6.42	5.21	2.31	0.00078	0.02889
13335128	AT1G03070	transmembrane BAX inhibitor motif-containing protein	1	729901 - 731557	NM_100189, NM_001197967, AT1G03070.2, AT1G03070.1, AK175449	13335131	9.59	8.2	2.62	0.000308	0.018445
13335128	AT1G03070	transmembrane BAX inhibitor motif-containing protein	1	729901 - 731557	NM_100189, NM_001197967, AT1G03070.2, AT1G03070.1, AK175449	13335132	8.28	7.21	2.1	0.002709	0.052826
13335128	AT1G03070	transmembrane BAX inhibitor motif-containing protein	1	729901 - 731557	NM_100189, NM_001197967, AT1G03070.2, AT1G03070.1, AK175449	13335133	8	6.79	2.31	0.004709	0.070274
13335128	AT1G03070	transmembrane BAX inhibitor motif-containing protein	1	729901 - 731557	NM_100189, NM_001197967, AT1G03070.2, AT1G03070.1, AK175449	13335135	4.68	3.45	2.35	0.001113	0.034172
13335185	FZL	FZO-like protein	1	761282 - 766158	NM_001083983, AT1G03160.2, NM_100198, AT1G03160.1, DQ462573	13335186	2.82	4.4	-2.99	0.032054	0.191606
13335243	AT1G03220	aspartyl protease-like protein	1	787122 - 788651	NM_100204, AT1G03220.1, AY035026	13335245	6.89	5.8	2.12	0.001531	0.039918
13335368	AT4G03410	Peroxisomal membrane 22 kDa (Mpv17/PMP22) family protein	1	892514 - 892585	NM_202776, NM_116579, AT4G03410.1, AT4G03410.2	13335369	9.08	5.99	8.52	0.000146	0.013559
13335374	AT1G03610	hypothetical protein	1	900887 - 903003	NM_100241, AT1G03610.1	13335380	10.47	9.31	2.24	0.00063	0.026044
13335401	AT1G03700	UPF0497 membrane protein	1	920950 - 921901	NM_100249, AT1G03700.1	13335406	2.74	3.76	-2.02	0.035407	0.202177
13335550	BARD1	BRCA1-associated RING domain protein 1	1	1036537 - 1040224	NM_202029, NM_100283, AT1G04020.1, AT1G04020.2	13335555	7.59	8.65	-2.09	0.012409	0.116206
13335550	BARD1	BRCA1-associated RING domain protein 1	1	1036537 - 1040224	NM_202029, NM_100283, AT1G04020.1, AT1G04020.2	13335557	6.28	7.32	-2.06	0.039827	0.214698
13335597	IAA10	auxin-responsive protein IAA10	1	1059506 - 1061191	NM_100291, AT1G04100.1, U18412	13335598	7.91	6.9	2.01	0.007113	0.087413
13335597	IAA10	auxin-responsive protein IAA10	1	1059506 - 1061191	NM_100291, AT1G04100.1, U18412	13335600	8.88	7.74	2.21	0.004182	0.066072
13335597	IAA10	auxin-responsive protein IAA10	1	1059506 - 1061191	NM_100291, AT1G04100.1, U18412	13335601	8.27	7.26	2.01	0.005737	0.078034
13335597	IAA10	auxin-responsive protein IAA10	1	1059506 - 1061191	NM_100291, AT1G04100.1, U18412	13335602	8.88	7.57	2.48	0.001969	0.044917
13335597	IAA10	auxin-responsive protein IAA10	1	1059506 - 1061191	NM_100291, AT1G04100.1, U18412	13335603	7.01	5.81	2.29	0.02214	0.158315
13335709			1	1159023 - 1159093		13335710	7.35	5.47	3.67	0.000101	0.011575
13335789	PDLP2	cysteine-rich repeat secretory protein 3	1	1231578 - 1234032	NM_100331, AT1G04520.1, BT010866	13335794	4.75	5.81	-2.1	0.018987	0.145942
13335925	AT1G04810	26S proteasome regulatory subunit N2	1	1350180 - 1355442	NM_100359, AT1G04810.1, BT004007	13335939	6.31	5.2	2.15	0.023784	0.164228
13336080	AT1G05400	hypothetical protein	1	1584073 - 1585421	NM_100419, NM_001160833, AT1G05400.1, AT1G05400.2	13336086	4.68	3.36	2.51	0.011412	0.111311
13336089	AT1G05450	bifunctional inhibitor/lipid-transfer protein/seed storage 2S albumin-like protein	1	1599911 - 1601214	NM_202034, AT1G05450.2, NM_100424, AT1G05450.1, DQ492243	13336090	5.07	6.33	-2.4	0.005784	0.078327
13336125	UGT75B1	indole-3-acetate beta-glucosyltransferase 1	1	1645875 - 1647162	NM_100435, AT1G05560.1, AF196777	13336126	6.32	5.07	2.37	0.000646	0.026406
13336132	AT1G05600	pentatricopeptide repeat-containing protein	1	1671936 - 1673856	NM_001197985, AT1G05600.2, NM_100440, AT1G05600.1, BT015830	13336133	4.36	3.26	2.15	0.044245	0.226552
13336173	AT1G05700	Leucine-rich repeat transmembrane protein kinase protein	1	1709796 - 1713245	NM_100450, AT1G05700.1	13336174	6.71	8.53	-3.54	0.01931	0.14737
13336173	AT1G05700	Leucine-rich repeat transmembrane protein kinase protein	1	1709796 - 1713245	NM_100450, AT1G05700.1	13336179	5.82	7.04	-2.33	0.011664	0.112563
13336173	AT1G05700	Leucine-rich repeat transmembrane protein kinase protein	1	1709796 - 1713245	NM_100450, AT1G05700.1	13336181	7.95	9.01	-2.08	0.015734	0.131779
13336173	AT1G05700	Leucine-rich repeat transmembrane protein kinase protein	1	1709796 - 1713245	NM_100450, AT1G05700.1	13336184	6.52	7.6	-2.11	0.048067	0.237343
13336244	DGL	galactolipase DONGLE	1	1741204 - 1742619	NM_100460, AT1G05800.1	13336245	8.3	7.24	2.09	0.000924	0.031284
13336258	SPPL5	signal peptide peptidase-like 5	1	1749682 - 1753990	NM_001123763, AT1G05820.2, NM_100463, AT1G05820.1, AB330675	13336267	6.29	7.44	-2.21	0.00589	0.079079
13336309	ARI12	putative E3 ubiquitin-protein ligase ARI12	1	1775643 - 1778553	NM_100469, NM_001197990, AT1G05880.1, AT1G05880.2	13336310	7.36	8.44	-2.11	0.037905	0.20908
13336434	AT1G06120	delta-9 desaturase-like 3 protein	1	1855943 - 1857718	NM_100493, AT1G06120.1, AK117555	13336435	4.56	5.67	-2.15	0.004687	0.070121
13336529	AT1G06320	hypothetical protein	1	1930523 - 1931449	NM_100513, AT1G06320.1	13336531	5.77	6.8	-2.05	0.005004	0.072568
13336681	AT1G06645	2-oxoglutarate (2OG) and Fe(II)-dependent oxygenase-like protein	1	2034156 - 2035626	NM_001160843, AT1G06645.1	13336682	5.6	6.8	-2.3	0.041823	0.220192
13336727	AT1G06750	nucleoside/nucleotide kinase domain-containing protein	1	2072979 - 2076505	NM_001197995, AT1G06750.2, NM_100552, AT1G06750.1	13336734	5.07	6.17	-2.13	0.006877	0.085941
13336822	AT1G07010	calcineurin-like metallo-phosphoesterase-like protein	1	2152852 - 2155269	NM_001160844, AT1G07010.3, NM_001123768, AT1G07010.2, NM_100574, AT1G07010.1, AY136428	13336836	4.42	2.81	3.07	0.04443	0.227094
13336856			1	2184347 - 2186539		13336857	6.91	7.99	-2.11	0.011908	0.11386
13336856			1	2184347 - 2186539		13336858	5.3	6.44	-2.21	0.036517	0.205192
13336856			1	2184347 - 2186539		13336859	5.14	6.41	-2.41	0.016784	0.136578
13336879	NDA1	alternative NAD(P)H dehydrogenase 1	1	2204320 - 2206934	NM_100592, AT1G07180.1, AK118982	13336886	4.64	2.85	3.47	0.025697	0.17056
13336955	AT1G07400	class I heat shock protein	1	2274943 - 2275758	NM_100614, AT1G07400.1, AK118848	13336957	9.19	8	2.28	0.005278	0.074675
13336955	AT1G07400	class I heat shock protein	1	2274943 - 2275758	NM_100614, AT1G07400.1, AK118848	13336958	11.15	9.63	2.87	8.9e-05	0.011142
13337042	AT1G07690	hypothetical protein	1	2378076 - 2379000	NM_100642, AT1G07690.1	13337047	6.27	4.74	2.88	0.001956	0.044791
13337145	RNL	RNA ligase	1	2445470 - 2454645	NM_100665, NM_001160848, AT1G07910.1, AT1G07910.2, AK230326	13337171	7.2	5.64	2.95	0.002064	0.046012
13337264			1	2588525 - 2588596		13337265	6.86	5	3.64	0.000122	0.012496
13337474	AT1G08590	leucine-rich receptor-like protein kinase-like protein	1	2718778 - 2722221	NM_100732, AT1G08590.1	13337476	7.36	8.51	-2.23	0.001082	0.033749
13337549	AT1G08710	F-box protein SKIP24	1	2771633 - 2773460	NM_001084024, AT1G08710.2, NM_100744, AT1G08710.1, AY065275	13337555	2.62	3.89	-2.41	0.048549	0.238506
13337574	XIC	myosin motor domain-containing protein and DIL domain-containing protein	1	2779963 - 2788447	NM_100746, AT1G08730.1	13337583	6.31	4.31	4	0.001211	0.035494
13337645	BON3	protein BONZAI 3	1	2842153 - 2846138	NM_100759, AT1G08860.1, AY741136	13337661	2.88	3.95	-2.1	0.019009	0.146019
13337751	AT1G08940	Phosphoglycerate mutase-like protein	1	2877692 - 2879169	NM_100766, AT1G08940.1	13337753	9.49	8.38	2.15	0.00023	0.016176
13337838	AT5G45720, AT3G05520	AAA-type ATPase family protein, F-actin-capping protein subunit alpha	1	2939417 - 2939488	NM_001203547, AT5G45720.2, NM_001161121, AT3G05520.2	13337839	11.61	10.49	2.18	0.000504	0.023313
13337996	AT1G09500	Rossmann-fold NAD(P)-binding domain-containing protein	1	3066699 - 3068598	NM_179294, AT1G09500.2, NM_100821, AT1G09500.1, NM_001035935, AT1G09500.3, AF462838	13337998	4.44	2.18	4.77	0.005396	0.075509
13337996	AT1G09500	Rossmann-fold NAD(P)-binding domain-containing protein	1	3066699 - 3068598	NM_179294, AT1G09500.2, NM_100821, AT1G09500.1, NM_001035935, AT1G09500.3, AF462838	13338000	6.13	4.96	2.25	0.013717	0.122526
13337996	AT1G09500	Rossmann-fold NAD(P)-binding domain-containing protein	1	3066699 - 3068598	NM_179294, AT1G09500.2, NM_100821, AT1G09500.1, NM_001035935, AT1G09500.3, AF462838	13338001	7.32	5.42	3.72	0.008764	0.096958
13337996	AT1G09500	Rossmann-fold NAD(P)-binding domain-containing protein	1	3066699 - 3068598	NM_179294, AT1G09500.2, NM_100821, AT1G09500.1, NM_001035935, AT1G09500.3, AF462838	13338002	7.14	3.96	9.06	0.002158	0.047038
13337996	AT1G09500	Rossmann-fold NAD(P)-binding domain-containing protein	1	3066699 - 3068598	NM_179294, AT1G09500.2, NM_100821, AT1G09500.1, NM_001035935, AT1G09500.3, AF462838	13338004	6.53	3.25	9.74	0.044051	0.226129
13337996	AT1G09500	Rossmann-fold NAD(P)-binding domain-containing protein	1	3066699 - 3068598	NM_179294, AT1G09500.2, NM_100821, AT1G09500.1, NM_001035935, AT1G09500.3, AF462838	13338005	4.71	2.47	4.74	0.017824	0.141042
13338220	BCAT-2	branched-chain-amino-acid aminotransferase 2	1	3288087 - 3290471	NM_001035939, AT1G10070.3, NM_100881, NM_001035938, AT1G10070.1, AT1G10070.2, AK319062	13338222	8.54	6.38	4.47	0.000471	0.022577
13338220	BCAT-2	branched-chain-amino-acid aminotransferase 2	1	3288087 - 3290471	NM_001035939, AT1G10070.3, NM_100881, NM_001035938, AT1G10070.1, AT1G10070.2, AK319062	13338223	7.44	6.22	2.33	0.017757	0.140783
13338220	BCAT-2	branched-chain-amino-acid aminotransferase 2	1	3288087 - 3290471	NM_001035939, AT1G10070.3, NM_100881, NM_001035938, AT1G10070.1, AT1G10070.2, AK319062	13338224	10.65	8.91	3.34	0.000135	0.013113
13338220	BCAT-2	branched-chain-amino-acid aminotransferase 2	1	3288087 - 3290471	NM_001035939, AT1G10070.3, NM_100881, NM_001035938, AT1G10070.1, AT1G10070.2, AK319062	13338225	11.34	9.41	3.81	2.1e-05	0.007414
13338220	BCAT-2	branched-chain-amino-acid aminotransferase 2	1	3288087 - 3290471	NM_001035939, AT1G10070.3, NM_100881, NM_001035938, AT1G10070.1, AT1G10070.2, AK319062	13338226	10	8.35	3.13	0.000612	0.025616
13338220	BCAT-2	branched-chain-amino-acid aminotransferase 2	1	3288087 - 3290471	NM_001035939, AT1G10070.3, NM_100881, NM_001035938, AT1G10070.1, AT1G10070.2, AK319062	13338227	9.42	7.47	3.88	0.000677	0.027023
13338220	BCAT-2	branched-chain-amino-acid aminotransferase 2	1	3288087 - 3290471	NM_001035939, AT1G10070.3, NM_100881, NM_001035938, AT1G10070.1, AT1G10070.2, AK319062	13338228	9.6	7.5	4.27	0.000212	0.015558
13338220	BCAT-2	branched-chain-amino-acid aminotransferase 2	1	3288087 - 3290471	NM_001035939, AT1G10070.3, NM_100881, NM_001035938, AT1G10070.1, AT1G10070.2, AK319062	13338230	8.1	5.8	4.93	0.001107	0.034046
13338220	BCAT-2	branched-chain-amino-acid aminotransferase 2	1	3288087 - 3290471	NM_001035939, AT1G10070.3, NM_100881, NM_001035938, AT1G10070.1, AT1G10070.2, AK319062	13338231	11.2	9.25	3.87	6.1e-05	0.009868
13338220	BCAT-2	branched-chain-amino-acid aminotransferase 2	1	3288087 - 3290471	NM_001035939, AT1G10070.3, NM_100881, NM_001035938, AT1G10070.1, AT1G10070.2, AK319062	13338232	11.74	10.36	2.61	0.00025	0.016827
13338220	BCAT-2	branched-chain-amino-acid aminotransferase 2	1	3288087 - 3290471	NM_001035939, AT1G10070.3, NM_100881, NM_001035938, AT1G10070.1, AT1G10070.2, AK319062	13338233	11.24	9.22	4.07	7e-06	0.005439
13338220	BCAT-2	branched-chain-amino-acid aminotransferase 2	1	3288087 - 3290471	NM_001035939, AT1G10070.3, NM_100881, NM_001035938, AT1G10070.1, AT1G10070.2, AK319062	13338234	11.53	9.45	4.21	4e-06	0.0048
13338279	AT1G10220	hypothetical protein	1	3352159 - 3354856	NM_001160851, AT1G10220.2, NM_100896, AT1G10220.1	13338280	6.52	5.09	2.7	0.000287	0.017814
13338284	SK18	S-phase kinase-associated protein 1	1	3355571 - 3356359	NM_100897, AT1G10230.1, BT002822	13338285	3.2	2.08	2.17	0.039155	0.212783
13338495	ACLA-1	ATP-citrate lyase A-1	1	3535383 - 3538439	NM_179303, NM_001198025, AT1G10670.4, AT1G10670.2, NM_001198024, AT1G10670.3, NM_100943, AT1G10670.1, AY094479	13338496	5.9	7.1	-2.31	0.003735	0.062271
13338565	AT1G10810	NAD(P)-linked oxidoreductase-like protein	1	3599271 - 3600877	NM_100957, AT1G10810.1, AF361098	13338568	6.15	7.34	-2.28	0.005452	0.075924
13338751	AT1G11300	G-type lectin S-receptor-like serine/threonine-protein kinase	1	3794238 - 3800719	NM_101003, AT1G11300.1	13338761	2.91	4.13	-2.33	0.001935	0.04461
13338820	AT1G11450	nodulin MtN21 /EamA-like transporter protein	1	3853243 - 3855385	NM_101018, AT1G11450.1, NM_001084045, AT1G11450.2, AK227720	13338823	2.84	4.21	-2.59	0.026848	0.174623
13338820	AT1G11450	nodulin MtN21 /EamA-like transporter protein	1	3853243 - 3855385	NM_101018, AT1G11450.1, NM_001084045, AT1G11450.2, AK227720	13338824	8.7	9.81	-2.16	0.01234	0.115847
13338828	AT1G11460	nodulin MtN21 /EamA-like transporter	1	3857005 - 3859268	NM_101019, AT1G11460.1	13338829	4.23	5.54	-2.48	0.043315	0.224381
13338949	AT1G11730	putative beta-1,3-galactosyltransferase 1	1	3957473 - 3960113	NM_101045, AT1G11730.1	13338954	3.65	4.78	-2.19	0.034675	0.199853
13339077	AT1G12010	aminocyclopropanecarboxylate oxidase	1	4056207 - 4057933	NM_101073, AT1G12010.1, AY052694	13339083	6.66	7.68	-2.02	0.000573	0.024788
13339088	LRX1	leucine-rich repeat extensin-like protein 1	1	4070124 - 4072567	NM_101076, AT1G12040.1, AY026364	13339089	2.06	3.97	-3.77	0.018872	0.145423
13339088	LRX1	leucine-rich repeat extensin-like protein 1	1	4070124 - 4072567	NM_101076, AT1G12040.1, AY026364	13339090	8.93	10.12	-2.28	6.2e-05	0.009889
13339342	EXPA7	expansin A7	1	4276519 - 4277899	NM_101127, AT1G12560.1	13339344	7.12	8.13	-2.02	0.017035	0.137615
13339381	AT1G12672	hypothetical protein	1	4318309 - 4319090	NM_001198044, AT1G12672.2, NM_001160858, AT1G12672.1	13339386	2.51	3.93	-2.67	0.03214	0.191813
13339407	CYP87A2	cytochrome P450, family 87, subfamily A, polypeptide 2	1	4342282 - 4344857	NM_101144, NM_001198045, AT1G12740.1, AT1G12740.2, BT010888	13339418	4.83	3.81	2.03	0.024072	0.16521
13339437	AT1G12805	nucleotide binding protein	1	4366597 - 4367119	NM_202085, AT1G12805.1	13339439	12.1	11.03	2.11	1.3e-05	0.006209
13339437	AT1G12805	nucleotide binding protein	1	4366597 - 4367119	NM_202085, AT1G12805.1	13339440	11.59	10.55	2.05	0.000134	0.013075
13339441	AT1G12810	proline-rich family protein	1	4367256 - 4368822	NM_001160859, AT1G12810.2, NM_101151, AT1G12810.1, AY052334	13339445	9.26	7.55	3.25	0.000753	0.028385
13339463	SCRM2	uncharacterized basic helix-loop-helix protein	1	4384353 - 4386610	NM_101157, AT1G12860.1, AK118011	13339465	6.03	7.23	-2.3	0.040709	0.217227
13339589	LINC2	nuclear matrix constituent protein-like protein	1	4515606 - 4520284	NM_101193, NM_101194, AT1G13220.1, AT1G13220.2	13339601	6.85	5.54	2.47	0.007218	0.088075
13339631	HRS1	myb-like transcription factor family protein	1	4556892 - 4558708	NM_101201, AT1G13300.1, AF367336	13339635	8.29	9.36	-2.11	0.002967	0.055404
13339731			1	4709635 - 4709706		13339732	6.57	5.44	2.18	0.000292	0.017958
13339733	AT1G13730	nuclear transport factor 2 and RNA recognition motif domain-containing protein	1	4709824 - 4712550	NM_101241, AT1G13730.1, AY140039	13339742	4.74	6.34	-3.03	0.008721	0.096747
13339861	AT1G13990	hypothetical protein	1	4794756 - 4796597	NM_001160863, AT1G13990.3, NM_001160862, AT1G13990.2, NM_101265, AT1G13990.1, AF385724	13339869	9.5	8.07	2.7	0.001493	0.039407
13339925	PQL2	photosystem II oxygen-evolving enhancer protein	1	4839853 - 4840751	NM_101280, AT1G14150.1, NM_202091, AT1G14150.2, AF370579	13339929	4.13	5.97	-3.57	0.016379	0.134652
13339941	AT1G14190	glucose-methanol-choline oxidoreductase-like protein	1	4852802 - 4854307	NM_101285, AT1G14190.1	13339942	6.01	7.15	-2.2	0.015106	0.129121
13339960	AT1G14240	GDA1/CD39 nucleoside phosphatase family protein	1	4864902 - 4868000	NM_202093, AT1G14240.2, NM_101290, NM_001035968, NM_001123812, AT1G14240.1, AT1G14240.3, AT1G14240.4, AK227399	13339962	4.48	2.75	3.31	0.048086	0.237375
13339984	AT1G14260	RING/FYVE/PHD zinc finger-containing protein	1	4872856 - 4874907	NM_101292, NM_179329, AT1G14260.2, AT1G14260.1, BT024486	13339988	8.36	7.2	2.24	0.005483	0.076175
13339984	AT1G14260	RING/FYVE/PHD zinc finger-containing protein	1	4872856 - 4874907	NM_101292, NM_179329, AT1G14260.2, AT1G14260.1, BT024486	13339989	8.51	6.77	3.33	0.00805	0.092994
13339984	AT1G14260	RING/FYVE/PHD zinc finger-containing protein	1	4872856 - 4874907	NM_101292, NM_179329, AT1G14260.2, AT1G14260.1, BT024486	13339990	9.58	8.46	2.19	0.00176	0.042686
13340073	AT1G14550	peroxidase 5	1	4979028 - 4980324	NM_101322, AT1G14550.1	13340074	8.64	7.42	2.32	0.00176	0.042684
13340073	AT1G14550	peroxidase 5	1	4979028 - 4980324	NM_101322, AT1G14550.1	13340075	10.24	9.1	2.21	0.005395	0.075503
13340073	AT1G14550	peroxidase 5	1	4979028 - 4980324	NM_101322, AT1G14550.1	13340076	10.29	8.59	3.25	6.3e-05	0.009923
13340073	AT1G14550	peroxidase 5	1	4979028 - 4980324	NM_101322, AT1G14550.1	13340077	10.25	8.56	3.23	5e-06	0.004974
13340102	AT1G14580	C2H2-like zinc finger protein	1	4989562 - 4992732	NM_101325, AT1G14580.1, NM_001198065, AT1G14580.2, AY091041	13340107	8.26	9.54	-2.42	0.000259	0.017112
13340355	SHN1	ethylene-responsive transcription factor WIN1	1	5283538 - 5284673	NM_101405, AT1G15360.1, AK117941	13340357	2.83	4.86	-4.11	0.012331	0.115814
13340420	CYCA2;3	cyclin-A2-3	1	5362009 - 5365549	NM_101426, AT1G15570.1, AY072105	13340422	4.05	6.02	-3.92	0.006557	0.083717
13340445	AT1G15610	hypothetical protein	1	5370677 - 5371859	NM_001198076, AT1G15610.2, NM_101430, AT1G15610.1	13340447	3.49	5.21	-3.27	0.002979	0.055533
13340457	AT1G15630	hypothetical protein	1	5376793 - 5378027	NM_101432, AT1G15630.1	13340459	8.92	9.96	-2.06	0.009779	0.10258
13340457	AT1G15630	hypothetical protein	1	5376793 - 5378027	NM_101432, AT1G15630.1	13340460	7.74	9.12	-2.6	0.002123	0.046601
13340709	WAKL5	wall-associated receptor kinase-like 5	1	5535973 - 5538269	NM_101483, AT1G16160.1	13340712	2.91	4.15	-2.37	0.008274	0.094193
13340799	41915	organic cation/carnitine transporter 3	1	5602873 - 5604663	NM_101505, AT1G16390.1, AY078972	13340800	5.97	6.99	-2.03	5.4e-05	0.009585
13340799	41915	organic cation/carnitine transporter 3	1	5602873 - 5604663	NM_101505, AT1G16390.1, AY078972	13340801	5.65	6.68	-2.04	0.013843	0.123158
13340808	CYP79F1	dihomomethionine N-hydroxylase	1	5608807 - 5611426	NM_202111, AT1G16410.2, NM_101507, AT1G16410.1, AY050890	13340810	5.56	8.42	-7.25	0.003101	0.056609
13341028	AT1G16760	Protein kinase protein with adenine nucleotide alpha hydrolases-like domain	1	5734234 - 5737307	NM_101537, AT1G16760.1	13341033	3.52	4.57	-2.08	0.028753	0.180945
13341151	SRG1	protein SRG1	1	5820206 - 5822013	NM_101562, AT1G17020.1, AY048302	13341154	8.87	7.53	2.53	0.006861	0.085808
13341151	SRG1	protein SRG1	1	5820206 - 5822013	NM_101562, AT1G17020.1, AY048302	13341155	8.05	6.51	2.9	0.008895	0.097709
13341151	SRG1	protein SRG1	1	5820206 - 5822013	NM_101562, AT1G17020.1, AY048302	13341156	8.4	7.34	2.07	0.002603	0.051793
13341223	GSTU24	glutathione S-transferase TAU 24	1	5869846 - 5870840	NM_101578, AT1G17170.1, BT012184	13341224	9.27	5.84	10.74	2.4e-05	0.007499
13341223	GSTU24	glutathione S-transferase TAU 24	1	5869846 - 5870840	NM_101578, AT1G17170.1, BT012184	13341225	9.22	5.57	12.58	0.000132	0.013008
13341223	GSTU24	glutathione S-transferase TAU 24	1	5869846 - 5870840	NM_101578, AT1G17170.1, BT012184	13341226	8.88	5.43	10.94	1.6e-05	0.006867
13341223	GSTU24	glutathione S-transferase TAU 24	1	5869846 - 5870840	NM_101578, AT1G17170.1, BT012184	13341227	7.4	3.97	10.78	0.000114	0.012168
13341228	GSTU25	glutathione S-transferase TAU 25	1	5872145 - 5873086	NM_101579, AT1G17180.1, AK118907	13341229	6.5	2.9	12.13	0.002298	0.048504
13341228	GSTU25	glutathione S-transferase TAU 25	1	5872145 - 5873086	NM_101579, AT1G17180.1, AK118907	13341230	7.58	4.97	6.12	0.006881	0.085968
13341228	GSTU25	glutathione S-transferase TAU 25	1	5872145 - 5873086	NM_101579, AT1G17180.1, AK118907	13341231	8.89	5.91	7.84	0.000308	0.018445
13341233	GSTU26	glutathione S-transferase tau 26	1	5875350 - 5876545	NM_101580, AT1G17190.1, AK227997	13341234	8.98	10.66	-3.2	0.005587	0.076874
13341273	AHA10	H+-transporting ATPase	1	5904058 - 5908898	NM_101587, AT1G17260.1	13341278	5.05	6.09	-2.06	0.040016	0.215251
13341552	BETA-TIP	putative aquaporin TIP3-2	1	6130025 - 6131627	NM_101644, AT1G17810.1, AF026275	13341555	4.66	3.41	2.38	0.049851	0.241886
13341558	WBC11	ABC transporter G family member 11	1	6142564 - 6146521	NM_101647, AT1G17840.1, AY080792	13341563	6.55	7.89	-2.52	0.00248	0.050461
13341558	WBC11	ABC transporter G family member 11	1	6142564 - 6146521	NM_101647, AT1G17840.1, AY080792	13341566	9.66	10.81	-2.21	0.000378	0.02042
13341772	AT1G18490, AT1G18486	hypothetical protein	1	6366397 - 6368849	NM_101707, AT1G18490.1, NM_001123833, AT1G18486.1, DQ487488	13341773	2.88	4.22	-2.54	0.042981	0.223392
13341827	RBL12	RHOMBOID-like protein 12	1	6400404 - 6402791	NM_101718, AT1G18600.1, AF370504	13341837	3.27	4.61	-2.53	0.048206	0.237626
13341929	MYB47	myb domain protein 47	1	6450594 - 6453114	NM_101729, AT1G18710.1, AY065166	13341932	4.49	3.48	2.01	0.03385	0.197498
13341935	NDF6	NDH dependent flow 6 protein	1	6460598 - 6462224	NM_001123835, AT1G18730.4, NM_001084090, AT1G18730.2, NM_101731, NM_001123834, AT1G18730.1, AT1G18730.3, AY080701	13341939	4.38	5.44	-2.08	0.002268	0.048167
13341970	AT1G18830	transducin/WD-40 repeat-containing protein	1	6489309 - 6494218	NM_101740, AT1G18830.1	13341971	7.46	6.1	2.57	0.006046	0.080166
13341970	AT1G18830	transducin/WD-40 repeat-containing protein	1	6489309 - 6494218	NM_101740, AT1G18830.1	13341972	7.64	5.31	5.04	0.007613	0.090358
13341970	AT1G18830	transducin/WD-40 repeat-containing protein	1	6489309 - 6494218	NM_101740, AT1G18830.1	13341979	7.03	5.97	2.09	0.02784	0.177998
13341970	AT1G18830	transducin/WD-40 repeat-containing protein	1	6489309 - 6494218	NM_101740, AT1G18830.1	13341983	6.51	4.77	3.32	0.035942	0.203671
13341970	AT1G18830	transducin/WD-40 repeat-containing protein	1	6489309 - 6494218	NM_101740, AT1G18830.1	13341984	7.6	6.04	2.95	0.002518	0.050868
13341970	AT1G18830	transducin/WD-40 repeat-containing protein	1	6489309 - 6494218	NM_101740, AT1G18830.1	13341985	8.55	7	2.93	0.000946	0.031656
13341993	ICS2	Isochorismate synthase 2	1	6515429 - 6519282	NM_101744, AT1G18870.1, NM_001160879, AT1G18870.2, EU589462	13341995	7.48	5.43	4.13	0.001177	0.035026
13341993	ICS2	Isochorismate synthase 2	1	6515429 - 6519282	NM_101744, AT1G18870.1, NM_001160879, AT1G18870.2, EU589462	13342001	6.1	3.7	5.26	0.026454	0.173299
13341993	ICS2	Isochorismate synthase 2	1	6515429 - 6519282	NM_101744, AT1G18870.1, NM_001160879, AT1G18870.2, EU589462	13342010	4.92	3.48	2.71	0.020348	0.1517
13342137	AT1G19115	hypothetical protein	1	6606237 - 6607943	NM_001123839, AT1G19115.1, NM_001123840, NM_001123841, AT1G19115.3, AT1G19115.2, DQ487489	13342141	4.36	2.68	3.21	0.015399	0.130436
13342380	MP	auxin response factor 5	1	6886879 - 6891374	NM_101840, AT1G19850.1, BT002050	13342394	6.79	5.31	2.8	0.043692	0.225281
13342441	FNR2	ferredoxin--NADP+ reductase	1	6942717 - 6945018	NM_101857, NM_001084097, AT1G20020.3, AT1G20020.1, NM_001084096, AT1G20020.2, AY062739	13342448	6.06	7.82	-3.38	0.028342	0.179645
13342441	FNR2	ferredoxin--NADP+ reductase	1	6942717 - 6945018	NM_101857, NM_001084097, AT1G20020.3, AT1G20020.1, NM_001084096, AT1G20020.2, AY062739	13342449	3.74	4.99	-2.38	0.002777	0.053446
13342441	FNR2	ferredoxin--NADP+ reductase	1	6942717 - 6945018	NM_101857, NM_001084097, AT1G20020.3, AT1G20020.1, NM_001084096, AT1G20020.2, AY062739	13342450	5.29	6.42	-2.18	0.045429	0.230058
13342476	SYTB	calcium-dependent lipid-binding domain	1	6962132 - 6965045	NM_101862, AT1G20080.1	13342486	2.84	4.03	-2.28	0.003439	0.059625
13342548	AT1G20180	hypothetical protein	1	6996210 - 6997943	NM_101871, AT1G20180.1, NM_001084098, AT1G20180.2	13342551	6.19	4.69	2.82	0.003668	0.061736
13342585	AT1G20380	prolyl oligopeptidase-like protein	1	7061665 - 7065178	NM_101889, AT1G20380.1	13342586	6.35	7.63	-2.42	0.038384	0.210624
13342585	AT1G20380	prolyl oligopeptidase-like protein	1	7061665 - 7065178	NM_101889, AT1G20380.1	13342588	5.79	7.5	-3.29	0.049483	0.241067
13342585	AT1G20380	prolyl oligopeptidase-like protein	1	7061665 - 7065178	NM_101889, AT1G20380.1	13342590	8.88	9.96	-2.11	2.7e-05	0.007786
13342585	AT1G20380	prolyl oligopeptidase-like protein	1	7061665 - 7065178	NM_101889, AT1G20380.1	13342594	5.61	6.87	-2.4	0.018339	0.143245
13342585	AT1G20380	prolyl oligopeptidase-like protein	1	7061665 - 7065178	NM_101889, AT1G20380.1	13342595	7.64	8.66	-2.03	0.000799	0.029192
13342704	AT1G20730	hypothetical protein	1	7194256 - 7195575	NM_101925, AT1G20730.1	13342708	4.42	3.13	2.44	0.017999	0.14184
13342896	WAK4	wall-associated receptor kinase 4	1	7424106 - 7427041	NM_101974, AT1G21210.1	13342899	8.39	9.41	-2.03	0.00256	0.051312
13342896	WAK4	wall-associated receptor kinase 4	1	7424106 - 7427041	NM_101974, AT1G21210.1	13342901	7.17	8.25	-2.12	0.001622	0.04098
13342933	GLTP2	glycolipid transfer protein 2	1	7481252 - 7483507	NM_101988, AT1G21360.1, BT012277	13342936	7.7	6.49	2.32	0.028245	0.179382
13342933	GLTP2	glycolipid transfer protein 2	1	7481252 - 7483507	NM_101988, AT1G21360.1, BT012277	13342937	9.37	8.14	2.35	3.4e-05	0.008354
13342933	GLTP2	glycolipid transfer protein 2	1	7481252 - 7483507	NM_101988, AT1G21360.1, BT012277	13342939	8.95	7.74	2.31	0.001653	0.041377
13342933	GLTP2	glycolipid transfer protein 2	1	7481252 - 7483507	NM_101988, AT1G21360.1, BT012277	13342940	3.82	2.71	2.16	0.042196	0.22125
13342953	AT1G21400	2-oxoisovalerate dehydrogenase E1 component, alpha subunit	1	7493426 - 7496710	NM_101992, AT1G21400.1, AY099615	13342954	4.84	3.64	2.3	0.03508	0.201093
13342953	AT1G21400	2-oxoisovalerate dehydrogenase E1 component, alpha subunit	1	7493426 - 7496710	NM_101992, AT1G21400.1, AY099615	13342955	9.35	6.92	5.41	3.8e-05	0.008477
13342953	AT1G21400	2-oxoisovalerate dehydrogenase E1 component, alpha subunit	1	7493426 - 7496710	NM_101992, AT1G21400.1, AY099615	13342956	10.97	8.94	4.09	4e-06	0.004827
13342953	AT1G21400	2-oxoisovalerate dehydrogenase E1 component, alpha subunit	1	7493426 - 7496710	NM_101992, AT1G21400.1, AY099615	13342957	8.73	5.58	8.89	0.000529	0.023892
13342953	AT1G21400	2-oxoisovalerate dehydrogenase E1 component, alpha subunit	1	7493426 - 7496710	NM_101992, AT1G21400.1, AY099615	13342958	9.83	7.45	5.23	0.000204	0.015286
13342953	AT1G21400	2-oxoisovalerate dehydrogenase E1 component, alpha subunit	1	7493426 - 7496710	NM_101992, AT1G21400.1, AY099615	13342959	7.83	5.9	3.8	7.11e-07	0.00323
13342953	AT1G21400	2-oxoisovalerate dehydrogenase E1 component, alpha subunit	1	7493426 - 7496710	NM_101992, AT1G21400.1, AY099615	13342961	9	6.51	5.64	0.000197	0.015054
13342953	AT1G21400	2-oxoisovalerate dehydrogenase E1 component, alpha subunit	1	7493426 - 7496710	NM_101992, AT1G21400.1, AY099615	13342962	9.52	6.66	7.25	0.000157	0.013889
13342975	SCL1	scarecrow-like protein 1	1	7508969 - 7511801	NM_101996, AT1G21450.1, AY045833	13342978	8.28	6.95	2.51	0.021108	0.154642
13343095	AT1G21730	P-loop containing nucleoside triphosphate hydrolase-like protein	1	7630107 - 7636594	NM_102022, AT1G21730.1, AB062738	13343115	6.65	7.77	-2.17	0.042735	0.222711
13343195	AT1G21910	ethylene-responsive transcription factor ERF012	1	7696536 - 7697699	NM_102039, AT1G21910.1, AK176679	13343198	8.33	9.53	-2.3	1e-06	0.003333
13343298	AT1G22210	haloacid dehalogenase-like hydrolase	1	7841518 - 7844056	NM_102071, AT1G22210.1	13343307	3.6	2.52	2.11	0.003837	0.06321
13343298	AT1G22210	haloacid dehalogenase-like hydrolase	1	7841518 - 7844056	NM_102071, AT1G22210.1	13343308	4.11	3.02	2.13	0.012403	0.116159
13343334	ZYP1b	synaptonemal complex protein 2	1	7867133 - 7872618	NM_102078, AT1G22275.1, DQ028765	13343338	5.11	6.12	-2.01	0.041415	0.219161
13343359	AT1G22330	RNA recognition motif-containing protein	1	7886542 - 7889534	NM_102083, AT1G22330.1	13343363	9.82	10.84	-2.02	0.000221	0.015828
13343359	AT1G22330	RNA recognition motif-containing protein	1	7886542 - 7889534	NM_102083, AT1G22330.1	13343364	7.34	8.69	-2.55	0.000251	0.016877
13343359	AT1G22330	RNA recognition motif-containing protein	1	7886542 - 7889534	NM_102083, AT1G22330.1	13343365	9.52	10.63	-2.17	0.001186	0.035161
13343359	AT1G22330	RNA recognition motif-containing protein	1	7886542 - 7889534	NM_102083, AT1G22330.1	13343366	7.54	8.65	-2.15	0.000159	0.014012
13343405	AT1G22500, AT1G22510	E3 ubiquitin-protein ligase ATL15, C3HC4-type RING finger protein	1	7949476 - 7950900	NM_102099, AT1G22500.1, NM_102100, NM_001198135, AT1G22510.1, AT1G22510.2, BT011235	13343407	9.07	10.46	-2.63	0.000377	0.020405
13343405	AT1G22500, AT1G22510	E3 ubiquitin-protein ligase ATL15, C3HC4-type RING finger protein	1	7949476 - 7950900	NM_102099, AT1G22500.1, NM_102100, NM_001198135, AT1G22510.1, AT1G22510.2, BT011235	13343408	6.91	8.03	-2.18	0.008084	0.093183
13343477	RABG3B	Ras-related protein Rab7	1	8049100 - 8050708	NM_102121, AT1G22740.1, BT024589	13343486	3.41	4.99	-2.99	0.00429	0.066935
13343508	GI	gigantea protein (GI)	1	8061844 - 8067716	NM_102124, AT1G22770.1, AF105064	13343524	6.86	5.69	2.25	0.032066	0.191635
13343592	CEL5	endoglucanase 3	1	8095502 - 8097709	NM_001036005, AT1G22880.2, NM_102134, AT1G22880.1	13343593	3.49	4.66	-2.26	0.002768	0.05338
13343771	AT1G23200	pectinesterase 6	1	8227178 - 8229582	NM_102168, AT1G23200.1, AK227025	13343773	6.83	5.81	2.02	0.026113	0.172122
13343817	INO	axial regulator YABBY 4	1	8317396 - 8319483	NM_102191, AT1G23420.1, AF195047	13343825	3.54	4.92	-2.61	0.049942	0.242132
13343882	SRO2	RCD one 2-like protein	1	8350793 - 8352791	NM_102204, AT1G23550.1, BT022003	13343883	8.52	7.04	2.79	0.000219	0.015758
13343882	SRO2	RCD one 2-like protein	1	8350793 - 8352791	NM_102204, AT1G23550.1, BT022003	13343886	9.48	8.17	2.47	6.7e-05	0.010183
13343882	SRO2	RCD one 2-like protein	1	8350793 - 8352791	NM_102204, AT1G23550.1, BT022003	13343887	10.22	9.03	2.28	4.9e-05	0.009313
13343882	SRO2	RCD one 2-like protein	1	8350793 - 8352791	NM_102204, AT1G23550.1, BT022003	13343888	6.46	5.25	2.32	0.024882	0.167755
13343898	BCA3	beta carbonic anhydrase 3	1	8395557 - 8398144	NM_102221, AT1G23730.1, AY081265	13343899	4.64	3.64	2.01	0.009658	0.101927
13343898	BCA3	beta carbonic anhydrase 3	1	8395557 - 8398144	NM_102221, AT1G23730.1, AY081265	13343908	5.04	3.77	2.41	0.033926	0.197717
13343919	AT1G23790	hypothetical protein	1	8409963 - 8412041	NM_102227, AT1G23790.1, BT023432	13343921	6.24	7.34	-2.15	0.027508	0.17688
13343950	AT1G23880	NHL domain-containing protein	1	8435657 - 8438745	NM_102236, AT1G23880.1, AY075650	13343953	4.89	6.12	-2.35	0.004845	0.071362
13344097	G6PD3, AT1G24290	glucose-6-phosphate dehydrogenase 3, AAA-type ATPase-like protein	1	8609445 - 8612580	NM_102274, AT1G24280.1, NM_102275, AT1G24290.1	13344099	8.85	10	-2.21	0.000563	0.024595
13344097	G6PD3, AT1G24290	glucose-6-phosphate dehydrogenase 3, AAA-type ATPase-like protein	1	8609445 - 8612580	NM_102274, AT1G24280.1, NM_102275, AT1G24290.1	13344100	9.76	10.83	-2.09	0.000501	0.023242
13344097	G6PD3, AT1G24290	glucose-6-phosphate dehydrogenase 3, AAA-type ATPase-like protein	1	8609445 - 8612580	NM_102274, AT1G24280.1, NM_102275, AT1G24290.1	13344101	8.63	10.23	-3.03	0.000302	0.018259
13344097	G6PD3, AT1G24290	glucose-6-phosphate dehydrogenase 3, AAA-type ATPase-like protein	1	8609445 - 8612580	NM_102274, AT1G24280.1, NM_102275, AT1G24290.1	13344104	9.74	10.96	-2.33	0.000195	0.015019
13344097	G6PD3, AT1G24290	glucose-6-phosphate dehydrogenase 3, AAA-type ATPase-like protein	1	8609445 - 8612580	NM_102274, AT1G24280.1, NM_102275, AT1G24290.1	13344105	7.9	9.08	-2.27	6e-05	0.009865
13344097	G6PD3, AT1G24290	glucose-6-phosphate dehydrogenase 3, AAA-type ATPase-like protein	1	8609445 - 8612580	NM_102274, AT1G24280.1, NM_102275, AT1G24290.1	13344107	9.41	10.47	-2.08	0.000659	0.026718
13344307	AT1G24735	caffeoyl-CoA O-methyltransferase	1	8757864 - 8759645	NM_001198158, AT1G24735.2, NM_102310, AT1G24735.1	13344315	4.86	6.05	-2.28	0.028693	0.180742
13344623	AT1G26330	DNA binding protein	1	9107519 - 9113725	NM_001198170, AT1G26330.2, NM_102397, AT1G26330.1	13344628	5.21	6.82	-3.06	0.011738	0.112932
13344623	AT1G26330	DNA binding protein	1	9107519 - 9113725	NM_001198170, AT1G26330.2, NM_102397, AT1G26330.1	13344630	6.92	8.09	-2.25	0.004421	0.068113
13344623	AT1G26330	DNA binding protein	1	9107519 - 9113725	NM_001198170, AT1G26330.2, NM_102397, AT1G26330.1	13344633	8.07	9.23	-2.24	0.003486	0.060015
13344694	BGLU40	beta glucosidase 40	1	9178378 - 9181835	NM_102418, AT1G26560.1, AY045927	13344695	7.81	6.11	3.25	0.041967	0.22056
13344694	BGLU40	beta glucosidase 40	1	9178378 - 9181835	NM_102418, AT1G26560.1, AY045927	13344696	9.34	8.06	2.43	0.003894	0.063638
13344694	BGLU40	beta glucosidase 40	1	9178378 - 9181835	NM_102418, AT1G26560.1, AY045927	13344697	9.12	7.41	3.27	0.003218	0.057546
13344694	BGLU40	beta glucosidase 40	1	9178378 - 9181835	NM_102418, AT1G26560.1, AY045927	13344699	10.04	8.63	2.65	0.001454	0.038905
13344694	BGLU40	beta glucosidase 40	1	9178378 - 9181835	NM_102418, AT1G26560.1, AY045927	13344700	9.23	7.66	2.97	8.5e-05	0.010949
13344694	BGLU40	beta glucosidase 40	1	9178378 - 9181835	NM_102418, AT1G26560.1, AY045927	13344701	8.27	5.86	5.31	0.003185	0.057304
13344694	BGLU40	beta glucosidase 40	1	9178378 - 9181835	NM_102418, AT1G26560.1, AY045927	13344702	8.04	6.81	2.35	0.021649	0.156527
13344694	BGLU40	beta glucosidase 40	1	9178378 - 9181835	NM_102418, AT1G26560.1, AY045927	13344703	7.48	5.99	2.8	0.016259	0.134151
13344694	BGLU40	beta glucosidase 40	1	9178378 - 9181835	NM_102418, AT1G26560.1, AY045927	13344704	7.89	5.4	5.62	0.001338	0.037256
13344766	AT1G26680	B3 domain-containing protein REM17	1	9219463 - 9223649	NM_102431, AT1G26680.1	13344774	2.9	4.14	-2.35	0.01428	0.125229
13344818	EXPA10	expansin A10	1	9259605 - 9261313	NM_102440, AT1G26770.1, NM_001084130, AT1G26770.2, AY052247	13344823	4.97	3.14	3.55	0.01354	0.121753
13344864	FEZ	no apical meristem-domain containing transcriptional regulator	1	9312856 - 9314983	NM_102451, AT1G26870.1	13344865	7.14	8.17	-2.05	0.005876	0.078995
13344966	AT1G27060	regulator of chromosome condensation-like protein	1	9395023 - 9396673	NM_102468, AT1G27060.1, BT030023	13344968	4.54	6.33	-3.46	0.012315	0.115755
13345030	AT1G27180	TIR-NBS-LRR class disease resistance protein	1	9439859 - 9446106	NM_102480, AT1G27180.1	13345031	6.74	7.79	-2.07	0.001617	0.04093
13345142	NPGR1	no pollen germination related 1 protein	1	9534532 - 9537561	NM_102510, AT1G27460.1, AF428415	13345146	5.38	7.16	-3.43	0.007408	0.089136
13345142	NPGR1	no pollen germination related 1 protein	1	9534532 - 9537561	NM_102510, AT1G27460.1, AF428415	13345147	5.68	6.73	-2.08	0.025636	0.170307
13345282	RSL4	transcription factor bHLH54	1	9654688 - 9656089	NM_102539, AT1G27740.1	13345285	6.2	7.25	-2.07	0.001979	0.045036
13345339	AT1G27880	ATP-dependent DNA helicase Q-like 5	1	9708924 - 9714089	NM_102553, AT1G27880.1	13345342	5.4	7.39	-3.98	0.010032	0.10389
13345339	AT1G27880	ATP-dependent DNA helicase Q-like 5	1	9708924 - 9714089	NM_102553, AT1G27880.1	13345347	6.25	7.27	-2.04	0.01443	0.126062
13345403	PGP14	ABC transporter B family member 14	1	9763436 - 9768068	NM_102566, AT1G28010.1	13345404	5.14	6.33	-2.28	0.022265	0.158732
13345403	PGP14	ABC transporter B family member 14	1	9763436 - 9768068	NM_102566, AT1G28010.1	13345409	7.6	8.86	-2.39	0.006596	0.08387
13345455	AT1G28100	hypothetical protein	1	9801082 - 9804394	NM_102575, NM_001084145, NM_179386, NM_001084146, NM_202196, AT1G28100.1, AT1G28100.4, AT1G28100.5, AT1G28100.2, AT1G28100.3, AK317602	13345470	4.87	6.5	-3.08	0.031932	0.191275
13345614	NAC010	NAC domain containing protein 10	1	10010181 - 10012198	NM_102615, AT1G28470.1	13345615	9.23	8.09	2.2	0.00275	0.053206
13345614	NAC010	NAC domain containing protein 10	1	10010181 - 10012198	NM_102615, AT1G28470.1	13345616	9.69	8.32	2.58	0.000403	0.020952
13345614	NAC010	NAC domain containing protein 10	1	10010181 - 10012198	NM_102615, AT1G28470.1	13345617	9.36	8.19	2.25	0.000824	0.029537
13345614	NAC010	NAC domain containing protein 10	1	10010181 - 10012198	NM_102615, AT1G28470.1	13345618	8.41	6.81	3.03	0.000858	0.030012
13345681	AT1G29000	heavy-metal-associated domain-containing protein	1	10113018 - 10114340	NM_102641, AT1G29000.1	13345683	8.38	7.03	2.56	1.9e-05	0.007269
13345681	AT1G29000	heavy-metal-associated domain-containing protein	1	10113018 - 10114340	NM_102641, AT1G29000.1	13345684	8.47	7.43	2.06	0.003285	0.058163
13345753	AT1G29179, AT1G29180	hypothetical protein, DC1 domain-containing protein	1	10198764 - 10200962	NM_001036031, AT1G29179.1, NM_102659, AT1G29180.1	13345757	8.07	9.39	-2.5	0.010243	0.10502
13345759	AT1G29200	O-fucosyltransferase-like protein	1	10207822 - 10210622	NM_001123905, NM_102661, AT1G29200.2, AT1G29200.1, NM_001123906, AT1G29200.3	13345763	1.86	3.35	-2.82	0.004251	0.066627
13345759	AT1G29200	O-fucosyltransferase-like protein	1	10207822 - 10210622	NM_001123905, NM_102661, AT1G29200.2, AT1G29200.1, NM_001123906, AT1G29200.3	13345773	2.96	4.37	-2.66	0.01982	0.149496
13345782	AT1G29270	hypothetical protein	1	10230087 - 10231142	NM_102667, AT1G29270.1	13345783	2.49	3.75	-2.4	0.020222	0.151146
13345782	AT1G29270	hypothetical protein	1	10230087 - 10231142	NM_102667, AT1G29270.1	13345784	8.85	10.34	-2.81	1e-06	0.003441
13345782	AT1G29270	hypothetical protein	1	10230087 - 10231142	NM_102667, AT1G29270.1	13345785	6.76	8.51	-3.35	0.000333	0.019177
13345782	AT1G29270	hypothetical protein	1	10230087 - 10231142	NM_102667, AT1G29270.1	13345786	7.21	8.78	-2.97	0.000383	0.02054
13345996	AT1G29830	Magnesium transporter CorA-like family protein	1	10441053 - 10445657	NM_102723, AT1G29830.1, NM_001123913, AT1G29830.2, NM_001160911, AT1G29830.3	13345999	6.04	7.08	-2.05	0.005515	0.076404
13345996	AT1G29830	Magnesium transporter CorA-like family protein	1	10441053 - 10445657	NM_102723, AT1G29830.1, NM_001123913, AT1G29830.2, NM_001160911, AT1G29830.3	13346001	5.88	7.88	-4.01	0.019357	0.147536
13345996	AT1G29830	Magnesium transporter CorA-like family protein	1	10441053 - 10445657	NM_102723, AT1G29830.1, NM_001123913, AT1G29830.2, NM_001160911, AT1G29830.3	13346005	5.41	6.8	-2.62	0.036931	0.20626
13346048	AT1G29950, CPuORF35	transcription factor bHLH144, conserved peptide upstream open reading frame 34	1	10491698 - 10494598	NM_102735, AT1G29950.1, NM_202208, NM_001123914, AT1G29950.2, AT1G29951.1, AT1G29952.1, NM_001123915, AK318702	13346050	7.52	5.91	3.05	0.026622	0.173844
13346099	NUDX25	nudix hydrolase 25	1	10581735 - 10584080	NM_001198185, AT1G30110.2, NM_102750, AT1G30110.1, BT025530	13346107	3.19	4.84	-3.13	0.031557	0.18999
13346208	MRP1	ABC transporter C family member 1	1	10727638 - 10738055	NM_102777, NM_001036039, AT1G30400.1, AT1G30400.2	13346229	11.74	10.6	2.2	0.016938	0.137244
13346208	MRP1	ABC transporter C family member 1	1	10727638 - 10738055	NM_102777, NM_001036039, AT1G30400.1, AT1G30400.2	13346233	10.84	9.77	2.09	0.000829	0.029605
13346208	MRP1	ABC transporter C family member 1	1	10727638 - 10738055	NM_102777, NM_001036039, AT1G30400.1, AT1G30400.2	13346234	10.89	9.58	2.48	1.6e-05	0.006902
13346286			1	10756722 - 10756794		13346287	9.16	7.27	3.7	0.000186	0.014717
13346338	AT1G30473	heavy-metal-associated domain-containing protein	1	10786979 - 10788683	NM_001036040, AT1G30473.1, DQ487504	13346340	5.81	4.54	2.4	0.009703	0.102201
13346348	AAE14	acyl-activating enzyme 14	1	10810984 - 10813700	NM_102789, AT1G30520.1, AY070739	13346349	2.59	3.85	-2.39	0.038709	0.211522
13346348	AAE14	acyl-activating enzyme 14	1	10810984 - 10813700	NM_102789, AT1G30520.1, AY070739	13346357	5.45	6.46	-2.02	0.02838	0.17978
13346348	AAE14	acyl-activating enzyme 14	1	10810984 - 10813700	NM_102789, AT1G30520.1, AY070739	13346358	5.04	6.13	-2.12	0.00968	0.102049
13346419	AT1G30660	nucleic acid binding protein	1	10876853 - 10879017	NM_102803, AT1G30660.1	13346429	3.98	6.46	-5.58	0.035419	0.202191
13346454	AT1G30700	FAD-binding and BBE domain-containing protein	1	10892570 - 10894572	NM_102806, AT1G30700.1, AY140079	13346455	9.79	7.86	3.8	0.000486	0.022915
13346454	AT1G30700	FAD-binding and BBE domain-containing protein	1	10892570 - 10894572	NM_102806, AT1G30700.1, AY140079	13346456	13.53	12.48	2.07	2e-06	0.003958
13346454	AT1G30700	FAD-binding and BBE domain-containing protein	1	10892570 - 10894572	NM_102806, AT1G30700.1, AY140079	13346457	11.57	9.65	3.78	2.2e-05	0.007466
13346454	AT1G30700	FAD-binding and BBE domain-containing protein	1	10892570 - 10894572	NM_102806, AT1G30700.1, AY140079	13346458	7.4	4.83	5.95	0.00015	0.013682
13346517	AT1G30870	peroxidase 7	1	10991485 - 10993023	NM_102824, AT1G30870.1	13346519	8.45	9.46	-2.01	2e-05	0.007269
13346530	VSR6	vacuolar sorting receptor 6	1	10997275 - 11000543	NM_102827, AT1G30900.1	13346534	6.65	7.7	-2.07	0.020193	0.151027
13346576	GlcNA.1UT1	N-acetylglucosamine-1-phosphate uridylyltransferase 1	1	11084859 - 11088563	NM_102846, AT1G31070.1, NM_102845, AT1G31070.2, AY053411	13346580	4.82	7.53	-6.58	0.004111	0.065481
13346665	AT1G31300	TRAM, LAG1 and CLN8 (TLC) lipid-sensing domain containing protein	1	11193635 - 11196312	NM_001036044, AT1G31300.2, NM_102868, AT1G31300.1, AY058052	13346678	7.22	6.13	2.13	0.046687	0.233687
13346708	FEI1	leucine-rich repeat protein kinase-like protein	1	11249600 - 11253915	NM_001198193, AT1G31420.2, NM_102881, AT1G31420.1	13346709	5.56	6.87	-2.49	0.049048	0.239829
13346757	ECS1	protein ECS1	1	11311169 - 11311989	NM_102895, AT1G31580.1, AY059950	13346759	7.96	6.75	2.31	0.004528	0.068889
13346767	AT1G31670	copper amine oxidase-like protein	1	11337558 - 11341889	NM_102902, AT1G31670.1	13346773	4.36	3.34	2.02	0.024849	0.167671
13346912	AT1G31950	terpene cyclase, C1 domain-containing protein	1	11475807 - 11478194	NM_102931, AT1G31950.1	13346915	5.4	7.46	-4.18	0.011915	0.113881
13346912	AT1G31950	terpene cyclase, C1 domain-containing protein	1	11475807 - 11478194	NM_102931, AT1G31950.1	13346916	4.49	6.08	-3.02	0.008395	0.094789
13346912	AT1G31950	terpene cyclase, C1 domain-containing protein	1	11475807 - 11478194	NM_102931, AT1G31950.1	13346917	6.08	7.66	-3	0.001203	0.035368
13347052	AT1G32360	zinc finger CCCH domain-containing protein 12	1	11672931 - 11675339	NM_102969, AT1G32360.1, AK118013	13347056	6.94	5.93	2.02	0.046163	0.232117
13347120	NAC011	NAC domain containing protein 11	1	11757000 - 11758118	NM_102986, AT1G32510.1	13347123	5.54	6.57	-2.04	0.000448	0.022106
13347247	SBT3.5	Subtilase-like protein	1	11937596 - 11940978	NM_103027, AT1G32940.1, AY074326	13347251	11.12	9.48	3.1	3.1e-05	0.008059
13347247	SBT3.5	Subtilase-like protein	1	11937596 - 11940978	NM_103027, AT1G32940.1, AY074326	13347252	8.91	7.01	3.71	0.044563	0.227469
13347247	SBT3.5	Subtilase-like protein	1	11937596 - 11940978	NM_103027, AT1G32940.1, AY074326	13347253	9.25	7.68	2.97	0.00086	0.030031
13347247	SBT3.5	Subtilase-like protein	1	11937596 - 11940978	NM_103027, AT1G32940.1, AY074326	13347257	9.21	7.96	2.37	0.019647	0.148779
13347259	AT1G32950	Subtilase-like protein	1	11941438 - 11944760	NM_103028, AT1G32950.1	13347269	9.03	7.69	2.53	0.000927	0.031324
13347259	AT1G32950	Subtilase-like protein	1	11941438 - 11944760	NM_103028, AT1G32950.1	13347270	5.88	4.16	3.29	0.021358	0.155501
13347271	SBT3.3	Subtilase-like protein	1	11945307 - 11948650	NM_103029, AT1G32960.1, AY099740	13347276	11.14	10.11	2.05	0.001839	0.043681
13347271	SBT3.3	Subtilase-like protein	1	11945307 - 11948650	NM_103029, AT1G32960.1, AY099740	13347277	11.45	10.29	2.22	0.00048	0.022745
13347271	SBT3.3	Subtilase-like protein	1	11945307 - 11948650	NM_103029, AT1G32960.1, AY099740	13347278	10.58	9.16	2.68	0.008354	0.094616
13347271	SBT3.3	Subtilase-like protein	1	11945307 - 11948650	NM_103029, AT1G32960.1, AY099740	13347279	12.12	11.03	2.13	8e-06	0.005609
13347342	AT1G33110	MATE efflux family protein	1	12004927 - 12008833	NM_001036056, AT1G33110.2, NM_103045, AT1G33110.1, AY062756	13347346	10.46	9.44	2.03	0.000578	0.024871
13347641	AT1G34040	Pyridoxal phosphate -dependent transferase-like protein	1	12374433 - 12376179	NM_103126, AT1G34040.1	13347645	6.43	7.48	-2.08	0.003125	0.056815
13347654	AT1G34050	ankyrin repeats-containing protein	1	12393495 - 12396006	NM_103127, AT1G34050.1	13347655	7.59	9.04	-2.73	7.5e-05	0.010463
13347654	AT1G34050	ankyrin repeats-containing protein	1	12393495 - 12396006	NM_103127, AT1G34050.1	13347656	6.59	8.06	-2.78	0.00017	0.014305
13347654	AT1G34050	ankyrin repeats-containing protein	1	12393495 - 12396006	NM_103127, AT1G34050.1	13347657	6.79	7.9	-2.15	0.00644	0.082812
13347722	SERK2	somatic embryogenesis receptor kinase 2	1	12458670 - 12462905	NM_103144, AT1G34210.1	13347732	6.68	7.79	-2.16	0.028543	0.180255
13347844	ARF21	auxin response factor 21	1	12577722 - 12580824	NM_103164, AT1G34410.1	13347847	5.6	3.9	3.26	0.043349	0.22447
13347844	ARF21	auxin response factor 21	1	12577722 - 12580824	NM_103164, AT1G34410.1	13347848	4.86	2.64	4.67	0.0038	0.062853
13347920	HDG10	homeobox-leucine zipper protein HDG10	1	12692995 - 12697834	NM_103188, AT1G34650.1	13347924	4.2	2.53	3.18	0.032167	0.191909
13348050	AT1G35460	transcription factor bHLH80	1	13039916 - 13042102	NM_103240, AT1G35460.1, AF411791	13348054	5.86	4.61	2.38	0.016279	0.134239
13348246	ACC2	acetyl-CoA carboxylase 2	1	13545965 - 13558492	NM_103314, AT1G36180.1, NM_001123945, AT1G36180.2	13348263	5.85	7.6	-3.35	0.01397	0.123711
13348317	AT1G36510	nucleic acid-binding domain-containing protein	1	13761926 - 13764265	NM_103331, AT1G36510.1	13348326	5.35	4.04	2.47	0.009576	0.101435
13348549	AT1G42980	formin-like protein 12	1	16133286 - 16135587	NM_103457, AT1G42980.1	13348557	7.52	6.35	2.25	0.025011	0.168176
13348572	AT1G43020	hypothetical protein	1	16155403 - 16157911	NM_103461, NM_001123955, AT1G43020.1, AT1G43020.3, NM_001036068, AT1G43020.2, NM_001123956, AT1G43020.4	13348573	5.64	7.36	-3.3	0.027073	0.175444
13348572	AT1G43020	hypothetical protein	1	16155403 - 16157911	NM_103461, NM_001123955, AT1G43020.1, AT1G43020.3, NM_001036068, AT1G43020.2, NM_001123956, AT1G43020.4	13348576	6.58	7.73	-2.22	0.003938	0.064108
13348572	AT1G43020	hypothetical protein	1	16155403 - 16157911	NM_103461, NM_001123955, AT1G43020.1, AT1G43020.3, NM_001036068, AT1G43020.2, NM_001123956, AT1G43020.4	13348577	7.37	9.22	-3.61	3.7e-05	0.008477
13348572	AT1G43020	hypothetical protein	1	16155403 - 16157911	NM_103461, NM_001123955, AT1G43020.1, AT1G43020.3, NM_001036068, AT1G43020.2, NM_001123956, AT1G43020.4	13348578	7.15	8.46	-2.47	0.041836	0.220224
13348572	AT1G43020	hypothetical protein	1	16155403 - 16157911	NM_103461, NM_001123955, AT1G43020.1, AT1G43020.3, NM_001036068, AT1G43020.2, NM_001123956, AT1G43020.4	13348582	3.88	6.13	-4.76	0.006486	0.083124
13348590	AT1G43140	cullin-like protein	1	16232785 - 16236109	NM_103467, AT1G43140.1	13348594	4.28	6.12	-3.57	0.014261	0.125154
13348590	AT1G43140	cullin-like protein	1	16232785 - 16236109	NM_103467, AT1G43140.1	13348598	4.31	6.14	-3.56	0.031949	0.191317
13348604	RAP2.6	ethylene-responsive transcription factor RAP2-6	1	16263813 - 16264818	NM_103468, AT1G43160.1, AY062847	13348605	11.09	10.02	2.09	0.000145	0.013559
13348641	AT1G43670	fructose-1,6-bisphosphatase, cytosolic	1	16468044 - 16470500	NM_103492, AT1G43670.1, BT000470	13348654	9.13	8.05	2.12	0.021268	0.155153
13348715	SEU	SEUSS transcriptional co-regulator	1	16617129 - 16622049	NM_103511, AT1G43850.1, NM_001123962, AT1G43850.2, AF378782	13348717	5.73	4.23	2.81	0.007379	0.089056
13348761	AT1G44050	cysteine/histidine-rich C1 domain-containing protein	1	16739261 - 16741513	NM_103530, AT1G44050.1	13348762	8.71	9.74	-2.04	2.33e-07	0.002992
13348856	AT1G44890	hypothetical protein	1	16963144 - 16964966	NM_103571, AT1G44890.1, BT014904	13348860	3.27	2.19	2.11	0.048617	0.238704
13348918	AT1G44970	peroxidase 9	1	17002117 - 17003688	NM_103577, AT1G44970.1, AK228469	13348920	9.11	10.46	-2.55	0.000392	0.020652
13348918	AT1G44970	peroxidase 9	1	17002117 - 17003688	NM_103577, AT1G44970.1, AK228469	13348921	10.15	11.31	-2.24	0.000185	0.014717
13348918	AT1G44970	peroxidase 9	1	17002117 - 17003688	NM_103577, AT1G44970.1, AK228469	13348922	7.93	9.03	-2.14	0.009259	0.099687
13348918	AT1G44970	peroxidase 9	1	17002117 - 17003688	NM_103577, AT1G44970.1, AK228469	13348923	6.91	8.04	-2.19	0.008622	0.096114
13348938	AT1G45015	MD-2-related lipid recognition domain-containing protein	1	17021610 - 17022781	NM_148539, AT1G45015.1, NM_001198226, AT1G45015.2, BT010662	13348940	9.11	10.12	-2.01	0.000203	0.01523
13348938	AT1G45015	MD-2-related lipid recognition domain-containing protein	1	17021610 - 17022781	NM_148539, AT1G45015.1, NM_001198226, AT1G45015.2, BT010662	13348943	9.55	10.68	-2.19	0.002593	0.051679
13348938	AT1G45015	MD-2-related lipid recognition domain-containing protein	1	17021610 - 17022781	NM_148539, AT1G45015.1, NM_001198226, AT1G45015.2, BT010662	13348944	7.72	9.11	-2.62	3.4e-05	0.008354
13349003	AT1G45191	beta-glucosidase 1	1	17116044 - 17119174	NM_179440, NM_202245, AT1G45191.2	13349011	2.36	4.63	-4.82	0.003455	0.059749
13349311	BGLU34	myrosinase 4	1	17491732 - 17494759	NM_103653, NM_001198236, AT1G47600.1, AT1G47600.2, BT000471	13349319	7.32	8.38	-2.08	0.044932	0.228546
13349397	RLP7	receptor like protein 7	1	17643976 - 17647035	NM_103687, AT1G47890.1	13349398	9.15	7.8	2.55	6.2e-05	0.009889
13349418	GA2OX4	gibberellin 2-oxidase 4	1	17698655 - 17700834	NM_103695, AT1G47990.1, AY859740	13349420	9.7	8.65	2.06	4.1e-05	0.008758
13349418	GA2OX4	gibberellin 2-oxidase 4	1	17698655 - 17700834	NM_103695, AT1G47990.1, AY859740	13349421	8.76	7.62	2.2	0.001528	0.039893
13349443	AT1G48100	polygalacturonase	1	17766874 - 17769951	NM_103706, AT1G48100.1, AY050798	13349447	6.19	5	2.28	0.039289	0.213205
13349443	AT1G48100	polygalacturonase	1	17766874 - 17769951	NM_103706, AT1G48100.1, AY050798	13349448	6.88	5.33	2.92	0.000987	0.032242
13349610	JAZ4	protein TIFY 6A	1	17931476 - 17934662	NM_001123978, AT1G48500.2, NM_001123979, AT1G48500.3, NM_103746, AT1G48500.1, DQ132675	13349619	5.59	7.64	-4.13	0.002688	0.052647
13349622	AT1G48510	Surfeit locus 1 cytochrome c oxidase biogenesis protein	1	17934829 - 17936915	NM_103747, AT1G48510.1, NM_001198242, AT1G48510.2	13349624	5.84	7.24	-2.63	0.023217	0.162175
13349622	AT1G48510	Surfeit locus 1 cytochrome c oxidase biogenesis protein	1	17934829 - 17936915	NM_103747, AT1G48510.1, NM_001198242, AT1G48510.2	13349631	5.58	6.74	-2.24	0.022066	0.158043
13349703	AT1G48640	Lysine histidine transporter-like 1	1	17986358 - 17988991	NM_103760, AT1G48640.1	13349705	4.08	6.15	-4.19	0.012958	0.118839
13349703	AT1G48640	Lysine histidine transporter-like 1	1	17986358 - 17988991	NM_103760, AT1G48640.1	13349712	6.13	7.4	-2.41	0.006375	0.082428
13349713			1	18010729 - 18011214		13349714	4.11	5.48	-2.59	0.006981	0.086523
13349713			1	18010729 - 18011214		13349715	6.41	7.68	-2.41	0.003026	0.055986
13349731	AT1G48800	terpene cyclase, C1 domain-containing protein	1	18049844 - 18052975	NM_103775, AT1G48800.1, DQ446343	13349733	4.28	5.88	-3.01	0.000582	0.024928
13349731	AT1G48800	terpene cyclase, C1 domain-containing protein	1	18049844 - 18052975	NM_103775, AT1G48800.1, DQ446343	13349738	2.23	3.36	-2.19	0.049718	0.241603
13349869	AT1G49200	RING-H2 finger protein ATL75	1	18198227 - 18199168	NM_103810, AT1G49200.1, AY039551	13349871	4.59	5.92	-2.51	0.03381	0.197334
13349879	AT1G49230	RING-H2 finger protein ATL78	1	18209261 - 18210128	NM_103813, AT1G49230.1, AK176235	13349882	5.08	6.31	-2.34	0.006241	0.08153
13350020	AT1G49475	B3 domain-containing protein	1	18312920 - 18314016	NM_148574, AT1G49475.1	13350021	3.49	4.64	-2.22	0.025082	0.168442
13350142	GSTF14	glutathione S-transferase (class phi) 14	1	18458666 - 18459906	NM_103873, AT1G49860.1, AK176306	13350143	11.36	13.03	-3.18	3.5e-05	0.008363
13350142	GSTF14	glutathione S-transferase (class phi) 14	1	18458666 - 18459906	NM_103873, AT1G49860.1, AK176306	13350144	9.08	11.51	-5.38	1.5e-05	0.006643
13350142	GSTF14	glutathione S-transferase (class phi) 14	1	18458666 - 18459906	NM_103873, AT1G49860.1, AK176306	13350145	9.26	11.64	-5.21	8e-06	0.005653
13350171	BUB3.2	cell cycle arrest protein BUB3	1	18479025 - 18481475	NM_103878, AT1G49910.1	13350177	3.46	4.64	-2.28	0.01253	0.116779
13350288	FU	Protein kinase family protein with ARM repeat domain	1	18607047 - 18614162	NM_001084223, AT1G50240.2	13350289	7.36	8.51	-2.22	0.000854	0.029943
13350288	FU	Protein kinase family protein with ARM repeat domain	1	18607047 - 18614162	NM_001084223, AT1G50240.2	13350300	6.45	7.54	-2.14	0.032341	0.192562
13350393	AT1G50440, AT1G50450	RING/FYVE/PHD zinc finger-containing protein, Saccharopine dehydrogenase	1	18685777 - 18687907	NM_179459, AT1G50440.2, NM_103927, AT1G50440.1, NM_001123990, AT1G50440.3, NM_103928, AT1G50450.1, AY085063	13350404	2.34	3.37	-2.04	0.036896	0.206215
13350615	AT1G51030	hypothetical protein	1	18915134 - 18915596	NM_103982, AT1G51030.1	13350617	4.43	3.01	2.68	0.00711	0.087406
13350621	AT1G51040	phosphatidylinositol 4-kinase alpha 2	1	18920658 - 18923314	NM_103983, AT1G51040.1	13350626	4.52	3.12	2.65	0.024185	0.16564
13350654	AT1G51110	putative plastid-lipid-associated protein 12	1	18935329 - 18937665	NM_103989, AT1G51110.1, BT005347	13350661	5.27	6.3	-2.05	0.016824	0.136694
13350702	AT1G51270	vesicle-associated protein 1-4	1	19007510 - 19011272	NM_001084226, NM_001160946, AT1G51270.2, AT1G51270.3, NM_104005, AT1G51270.1, NM_001198266, AT1G51270.4	13350707	10.8	11.82	-2.04	0.000196	0.015019
13350702	AT1G51270	vesicle-associated protein 1-4	1	19007510 - 19011272	NM_001084226, NM_001160946, AT1G51270.2, AT1G51270.3, NM_104005, AT1G51270.1, NM_001198266, AT1G51270.4	13350712	8.32	9.32	-2.01	0.004601	0.069407
13350702	AT1G51270	vesicle-associated protein 1-4	1	19007510 - 19011272	NM_001084226, NM_001160946, AT1G51270.2, AT1G51270.3, NM_104005, AT1G51270.1, NM_001198266, AT1G51270.4	13350715	5.98	7.37	-2.62	0.000879	0.030337
13350791	AT1G51405	myosin-related protein	1	19057780 - 19059582	NM_179460, AT1G51405.1	13350796	4.54	5.8	-2.39	0.023132	0.161866
13350820	BGLU35	myrosinase 5	1	19087413 - 19090414	NM_104025, AT1G51470.1	13350821	4.41	5.63	-2.33	0.004377	0.067705
13351211	TSA1	TSK-associating protein 1	1	19520728 - 19525624	NM_179466, NM_104119, AT1G52410.1, AT1G52410.2	13351225	8.35	7.2	2.23	0.001607	0.040805
13351211	TSA1	TSK-associating protein 1	1	19520728 - 19525624	NM_179466, NM_104119, AT1G52410.1, AT1G52410.2	13351233	7.21	5.36	3.61	0.017239	0.138437
13351255	AT1G52460	alpha/beta-hydrolase domain-containing protein	1	19549331 - 19551282	NM_104124, AT1G52460.1	13351260	6.24	4.14	4.29	0.028499	0.180106
13351276	MMH-1	formamidopyrimidine-DNA glycosylase	1	19559983 - 19563113	NM_179467, AT1G52500.1, NM_104128, AT1G52500.2, AF099971	13351289	4.96	6.12	-2.23	0.032389	0.192681
13351419	PAP5	purple acid phosphatase 5	1	19716402 - 19723725	NM_104172, AT1G52940.1	13351420	3.89	2.71	2.27	0.012355	0.115927
13351426	AT1G52950	Nucleic acid-binding, OB-fold-like protein	1	19725483 - 19728007	NM_104173, AT1G52950.1	13351430	2.69	4.47	-3.45	0.049414	0.240887
13351583	AT1G53290	putative beta-1,3-galactosyltransferase 14	1	19871299 - 19873490	NM_104207, AT1G53290.1, AY128376	13351587	5.68	6.8	-2.18	0.022482	0.159555
13351708	AT1G53540	HSP20-like chaperone	1	19980462 - 19981109	NM_104232, AT1G53540.1, X16076	13351710	8.44	7.16	2.43	1.3e-05	0.006209
13351708	AT1G53540	HSP20-like chaperone	1	19980462 - 19981109	NM_104232, AT1G53540.1, X16076	13351711	6.47	4.52	3.89	0.001862	0.043929
13351718	MAP3KA	mitogen-activated protein kinase kinase kinase 3	1	19987191 - 19991135	NM_104235, NM_179472, NM_001198282, AT1G53570.1, AT1G53570.2, AT1G53570.4, NM_001036104, NM_001198283, AT1G53570.5, AT1G53570.3, AY140005	13351719	6.45	5.33	2.18	0.039484	0.213719
13351750	AT1G53660	nodulin MtN21 /EamA-like transporter protein	1	20034032 - 20035946	NM_104244, AT1G53660.1	13351754	6	7.08	-2.12	0.018709	0.144772
13351842	AT1G53880, AT1G53900	eukaryotic translation initiation factor 2B-like protein	1	20115069 - 20118485	NM_104265, NM_104268, AT1G53880.1, AT1G53900.1	13351843	6.42	7.45	-2.04	0.03702	0.206514
13351866	AT1G53880, AT1G53900	eukaryotic translation initiation factor 2B-like protein	1	20127634 - 20131050	NM_104265, NM_104268, AT1G53880.1, AT1G53900.1	13351867	6.42	7.45	-2.04	0.03702	0.206514
13351893	GLIP2	GDSL-motif lipase 2	1	20143279 - 20145780	NM_104272, AT1G53940.1	13351894	7.28	8.83	-2.92	0.000725	0.027891
13351893	GLIP2	GDSL-motif lipase 2	1	20143279 - 20145780	NM_104272, AT1G53940.1	13351895	8.29	9.79	-2.82	0.000144	0.013503
13351893	GLIP2	GDSL-motif lipase 2	1	20143279 - 20145780	NM_104272, AT1G53940.1	13351896	8.86	10.54	-3.21	3.8e-05	0.008477
13351893	GLIP2	GDSL-motif lipase 2	1	20143279 - 20145780	NM_104272, AT1G53940.1	13351897	7.31	8.95	-3.11	0.002204	0.047536
13351969	BRX-LIKE3	BREVIS RADIX-like 3	1	20227277 - 20230237	NM_104296, AT1G54180.1, NM_001160950, AT1G54180.2	13351973	7.48	8.53	-2.07	0.044554	0.227427
13352079	TAF6B, NHX5	TBP-associated factor 6B, sodium hydrogen exchanger 5	1	20290556 - 20293324	NM_001036111, AT1G54360.4, NM_202295, NM_001036110, AT1G54360.2, AT1G54360.3, NM_104314, AT1G54360.1, NM_001198292, AT1G54360.5, NM_104315, AT1G54370.1, AK226435	13352081	6.19	4.26	3.8	0.002204	0.047537
13352120	RPP27	putative disease resistance protein	1	20344698 - 20349202	NM_104325, AT1G54470.1, NM_001198294, AT1G54470.2	13352122	2.23	4.47	-4.71	0.048466	0.238292
13352120	RPP27	putative disease resistance protein	1	20344698 - 20349202	NM_104325, AT1G54470.1, NM_001198294, AT1G54470.2	13352128	3.17	4.67	-2.83	0.039726	0.21441
13352202	AT1G54730	sugar transporter ERD6-like 5	1	20424410 - 20430123	NM_104348, AT1G54730.3, NM_180633, AT1G54730.2, NM_104349, AT1G54730.1, AY054504	13352212	8.94	10.17	-2.34	0.002491	0.05058
13352202	AT1G54730	sugar transporter ERD6-like 5	1	20424410 - 20430123	NM_104348, AT1G54730.3, NM_180633, AT1G54730.2, NM_104349, AT1G54730.1, AY054504	13352213	7.64	8.65	-2.01	0.040704	0.217219
13352202	AT1G54730	sugar transporter ERD6-like 5	1	20424410 - 20430123	NM_104348, AT1G54730.3, NM_180633, AT1G54730.2, NM_104349, AT1G54730.1, AY054504	13352222	6.06	7.09	-2.05	0.038648	0.211343
13352309	PRP1	proline-rich protein 1	1	20505000 - 20506488	NM_104371, AT1G54970.1	13352310	7.58	8.99	-2.65	5.3e-05	0.009504
13352309	PRP1	proline-rich protein 1	1	20505000 - 20506488	NM_104371, AT1G54970.1	13352311	7.68	8.89	-2.31	0.000899	0.030737
13352327	LOX1	lipoxygenase 1	1	20525708 - 20530273	NM_104376, AT1G55020.1, AY093104	13352336	13.14	12.07	2.09	3.4e-05	0.008354
13352327	LOX1	lipoxygenase 1	1	20525708 - 20530273	NM_104376, AT1G55020.1, AY093104	13352337	12.78	11.68	2.14	5.4e-05	0.009585
13352438	AT1G55240	hypothetical protein	1	20604916 - 20606405	NM_104397, AT1G55240.1, BT011215	13352440	7.86	6.75	2.15	0.000784	0.028951
13352438	AT1G55240	hypothetical protein	1	20604916 - 20606405	NM_104397, AT1G55240.1, BT011215	13352441	7.45	6.02	2.68	0.005231	0.074207
13352556	AT1G55475	hypothetical protein	1	20711514 - 20713310	NM_202304, AT1G55475.1, AY056146	13352558	3.02	4.12	-2.14	0.020104	0.15066
13352587	BCDH BETA1	branched-chain alpha-keto acid decarboxylase E1 beta subunit	1	20723302 - 20725668	NM_104426, AT1G55510.1, BT024741	13352588	7.47	6.1	2.58	0.011928	0.113937
13352587	BCDH BETA1	branched-chain alpha-keto acid decarboxylase E1 beta subunit	1	20723302 - 20725668	NM_104426, AT1G55510.1, BT024741	13352589	9.59	8.36	2.35	0.000173	0.014427
13352587	BCDH BETA1	branched-chain alpha-keto acid decarboxylase E1 beta subunit	1	20723302 - 20725668	NM_104426, AT1G55510.1, BT024741	13352590	7.77	5.78	3.97	0.010488	0.106256
13352587	BCDH BETA1	branched-chain alpha-keto acid decarboxylase E1 beta subunit	1	20723302 - 20725668	NM_104426, AT1G55510.1, BT024741	13352592	10.66	9.24	2.67	8e-05	0.01076
13352587	BCDH BETA1	branched-chain alpha-keto acid decarboxylase E1 beta subunit	1	20723302 - 20725668	NM_104426, AT1G55510.1, BT024741	13352595	9.3	7.49	3.52	0.001564	0.040364
13352587	BCDH BETA1	branched-chain alpha-keto acid decarboxylase E1 beta subunit	1	20723302 - 20725668	NM_104426, AT1G55510.1, BT024741	13352596	9.2	7.33	3.65	0.000955	0.031699
13352587	BCDH BETA1	branched-chain alpha-keto acid decarboxylase E1 beta subunit	1	20723302 - 20725668	NM_104426, AT1G55510.1, BT024741	13352597	8.9	7.52	2.6	0.031967	0.191356
13352587	BCDH BETA1	branched-chain alpha-keto acid decarboxylase E1 beta subunit	1	20723302 - 20725668	NM_104426, AT1G55510.1, BT024741	13352598	9.59	7.88	3.28	0.001089	0.03379
13352587	BCDH BETA1	branched-chain alpha-keto acid decarboxylase E1 beta subunit	1	20723302 - 20725668	NM_104426, AT1G55510.1, BT024741	13352600	6.71	4.97	3.35	0.010317	0.105346
13352650	AT1G55700	cysteine/histidine-rich C1 domain-containing protein	1	20821601 - 20823640	NM_104446, AT1G55700.1	13352651	7.76	9.37	-3.05	1.2e-05	0.006209
13352694	CSLE1	cellulose synthase-like protein E1	1	20876699 - 20879482	NM_104462, AT1G55850.1, AY064040	13352697	9.39	8.22	2.25	0.016881	0.137003
13352743	SERAT2;1	serine O-acetyltransferase	1	20912116 - 20913447	NM_104470, AT1G55920.1, AK227691	13352745	9.92	8.78	2.19	0.000129	0.012846
13352959	WRR4	white rust resistance 4 protein	1	21167589 - 21173632	NM_104527, AT1G56510.1, BT014857	13352965	7.86	6.8	2.09	0.005222	0.074131
13352959	WRR4	white rust resistance 4 protein	1	21167589 - 21173632	NM_104527, AT1G56510.1, BT014857	13352966	3.64	2.53	2.16	0.02866	0.180649
13352970	AT1G56540	TIR-NBS-LRR class disease resistance protein	1	21181664 - 21185306	NM_104531, AT1G56540.1	13352974	3.43	4.85	-2.66	0.007882	0.09207
13352991	GolS2	galactinol synthase 2	1	21207537 - 21209596	NM_104537, AT1G56600.1, AB062849	13352994	6.33	4.74	3.01	0.021925	0.157545
13353067	AT1G57570	mannose-binding lectin-like protein	1	21320938 - 21324637	NM_104554, AT1G57570.1	13353070	5.78	6.93	-2.22	0.044126	0.226313
13353067	AT1G57570	mannose-binding lectin-like protein	1	21320938 - 21324637	NM_104554, AT1G57570.1	13353071	5.4	6.65	-2.39	0.043524	0.224835
13353090	AT1G57630	Toll-Interleukin-Resistance domain-containing protein	1	21345639 - 21346157	NM_104560, AT1G57630.1	13353091	10.24	9.11	2.18	4.6e-05	0.009145
13353092	AT1G57650	ATP binding protein	1	21351291 - 21354311	NM_104562, AT1G57650.1, NM_001198325, AT1G57650.2	13353094	5.09	3.27	3.51	0.020683	0.153049
13353136	AT1G57770	FAD/NAD(P)-binding oxidoreductase domain-containing protein	1	21395196 - 21398280	NM_104572, AT1G57770.1, AY065278	13353140	4.06	2.82	2.38	0.000382	0.020513
13353266	AAP1	amino acid permease 1	1	21676530 - 21680502	NM_104616, AT1G58360.1, L16240	13353272	10.59	9.4	2.29	0.006621	0.084039
13353302	RBP1	RNA-binding protein 1	1	21727024 - 21728760	NM_104627, AT1G58470.1, AY054536	13353305	4.83	5.94	-2.16	0.043021	0.223519
13353334	AT1G58643, AT1G58936, AT1G59312	Inositol-pentakisphosphate 2-kinase-like protein	1	21767342 - 21769456	NM_148601, NM_104631, NM_104639, AT1G58643.1, AT1G58936.1, AT1G59312.1	13353335	6.05	7.59	-2.91	0.000685	0.027169
13353334	AT1G58643, AT1G58936, AT1G59312	Inositol-pentakisphosphate 2-kinase-like protein	1	21767342 - 21769456	NM_148601, NM_104631, NM_104639, AT1G58643.1, AT1G58936.1, AT1G59312.1	13353336	7.08	8.36	-2.44	0.00017	0.014305
13353334	AT1G58643, AT1G58936, AT1G59312	Inositol-pentakisphosphate 2-kinase-like protein	1	21767342 - 21769456	NM_148601, NM_104631, NM_104639, AT1G58643.1, AT1G58936.1, AT1G59312.1	13353337	7.12	8.41	-2.45	0.000106	0.011738
13353334	AT1G58643, AT1G58936, AT1G59312	Inositol-pentakisphosphate 2-kinase-like protein	1	21767342 - 21769456	NM_148601, NM_104631, NM_104639, AT1G58643.1, AT1G58936.1, AT1G59312.1	13353338	7.39	8.73	-2.54	0.001654	0.041377
13353334	AT1G58643, AT1G58936, AT1G59312	Inositol-pentakisphosphate 2-kinase-like protein	1	21767342 - 21769456	NM_148601, NM_104631, NM_104639, AT1G58643.1, AT1G58936.1, AT1G59312.1	13353339	6.47	7.84	-2.58	9.3e-05	0.011288
13353362	AT1G58643, AT1G58936, AT1G59312	Inositol-pentakisphosphate 2-kinase-like protein	1	21803600 - 21805714	NM_148601, NM_104631, NM_104639, AT1G58643.1, AT1G58936.1, AT1G59312.1	13353363	6.05	7.59	-2.91	0.000685	0.027169
13353362	AT1G58643, AT1G58936, AT1G59312	Inositol-pentakisphosphate 2-kinase-like protein	1	21803600 - 21805714	NM_148601, NM_104631, NM_104639, AT1G58643.1, AT1G58936.1, AT1G59312.1	13353364	7.08	8.36	-2.44	0.00017	0.014305
13353362	AT1G58643, AT1G58936, AT1G59312	Inositol-pentakisphosphate 2-kinase-like protein	1	21803600 - 21805714	NM_148601, NM_104631, NM_104639, AT1G58643.1, AT1G58936.1, AT1G59312.1	13353365	7.12	8.41	-2.45	0.000106	0.011738
13353362	AT1G58643, AT1G58936, AT1G59312	Inositol-pentakisphosphate 2-kinase-like protein	1	21803600 - 21805714	NM_148601, NM_104631, NM_104639, AT1G58643.1, AT1G58936.1, AT1G59312.1	13353366	7.39	8.73	-2.54	0.001654	0.041377
13353362	AT1G58643, AT1G58936, AT1G59312	Inositol-pentakisphosphate 2-kinase-like protein	1	21803600 - 21805714	NM_148601, NM_104631, NM_104639, AT1G58643.1, AT1G58936.1, AT1G59312.1	13353367	6.47	7.84	-2.58	9.3e-05	0.011288
13353376	AT1G59171	Inositol-pentakisphosphate 2-kinase-like protein	1	21821024 - 21822548	NM_104636, AT1G59171.1, NM_001124044, AT1G59171.2	13353379	7.91	9.12	-2.31	0.022987	0.161404
13353391	AT1G58643, AT1G58936, AT1G59312	Inositol-pentakisphosphate 2-kinase-like protein	1	21839858 - 21841972	NM_148601, NM_104631, NM_104639, AT1G58643.1, AT1G58936.1, AT1G59312.1	13353392	6.05	7.59	-2.91	0.000685	0.027169
13353391	AT1G58643, AT1G58936, AT1G59312	Inositol-pentakisphosphate 2-kinase-like protein	1	21839858 - 21841972	NM_148601, NM_104631, NM_104639, AT1G58643.1, AT1G58936.1, AT1G59312.1	13353393	7.08	8.36	-2.44	0.00017	0.014305
13353391	AT1G58643, AT1G58936, AT1G59312	Inositol-pentakisphosphate 2-kinase-like protein	1	21839858 - 21841972	NM_148601, NM_104631, NM_104639, AT1G58643.1, AT1G58936.1, AT1G59312.1	13353394	7.12	8.41	-2.45	0.000106	0.011738
13353391	AT1G58643, AT1G58936, AT1G59312	Inositol-pentakisphosphate 2-kinase-like protein	1	21839858 - 21841972	NM_148601, NM_104631, NM_104639, AT1G58643.1, AT1G58936.1, AT1G59312.1	13353395	7.39	8.73	-2.54	0.001654	0.041377
13353391	AT1G58643, AT1G58936, AT1G59312	Inositol-pentakisphosphate 2-kinase-like protein	1	21839858 - 21841972	NM_148601, NM_104631, NM_104639, AT1G58643.1, AT1G58936.1, AT1G59312.1	13353396	6.47	7.84	-2.58	9.3e-05	0.011288
13353537	AT1G59740	putative peptide/nitrate transporter	1	21968071 - 21972411	NM_104667, AT1G59740.1, AY035037	13353544	6.63	5.57	2.09	0.005296	0.074831
13353564	AT1G59790	putative cullin-like protein 2	1	22001504 - 22003385	NM_104672, AT1G59790.1	13353571	3.31	2.12	2.28	0.027807	0.177958
13353721	AT1G60095	jacalin-like lectin domain-containing protein	1	22160099 - 22162419	NM_104702, AT1G60095.1	13353724	8.7	9.82	-2.17	0.002901	0.054801
13353727	AT1G60110	jacalin-like lectin domain-containing protein	1	22168502 - 22170649	NM_104703, AT1G60110.1	13353731	5.44	6.83	-2.61	0.010748	0.107704
13353788	AT1G60460	hypothetical protein	1	22275484 - 22279007	NM_104733, NM_001036134, AT1G60460.3, AT1G60460.1, NM_001036133, AT1G60460.2	13353791	4.94	6.75	-3.51	0.005336	0.07511
13353885			1	22428167 - 22428237		13353886	7.42	5.63	3.44	0.000326	0.01892
13354130	ENT7	equilibrative nucleoside transporter 7	1	22744207 - 22746111	NM_104845, AT1G61630.1, DQ446383	13354132	5.05	3.82	2.33	0.037409	0.207548
13354187	BGLU45	beta-glucosidase 45	1	22830015 - 22834728	NM_104863, AT1G61810.1, NM_001198358, AT1G61810.3, NM_202337, AT1G61810.2	13354188	6.24	5.02	2.33	0.01883	0.145276
13354187	BGLU45	beta-glucosidase 45	1	22830015 - 22834728	NM_104863, AT1G61810.1, NM_001198358, AT1G61810.3, NM_202337, AT1G61810.2	13354189	8.31	5.87	5.41	0.000165	0.014235
13354187	BGLU45	beta-glucosidase 45	1	22830015 - 22834728	NM_104863, AT1G61810.1, NM_001198358, AT1G61810.3, NM_202337, AT1G61810.2	13354190	9.43	7.77	3.16	0.006597	0.083879
13354187	BGLU45	beta-glucosidase 45	1	22830015 - 22834728	NM_104863, AT1G61810.1, NM_001198358, AT1G61810.3, NM_202337, AT1G61810.2	13354191	9.03	7.13	3.73	0.001569	0.040415
13354187	BGLU45	beta-glucosidase 45	1	22830015 - 22834728	NM_104863, AT1G61810.1, NM_001198358, AT1G61810.3, NM_202337, AT1G61810.2	13354193	7.1	5.75	2.56	0.004465	0.068435
13354187	BGLU45	beta-glucosidase 45	1	22830015 - 22834728	NM_104863, AT1G61810.1, NM_001198358, AT1G61810.3, NM_202337, AT1G61810.2	13354195	10.36	8.67	3.22	5.9e-05	0.009817
13354187	BGLU45	beta-glucosidase 45	1	22830015 - 22834728	NM_104863, AT1G61810.1, NM_001198358, AT1G61810.3, NM_202337, AT1G61810.2	13354196	8.53	6.61	3.79	0.008524	0.095474
13354187	BGLU45	beta-glucosidase 45	1	22830015 - 22834728	NM_104863, AT1G61810.1, NM_001198358, AT1G61810.3, NM_202337, AT1G61810.2	13354197	9.02	7.18	3.57	0.012614	0.117181
13354187	BGLU45	beta-glucosidase 45	1	22830015 - 22834728	NM_104863, AT1G61810.1, NM_001198358, AT1G61810.3, NM_202337, AT1G61810.2	13354198	7.12	4.8	4.98	5.5e-05	0.009585
13354187	BGLU45	beta-glucosidase 45	1	22830015 - 22834728	NM_104863, AT1G61810.1, NM_001198358, AT1G61810.3, NM_202337, AT1G61810.2	13354199	7.9	5.24	6.32	0.028846	0.181332
13354219	AT1G61840	cysteine/histidine-rich C1 domain-containing protein	1	22847389 - 22849833	NM_104866, AT1G61840.1	13354220	8.88	10.56	-3.2	2.7e-05	0.007722
13354375	LRX2	leucine-rich repeat/extensin 2	1	23111818 - 23115293	NM_104924, AT1G62440.1	13354378	10.34	11.34	-2.01	1e-05	0.005826
13354379	AT1G62480	Vacuolar calcium-binding protein-like protein	1	23128705 - 23129759	NM_104927, AT1G62480.1, AY074862	13354380	10.1	8.87	2.35	0.000194	0.014985
13354391	FMO GS-OX2	flavin-containing monooxygenase FMO GS-OX2	1	23151794 - 23155717	NM_104933, AT1G62540.1, AF370313	13354392	3.99	2.58	2.66	0.045746	0.230805
13354391	FMO GS-OX2	flavin-containing monooxygenase FMO GS-OX2	1	23151794 - 23155717	NM_104933, AT1G62540.1, AF370313	13354399	5.03	3.32	3.27	0.035576	0.202703
13354489	AT1G62840	hypothetical protein	1	23271416 - 23272578	NM_104962, AT1G62840.1, BT010897	13354490	6.26	5.01	2.38	0.022098	0.158174
13354489	AT1G62840	hypothetical protein	1	23271416 - 23272578	NM_104962, AT1G62840.1, BT010897	13354492	10.76	9.52	2.37	0.000114	0.012138
13354520	AT1G62920	hypothetical protein	1	23304313 - 23306374	NM_104970, AT1G62920.1	13354524	3.2	4.54	-2.55	0.03529	0.201745
13354530	ACOS5	4-coumarate--CoA ligase-like 1	1	23310535 - 23312747	NM_104972, AT1G62940.1, AY376734	13354536	3.82	5.07	-2.37	0.007292	0.088468
13354545	AT1G62975	transcription factor bHLH125	1	23328850 - 23330776	NM_148621, AT1G62975.1, AK228036	13354547	9.2	7.83	2.59	0.000443	0.022017
13354545	AT1G62975	transcription factor bHLH125	1	23328850 - 23330776	NM_148621, AT1G62975.1, AK228036	13354548	10.49	9.17	2.5	0.000164	0.014191
13354545	AT1G62975	transcription factor bHLH125	1	23328850 - 23330776	NM_148621, AT1G62975.1, AK228036	13354549	9.56	7.72	3.57	2e-06	0.004307
13354545	AT1G62975	transcription factor bHLH125	1	23328850 - 23330776	NM_148621, AT1G62975.1, AK228036	13354550	6	4.29	3.26	0.008999	0.098303
13354551	EXPA18	expansin A18	1	23331676 - 23333110	NM_104976, AT1G62980.1, AK227678	13354555	7.41	8.66	-2.38	0.017989	0.141775
13354577	AT1G63057	hypothetical protein	1	23379665 - 23382989	NM_001124068, AT1G63057.1, NM_001124069, AT1G63057.2	13354581	5.28	7.07	-3.46	0.048858	0.239306
13354577	AT1G63057	hypothetical protein	1	23379665 - 23382989	NM_001124068, AT1G63057.1, NM_001124069, AT1G63057.2	13354582	4.71	6.12	-2.66	0.009891	0.103227
13354693	AT1G63430	putative LRR receptor-like serine/threonine-protein kinase	1	23522497 - 23526832	NM_001198372, AT1G63430.2, NM_105022, AT1G63430.1	13354709	1.85	4.54	-6.46	0.006792	0.085327
13354718	RHS8	root hair specific 8	1	23531409 - 23534569	NM_105024, AT1G63450.1	13354719	6.53	5.2	2.52	0.012527	0.116764
13354749	AT1G63530	hypothetical protein	1	23563315 - 23565555	NM_105031, AT1G63530.1	13354751	9.72	8.6	2.18	0.000283	0.017779
13354763	AT1G63560	cysteine-rich repeat secretory protein 8	1	23573094 - 23574278	NM_105034, AT1G63560.1, BT010711	13354765	5.3	3.35	3.85	0.006943	0.086307
13354769	AT1G63580	putative cysteine-rich repeat secretory protein 6	1	23577333 - 23578254	NM_105036, AT1G63580.1	13354770	7.44	5.49	3.85	0.00763	0.090491
13354772	AT1G63590	putative cysteine-rich repeat secretory protein 5	1	23579896 - 23580702	NM_105037, AT1G63590.1	13354773	5.66	4.66	2.01	0.014353	0.125687
13354776	AT1G63630	pentatricopeptide (PPR) repeat-containing protein	1	23587005 - 23588421	NM_001160969, AT1G63630.2, NM_105040, AT1G63630.1	13354778	5.45	3.81	3.12	0.046818	0.234022
13355018	AT1G64330	myosin heavy chain-related protein	1	23870905 - 23874198	NM_105107, AT1G64330.1, BT012293	13355023	2.74	3.77	-2.04	0.03306	0.19498
13355059	GH9C2	endoglucanase 6	1	23911119 - 23915229	NM_105114, AT1G64390.1, AF372940	13355060	8.62	9.65	-2.04	0.000584	0.024958
13355211	MGL	methionine gamma-lyase	1	24028918 - 24030780	NM_105141, AT1G64660.1, AY054546	13355212	5.81	4.65	2.24	0.043065	0.223632
13355211	MGL	methionine gamma-lyase	1	24028918 - 24030780	NM_105141, AT1G64660.1, AY054546	13355214	10.78	9.51	2.42	0.003358	0.058894
13355211	MGL	methionine gamma-lyase	1	24028918 - 24030780	NM_105141, AT1G64660.1, AY054546	13355215	9.56	7.99	2.97	0.000146	0.01357
13355211	MGL	methionine gamma-lyase	1	24028918 - 24030780	NM_105141, AT1G64660.1, AY054546	13355216	9.15	7.69	2.74	9.4e-05	0.01133
13355228	AT1G64710	putative alcohol dehydrogenase	1	24044545 - 24046552	NM_105146, AT1G64710.1, NM_001084304, AT1G64710.2	13355231	4.93	3.58	2.55	0.023568	0.163426
13355228	AT1G64710	putative alcohol dehydrogenase	1	24044545 - 24046552	NM_105146, AT1G64710.1, NM_001084304, AT1G64710.2	13355235	5.88	4.15	3.32	0.002104	0.046399
13355519	AT1G65484	hypothetical protein	1	24347750 - 24348609	NM_001124078, AT1G65484.1, NM_001198393, AT1G65484.2	13355523	2.28	3.37	-2.13	0.046152	0.232078
13355524	AT1G65486	hypothetical protein	1	24349523 - 24350306	NM_001160978, AT1G65486.2, NM_001124079, AT1G65486.1	13355528	6.38	7.59	-2.3	0.005409	0.075613
13355696	AT1G66090	TIR-NBS class of disease resistance protein	1	24602146 - 24604763	NM_105280, AT1G66090.1, AF360148	13355697	5.14	3.75	2.6	0.047137	0.234929
13355706	AT1G66130	Rossmann-fold NAD(P)-binding domain-containing protein	1	24614962 - 24616930	NM_105284, AT1G66130.1	13355707	2.78	4.74	-3.9	0.026849	0.174623
13355787	AT1G66430	fructokinase	1	24778271 - 24780629	NM_105314, AT1G66430.1	13355791	7.81	9.07	-2.38	0.006613	0.08398
13355787	AT1G66430	fructokinase	1	24778271 - 24780629	NM_105314, AT1G66430.1	13355796	4.52	6.27	-3.37	0.00623	0.081474
13355797	AT1G66440	cysteine/histidine-rich C1 domain-containing protein	1	24782171 - 24784351	NM_105315, AT1G66440.1	13355798	7.99	9.48	-2.8	0.000337	0.01928
13355799	AT1G66450	cysteine/histidine-rich C1 domain-containing protein	1	24786200 - 24788302	NM_105316, AT1G66450.1	13355800	5.29	6.42	-2.19	0.020226	0.151156
13355809	AT1G66510	A1 cistron-splicing factor AAR2	1	24812837 - 24816620	NM_105322, AT1G66510.1, NM_179520, AT1G66510.3, NM_179519, AT1G66510.2, AY052224	13355822	6.6	5.18	2.68	0.026767	0.174367
13355836	WRKY67	putative WRKY transcription factor 67	1	24828502 - 24829639	NM_001124087, AT1G66550.2, NM_105326, AT1G66550.1, AF421154	13355838	6.36	5.23	2.2	0.010447	0.10605
13355862	ABO3	putative WRKY transcription factor 63	1	24848320 - 24849364	NM_105331, AT1G66600.1, AF452172	13355864	10.89	9.41	2.77	0.000262	0.017205
13355862	ABO3	putative WRKY transcription factor 63	1	24848320 - 24849364	NM_105331, AT1G66600.1, AF452172	13355866	10.71	9.17	2.9	0.000206	0.015305
13355937	AT1G66800	Rossmann-fold NAD(P)-binding domain-containing protein	1	24924813 - 24926365	NM_105351, AT1G66800.1	13355940	9.04	10.26	-2.32	0.000222	0.015852
13355937	AT1G66800	Rossmann-fold NAD(P)-binding domain-containing protein	1	24924813 - 24926365	NM_105351, AT1G66800.1	13355941	9.98	11.32	-2.53	0.001277	0.036427
13355937	AT1G66800	Rossmann-fold NAD(P)-binding domain-containing protein	1	24924813 - 24926365	NM_105351, AT1G66800.1	13355942	8.38	9.49	-2.17	0.000965	0.031877
13355937	AT1G66800	Rossmann-fold NAD(P)-binding domain-containing protein	1	24924813 - 24926365	NM_105351, AT1G66800.1	13355943	7.54	8.7	-2.23	0.006331	0.082102
13355937	AT1G66800	Rossmann-fold NAD(P)-binding domain-containing protein	1	24924813 - 24926365	NM_105351, AT1G66800.1	13355944	4.45	6.48	-4.09	0.046107	0.231928
13355952	AT1G66860	class I glutamine amidotransferase-like domain-containing protein	1	24942188 - 24944497	NM_105357, AT1G66860.1	13355955	5.73	6.78	-2.06	0.001425	0.038558
13355952	AT1G66860	class I glutamine amidotransferase-like domain-containing protein	1	24942188 - 24944497	NM_105357, AT1G66860.1	13355957	3.62	5.93	-4.96	0.000288	0.017846
13355979	AT1G66930	protein kinase-like protein	1	24970523 - 24973069	NM_105364, AT1G66930.1	13355982	4.65	5.66	-2.01	0.006965	0.086474
13355983	PDR11	ABC transporter G family member 39	1	24978205 - 24984619	NM_105366, AT1G66950.1	13355993	2.25	5.55	-9.88	0.023695	0.163869
13355983	PDR11	ABC transporter G family member 39	1	24978205 - 24984619	NM_105366, AT1G66950.1	13355995	2.15	3.31	-2.23	0.021058	0.154455
13356007	AT1G67035	hypothetical protein	1	25018077 - 25019057	NM_001198406, AT1G67035.2, NM_105373, AT1G67035.1	13356010	5.2	6.31	-2.16	0.037049	0.206541
13356025	DIN9	mannose-6-phosphate isomerase	1	25042135 - 25044647	NM_105377, AT1G67070.1, AK176481	13356026	6.22	4.21	4.03	0.000603	0.025441
13356025	DIN9	mannose-6-phosphate isomerase	1	25042135 - 25044647	NM_105377, AT1G67070.1, AK176481	13356027	10.47	8.6	3.65	3e-06	0.0048
13356025	DIN9	mannose-6-phosphate isomerase	1	25042135 - 25044647	NM_105377, AT1G67070.1, AK176481	13356028	10.17	7.65	5.72	3e-06	0.0048
13356025	DIN9	mannose-6-phosphate isomerase	1	25042135 - 25044647	NM_105377, AT1G67070.1, AK176481	13356029	10.24	7.97	4.81	2.1e-05	0.007414
13356025	DIN9	mannose-6-phosphate isomerase	1	25042135 - 25044647	NM_105377, AT1G67070.1, AK176481	13356030	10.8	8.67	4.37	4.7e-05	0.009187
13356025	DIN9	mannose-6-phosphate isomerase	1	25042135 - 25044647	NM_105377, AT1G67070.1, AK176481	13356031	4.78	3.74	2.05	0.001248	0.036024
13356032	LBD40	LOB domain-containing protein 40	1	25053734 - 25054847	NM_105380, AT1G67100.1, AB473870	13356034	9.64	8.12	2.87	0.002526	0.050971
13356032	LBD40	LOB domain-containing protein 40	1	25053734 - 25054847	NM_105380, AT1G67100.1, AB473870	13356035	7.5	6.14	2.57	0.000257	0.017038
13356058	AT1G67180	RING-finger and BRCT domain-containing protein	1	25129731 - 25132169	NM_105388, AT1G67180.1	13356062	5.82	6.85	-2.04	0.000562	0.024586
13356162	AT1G67480	F-box/kelch-repeat protein	1	25276294 - 25278718	NM_105415, AT1G67480.1, NM_001084316, AT1G67480.2, BT029730	13356164	10.46	9.37	2.12	0.002048	0.045834
13356241	AT1G67690	zincin-like metalloproteases-like protein	1	25369086 - 25373730	NM_105437, AT1G67690.1	13356261	6.89	5.86	2.04	0.008277	0.0942
13356293	AT1G67750	putative pectate lyase 5	1	25401588 - 25403503	NM_105443, AT1G67750.1, AF462797	13356297	9.11	10.17	-2.09	0.002957	0.05531
13356293	AT1G67750	putative pectate lyase 5	1	25401588 - 25403503	NM_105443, AT1G67750.1, AF462797	13356298	7.89	8.91	-2.03	0.000699	0.027436
13356293	AT1G67750	putative pectate lyase 5	1	25401588 - 25403503	NM_105443, AT1G67750.1, AF462797	13356299	3.92	5.79	-3.65	0.01284	0.118389
13356344	AT1G67850	hypothetical protein	1	25437900 - 25442142	NM_202373, AT1G67850.2, NM_105453, AT1G67850.1, AK317179	13356347	8.27	7.05	2.33	0.002547	0.051164
13356344	AT1G67850	hypothetical protein	1	25437900 - 25442142	NM_202373, AT1G67850.2, NM_105453, AT1G67850.1, AK317179	13356355	10.98	9.91	2.1	6.29e-07	0.003049
13356344	AT1G67850	hypothetical protein	1	25437900 - 25442142	NM_202373, AT1G67850.2, NM_105453, AT1G67850.1, AK317179	13356357	11.93	10.9	2.05	0.001529	0.039897
13356344	AT1G67850	hypothetical protein	1	25437900 - 25442142	NM_202373, AT1G67850.2, NM_105453, AT1G67850.1, AK317179	13356360	7.69	6.33	2.55	0.00717	0.087803
13356390	AT1G67920	hypothetical protein	1	25473544 - 25474140	NM_105462, AT1G67920.1, BT024798	13356393	8.95	7.77	2.27	0.002538	0.051069
13356399	CCOAMT	caffeoyl-CoA 3-O-methyltransferase	1	25487714 - 25489231	NM_105468, AT1G67980.1, NM_202375, AT1G67980.2	13356400	6.1	3.48	6.14	0.001684	0.04181
13356399	CCOAMT	caffeoyl-CoA 3-O-methyltransferase	1	25487714 - 25489231	NM_105468, AT1G67980.1, NM_202375, AT1G67980.2	13356401	8.47	6.22	4.76	0.000139	0.013309
13356399	CCOAMT	caffeoyl-CoA 3-O-methyltransferase	1	25487714 - 25489231	NM_105468, AT1G67980.1, NM_202375, AT1G67980.2	13356402	9.95	6.81	8.84	0.00016	0.014041
13356399	CCOAMT	caffeoyl-CoA 3-O-methyltransferase	1	25487714 - 25489231	NM_105468, AT1G67980.1, NM_202375, AT1G67980.2	13356403	7.81	5.73	4.25	0.001805	0.043265
13356399	CCOAMT	caffeoyl-CoA 3-O-methyltransferase	1	25487714 - 25489231	NM_105468, AT1G67980.1, NM_202375, AT1G67980.2	13356404	9.94	7.38	5.88	0.000284	0.017779
13356399	CCOAMT	caffeoyl-CoA 3-O-methyltransferase	1	25487714 - 25489231	NM_105468, AT1G67980.1, NM_202375, AT1G67980.2	13356405	10.5	8.15	5.09	7.1e-05	0.010279
13356399	CCOAMT	caffeoyl-CoA 3-O-methyltransferase	1	25487714 - 25489231	NM_105468, AT1G67980.1, NM_202375, AT1G67980.2	13356406	6.99	4.61	5.2	0.004847	0.071377
13356477	IAR1	IAA-alanine resistance protein 1	1	25521204 - 25524175	NM_105480, AT1G68100.1, AF216524	13356478	7.24	8.41	-2.25	0.006786	0.085287
13356561	ENDO 2	endonuclease 2	1	25596671 - 25598438	NM_105500, AT1G68290.1	13356563	7.5	6.04	2.76	0.014785	0.127678
13356561	ENDO 2	endonuclease 2	1	25596671 - 25598438	NM_105500, AT1G68290.1	13356564	10.3	8.27	4.07	0.000128	0.012777
13356561	ENDO 2	endonuclease 2	1	25596671 - 25598438	NM_105500, AT1G68290.1	13356565	9.3	7.57	3.32	5.6e-05	0.009666
13356561	ENDO 2	endonuclease 2	1	25596671 - 25598438	NM_105500, AT1G68290.1	13356566	8.37	6.79	2.99	0.000169	0.014305
13356561	ENDO 2	endonuclease 2	1	25596671 - 25598438	NM_105500, AT1G68290.1	13356567	8.99	6.67	5.01	0.000155	0.013846
13356561	ENDO 2	endonuclease 2	1	25596671 - 25598438	NM_105500, AT1G68290.1	13356568	9.71	7.47	4.72	3e-05	0.007946
13356561	ENDO 2	endonuclease 2	1	25596671 - 25598438	NM_105500, AT1G68290.1	13356569	9.97	7.89	4.21	0.000184	0.014709
13356561	ENDO 2	endonuclease 2	1	25596671 - 25598438	NM_105500, AT1G68290.1	13356570	10.09	8.26	3.55	0.000196	0.015019
13356561	ENDO 2	endonuclease 2	1	25596671 - 25598438	NM_105500, AT1G68290.1	13356571	8.54	7.13	2.66	0.00289	0.054714
13356561	ENDO 2	endonuclease 2	1	25596671 - 25598438	NM_105500, AT1G68290.1	13356572	9.1	6.91	4.58	1.7e-05	0.007013
13356582	MYB62	myb domain protein 62	1	25603842 - 25605096	NM_105503, AT1G68320.1, AY519568	13356583	9.55	6.14	10.6	0.000186	0.014723
13356582	MYB62	myb domain protein 62	1	25603842 - 25605096	NM_105503, AT1G68320.1, AY519568	13356585	7.48	3.36	17.43	7e-06	0.005439
13356655	AT1G68600	Aluminum activated malate transporter family protein	1	25759842 - 25762934	NM_105532, AT1G68600.1, AY058190	13356659	4.13	2.87	2.39	0.002641	0.052137
13356666	AT1G68620	alpha/beta-hydrolase domain-containing protein	1	25765947 - 25767240	NM_105534, AT1G68620.1, AF370151	13356667	9.23	7.66	2.97	0.000688	0.027241
13356666	AT1G68620	alpha/beta-hydrolase domain-containing protein	1	25765947 - 25767240	NM_105534, AT1G68620.1, AF370151	13356668	11.98	10.38	3.03	4e-06	0.004902
13356666	AT1G68620	alpha/beta-hydrolase domain-containing protein	1	25765947 - 25767240	NM_105534, AT1G68620.1, AF370151	13356669	6.47	4.02	5.49	0.000998	0.03242
13356670	AT1G68630	PLAC8 family protein	1	25768539 - 25770260	NM_105535, AT1G68630.1	13356671	6.16	3.69	5.51	0.017015	0.137541
13356670	AT1G68630	PLAC8 family protein	1	25768539 - 25770260	NM_105535, AT1G68630.1	13356672	8.92	6.89	4.1	0.002945	0.055227
13356670	AT1G68630	PLAC8 family protein	1	25768539 - 25770260	NM_105535, AT1G68630.1	13356673	9.11	6.6	5.71	0.000309	0.018468
13356670	AT1G68630	PLAC8 family protein	1	25768539 - 25770260	NM_105535, AT1G68630.1	13356674	8.38	6.32	4.15	0.000527	0.023841
13356670	AT1G68630	PLAC8 family protein	1	25768539 - 25770260	NM_105535, AT1G68630.1	13356675	8.43	6.15	4.87	0.000133	0.013061
13356670	AT1G68630	PLAC8 family protein	1	25768539 - 25770260	NM_105535, AT1G68630.1	13356676	8.16	5.85	4.97	0.001563	0.040363
13356735	AT1G68810	transcription factor bHLH30	1	25861123 - 25863120	NM_105555, AT1G68810.1, AY072161	13356736	3.24	4.67	-2.69	0.019596	0.148525
13356775	AT1G68890	2-oxoglutarate decarboxylase/ hydro-lyase/ magnesium ion binding protein	1	25896945 - 25906714	NM_105563, AT1G68890.1	13356790	5.14	6.83	-3.22	0.033198	0.195407
13356966	AT1G69400	transducin/WD-40 repeat-containing protein	1	26086948 - 26089020	NM_202384, AT1G69400.2, NM_105607, AT1G69400.1	13356973	6.21	7.34	-2.19	0.033739	0.197158
13357038	AT1G69523	S-adenosylmethionine-dependent methyltransferase domain-containing protein	1	26129551 - 26131292	NM_105620, AT1G69523.1, AY052305	13357046	2.4	3.56	-2.24	0.007111	0.087406
13357047	AT1G69526	S-adenosylmethionine-dependent methyltransferase domain-containing protein	1	26131294 - 26133196	NM_105621, AT1G69526.1, NM_001036179, AT1G69526.2, NM_001160990, AT1G69526.3, BT033123	13357048	5.33	6.66	-2.51	0.018822	0.145251
13357047	AT1G69526	S-adenosylmethionine-dependent methyltransferase domain-containing protein	1	26131294 - 26133196	NM_105621, AT1G69526.1, NM_001036179, AT1G69526.2, NM_001160990, AT1G69526.3, BT033123	13357055	3.64	2.61	2.04	0.006914	0.08614
13357047	AT1G69526	S-adenosylmethionine-dependent methyltransferase domain-containing protein	1	26131294 - 26133196	NM_105621, AT1G69526.1, NM_001036179, AT1G69526.2, NM_001160990, AT1G69526.3, BT033123	13357056	3.55	6.31	-6.75	0.002467	0.050343
13357060	EXPA1	expansin A1	1	26141836 - 26143500	NM_105622, AT1G69530.1, NM_179537, NM_179538, NM_001124101, AT1G69530.3, AT1G69530.4, AT1G69530.2, NM_001198428, AT1G69530.5, AF360291	13357063	10.12	9.01	2.15	0.001939	0.044671
13357060	EXPA1	expansin A1	1	26141836 - 26143500	NM_105622, AT1G69530.1, NM_179537, NM_179538, NM_001124101, AT1G69530.3, AT1G69530.4, AT1G69530.2, NM_001198428, AT1G69530.5, AF360291	13357065	10.26	8.79	2.76	0.0004	0.020856
13357060	EXPA1	expansin A1	1	26141836 - 26143500	NM_105622, AT1G69530.1, NM_179537, NM_179538, NM_001124101, AT1G69530.3, AT1G69530.4, AT1G69530.2, NM_001198428, AT1G69530.5, AF360291	13357066	10.39	9.29	2.14	8.9e-05	0.011142
13357060	EXPA1	expansin A1	1	26141836 - 26143500	NM_105622, AT1G69530.1, NM_179537, NM_179538, NM_001124101, AT1G69530.3, AT1G69530.4, AT1G69530.2, NM_001198428, AT1G69530.5, AF360291	13357067	9.11	7.92	2.28	0.002993	0.055664
13357060	EXPA1	expansin A1	1	26141836 - 26143500	NM_105622, AT1G69530.1, NM_179537, NM_179538, NM_001124101, AT1G69530.3, AT1G69530.4, AT1G69530.2, NM_001198428, AT1G69530.5, AF360291	13357068	10.69	9.54	2.22	0.002498	0.050656
13357060	EXPA1	expansin A1	1	26141836 - 26143500	NM_105622, AT1G69530.1, NM_179537, NM_179538, NM_001124101, AT1G69530.3, AT1G69530.4, AT1G69530.2, NM_001198428, AT1G69530.5, AF360291	13357069	9.35	7.81	2.92	0.00677	0.085182
13357060	EXPA1	expansin A1	1	26141836 - 26143500	NM_105622, AT1G69530.1, NM_179537, NM_179538, NM_001124101, AT1G69530.3, AT1G69530.4, AT1G69530.2, NM_001198428, AT1G69530.5, AF360291	13357070	10.35	9.31	2.05	0.001003	0.032468
13357079	AT1G69580	transcription factor	1	26171943 - 26173612	NM_001084329, NM_105627, AT1G69580.1, AT1G69580.2	13357082	6.21	7.24	-2.05	0.028853	0.18137
13357373	AT1G70450	protein kinase-like protein	1	26552576 - 26554437	NM_105713, AT1G70450.1	13357375	1.73	3.64	-3.75	0.01652	0.135282
13357390	AT1G70480	hypothetical protein	1	26561824 - 26563809	NM_001036184, AT1G70480.2, NM_105716, AT1G70480.1, AY054643	13357393	7.18	6.02	2.25	0.010198	0.104764
13357390	AT1G70480	hypothetical protein	1	26561824 - 26563809	NM_001036184, AT1G70480.2, NM_105716, AT1G70480.1, AY054643	13357394	7.05	5.69	2.58	0.047972	0.237131
13357586	AT1G70720	plant invertase/pectin methylesterase inhibitor domain-containing protein	1	26666408 - 26667204	NM_105740, AT1G70720.1, DQ446418	13357587	5.13	6.17	-2.07	0.001042	0.033178
13357617	AT1G70820	phosphoglucomutase-like protein	1	26705518 - 26708264	NM_105750, AT1G70820.1, AY093163	13357618	2.39	4.46	-4.19	0.01336	0.120745
13357647	HB18	homeobox-leucine zipper protein ATHB-X	1	26735956 - 26738665	NM_105760, AT1G70920.1, AK175837	13357649	10.92	9.62	2.46	1e-05	0.005826
13357647	HB18	homeobox-leucine zipper protein ATHB-X	1	26735956 - 26738665	NM_105760, AT1G70920.1, AK175837	13357650	10.9	9.74	2.23	7e-06	0.005439
13357647	HB18	homeobox-leucine zipper protein ATHB-X	1	26735956 - 26738665	NM_105760, AT1G70920.1, AK175837	13357653	8.46	7.01	2.73	0.002225	0.047734
13357721	AT1G71140	MATE efflux family protein	1	26824677 - 26826748	NM_105783, AT1G71140.1	13357723	9.19	7.22	3.9	0.001466	0.039089
13357721	AT1G71140	MATE efflux family protein	1	26824677 - 26826748	NM_105783, AT1G71140.1	13357724	9.42	4.75	25.57	8.1e-07	0.003239
13357721	AT1G71140	MATE efflux family protein	1	26824677 - 26826748	NM_105783, AT1G71140.1	13357725	9.9	6.42	11.12	6.5e-05	0.010076
13357721	AT1G71140	MATE efflux family protein	1	26824677 - 26826748	NM_105783, AT1G71140.1	13357726	8.94	7.41	2.9	0.000722	0.02784
13357721	AT1G71140	MATE efflux family protein	1	26824677 - 26826748	NM_105783, AT1G71140.1	13357727	7.71	4.83	7.34	0.001582	0.040571
13357721	AT1G71140	MATE efflux family protein	1	26824677 - 26826748	NM_105783, AT1G71140.1	13357728	9.13	5.33	13.88	0.000382	0.020512
13357869	AT1G71480, AT1G71490	nuclear transport factor 2-like protein, pentatricopeptide repeat-containing protein	1	26931940 - 26933313	NM_105817, AT1G71480.1, NM_105818, AT1G71490.1, AK175869	13357871	8.72	7.7	2.03	0.006458	0.082933
13357883	AT1G71520	ethylene-responsive transcription factor ERF020	1	26938525 - 26939106	NM_105820, AT1G71520.1, BT010999	13357884	4.67	3.4	2.42	0.009791	0.10265
13357883	AT1G71520	ethylene-responsive transcription factor ERF020	1	26938525 - 26939106	NM_105820, AT1G71520.1, BT010999	13357885	10.35	8.3	4.15	2.1e-05	0.007414
13357883	AT1G71520	ethylene-responsive transcription factor ERF020	1	26938525 - 26939106	NM_105820, AT1G71520.1, BT010999	13357886	11.11	8.82	4.9	1.4e-05	0.006541
13357993	SEC6	protein SEC6	1	27009564 - 27017108	NM_105840, NM_001198445, AT1G71820.1, AT1G71820.2, AY046014	13358003	5.12	2.3	7.09	0.000315	0.018652
13358138	AT1G72000	putative invertase	1	27103277 - 27105663	NM_105858, AT1G72000.1	13358142	4.9	2.71	4.57	0.011753	0.113
13358162	AT1G72060, AT1G72070	serine-type endopeptidase inhibitor, chaperone DnaJ-domain containing protein	1	27118447 - 27119011	NM_105864, AT1G72060.1, NM_105865, AT1G72070.1	13358165	9.97	8.67	2.46	6.9e-05	0.010242
13358162	AT1G72060, AT1G72070	serine-type endopeptidase inhibitor, chaperone DnaJ-domain containing protein	1	27118447 - 27119011	NM_105864, AT1G72060.1, NM_105865, AT1G72070.1	13358166	9.39	8.25	2.21	0.000284	0.017779
13358205	AT1G72140	putative peptide/nitrate transporter	1	27141814 - 27144490	NM_105872, AT1G72140.1, BT015165	13358207	10.14	8.78	2.56	0.000241	0.016548
13358205	AT1G72140	putative peptide/nitrate transporter	1	27141814 - 27144490	NM_105872, AT1G72140.1, BT015165	13358211	6.71	4.96	3.37	0.015767	0.131926
13358254	AT1G72250	Di-glucose binding protein with Kinesin motor domain	1	27192845 - 27198314	NM_001198449, AT1G72250.2, NM_105884, AT1G72250.1	13358270	7.3	8.57	-2.42	0.000586	0.024979
13358304	HRE1	ethylene-responsive transcription factor ERF073	1	27241807 - 27242827	NM_105895, AT1G72360.1, NM_001124115, NM_001084343, AT1G72360.3, AT1G72360.2, BT002063	13358308	5.39	4.23	2.22	0.001424	0.038553
13358353	AT1G72570	AP2-like ethylene-responsive transcription factor AIL1	1	27331381 - 27333698	NM_105916, AT1G72570.1, DQ446422	13358355	3.76	4.84	-2.11	0.002408	0.049714
13358451	HAB1	protein phosphatase 2C 16	1	27390022 - 27393281	NM_001084346, AT1G72770.2, NM_105936, AT1G72770.1, NM_001198456, AT1G72770.3, AK230171	13358455	6.82	5.5	2.49	0.039861	0.214778
13358472	AT1G72850	TIR-NBS class of disease resistance protein	1	27413971 - 27415335	NM_105943, AT1G72850.1	13358473	7.18	8.24	-2.08	0.003648	0.061527
13358472	AT1G72850	TIR-NBS class of disease resistance protein	1	27413971 - 27415335	NM_105943, AT1G72850.1	13358474	6.67	8.02	-2.55	0.000499	0.023203
13358516	AT1G72960	Root hair defective 3 GTP-binding protein (RHD3)	1	27446236 - 27450862	NM_105954, AT1G72960.1	13358531	2.56	4.71	-4.43	0.003641	0.06143
13358536	HTH	protein HOTHEAD	1	27452766 - 27455964	NM_105955, AT1G72970.1, NM_001160997, AT1G72970.2, AB027458	13358545	6.69	7.88	-2.28	0.000617	0.025733
13358618	TIP3;1	aquaporin TIP3-1	1	27521944 - 27523332	NM_105978, AT1G73190.1, AY064054	13358620	5.17	4.11	2.08	0.031794	0.190788
13358624	41913	organic cation/carnitine transporter1	1	27538276 - 27540235	NM_105981, AT1G73220.1, BT002455	13358626	9.18	7.89	2.44	0.000789	0.029021
13358624	41913	organic cation/carnitine transporter1	1	27538276 - 27540235	NM_105981, AT1G73220.1, BT002455	13358627	8.07	6.86	2.31	0.004101	0.065381
13358629	AT1G73340	Cytochrome P450 superfamily protein	1	27573116 - 27575419	NM_105994, AT1G73340.1	13358630	6.58	7.77	-2.28	0.001272	0.036348
13358629	AT1G73340	Cytochrome P450 superfamily protein	1	27573116 - 27575419	NM_105994, AT1G73340.1	13358631	7.98	9.25	-2.42	2.1e-05	0.007414
13358629	AT1G73340	Cytochrome P450 superfamily protein	1	27573116 - 27575419	NM_105994, AT1G73340.1	13358632	7.45	9.33	-3.66	0.000479	0.022731
13358629	AT1G73340	Cytochrome P450 superfamily protein	1	27573116 - 27575419	NM_105994, AT1G73340.1	13358633	9.32	10.85	-2.89	0.002131	0.046701
13358629	AT1G73340	Cytochrome P450 superfamily protein	1	27573116 - 27575419	NM_105994, AT1G73340.1	13358634	9.59	11.06	-2.78	9.9e-05	0.01152
13358629	AT1G73340	Cytochrome P450 superfamily protein	1	27573116 - 27575419	NM_105994, AT1G73340.1	13358635	8.69	10.23	-2.89	8.8e-05	0.011104
13358629	AT1G73340	Cytochrome P450 superfamily protein	1	27573116 - 27575419	NM_105994, AT1G73340.1	13358636	8.49	9.82	-2.52	0.001177	0.035026
13358629	AT1G73340	Cytochrome P450 superfamily protein	1	27573116 - 27575419	NM_105994, AT1G73340.1	13358637	7.86	9.09	-2.35	0.002331	0.048797
13358629	AT1G73340	Cytochrome P450 superfamily protein	1	27573116 - 27575419	NM_105994, AT1G73340.1	13358638	5.75	7.12	-2.57	0.032148	0.191833
13358704	AT1G73470	hypothetical protein	1	27625149 - 27627714	NM_179550, AT1G73470.2, NM_106006, NM_001198462, AT1G73470.1, AT1G73470.3, BT030103	13358707	6.65	7.72	-2.1	0.004805	0.071001
13358721	AT1G73480	alpha/beta-hydrolase domain-containing protein	1	27628939 - 27632806	NM_106007, AT1G73480.1, AY045929	13358723	10.81	9.47	2.54	0.000223	0.015881
13358721	AT1G73480	alpha/beta-hydrolase domain-containing protein	1	27628939 - 27632806	NM_106007, AT1G73480.1, AY045929	13358726	10.48	9.28	2.3	3.83e-07	0.002992
13358721	AT1G73480	alpha/beta-hydrolase domain-containing protein	1	27628939 - 27632806	NM_106007, AT1G73480.1, AY045929	13358728	9.95	8.68	2.42	3.6e-05	0.008393
13358721	AT1G73480	alpha/beta-hydrolase domain-containing protein	1	27628939 - 27632806	NM_106007, AT1G73480.1, AY045929	13358729	9.37	8.05	2.5	0.000381	0.0205
13358721	AT1G73480	alpha/beta-hydrolase domain-containing protein	1	27628939 - 27632806	NM_106007, AT1G73480.1, AY045929	13358730	7.84	6.28	2.96	0.000665	0.026849
13358753	AT1G73600, CPuORF32	putative phosphoethanolamine N-methyltransferase 3, conserved peptide upstream open reading frame 32	1	27669152 - 27673572	NM_106018, NM_001124125, AT1G73602.1, AT1G73600.1, NM_202410, AT1G73600.2	13358757	4.47	6.03	-2.95	0.002792	0.053646
13358753	AT1G73600, CPuORF32	putative phosphoethanolamine N-methyltransferase 3, conserved peptide upstream open reading frame 32	1	27669152 - 27673572	NM_106018, NM_001124125, AT1G73602.1, AT1G73600.1, NM_202410, AT1G73600.2	13358758	6.87	8.6	-3.32	0.000979	0.032101
13358753	AT1G73600, CPuORF32	putative phosphoethanolamine N-methyltransferase 3, conserved peptide upstream open reading frame 32	1	27669152 - 27673572	NM_106018, NM_001124125, AT1G73602.1, AT1G73600.1, NM_202410, AT1G73600.2	13358759	8.5	9.83	-2.53	0.002123	0.046601
13358753	AT1G73600, CPuORF32	putative phosphoethanolamine N-methyltransferase 3, conserved peptide upstream open reading frame 32	1	27669152 - 27673572	NM_106018, NM_001124125, AT1G73602.1, AT1G73600.1, NM_202410, AT1G73600.2	13358760	7.12	8.35	-2.36	0.008522	0.095474
13358753	AT1G73600, CPuORF32	putative phosphoethanolamine N-methyltransferase 3, conserved peptide upstream open reading frame 32	1	27669152 - 27673572	NM_106018, NM_001124125, AT1G73602.1, AT1G73600.1, NM_202410, AT1G73600.2	13358761	8.14	9.6	-2.75	0.000111	0.012004
13358753	AT1G73600, CPuORF32	putative phosphoethanolamine N-methyltransferase 3, conserved peptide upstream open reading frame 32	1	27669152 - 27673572	NM_106018, NM_001124125, AT1G73602.1, AT1G73600.1, NM_202410, AT1G73600.2	13358763	7.25	8.45	-2.31	0.007413	0.089149
13358753	AT1G73600, CPuORF32	putative phosphoethanolamine N-methyltransferase 3, conserved peptide upstream open reading frame 32	1	27669152 - 27673572	NM_106018, NM_001124125, AT1G73602.1, AT1G73600.1, NM_202410, AT1G73600.2	13358765	5.21	6.61	-2.63	0.008224	0.093913
13358783	AT1G73620	pathogenesis-related thaumatin-like protein	1	27681408 - 27683130	NM_106020, AT1G73620.1	13358784	4.03	5.45	-2.68	0.023078	0.161678
13358783	AT1G73620	pathogenesis-related thaumatin-like protein	1	27681408 - 27683130	NM_106020, AT1G73620.1	13358787	4.64	5.78	-2.19	0.008442	0.095036
13359017	AT1G74140	Rhomboid-related intramembrane serine protease family protein	1	27876905 - 27879780	NM_001124127, NM_106074, AT1G74140.1, AT1G74140.5, NM_001084350, NM_001036203, AT1G74140.2, AT1G74140.3, NM_001084351, AT1G74140.4	13359025	4.63	6.03	-2.64	0.010578	0.106752
13359027	AT1G74150	kelch motif-containing protein	1	27880528 - 27883626	NM_106075, AT1G74150.1	13359035	4.68	6.07	-2.61	0.014527	0.126537
13359064	AT1G74240	Mitochondrial substrate carrier family protein	1	27917396 - 27920139	NM_106084, AT1G74240.1, AK117630	13359069	4.7	6.37	-3.19	0.006689	0.084565
13359104	AT1G74360	putative LRR receptor-like serine/threonine-protein kinase	1	27954231 - 27958114	NM_106096, AT1G74360.1	13359108	8	6.83	2.26	0.005644	0.077333
13359285	AT1G75000	GNS1/SUR4 membrane-like protein	1	28163650 - 28164586	NM_106157, AT1G75000.1	13359287	12.21	11.03	2.27	4.6e-05	0.009159
13359296	TLP-3	thaumatin-like protein 3	1	28174378 - 28175383	NM_106160, AT1G75030.1, AK175343	13359298	8.71	7.54	2.24	0.002168	0.04715
13359296	TLP-3	thaumatin-like protein 3	1	28174378 - 28175383	NM_106160, AT1G75030.1, AK175343	13359299	6.7	5.38	2.5	0.003837	0.06321
13359385	AT1G75290	isoflavone reductase-like protein	1	28253890 - 28255173	NM_106184, AT1G75290.1, BT033106	13359386	9.3	8.29	2.01	0.001702	0.041982
13359385	AT1G75290	isoflavone reductase-like protein	1	28253890 - 28255173	NM_106184, AT1G75290.1, BT033106	13359388	8.86	7.79	2.1	5.9e-05	0.009817
13359385	AT1G75290	isoflavone reductase-like protein	1	28253890 - 28255173	NM_106184, AT1G75290.1, BT033106	13359390	7.66	6.47	2.29	0.009722	0.102254
13359421	bZIP44, CPuORF5	basic leucine-zipper 44, conserved peptide upstream open reading frame 5	1	28291698 - 28293008	NM_106193, AT1G75388.1, AT1G75390.1, NM_001084357, AT1G75390.2, NM_001124131, AK318829	13359426	6.12	4.47	3.14	0.027897	0.178179
13359497			1	28407984 - 28408056		13359498	9.16	7.27	3.7	0.000186	0.014717
13359541			1	28440889 - 28440960		13359542	6.57	5.44	2.18	0.000292	0.017958
13359559	LCR67	defensin-like protein 13	1	28472357 - 28472891	NM_106233, AT1G75830.1, AY052236	13359560	5.25	3.65	3.03	0.031747	0.190635
13359585	AT1G75890	GDSL esterase/lipase EXL2	1	28493031 - 28495047	NM_001084360, NM_106239, AT1G75890.2, AT1G75890.1, DQ446434	13359586	5.57	4.39	2.27	0.009592	0.101507
13359585	AT1G75890	GDSL esterase/lipase EXL2	1	28493031 - 28495047	NM_001084360, NM_106239, AT1G75890.2, AT1G75890.1, DQ446434	13359588	4.31	5.41	-2.14	0.016176	0.133913
13359585	AT1G75890	GDSL esterase/lipase EXL2	1	28493031 - 28495047	NM_001084360, NM_106239, AT1G75890.2, AT1G75890.1, DQ446434	13359590	2.47	3.58	-2.17	0.044323	0.226755
13359627	ATA27	beta-glucosidase 20	1	28511168 - 28514284	NM_106244, AT1G75940.1, BT002735	13359635	4.61	6.08	-2.77	0.005321	0.074984
13359627	ATA27	beta-glucosidase 20	1	28511168 - 28514284	NM_106244, AT1G75940.1, BT002735	13359639	5.08	3.17	3.77	0.015873	0.132498
13359693	AMY2	alpha-amylase-like 2	1	28561281 - 28564076	NM_106262, AT1G76130.1, AK221564	13359694	4.38	3.2	2.27	0.036324	0.204605
13359816	AT1G76520	auxin efflux carrier-like protein	1	28715078 - 28717416	NM_106302, AT1G76520.1, NM_179561, AT1G76520.2, AY099725	13359817	8.68	5.82	7.27	2.2e-05	0.007466
13359816	AT1G76520	auxin efflux carrier-like protein	1	28715078 - 28717416	NM_106302, AT1G76520.1, NM_179561, AT1G76520.2, AY099725	13359818	10.67	8.49	4.53	0.000252	0.016901
13359816	AT1G76520	auxin efflux carrier-like protein	1	28715078 - 28717416	NM_106302, AT1G76520.1, NM_179561, AT1G76520.2, AY099725	13359819	10.74	9.49	2.38	0.001593	0.040693
13359816	AT1G76520	auxin efflux carrier-like protein	1	28715078 - 28717416	NM_106302, AT1G76520.1, NM_179561, AT1G76520.2, AY099725	13359820	10.63	8.92	3.27	0.000172	0.014413
13359816	AT1G76520	auxin efflux carrier-like protein	1	28715078 - 28717416	NM_106302, AT1G76520.1, NM_179561, AT1G76520.2, AY099725	13359821	10.58	9	2.98	0.000234	0.016301
13359816	AT1G76520	auxin efflux carrier-like protein	1	28715078 - 28717416	NM_106302, AT1G76520.1, NM_179561, AT1G76520.2, AY099725	13359822	11	9.57	2.69	9.8e-05	0.011478
13359816	AT1G76520	auxin efflux carrier-like protein	1	28715078 - 28717416	NM_106302, AT1G76520.1, NM_179561, AT1G76520.2, AY099725	13359823	11.22	9.65	2.96	0.000386	0.020544
13359816	AT1G76520	auxin efflux carrier-like protein	1	28715078 - 28717416	NM_106302, AT1G76520.1, NM_179561, AT1G76520.2, AY099725	13359824	11.51	9.97	2.91	1.3e-05	0.006327
13359816	AT1G76520	auxin efflux carrier-like protein	1	28715078 - 28717416	NM_106302, AT1G76520.1, NM_179561, AT1G76520.2, AY099725	13359825	9.75	8.11	3.11	0.000209	0.015441
13359816	AT1G76520	auxin efflux carrier-like protein	1	28715078 - 28717416	NM_106302, AT1G76520.1, NM_179561, AT1G76520.2, AY099725	13359827	11.2	9.43	3.41	0.000283	0.017779
13359816	AT1G76520	auxin efflux carrier-like protein	1	28715078 - 28717416	NM_106302, AT1G76520.1, NM_179561, AT1G76520.2, AY099725	13359828	10.54	8.58	3.89	0.000376	0.020386
13359816	AT1G76520	auxin efflux carrier-like protein	1	28715078 - 28717416	NM_106302, AT1G76520.1, NM_179561, AT1G76520.2, AY099725	13359829	7.88	5.97	3.75	0.003872	0.063474
13359872	AT1G76600	hypothetical protein	1	28746888 - 28747845	NM_106310, AT1G76600.1, BT000025	13359873	8.1	7.03	2.09	0.004004	0.064666
13359880	AT1G76620	hypothetical protein	1	28756521 - 28759297	NM_106312, AT1G76620.1, AY060575	13359882	5.84	7.38	-2.92	0.023894	0.16457
13359880	AT1G76620	hypothetical protein	1	28756521 - 28759297	NM_106312, AT1G76620.1, AY060575	13359883	6.92	8.28	-2.56	0.003201	0.057406
13359880	AT1G76620	hypothetical protein	1	28756521 - 28759297	NM_106312, AT1G76620.1, AY060575	13359885	5.01	6.61	-3.03	0.004171	0.06597
13359880	AT1G76620	hypothetical protein	1	28756521 - 28759297	NM_106312, AT1G76620.1, AY060575	13359886	4.96	6.84	-3.67	0.000566	0.024665
13359880	AT1G76620	hypothetical protein	1	28756521 - 28759297	NM_106312, AT1G76620.1, AY060575	13359889	5.81	6.95	-2.2	0.023517	0.163226
13359880	AT1G76620	hypothetical protein	1	28756521 - 28759297	NM_106312, AT1G76620.1, AY060575	13359891	4.81	3.15	3.16	0.029472	0.183295
13359915	OPR1	12-oxophytodienoate reductase 1	1	28776846 - 28778467	NM_202428, AT1G76680.2, NM_106318, AT1G76680.1, AY074874	13359917	11.08	9.43	3.12	0.000759	0.028495
13359915	OPR1	12-oxophytodienoate reductase 1	1	28776846 - 28778467	NM_202428, AT1G76680.2, NM_106318, AT1G76680.1, AY074874	13359918	12.03	10.33	3.25	3.4e-05	0.008354
13359915	OPR1	12-oxophytodienoate reductase 1	1	28776846 - 28778467	NM_202428, AT1G76680.2, NM_106318, AT1G76680.1, AY074874	13359920	10.48	8.73	3.37	0.0001	0.01156
13359915	OPR1	12-oxophytodienoate reductase 1	1	28776846 - 28778467	NM_202428, AT1G76680.2, NM_106318, AT1G76680.1, AY074874	13359921	7.62	6	3.06	0.003322	0.058538
13359922	OPR2	12-oxophytodienoate reductase 2	1	28778890 - 28780483	NM_106319, AT1G76690.1, BT025251	13359923	4.15	2.53	3.08	0.007686	0.090903
13359922	OPR2	12-oxophytodienoate reductase 2	1	28778890 - 28780483	NM_106319, AT1G76690.1, BT025251	13359924	9.52	8.15	2.57	0.001769	0.042805
13359922	OPR2	12-oxophytodienoate reductase 2	1	28778890 - 28780483	NM_106319, AT1G76690.1, BT025251	13359925	9.82	8.45	2.58	1.5e-05	0.006548
13359922	OPR2	12-oxophytodienoate reductase 2	1	28778890 - 28780483	NM_106319, AT1G76690.1, BT025251	13359926	8.72	7.16	2.95	0.000769	0.028687
13359922	OPR2	12-oxophytodienoate reductase 2	1	28778890 - 28780483	NM_106319, AT1G76690.1, BT025251	13359927	9.51	8.15	2.57	0.000796	0.029152
13359929	AT1G76705	calmodulin binding protein	1	28786450 - 28787328	NM_148657, AT1G76705.1	13359931	3.42	4.53	-2.15	0.000193	0.014954
13359935	AT1G76740	hypothetical protein	1	28805235 - 28810557	NM_106324, AT1G76740.1	13359943	5.81	7.21	-2.64	0.04445	0.22713
13360044	SKP2B	F-box/LRR-repeat protein 5	1	28940147 - 28942623	NM_001198486, AT1G77000.2, NM_106351, AT1G77000.1, BT024747	13360049	8.01	6.95	2.09	0.011675	0.1126
13360218	NAC032	NAC domain containing protein 32	1	29099954 - 29101261	NM_106394, AT1G77450.1, AK118985	13360220	10.92	9.35	2.97	3.2e-05	0.008117
13360218	NAC032	NAC domain containing protein 32	1	29099954 - 29101261	NM_106394, AT1G77450.1, AK118985	13360221	9.94	8.45	2.81	0.000422	0.021447
13360218	NAC032	NAC domain containing protein 32	1	29099954 - 29101261	NM_106394, AT1G77450.1, AK118985	13360222	10.8	9.18	3.07	6.7e-05	0.010188
13360218	NAC032	NAC domain containing protein 32	1	29099954 - 29101261	NM_106394, AT1G77450.1, AK118985	13360223	11.48	9.95	2.9	0.000113	0.012086
13360268	AT1G77520	O-methyltransferase family protein	1	29130403 - 29132180	NM_106401, AT1G77520.1	13360270	9.38	7.74	3.13	0.000138	0.01326
13360268	AT1G77520	O-methyltransferase family protein	1	29130403 - 29132180	NM_106401, AT1G77520.1	13360271	8.2	6.3	3.71	0.011329	0.110868
13360656	RIP2	ROP interactive partner 2	1	29508959 - 29510895	NM_106490, AT1G78430.1	13360658	5.96	7.09	-2.18	0.022483	0.159555
13360740	GGH1	gamma-glutamyl hydrolase 1	1	29585677 - 29588302	NM_202443, AT1G78660.3, NM_106513, AT1G78660.1, NM_179569, AT1G78660.2, AK317198	13360742	5.76	4.61	2.22	0.001609	0.040832
13360864	AT1G78910, AT1G78915	RNA pseudourine synthase 3, tetratricopeptide repeat-containing protein	1	29665218 - 29667656	NM_106540, AT1G78910.1, NM_148666, AT1G78915.1, NM_001198501, AT1G78915.2, BT015880	13360870	6.43	4.95	2.78	0.030733	0.187224
13360938	AT1G79060	hypothetical protein	1	29741748 - 29743600	NM_106557, AT1G79060.1, BT014896	13360941	6.64	7.74	-2.14	0.000588	0.025008
13361113	AtkdsA1, AT1G79510	2-dehydro-3-deoxyphosphooctonate aldolase, hypothetical protein	1	29903420 - 29909437	NM_106598, NM_179575, NM_202447, NM_001161005, AT1G79500.5, AT1G79500.1, AT1G79500.2, AT1G79500.3, NM_001036223, AT1G79500.4, NM_106599, AT1G79510.1, AT1G79510.2, AF372947	13361125	4.84	5.98	-2.2	0.028888	0.181461
13361113	AtkdsA1, AT1G79510	2-dehydro-3-deoxyphosphooctonate aldolase, hypothetical protein	1	29903420 - 29909437	NM_106598, NM_179575, NM_202447, NM_001161005, AT1G79500.5, AT1G79500.1, AT1G79500.2, AT1G79500.3, NM_001036223, AT1G79500.4, NM_106599, AT1G79510.1, AT1G79510.2, AF372947	13361127	5.71	4.06	3.14	0.007108	0.087405
13361258	AT1G79910	Regulator of Vps4 activity in the MVB pathway protein	1	30054884 - 30057170	NM_106640, NM_001036227, AT1G79910.1, AT1G79910.2, AY099682	13361262	4.36	5.7	-2.54	0.048366	0.238046
13361258	AT1G79910	Regulator of Vps4 activity in the MVB pathway protein	1	30054884 - 30057170	NM_106640, NM_001036227, AT1G79910.1, AT1G79910.2, AY099682	13361263	5.35	6.63	-2.42	0.00513	0.073525
13361258	AT1G79910	Regulator of Vps4 activity in the MVB pathway protein	1	30054884 - 30057170	NM_106640, NM_001036227, AT1G79910.1, AT1G79910.2, AY099682	13361265	5.21	6.22	-2.02	0.021917	0.157518
13361398	HP6	histidine-containing phosphotransfer protein 6	1	30133726 - 30134735	NM_106659, AT1G80100.1, NM_001124153, AT1G80100.2, DQ093643	13361401	7.29	8.57	-2.44	0.001254	0.03613
13361398	HP6	histidine-containing phosphotransfer protein 6	1	30133726 - 30134735	NM_106659, AT1G80100.1, NM_001124153, AT1G80100.2, DQ093643	13361402	7.13	8.28	-2.23	0.030922	0.187881
13361398	HP6	histidine-containing phosphotransfer protein 6	1	30133726 - 30134735	NM_106659, AT1G80100.1, NM_001124153, AT1G80100.2, DQ093643	13361403	6.23	7.44	-2.31	0.049695	0.241541
13361417	AT1G80140	pectin lyase-like protein	1	30146611 - 30148180	NM_106663, AT1G80140.1	13361422	6.01	4.71	2.47	0.023043	0.161562
13361429	AT1G80160	lactoylglutathione lyase / glyoxalase I-like protein	1	30151003 - 30152190	NM_001084382, AT1G80160.2, NM_106665, AT1G80160.1, AK317177	13361430	8.07	5.11	7.78	2.3e-05	0.007466
13361429	AT1G80160	lactoylglutathione lyase / glyoxalase I-like protein	1	30151003 - 30152190	NM_001084382, AT1G80160.2, NM_106665, AT1G80160.1, AK317177	13361431	10	6.43	11.85	8.62e-07	0.003239
13361429	AT1G80160	lactoylglutathione lyase / glyoxalase I-like protein	1	30151003 - 30152190	NM_001084382, AT1G80160.2, NM_106665, AT1G80160.1, AK317177	13361433	11.88	8.31	11.8	3e-06	0.0048
13361429	AT1G80160	lactoylglutathione lyase / glyoxalase I-like protein	1	30151003 - 30152190	NM_001084382, AT1G80160.2, NM_106665, AT1G80160.1, AK317177	13361434	12.4	8.94	11.05	1.66e-09	0.000298
13361429	AT1G80160	lactoylglutathione lyase / glyoxalase I-like protein	1	30151003 - 30152190	NM_001084382, AT1G80160.2, NM_106665, AT1G80160.1, AK317177	13361435	10.88	6.91	15.65	4.1e-05	0.008798
13361515	AT1G80380	D-glycerate 3-kinase	1	30217116 - 30220004	NM_001084386, AT1G80380.3, NM_179581, AT1G80380.2, NM_001198518, AT1G80380.4, NM_106687, AT1G80380.1, AF360156	13361528	9.32	8.04	2.44	0.043823	0.225612
13361769	AT1G80960	F-box protein	1	30415837 - 30418323	NM_202465, AT1G80960.2, NM_202466, NM_106744, AT1G80960.3, AT1G80960.1, BT030468	13361772	5.96	4.93	2.04	0.032224	0.192155
13361877	CIPK9	CBL-interacting serine/threonine-protein kinase 9	1	64166 - 67625	NM_099996, NM_179240, NM_179239, AT1G01140.1, AT1G01140.2, AT1G01140.3, AF295664	13361878	5.9	3	7.43	0.019701	0.149062
13361877	CIPK9	CBL-interacting serine/threonine-protein kinase 9	1	64166 - 67625	NM_099996, NM_179240, NM_179239, AT1G01140.1, AT1G01140.2, AT1G01140.3, AF295664	13361882	5.61	4.3	2.47	0.016717	0.136231
13361905	CYP78A8	cytochrome P450, family 78, subfamily A, polypeptide 8	1	83045 - 84864	NM_100001, AT1G01190.1	13361907	4.91	6.1	-2.29	0.013738	0.122628
13361916			1	111890 - 111961		13361917	4.56	2.74	3.54	0.012341	0.115847
13362067	PUB54	U-box domain-containing protein 54	1	246411 - 248367	NM_100050, AT1G01680.1	13362068	7.11	6.1	2.01	0.003161	0.057124
13362067	PUB54	U-box domain-containing protein 54	1	246411 - 248367	NM_100050, AT1G01680.1	13362074	7.67	6.55	2.17	0.000746	0.028252
13362119	AT1G01830	armadillo/beta-catenin-like repeat-containing protein	1	298535 - 302315	NM_001083975, AT1G01830.3, NM_100066, AT1G01830.1, NM_001083974, AT1G01830.2, AY059739	13362122	5.1	6.2	-2.14	0.001533	0.039933
13362254	NAC003	NAC domain-containing protein 3	1	428814 - 430647	NM_100103, AT1G02220.1, BT020269	13362261	10.29	9.22	2.1	0.001341	0.03727
13362254	NAC003	NAC domain-containing protein 3	1	428814 - 430647	NM_100103, AT1G02220.1, BT020269	13362262	8.83	7.81	2.01	0.010607	0.106887
13362263	NAC004	NAC domain-containing protein 4	1	435174 - 436776	NM_100104, AT1G02230.1	13362264	9.77	7.45	4.98	6.8e-05	0.010194
13362263	NAC004	NAC domain-containing protein 4	1	435174 - 436776	NM_100104, AT1G02230.1	13362265	8.72	6.1	6.13	0.00479	0.070906
13362263	NAC004	NAC domain-containing protein 4	1	435174 - 436776	NM_100104, AT1G02230.1	13362266	8.07	5.3	6.79	7.7e-05	0.01056
13362263	NAC004	NAC domain-containing protein 4	1	435174 - 436776	NM_100104, AT1G02230.1	13362267	7.13	4.77	5.13	0.002239	0.047838
13362263	NAC004	NAC domain-containing protein 4	1	435174 - 436776	NM_100104, AT1G02230.1	13362268	8.26	5.41	7.24	0.000675	0.026961
13362313	MAN1	mannan endo-1,4-beta-mannosidase 1	1	458133 - 460696	NM_100112, AT1G02310.1, AY081352	13362314	6.21	4.73	2.77	0.024776	0.167479
13362313	MAN1	mannan endo-1,4-beta-mannosidase 1	1	458133 - 460696	NM_100112, AT1G02310.1, AY081352	13362315	10.01	8.78	2.34	0.001844	0.043745
13362313	MAN1	mannan endo-1,4-beta-mannosidase 1	1	458133 - 460696	NM_100112, AT1G02310.1, AY081352	13362316	9.69	8.36	2.52	0.000338	0.019309
13362313	MAN1	mannan endo-1,4-beta-mannosidase 1	1	458133 - 460696	NM_100112, AT1G02310.1, AY081352	13362317	8.28	7.12	2.24	0.000114	0.012159
13362313	MAN1	mannan endo-1,4-beta-mannosidase 1	1	458133 - 460696	NM_100112, AT1G02310.1, AY081352	13362319	9.29	8.28	2.01	0.002637	0.052095
13362342	AT1G02360	putative chitinase	1	471990 - 473160	NM_100117, AT1G02360.1, BT012598	13362343	7.53	5.51	4.06	0.00466	0.06987
13362342	AT1G02360	putative chitinase	1	471990 - 473160	NM_100117, AT1G02360.1, BT012598	13362344	8.76	7.57	2.3	0.000516	0.023608
13362424	AT1G02660	alpha/beta-hydrolase domain-containing protein	1	571955 - 574981	NM_100146, AT1G02660.1	13362427	9.48	8.32	2.23	0.002301	0.048506
13362424	AT1G02660	alpha/beta-hydrolase domain-containing protein	1	571955 - 574981	NM_100146, AT1G02660.1	13362428	7.92	6.58	2.53	0.000556	0.024523
13362548	GSTF7	glutathione S-transferase 11	1	658657 - 659771	NM_100173, AT1G02920.1, AY062642	13362549	11.47	10.15	2.49	6.2e-05	0.009881
13362548	GSTF7	glutathione S-transferase 11	1	658657 - 659771	NM_100173, AT1G02920.1, AY062642	13362550	12.68	11.48	2.3	3e-06	0.004715
13362553	GSTF6	glutathione S-transferase 1	1	661177 - 662456	NM_100174, AT1G02930.1, NM_001197964, AT1G02930.2, AY050332	13362554	11.87	10.16	3.27	3e-05	0.007946
13362553	GSTF6	glutathione S-transferase 1	1	661177 - 662456	NM_100174, AT1G02930.1, NM_001197964, AT1G02930.2, AY050332	13362555	11.23	9.6	3.1	0.000377	0.020398
13362553	GSTF6	glutathione S-transferase 1	1	661177 - 662456	NM_100174, AT1G02930.1, NM_001197964, AT1G02930.2, AY050332	13362556	12.44	10.85	3.01	4.06e-07	0.002992
13362671	AT1G03100	pentatricopeptide repeat-containing protein	1	743885 - 746479	NM_100192, AT1G03100.1, BT011694	13362672	7.4	6.19	2.3	0.035325	0.201886
13362679	PSAD-2	photosystem I reaction center subunit II-2	1	753307 - 754198	NM_100195, AT1G03130.1, AF324708	13362680	4.46	2.93	2.88	0.00762	0.090399
13362734	2A6	putative 1-aminocyclopropane-1-carboxylate oxidase	1	844436 - 847683	NM_100223, AT1G03410.1	13362736	8.14	9.45	-2.47	0.019707	0.149066
13362734	2A6	putative 1-aminocyclopropane-1-carboxylate oxidase	1	844436 - 847683	NM_100223, AT1G03410.1	13362737	8.43	9.62	-2.28	6.7e-05	0.010177
13362734	2A6	putative 1-aminocyclopropane-1-carboxylate oxidase	1	844436 - 847683	NM_100223, AT1G03410.1	13362738	6.41	7.45	-2.06	0.032591	0.193292
13362853			1	909811 - 909883		13362854	7.23	5.93	2.45	0.003374	0.058954
13362943	MGP	zinc finger protein MAGPIE	1	967503 - 970130	NM_100263, AT1G03840.1, NM_001035874, AT1G03840.2, AK227837	13362948	5.88	7.19	-2.47	0.024498	0.166725
13362949	AT1G03850	monothiol glutaredoxin-S13	1	976097 - 977761	NM_179255, NM_100265, AT1G03850.1, AT1G03850.2, AY035012	13362950	8.65	7.3	2.55	0.003015	0.055889
13362949	AT1G03850	monothiol glutaredoxin-S13	1	976097 - 977761	NM_179255, NM_100265, AT1G03850.1, AT1G03850.2, AY035012	13362951	9.35	8.27	2.11	0.004166	0.065929
13362949	AT1G03850	monothiol glutaredoxin-S13	1	976097 - 977761	NM_179255, NM_100265, AT1G03850.1, AT1G03850.2, AY035012	13362952	8.47	7.3	2.24	0.000191	0.014913
13363175	AT1G04390	BTB/POZ domain-containing protein	1	1179363 - 1183704	NM_100319, AT1G04390.1	13363178	7.28	6.26	2.03	0.000312	0.018563
13363243	AO4	aldehyde oxidase 4	1	1252122 - 1257510	NM_100337, AT1G04580.1, AB037271	13363246	7.53	5.66	3.67	0.004582	0.069229
13363265	AT1G04620	coenzyme F420 hydrogenase beta subunit	1	1282741 - 1286584	NM_100341, AT1G04620.1, AK117982	13363276	4.66	6.92	-4.79	0.005719	0.077901
13363265	AT1G04620	coenzyme F420 hydrogenase beta subunit	1	1282741 - 1286584	NM_100341, AT1G04620.1, AK117982	13363277	5.53	7.01	-2.79	0.023156	0.161956
13363299	AT1G04650	hypothetical protein	1	1294893 - 1299002	NM_100345, AT1G04650.1	13363302	4.83	6.07	-2.36	0.015035	0.12884
13363299	AT1G04650	hypothetical protein	1	1294893 - 1299002	NM_100345, AT1G04650.1	13363304	5.76	7.03	-2.41	0.040547	0.216797
13363371	TUA4, TUA2	tubulin alpha-2/alpha-4 chain	1	1356191 - 1358386	NM_100360, AT1G04820.1, AY058199	13363376	7.39	8.6	-2.31	0.001254	0.036116
13363723	ZIP5	zinc transporter 5	1	1545106 - 1547849	NM_100409, AT1G05300.1, NM_202033, AT1G05300.2, AK176625	13363724	6.13	7.43	-2.46	0.015468	0.130724
13363740	AT1G05340	hypothetical protein	1	1558844 - 1559903	NM_100413, AT1G05340.1, AF360144	13363741	7.36	5.94	2.66	0.000215	0.01563
13363740	AT1G05340	hypothetical protein	1	1558844 - 1559903	NM_100413, AT1G05340.1, AF360144	13363742	11.91	10.53	2.61	0.000271	0.017388
13363740	AT1G05340	hypothetical protein	1	1558844 - 1559903	NM_100413, AT1G05340.1, AF360144	13363743	10.91	9.57	2.53	4.4e-05	0.008979
13363740	AT1G05340	hypothetical protein	1	1558844 - 1559903	NM_100413, AT1G05340.1, AF360144	13363744	12.79	11.53	2.38	4.4e-05	0.009001
13363859	UGT75B1	indole-3-acetate beta-glucosyltransferase 1	1	1645498 - 1647147	NM_100435, AT1G05560.1, AF367358	13363861	7.5	6.11	2.63	0.001731	0.042388
13363859	UGT75B1	indole-3-acetate beta-glucosyltransferase 1	1	1645498 - 1647147	NM_100435, AT1G05560.1, AF367358	13363862	6.92	5.03	3.68	0.001173	0.034993
13363948	AT1G05675	UDP-Glycosyltransferase superfamily protein	1	1701116 - 1702749	NM_001197986, AT1G05675.1	13363949	5.21	3.36	3.61	0.006592	0.083866
13363948	AT1G05675	UDP-Glycosyltransferase superfamily protein	1	1701116 - 1702749	NM_001197986, AT1G05675.1	13363951	7.34	5.62	3.3	0.012565	0.116952
13363953	UGT74E2	Uridine diphosphate glycosyltransferase 74E2	1	1703092 - 1704691	NM_100448, AT1G05680.1, BT022019	13363956	8.37	5.92	5.44	0.005106	0.073337
13364179	AT1G06350	delta-9 desaturase-like 4 protein	1	1935293 - 1936819	NM_100516, AT1G06350.1	13364180	1.99	3.71	-3.3	0.030521	0.186605
13364179	AT1G06350	delta-9 desaturase-like 4 protein	1	1935293 - 1936819	NM_100516, AT1G06350.1	13364182	6.24	7.31	-2.1	0.003548	0.060537
13364209	ACD32.1, AT1G06450	alpha-crystallin domain 32.1, putative CCR4-associated factor 1-1	1	1967087 - 1969561	NM_100526, AT1G06460.1, NM_100525, AT1G06450.1, DQ403189	13364211	2.05	3.19	-2.19	0.034021	0.19805
13364255	PDS1	4-hydroxyphenylpyruvate dioxygenase	1	2011885 - 2013545	NM_100536, NM_001160839, AT1G06570.1, AT1G06570.2	13364257	8.61	7.36	2.38	0.001257	0.036156
13364255	PDS1	4-hydroxyphenylpyruvate dioxygenase	1	2011885 - 2013545	NM_100536, NM_001160839, AT1G06570.1, AT1G06570.2	13364258	9.76	8.7	2.08	0.001569	0.040415
13364409			1	2107398 - 2107468		13364410	7.43	5.62	3.52	0.000387	0.020544
13364411			1	2111148 - 2111218		13364412	7.43	5.62	3.52	0.000387	0.020544
13364599	AT1G07270	cell division control protein 6	1	2229757 - 2232897	NM_100601, AT1G07270.1	13364604	6.47	7.81	-2.54	0.027973	0.178446
13364599	AT1G07270	cell division control protein 6	1	2229757 - 2232897	NM_100601, AT1G07270.1	13364605	5.99	7.82	-3.55	0.000538	0.024092
13364599	AT1G07270	cell division control protein 6	1	2229757 - 2232897	NM_100601, AT1G07270.1	13364608	2.7	4.62	-3.78	0.045696	0.230772
13364599	AT1G07270	cell division control protein 6	1	2229757 - 2232897	NM_100601, AT1G07270.1	13364609	5.04	6.6	-2.93	0.025545	0.169972
13364599	AT1G07270	cell division control protein 6	1	2229757 - 2232897	NM_100601, AT1G07270.1	13364610	6.39	7.4	-2.01	0.041059	0.218204
13364599	AT1G07270	cell division control protein 6	1	2229757 - 2232897	NM_100601, AT1G07270.1	13364612	5.72	6.84	-2.17	0.004629	0.069651
13364724	AT1G07550	putative LRR receptor-like serine/threonine-protein kinase	1	2322653 - 2326561	NM_100629, AT1G07550.1	13364726	5.12	7.26	-4.39	0.000998	0.03242
13364724	AT1G07550	putative LRR receptor-like serine/threonine-protein kinase	1	2322653 - 2326561	NM_100629, AT1G07550.1	13364728	5.56	7.2	-3.11	0.0151	0.129081
13364724	AT1G07550	putative LRR receptor-like serine/threonine-protein kinase	1	2322653 - 2326561	NM_100629, AT1G07550.1	13364730	4.35	6.74	-5.26	0.047177	0.235031
13364724	AT1G07550	putative LRR receptor-like serine/threonine-protein kinase	1	2322653 - 2326561	NM_100629, AT1G07550.1	13364731	5.29	6.75	-2.74	0.031465	0.189643
13364724	AT1G07550	putative LRR receptor-like serine/threonine-protein kinase	1	2322653 - 2326561	NM_100629, AT1G07550.1	13364735	6.67	8.28	-3.04	0.016346	0.134509
13364724	AT1G07550	putative LRR receptor-like serine/threonine-protein kinase	1	2322653 - 2326561	NM_100629, AT1G07550.1	13364736	9.5	11.03	-2.9	0.000297	0.018111
13364724	AT1G07550	putative LRR receptor-like serine/threonine-protein kinase	1	2322653 - 2326561	NM_100629, AT1G07550.1	13364737	5.89	7.51	-3.08	0.012311	0.115727
13364724	AT1G07550	putative LRR receptor-like serine/threonine-protein kinase	1	2322653 - 2326561	NM_100629, AT1G07550.1	13364738	5.38	7.42	-4.12	0.000109	0.011891
13365132	AT1G08230	transmembrane amino acid transporter	1	2583654 - 2586744	NM_001084018, AT1G08230.2	13365135	10.28	9	2.43	0.001725	0.042304
13365132	AT1G08230	transmembrane amino acid transporter	1	2583654 - 2586744	NM_001084018, AT1G08230.2	13365137	10.11	9.06	2.08	0.00024	0.016501
13365132	AT1G08230	transmembrane amino acid transporter	1	2583654 - 2586744	NM_001084018, AT1G08230.2	13365138	10.38	9.29	2.12	0.000203	0.015256
13365132	AT1G08230	transmembrane amino acid transporter	1	2583654 - 2586744	NM_001084018, AT1G08230.2	13365139	8.07	6.78	2.45	0.012472	0.116516
13365140	ADT6	arogenate dehydratase 6	1	2588857 - 2590301	NM_100698, AT1G08250.1, AY056290	13365143	4.4	5.91	-2.85	0.033391	0.195977
13365263	THA1	threonine aldolase	1	2743761 - 2747967	NM_179283, NM_001035924, AT1G08630.4, AT1G08630.2, NM_179284, NM_100736, AT1G08630.3, AT1G08630.1, NM_001084023, AT1G08630.5, AY080670	13365264	7.96	6.23	3.32	0.042837	0.22301
13365263	THA1	threonine aldolase	1	2743761 - 2747967	NM_179283, NM_001035924, AT1G08630.4, AT1G08630.2, NM_179284, NM_100736, AT1G08630.3, AT1G08630.1, NM_001084023, AT1G08630.5, AY080670	13365265	11.02	5.89	35.17	0.000428	0.021622
13365263	THA1	threonine aldolase	1	2743761 - 2747967	NM_179283, NM_001035924, AT1G08630.4, AT1G08630.2, NM_179284, NM_100736, AT1G08630.3, AT1G08630.1, NM_001084023, AT1G08630.5, AY080670	13365266	6.66	3.76	7.45	0.011841	0.113507
13365263	THA1	threonine aldolase	1	2743761 - 2747967	NM_179283, NM_001035924, AT1G08630.4, AT1G08630.2, NM_179284, NM_100736, AT1G08630.3, AT1G08630.1, NM_001084023, AT1G08630.5, AY080670	13365267	10.63	6.05	23.96	0.00032	0.018773
13365263	THA1	threonine aldolase	1	2743761 - 2747967	NM_179283, NM_001035924, AT1G08630.4, AT1G08630.2, NM_179284, NM_100736, AT1G08630.3, AT1G08630.1, NM_001084023, AT1G08630.5, AY080670	13365268	9.44	3.65	55.38	2.6e-05	0.007656
13365263	THA1	threonine aldolase	1	2743761 - 2747967	NM_179283, NM_001035924, AT1G08630.4, AT1G08630.2, NM_179284, NM_100736, AT1G08630.3, AT1G08630.1, NM_001084023, AT1G08630.5, AY080670	13365269	9.64	5.2	21.67	2e-05	0.007269
13365263	THA1	threonine aldolase	1	2743761 - 2747967	NM_179283, NM_001035924, AT1G08630.4, AT1G08630.2, NM_179284, NM_100736, AT1G08630.3, AT1G08630.1, NM_001084023, AT1G08630.5, AY080670	13365270	8.84	5.16	12.8	0.000169	0.014305
13365263	THA1	threonine aldolase	1	2743761 - 2747967	NM_179283, NM_001035924, AT1G08630.4, AT1G08630.2, NM_179284, NM_100736, AT1G08630.3, AT1G08630.1, NM_001084023, AT1G08630.5, AY080670	13365271	7.95	3.7	18.95	4e-05	0.008727
13365263	THA1	threonine aldolase	1	2743761 - 2747967	NM_179283, NM_001035924, AT1G08630.4, AT1G08630.2, NM_179284, NM_100736, AT1G08630.3, AT1G08630.1, NM_001084023, AT1G08630.5, AY080670	13365272	9.53	6.01	11.46	5.1e-05	0.009377
13365263	THA1	threonine aldolase	1	2743761 - 2747967	NM_179283, NM_001035924, AT1G08630.4, AT1G08630.2, NM_179284, NM_100736, AT1G08630.3, AT1G08630.1, NM_001084023, AT1G08630.5, AY080670	13365273	4.24	2.47	3.4	0.002759	0.053304
13365263	THA1	threonine aldolase	1	2743761 - 2747967	NM_179283, NM_001035924, AT1G08630.4, AT1G08630.2, NM_179284, NM_100736, AT1G08630.3, AT1G08630.1, NM_001084023, AT1G08630.5, AY080670	13365275	7.93	3.62	19.86	0.016604	0.135688
13365323	AT1G08800	hypothetical protein	1	2813061 - 2818008	NM_100754, AT1G08800.1, NM_001123778, AT1G08800.2	13365329	5.27	2.72	5.86	0.008944	0.097957
13365331	MYB60	proto-oncogene protein	1	2819065 - 2820395	NM_100755, AT1G08810.1, NM_202066, AT1G08810.2, AK117469	13365336	6.58	7.73	-2.21	0.015646	0.131442
13365511	AT1G09170	calponin homology and kinesin motor domain-containing protein	1	2956589 - 2962207	NM_100787, AT1G09170.1	13365524	5.97	6.99	-2.03	0.040043	0.215312
13365672	AT1G09470, AT1G09460	hypothetical protein, carbohydrate-binding X8 domain-containing protein	1	3055231 - 3057443	NM_001198019, AT1G09470.2, NM_100818, AT1G09470.1, NM_100817, AT1G09460.1, DQ056449	13365674	5.77	7.07	-2.46	0.01163	0.112337
13365672	AT1G09470, AT1G09460	hypothetical protein, carbohydrate-binding X8 domain-containing protein	1	3055231 - 3057443	NM_001198019, AT1G09470.2, NM_100818, AT1G09470.1, NM_100817, AT1G09460.1, DQ056449	13365677	4.75	6.61	-3.63	0.007396	0.089093
13365689	AT1G09550	Pectin lyase-like protein	1	3089733 - 3092327	NM_100826, AT1G09550.1	13365695	2.65	3.67	-2.03	0.027262	0.176104
13365861	AT1G09880	rhamnogalacturonate lyase-like protein	1	3208828 - 3211653	NM_100862, AT1G09880.1	13365865	8.1	6.82	2.42	0.037274	0.207181
13366026	AT1G10120	transcription factor bHLH74	1	3304039 - 3306824	NM_100886, AT1G10120.1, AK221806	13366034	8.94	10.08	-2.21	0.00018	0.014594
13366026	AT1G10120	transcription factor bHLH74	1	3304039 - 3306824	NM_100886, AT1G10120.1, AK221806	13366035	9	10.17	-2.24	0.000454	0.022193
13366124	ERD9	glutathione S-transferase	1	3397081 - 3398358	NM_100911, AT1G10370.1, AF288191	13366125	5.52	3.51	4.03	0.006647	0.084253
13366124	ERD9	glutathione S-transferase	1	3397081 - 3398358	NM_100911, AT1G10370.1, AF288191	13366126	9.86	8.29	2.97	0.000441	0.021995
13366124	ERD9	glutathione S-transferase	1	3397081 - 3398358	NM_100911, AT1G10370.1, AF288191	13366127	8.18	6.75	2.7	0.011719	0.112842
13366144	AT1G10400	UDP-glycosyltransferase-like protein	1	3414852 - 3416358	NM_100915, AT1G10400.1	13366145	6.19	7.24	-2.08	0.00149	0.039363
13366223	XTH33	xyloglucan:xyloglucosyl transferase	1	3479153 - 3480988	NM_100930, AT1G10550.1	13366225	7.22	8.31	-2.13	0.009495	0.101027
13366223	XTH33	xyloglucan:xyloglucosyl transferase	1	3479153 - 3480988	NM_100930, AT1G10550.1	13366226	6.77	8.76	-3.99	0.005618	0.077133
13366223	XTH33	xyloglucan:xyloglucosyl transferase	1	3479153 - 3480988	NM_100930, AT1G10550.1	13366227	6.08	7.43	-2.55	0.004042	0.064922
13366223	XTH33	xyloglucan:xyloglucosyl transferase	1	3479153 - 3480988	NM_100930, AT1G10550.1	13366228	5.98	7.4	-2.68	0.000224	0.015916
13366234	AT1G10585	basic helix-loop-helix domain-containing protein	1	3493940 - 3495144	NM_100934, AT1G10585.1	13366236	6.62	3.2	10.7	0.002878	0.054586
13366234	AT1G10585	basic helix-loop-helix domain-containing protein	1	3493940 - 3495144	NM_100934, AT1G10585.1	13366237	5.9	2.65	9.51	0.028249	0.179382
13366234	AT1G10585	basic helix-loop-helix domain-containing protein	1	3493940 - 3495144	NM_100934, AT1G10585.1	13366238	5.19	3.3	3.71	0.000496	0.023135
13366240	AT1G10586	basic helix-loop-helix domain-containing protein	1	3496928 - 3499439	NM_001123786, NM_001123787, AT1G10586.2, AT1G10586.1	13366241	4.46	3.04	2.68	0.019249	0.147132
13366251	AT1G10620	protein kinase-like protein	1	3509001 - 3511975	NM_100938, AT1G10620.1	13366259	3.69	4.88	-2.28	0.043644	0.225141
13366267	AT1G10640	Pectin lyase-like protein	1	3515365 - 3517888	NM_100940, AT1G10640.1	13366272	7.99	6.69	2.46	0.013304	0.120507
13366267	AT1G10640	Pectin lyase-like protein	1	3515365 - 3517888	NM_100940, AT1G10640.1	13366275	6.12	4.65	2.78	9.3e-05	0.011312
13366330	SEX1	alpha-glucan water dikinase 1	1	3581034 - 3590928	NM_100952, AT1G10760.1, AF312027	13366354	3.17	5.29	-4.33	0.010336	0.105425
13366366	AT1G10780	F-box/RNI-like protein	1	3592746 - 3595077	NM_100954, AT1G10780.1, BT015078	13366371	6.04	7.05	-2.01	0.034585	0.199689
13366459	LOV1	NB-ARC domain-containing disease resistance protein	1	3644420 - 3647768	NM_100967, NM_001123794, AT1G10920.2, AT1G10920.1	13366462	6.56	5.34	2.32	0.044731	0.227861
13366467	RECQ4A	ATP-dependent DNA helicase Q-like 4A	1	3647894 - 3655590	NM_100968, AT1G10930.1, AY120761	13366489	6.9	7.92	-2.02	0.03398	0.197903
13366547	AT1G11070	hypothetical protein	1	3690212 - 3693648	NM_100980, AT1G11070.1	13366548	6.16	4.53	3.1	0.000968	0.031925
13366547	AT1G11070	hypothetical protein	1	3690212 - 3693648	NM_100980, AT1G11070.1	13366549	6.97	5.49	2.79	0.010388	0.105697
13366547	AT1G11070	hypothetical protein	1	3690212 - 3693648	NM_100980, AT1G11070.1	13366551	6.49	4.79	3.26	0.011564	0.112014
13366547	AT1G11070	hypothetical protein	1	3690212 - 3693648	NM_100980, AT1G11070.1	13366552	7.17	5.55	3.06	0.001589	0.04064
13366547	AT1G11070	hypothetical protein	1	3690212 - 3693648	NM_100980, AT1G11070.1	13366556	7.43	6.38	2.07	0.022002	0.157877
13366573	AT1G11100	SNF2 , helicase and zinc-finger domain-containing protein	1	3703672 - 3709302	NM_001198029, AT1G11100.2, NM_100983, AT1G11100.1	13366577	7.43	6.37	2.09	0.00989	0.103227
13366597	BFN1	bifunctional nuclease i	1	3750066 - 3752780	NM_100991, AT1G11190.1, AY040016	13366600	7.28	6.15	2.18	0.036779	0.205909
13366597	BFN1	bifunctional nuclease i	1	3750066 - 3752780	NM_100991, AT1G11190.1, AY040016	13366604	7.74	6.02	3.28	0.000941	0.031543
13366597	BFN1	bifunctional nuclease i	1	3750066 - 3752780	NM_100991, AT1G11190.1, AY040016	13366607	7.28	6.25	2.04	0.048083	0.237367
13366869	AT1G11925	stigma-specific stig1-like protein	1	4025930 - 4026732	NM_148459, AT1G11925.1	13366870	7.13	5.81	2.51	0.000184	0.014709
13366869	AT1G11925	stigma-specific stig1-like protein	1	4025930 - 4026732	NM_148459, AT1G11925.1	13366871	9.83	8.11	3.3	8.1e-05	0.010816
13366869	AT1G11925	stigma-specific stig1-like protein	1	4025930 - 4026732	NM_148459, AT1G11925.1	13366872	7.14	5.1	4.11	0.001579	0.040536
13366873	AT1G11940	Core-2/I-branching beta-1,6-N-acetylglucosaminyltransferase family protein	1	4031574 - 4034078	NM_101066, AT1G11940.1, AK117631	13366885	6.62	5.6	2.02	0.047683	0.236393
13366886	AT1G11950	Transcription factor jumonji (jmjC) domain-containing protein	1	4034587 - 4038758	NM_101067, AT1G11950.1	13366888	5.08	3.82	2.4	0.012041	0.114434
13367103			1	4285887 - 4285958		13367104	6.86	5	3.64	0.000122	0.012496
13367164	UGE1	UDP-D-glucose/UDP-D-galactose 4-epimerase 1	1	4355926 - 4358328	NM_101148, AT1G12780.1, AY120709	13367165	6.39	5.23	2.25	0.002452	0.050215
13367164	UGE1	UDP-D-glucose/UDP-D-galactose 4-epimerase 1	1	4355926 - 4358328	NM_101148, AT1G12780.1, AY120709	13367168	9.93	8.85	2.11	0.000291	0.017906
13367186	AT1G12800	S1 RNA-binding domain-containing protein	1	4361551 - 4365331	NM_101150, AT1G12800.1, AY045991	13367198	5.87	7.1	-2.34	0.007792	0.091592
13367396	AT1G13310	Endosomal targeting BRO1-like domain-containing protein	1	4561068 - 4563061	NM_101202, AT1G13310.1	13367402	3.38	2.29	2.14	0.027957	0.178379
13367510	AT1G13510	hypothetical protein	1	4629203 - 4630821	NM_101221, AT1G13510.1, AY063984	13367513	5.81	6.99	-2.27	0.036236	0.204464
13367515	AT1G13520	hypothetical protein	1	4631778 - 4633248	NM_101222, AT1G13520.1, BT010863	13367517	10.7	9.29	2.66	0.001438	0.038666
13367515	AT1G13520	hypothetical protein	1	4631778 - 4633248	NM_101222, AT1G13520.1, BT010863	13367518	10.23	8.77	2.75	3e-05	0.007946
13367669	AT1G13970	hypothetical protein	1	4779523 - 4782542	NM_101263, AT1G13970.1, BT004293	13367680	6.18	7.26	-2.12	0.001806	0.043269
13367705	AT1G14120	2-oxoglutarate (2OG) and Fe(II)-dependent oxygenase-like protein	1	4833518 - 4835089	NM_101277, AT1G14120.1, BT000936	13367706	7.27	6.02	2.37	0.007226	0.088111
13367705	AT1G14120	2-oxoglutarate (2OG) and Fe(II)-dependent oxygenase-like protein	1	4833518 - 4835089	NM_101277, AT1G14120.1, BT000936	13367707	10.6	9.25	2.55	6.2e-05	0.009881
13367705	AT1G14120	2-oxoglutarate (2OG) and Fe(II)-dependent oxygenase-like protein	1	4833518 - 4835089	NM_101277, AT1G14120.1, BT000936	13367708	11.01	9.74	2.41	0.000413	0.021194
13367705	AT1G14120	2-oxoglutarate (2OG) and Fe(II)-dependent oxygenase-like protein	1	4833518 - 4835089	NM_101277, AT1G14120.1, BT000936	13367709	10.99	9.88	2.17	0.000873	0.030266
13367705	AT1G14120	2-oxoglutarate (2OG) and Fe(II)-dependent oxygenase-like protein	1	4833518 - 4835089	NM_101277, AT1G14120.1, BT000936	13367710	8.22	6.97	2.38	0.011709	0.112772
13367739	AT1G14200	RING/U-box domain-containing protein	1	4854384 - 4855200	NM_101286, AT1G14200.1, BT004591	13367741	7.77	6.38	2.62	0.000184	0.014705
13367883	MIOX1	inositol oxygenase 1	1	4968142 - 4970311	NM_101319, AT1G14520.1, NM_001160865, AT1G14520.2, AK175115	13367885	3.91	5.68	-3.41	0.014706	0.127336
13367883	MIOX1	inositol oxygenase 1	1	4968142 - 4970311	NM_101319, AT1G14520.1, NM_001160865, AT1G14520.2, AK175115	13367891	5.58	7.22	-3.12	0.001194	0.035259
13367883	MIOX1	inositol oxygenase 1	1	4968142 - 4970311	NM_101319, AT1G14520.1, NM_001160865, AT1G14520.2, AK175115	13367893	6.42	7.46	-2.06	0.007758	0.091423
13367909	AT1G14540	peroxidase 4	1	4974067 - 4975705	NM_101321, AT1G14540.1	13367910	7.07	5.28	3.45	0.004414	0.068014
13367909	AT1G14540	peroxidase 4	1	4974067 - 4975705	NM_101321, AT1G14540.1	13367911	11.3	9.55	3.35	2e-06	0.003788
13367909	AT1G14540	peroxidase 4	1	4974067 - 4975705	NM_101321, AT1G14540.1	13367912	11.98	10.45	2.89	1e-05	0.005826
13367909	AT1G14540	peroxidase 4	1	4974067 - 4975705	NM_101321, AT1G14540.1	13367913	11.07	9.32	3.37	2.2e-05	0.007466
13367909	AT1G14540	peroxidase 4	1	4974067 - 4975705	NM_101321, AT1G14540.1	13367914	12.05	10.59	2.75	2.5e-05	0.007587
13367909	AT1G14540	peroxidase 4	1	4974067 - 4975705	NM_101321, AT1G14540.1	13367915	5.42	4.18	2.36	0.034027	0.198056
13368009	AT1G14710	hydroxyproline-rich glycoprotein-like protein	1	5061866 - 5065178	NM_179332, AT1G14710.2, NM_101340, AT1G14710.1	13368020	7.13	8.21	-2.13	0.018781	0.145075
13368236	AT1G15040, AT1G15030	class I glutamine amidotransferase domain-containing protein, hypothetical protein	1	5179887 - 5181389	NM_101374, AT1G15040.2, NM_180612, AT1G15040.1, NM_101372, AT1G15030.1, AK175288, AY070084	13368237	9.01	7.97	2.06	0.003971	0.064387
13368403	AT1G15385	hypothetical protein	1	5292756 - 5293265	NM_179338, AT1G15385.1, AY136377	13368404	5.68	4.5	2.26	0.002625	0.05198
13368403	AT1G15385	hypothetical protein	1	5292756 - 5293265	NM_179338, AT1G15385.1, AY136377	13368405	9.21	7.23	3.93	0.001226	0.035734
13368403	AT1G15385	hypothetical protein	1	5292756 - 5293265	NM_179338, AT1G15385.1, AY136377	13368406	6.86	5.28	2.98	0.007898	0.092146
13368415	AT1G15415, AT1G15410	hypothetical protein, aspartate-glutamate racemase-like protein	1	5300742 - 5301412	NM_101411, AT1G15415.1, NM_101410, AT1G15410.1	13368416	7.58	5.5	4.23	0.004437	0.068258
13368415	AT1G15415, AT1G15410	hypothetical protein, aspartate-glutamate racemase-like protein	1	5300742 - 5301412	NM_101411, AT1G15415.1, NM_101410, AT1G15410.1	13368417	10.08	7.35	6.6	2.92e-07	0.002992
13368415	AT1G15415, AT1G15410	hypothetical protein, aspartate-glutamate racemase-like protein	1	5300742 - 5301412	NM_101411, AT1G15415.1, NM_101410, AT1G15410.1	13368418	7.65	4.99	6.3	4.7e-05	0.009187
13368466	PDR12	ABC transporter G family member 40	1	5331858 - 5338326	NM_101421, AT1G15520.1	13368468	9.8	7.01	6.89	2e-06	0.003984
13368466	PDR12	ABC transporter G family member 40	1	5331858 - 5338326	NM_101421, AT1G15520.1	13368469	10.87	7.17	13.01	4.4e-05	0.009001
13368466	PDR12	ABC transporter G family member 40	1	5331858 - 5338326	NM_101421, AT1G15520.1	13368470	11.86	7.92	15.36	3.9e-05	0.008603
13368466	PDR12	ABC transporter G family member 40	1	5331858 - 5338326	NM_101421, AT1G15520.1	13368471	9.93	6.14	13.86	8.8e-05	0.011104
13368466	PDR12	ABC transporter G family member 40	1	5331858 - 5338326	NM_101421, AT1G15520.1	13368472	10.45	6.61	14.3	9.4e-05	0.01133
13368466	PDR12	ABC transporter G family member 40	1	5331858 - 5338326	NM_101421, AT1G15520.1	13368473	11.66	8.3	10.29	1.2e-05	0.006126
13368466	PDR12	ABC transporter G family member 40	1	5331858 - 5338326	NM_101421, AT1G15520.1	13368474	11.23	9.02	4.64	0.000157	0.013928
13368466	PDR12	ABC transporter G family member 40	1	5331858 - 5338326	NM_101421, AT1G15520.1	13368475	11.3	7.83	11.09	1e-06	0.003611
13368466	PDR12	ABC transporter G family member 40	1	5331858 - 5338326	NM_101421, AT1G15520.1	13368476	10.78	7	13.74	1e-06	0.003276
13368466	PDR12	ABC transporter G family member 40	1	5331858 - 5338326	NM_101421, AT1G15520.1	13368477	10.82	7.75	8.41	8.32e-08	0.002106
13368466	PDR12	ABC transporter G family member 40	1	5331858 - 5338326	NM_101421, AT1G15520.1	13368478	10.23	7.15	8.47	0.00016	0.014056
13368466	PDR12	ABC transporter G family member 40	1	5331858 - 5338326	NM_101421, AT1G15520.1	13368479	10.55	7.07	11.15	9e-06	0.005653
13368466	PDR12	ABC transporter G family member 40	1	5331858 - 5338326	NM_101421, AT1G15520.1	13368480	10.72	7.53	9.11	6.8e-05	0.010214
13368466	PDR12	ABC transporter G family member 40	1	5331858 - 5338326	NM_101421, AT1G15520.1	13368481	8.74	5.33	10.64	0.00031	0.018499
13368466	PDR12	ABC transporter G family member 40	1	5331858 - 5338326	NM_101421, AT1G15520.1	13368483	8.77	4.7	16.82	0.000547	0.0243
13368466	PDR12	ABC transporter G family member 40	1	5331858 - 5338326	NM_101421, AT1G15520.1	13368484	11.97	8.83	8.84	3e-06	0.00455
13368466	PDR12	ABC transporter G family member 40	1	5331858 - 5338326	NM_101421, AT1G15520.1	13368485	11.52	8.5	8.09	1.8e-05	0.007063
13368466	PDR12	ABC transporter G family member 40	1	5331858 - 5338326	NM_101421, AT1G15520.1	13368486	9.92	6.8	8.71	1e-06	0.003468
13368466	PDR12	ABC transporter G family member 40	1	5331858 - 5338326	NM_101421, AT1G15520.1	13368487	11.63	8.7	7.62	0.000776	0.028811
13368466	PDR12	ABC transporter G family member 40	1	5331858 - 5338326	NM_101421, AT1G15520.1	13368488	10.66	7.64	8.1	3.2e-05	0.00816
13368466	PDR12	ABC transporter G family member 40	1	5331858 - 5338326	NM_101421, AT1G15520.1	13368489	10.79	7.85	7.65	3.9e-05	0.008676
13368493	GA3OX1	gibberellin 3-beta-dioxygenase 1	1	5344478 - 5346166	NM_101424, AT1G15550.1, AK227590	13368495	7.14	8.2	-2.08	0.002859	0.054374
13368493	GA3OX1	gibberellin 3-beta-dioxygenase 1	1	5344478 - 5346166	NM_101424, AT1G15550.1, AK227590	13368496	9.77	11.12	-2.54	1.2e-05	0.006209
13368654	Hsp70b	heat shock protein 70B	1	5502206 - 5504535	NM_101471, AT1G16030.1, BT001988	13368655	6.25	4.68	2.96	0.001272	0.036348
13368654	Hsp70b	heat shock protein 70B	1	5502206 - 5504535	NM_101471, AT1G16030.1, BT001988	13368656	9.51	7.93	2.98	1e-05	0.005826
13368711	AT1G16290	hypothetical protein	1	5570753 - 5573538	NM_101495, AT1G16290.1, BT029753	13368718	3.8	2.41	2.62	0.015925	0.132734
13368725	CYCB3;1	cyclin B3-1	1	5582387 - 5587391	NM_101499, AT1G16330.1	13368734	5.88	7.3	-2.67	0.011847	0.113552
13368725	CYCB3;1	cyclin B3-1	1	5582387 - 5587391	NM_101499, AT1G16330.1	13368736	7.59	8.61	-2.03	0.006904	0.086087
13368927	AT1G16840	hypothetical protein	1	5762694 - 5764073	NM_179345, AT1G16840.2, NM_101545, NM_179346, NM_202117, AT1G16840.1, AT1G16840.3, AT1G16840.4, AF419558	13368929	7.61	6.16	2.73	0.020524	0.152409
13368927	AT1G16840	hypothetical protein	1	5762694 - 5764073	NM_179345, AT1G16840.2, NM_101545, NM_179346, NM_202117, AT1G16840.1, AT1G16840.3, AT1G16840.4, AF419558	13368935	7.76	6.45	2.48	0.019237	0.147075
13369110	AT1G17310	MADS-box transcription factor-like protein	1	5928014 - 5928667	NM_101593, AT1G17310.1, BT025284	13369111	6.12	4.46	3.15	0.004047	0.064963
13369186	IQD7	protein IQ-domain 7	1	6006461 - 6008266	NM_101610, AT1G17480.1, AY702665	13369187	4.49	6.09	-3.03	0.031072	0.188368
13369306	AT1G17710	Pyridoxal phosphate phosphatase-related protein	1	6090560 - 6092027	NM_001084087, AT1G17710.2, NM_101633, AT1G17710.1, BT015670	13369308	4.96	3.42	2.9	0.021739	0.156874
13369306	AT1G17710	Pyridoxal phosphate phosphatase-related protein	1	6090560 - 6092027	NM_001084087, AT1G17710.2, NM_101633, AT1G17710.1, BT015670	13369310	4.86	2.3	5.88	0.009072	0.09863
13369306	AT1G17710	Pyridoxal phosphate phosphatase-related protein	1	6090560 - 6092027	NM_001084087, AT1G17710.2, NM_101633, AT1G17710.1, BT015670	13369313	6.62	4.07	5.86	0.010121	0.10445
13369398	EGY3, AT1G17860	ethylene-dependent gravitropism-deficient and yellow-green-like 3 protein, kunitz type trypsin and protease inhibitor domain-containing protein	1	6149939 - 6152222	NM_101650, AT1G17870.1, NM_101649, AT1G17860.1	13369399	4.27	2.96	2.48	0.009641	0.101832
13369600	ATLP-1	Thaumatin-like protein	1	6276788 - 6278150	NM_001035987, AT1G18250.2, NM_101683, AT1G18250.1	13369606	6.5	7.8	-2.48	0.006304	0.08193
13369895	GLP4	germin-like protein subfamily T member 1	1	6554568 - 6555377	NM_101754, AT1G18970.1	13369896	8.87	6.93	3.84	1.1e-05	0.006026
13369895	GLP4	germin-like protein subfamily T member 1	1	6554568 - 6555377	NM_101754, AT1G18970.1	13369897	10.41	8.51	3.75	4e-05	0.008727
13369946	AT1G19200	hypothetical protein	1	6625020 - 6625856	NM_101778, AT1G19200.1	13369948	7.59	6.52	2.1	0.007023	0.086838
13369973	FMO1	putative flavin-containing monooxygenase 1	1	6650529 - 6653078	NM_101783, AT1G19250.1	13369974	3.25	5.18	-3.82	0.028402	0.179827
13369973	FMO1	putative flavin-containing monooxygenase 1	1	6650529 - 6653078	NM_101783, AT1G19250.1	13369975	6.01	7.27	-2.39	0.001638	0.041167
13369973	FMO1	putative flavin-containing monooxygenase 1	1	6650529 - 6653078	NM_101783, AT1G19250.1	13369976	7.69	9.38	-3.24	0.000139	0.013309
13369973	FMO1	putative flavin-containing monooxygenase 1	1	6650529 - 6653078	NM_101783, AT1G19250.1	13369977	7.25	8.3	-2.07	0.000409	0.021092
13369973	FMO1	putative flavin-containing monooxygenase 1	1	6650529 - 6653078	NM_101783, AT1G19250.1	13369978	8.04	9.73	-3.24	2.8e-05	0.00779
13369973	FMO1	putative flavin-containing monooxygenase 1	1	6650529 - 6653078	NM_101783, AT1G19250.1	13369979	7.21	8.53	-2.49	0.000154	0.013817
13369973	FMO1	putative flavin-containing monooxygenase 1	1	6650529 - 6653078	NM_101783, AT1G19250.1	13369980	8.08	9.73	-3.13	0.000247	0.016762
13369992	AT1G19330	hypothetical protein	1	6680563 - 6683533	NM_001084092, NM_101790, NM_001198104, AT1G19330.1, AT1G19330.2, AT1G19330.3, AK176354	13369994	9.33	8.16	2.25	0.002852	0.05428
13369992	AT1G19330	hypothetical protein	1	6680563 - 6683533	NM_001084092, NM_101790, NM_001198104, AT1G19330.1, AT1G19330.2, AT1G19330.3, AK176354	13369995	9.72	8.67	2.07	0.001404	0.038243
13370081	PDF1.4	defensin-like protein 19	1	6781483 - 6782039	NM_101817, AT1G19610.1, AY063933	13370082	5.67	3.63	4.11	0.000315	0.018625
13370081	PDF1.4	defensin-like protein 19	1	6781483 - 6782039	NM_101817, AT1G19610.1, AY063933	13370083	9.91	8.26	3.14	0.000104	0.011691
13370081	PDF1.4	defensin-like protein 19	1	6781483 - 6782039	NM_101817, AT1G19610.1, AY063933	13370084	6.95	4.91	4.12	0.001099	0.033936
13370103	AT1G19650	sec.4-like phosphatidylinositol transfer protein	1	6796202 - 6799764	NM_001123842, AT1G19650.2, NM_101821, AT1G19650.1	13370115	8.46	7.37	2.13	0.021383	0.15561
13370249	GH9B5	endoglucanase 2	1	6918191 - 6920377	NM_101849, AT1G19940.1, AY048245	13370251	7.23	8.83	-3.04	0.000537	0.024068
13370249	GH9B5	endoglucanase 2	1	6918191 - 6920377	NM_101849, AT1G19940.1, AY048245	13370252	6.54	7.92	-2.59	0.004506	0.06878
13370249	GH9B5	endoglucanase 2	1	6918191 - 6920377	NM_101849, AT1G19940.1, AY048245	13370253	5.57	7.42	-3.62	0.001378	0.03789
13370249	GH9B5	endoglucanase 2	1	6918191 - 6920377	NM_101849, AT1G19940.1, AY048245	13370254	6.43	8.14	-3.28	0.000806	0.029304
13370249	GH9B5	endoglucanase 2	1	6918191 - 6920377	NM_101849, AT1G19940.1, AY048245	13370255	7.33	9.04	-3.27	2.3e-05	0.007466
13370326	ATSBT5.2	Subtilisin-like serine endopeptidase-like protein	1	6990784 - 6993972	NM_101870, AT1G20160.1, NM_001035993, AT1G20160.2	13370336	10.4	11.43	-2.04	0.000318	0.01871
13370326	ATSBT5.2	Subtilisin-like serine endopeptidase-like protein	1	6990784 - 6993972	NM_101870, AT1G20160.1, NM_001035993, AT1G20160.2	13370338	5.36	8.03	-6.38	0.006389	0.08254
13370341	AT5G45720, AT3G05520	AAA-type ATPase family protein, F-actin-capping protein subunit alpha	1	6995282 - 6995353	NM_001203547, AT5G45720.2, NM_001161121, AT3G05520.2	13370342	11.61	10.49	2.18	0.000504	0.023313
13370343	EXPA11	expansin-A11	1	6998489 - 6999817	NM_101872, AT1G20190.1, AF332436	13370345	4.44	6.62	-4.51	0.004308	0.067081
13370343	EXPA11	expansin-A11	1	6998489 - 6999817	NM_101872, AT1G20190.1, AF332436	13370347	4.64	5.88	-2.35	0.022779	0.160655
13370410	AT1G20370	pseudouridine synthase-like protein	1	7051577 - 7053641	NM_101888, AT1G20370.1, AY035176	13370414	3.82	5.08	-2.39	0.027191	0.175867
13370424	AT1G20410	Pseudouridine synthase family protein	1	7078898 - 7082547	NM_101892, AT1G20410.1	13370427	4.11	5.27	-2.23	0.006247	0.081543
13370534	CYCB2;3	cyclin-B2-3	1	7134790 - 7137781	NM_101912, AT1G20610.1, BT029740	13370539	7.61	8.63	-2.02	0.004781	0.070853
13370848			1	7499733 - 7499804		13370849	6.24	5.05	2.27	0.020705	0.153069
13370850	AT1G21440	phosphoenolpyruvate carboxylase-like protein	1	7502159 - 7504175	NM_101995, AT1G21440.1, BT022010	13370851	5.86	7.22	-2.56	0.00954	0.10126
13370850	AT1G21440	phosphoenolpyruvate carboxylase-like protein	1	7502159 - 7504175	NM_101995, AT1G21440.1, BT022010	13370857	6.16	7.24	-2.11	0.025547	0.169975
13370858	AT1G21460	Nodulin MtN3-like protein	1	7511850 - 7513361	NM_101997, AT1G21460.1, BT004185	13370861	5.92	3.69	4.69	0.017085	0.137822
13370870	AT1G21480	exostosin-like protein	1	7518946 - 7521504	NM_202150, AT1G21480.2, NM_101998, AT1G21480.1	13370875	6.2	4.73	2.78	0.011303	0.110754
13371009			1	7656120 - 7656191		13371010	6.24	5.05	2.27	0.020705	0.153069
13371039	AT1G21890	nodulin MtN21 /EamA-like transporter-like protein	1	7682584 - 7685662	NM_102037, AT1G21890.1	13371047	5.55	4.45	2.13	0.028992	0.181787
13371133	AT1G22110	structural constituent of ribosome	1	7800507 - 7802562	NM_102061, AT1G22110.1	13371135	7.85	6.03	3.52	0.00024	0.016501
13371136	AT1G22120	hypothetical protein	1	7806309 - 7809632	NM_102062, AT1G22120.1	13371146	5.49	2.74	6.74	0.002334	0.048844
13371271	AT1G22460	O-fucosyltransferase family protein	1	7927428 - 7930657	NM_102095, AT1G22460.1, BT053759	13371279	3.54	6.09	-5.85	0.000771	0.028733
13371271	AT1G22460	O-fucosyltransferase family protein	1	7927428 - 7930657	NM_102095, AT1G22460.1, BT053759	13371280	5.93	7.02	-2.12	0.008999	0.098303
13371400	AT1G22810	ethylene-responsive transcription factor ERF019	1	8074231 - 8075037	NM_102128, AT1G22810.1, BT024683	13371401	8.24	6.84	2.64	0.000153	0.013817
13371400	AT1G22810	ethylene-responsive transcription factor ERF019	1	8074231 - 8075037	NM_102128, AT1G22810.1, BT024683	13371402	9.01	7.6	2.66	0.000269	0.01736
13371400	AT1G22810	ethylene-responsive transcription factor ERF019	1	8074231 - 8075037	NM_102128, AT1G22810.1, BT024683	13371403	9.2	8.07	2.18	0.000658	0.02671
13371444	AT1G22980	hypothetical protein	1	8132444 - 8134350	NM_102145, AT1G22980.1, DQ132655	13371448	5.5	6.51	-2.01	0.005032	0.072796
13371451	AT1G22985	ethylene-responsive transcription factor ERF069	1	8135213 - 8135920	NM_102146, AT1G22985.1, AY062541	13371453	8.58	7.41	2.26	5e-05	0.009339
13371451	AT1G22985	ethylene-responsive transcription factor ERF069	1	8135213 - 8135920	NM_102146, AT1G22985.1, AY062541	13371454	9.53	8.13	2.63	0.00125	0.036045
13371468	AT1G23060	hypothetical protein	1	8170755 - 8172992	NM_102154, AT1G23060.1, NM_202162, AT1G23060.2, AY057558	13371473	4.33	5.62	-2.45	0.018709	0.144772
13371499	AST91	putative sulfate transporter 3.3	1	8184952 - 8189064	NM_102157, AT1G23090.1	13371508	5.15	6.19	-2.06	0.011678	0.112612
13371499	AST91	putative sulfate transporter 3.3	1	8184952 - 8189064	NM_102157, AT1G23090.1	13371509	5.91	7.09	-2.26	0.023168	0.162004
13371531	AT1G23205	plant invertase/pectin methylesterase inhibitor domain-containing protein	1	8233997 - 8234893	NM_102169, AT1G23205.1, BT025267	13371533	8.08	9.26	-2.27	1.3e-05	0.006209
13371531	AT1G23205	plant invertase/pectin methylesterase inhibitor domain-containing protein	1	8233997 - 8234893	NM_102169, AT1G23205.1, BT025267	13371534	4.24	5.86	-3.08	0.002029	0.045627
13371618	AT1G23340	hypothetical protein	1	8283644 - 8286832	NM_102183, AT1G23340.1, NM_202164, AT1G23340.2, AK117834	13371627	7.01	8.09	-2.11	0.037026	0.206516
13371628	AT1G23350	plant invertase/pectin methylesterase inhibitor domain-containing protein	1	8293595 - 8294264	NM_102184, AT1G23350.1, BT010492	13371629	3.8	2.42	2.6	0.00989	0.103227
13371632	MENG	S-adenosylmethionine-dependent methyltransferase domain-containing protein	1	8295185 - 8296923	NM_202165, AT1G23360.2, NM_202166, AT1G23360.3, NM_102185, AT1G23360.1, AK317221	13371643	7.07	5.9	2.26	0.018849	0.145342
13371792	AT1G23740	quinone oxidoreductase-like protein	1	8398115 - 8399749	NM_102222, AT1G23740.1, AF411799	13371793	3.87	2.5	2.58	0.005237	0.074267
13371841	AT1G23890	NHL domain-containing protein	1	8438766 - 8440866	NM_102237, AT1G23890.1, NM_202173, AT1G23890.2, AF412064	13371850	5.47	6.63	-2.23	0.014555	0.126632
13372013	AT1G24220	paired amphipathic helix repeat-containing protein	1	8578658 - 8582413	NM_102268, AT1G24220.1	13372020	5.18	3.82	2.58	0.045702	0.230772
13372078	AT1G24320, AT1G24310	mannosyl-oligosaccharide glucosidase, hypothetical protein	1	8626315 - 8630971	NM_102278, AT1G24320.1, NM_102277, AT1G24310.1, AK227426	13372079	5.24	6.46	-2.33	0.01185	0.113557
13372078	AT1G24320, AT1G24310	mannosyl-oligosaccharide glucosidase, hypothetical protein	1	8626315 - 8630971	NM_102278, AT1G24320.1, NM_102277, AT1G24310.1, AK227426	13372081	8.71	9.79	-2.1	0.000177	0.014538
13372078	AT1G24320, AT1G24310	mannosyl-oligosaccharide glucosidase, hypothetical protein	1	8626315 - 8630971	NM_102278, AT1G24320.1, NM_102277, AT1G24310.1, AK227426	13372086	8.82	10.15	-2.52	0.000778	0.028864
13372078	AT1G24320, AT1G24310	mannosyl-oligosaccharide glucosidase, hypothetical protein	1	8626315 - 8630971	NM_102278, AT1G24320.1, NM_102277, AT1G24310.1, AK227426	13372087	6.67	7.81	-2.2	0.009477	0.100919
13372078	AT1G24320, AT1G24310	mannosyl-oligosaccharide glucosidase, hypothetical protein	1	8626315 - 8630971	NM_102278, AT1G24320.1, NM_102277, AT1G24310.1, AK227426	13372089	8.91	10.05	-2.2	0.001157	0.03475
13372078	AT1G24320, AT1G24310	mannosyl-oligosaccharide glucosidase, hypothetical protein	1	8626315 - 8630971	NM_102278, AT1G24320.1, NM_102277, AT1G24310.1, AK227426	13372091	9.19	10.37	-2.26	0.002967	0.055404
13372078	AT1G24320, AT1G24310	mannosyl-oligosaccharide glucosidase, hypothetical protein	1	8626315 - 8630971	NM_102278, AT1G24320.1, NM_102277, AT1G24310.1, AK227426	13372092	8.05	9.25	-2.29	0.002763	0.053338
13372078	AT1G24320, AT1G24310	mannosyl-oligosaccharide glucosidase, hypothetical protein	1	8626315 - 8630971	NM_102278, AT1G24320.1, NM_102277, AT1G24310.1, AK227426	13372095	9.06	10.19	-2.2	0.000506	0.023373
13372336	KCS5	3-ketoacyl-CoA synthase 5	1	8938479 - 8940387	NM_102356, AT1G25450.1	13372340	6.94	8.38	-2.71	0.000287	0.017814
13372549	AT1G26230	TCP-1/cpn60 chaperonin-like protein	1	9072256 - 9076743	NM_001198168, AT1G26230.2, NM_102387, AT1G26230.1	13372567	4.33	3.15	2.27	0.003235	0.057709
13372570	AT1G26240	Proline-rich extensin-like family protein	1	9078140 - 9079576	NM_102388, AT1G26240.1	13372571	11.84	10.84	2.01	0.000196	0.015023
13372625	AT1G26380	FAD-binding and BBE domain-containing protein	1	9126737 - 9128528	NM_102402, AT1G26380.1, AF360332	13372627	8.98	6.1	7.38	4.9e-05	0.009289
13372628	AT1G26390	FAD-binding and BBE domain-containing protein	1	9130017 - 9131779	NM_102403, AT1G26390.1, BT015919	13372629	5.22	3.43	3.46	0.000186	0.014724
13372628	AT1G26390	FAD-binding and BBE domain-containing protein	1	9130017 - 9131779	NM_102403, AT1G26390.1, BT015919	13372630	8.39	5	10.51	9.8e-05	0.011494
13372633	AT1G26410	FAD-binding and BBE domain-containing protein	1	9138675 - 9140439	NM_102405, AT1G26410.1	13372635	6.94	5.37	2.97	0.001282	0.036465
13372639	UPS5	ureide permease 5	1	9143967 - 9146050	NM_179377, AT1G26440.2, NM_202186, AT1G26440.3, NM_102407, AT1G26440.1, NM_001036017, AT1G26440.4, AY058066	13372649	4.53	2.03	5.68	0.00804	0.092939
13372657	GRF12	14-3-3-like protein GF14 iota	1	9156329 - 9157950	NM_102411, AT1G26480.1, AK117907	13372664	3.94	5.06	-2.18	0.007782	0.091544
13372699	AT1G26640	amino acid kinase-like protein	1	9207388 - 9209902	NM_102426, AT1G26640.1, AY150412	13372708	7	8.16	-2.23	0.013591	0.121924
13372724	AT1G26720	hypothetical protein	1	9234303 - 9234812	NM_102435, AT1G26720.1	13372725	7.89	6.74	2.22	0.001882	0.044096
13372732	SDG35	SET domain protein 35	1	9248152 - 9249943	NM_102439, AT1G26760.1	13372734	4.5	5.64	-2.22	0.008087	0.093192
13373159	SCPL45	serine carboxypeptidase-like 45	1	9803641 - 9806896	NM_202197, NM_102576, AT1G28110.2, AT1G28110.1, AY059854	13373162	6.19	7.3	-2.16	0.004603	0.069411
13373233	AT1G28260	Telomerase activating protein Est1	1	9875600 - 9879267	NM_202198, AT1G28260.2, NM_102591, AT1G28260.1	13373240	8.95	7.87	2.1	0.000786	0.028984
13373301	ERF11	ethylene-responsive transcription factor 11	1	9955969 - 9956940	NM_102603, AT1G28370.1, AF360232	13373304	7.05	5.97	2.12	0.025895	0.17124
13373372	AT1G28570	GDSL esterase/lipase	1	10041641 - 10044150	NM_202201, NM_102625, AT1G28570.1, AT1G28570.2	13373373	5.36	3.79	2.98	0.026731	0.174276
13373479	AT1G28710	nucleotide-diphospho-sugar transferase domain-containing protein	1	10086600 - 10089772	NM_001198179, AT1G28710.3, NM_001160907, AT1G28710.2, NM_102638, AT1G28710.1, AY045852	13373481	4.68	2.94	3.33	0.030569	0.186735
13373489	NUDX15	nudix hydrolase 15	1	10109500 - 10111660	NM_102640, AT1G28960.1, NM_001036027, AT1G28960.5, NM_179393, AT1G28960.2, NM_179394, AT1G28960.3, NM_202205, AT1G28960.4, AK175332	13373490	7.66	6.36	2.47	0.000479	0.022731
13373512	AT1G29025	Calcium-binding EF-hand family protein	1	10124348 - 10127068	NM_001198180, AT1G29025.1	13373513	2.63	6.3	-12.74	0.011094	0.109572
13373512	AT1G29025	Calcium-binding EF-hand family protein	1	10124348 - 10127068	NM_001198180, AT1G29025.1	13373514	10.23	11.64	-2.67	0.002233	0.04779
13373512	AT1G29025	Calcium-binding EF-hand family protein	1	10124348 - 10127068	NM_001198180, AT1G29025.1	13373515	8.18	10.28	-4.28	0.001652	0.041368
13373512	AT1G29025	Calcium-binding EF-hand family protein	1	10124348 - 10127068	NM_001198180, AT1G29025.1	13373516	10.34	12.07	-3.32	1.7e-05	0.007013
13373512	AT1G29025	Calcium-binding EF-hand family protein	1	10124348 - 10127068	NM_001198180, AT1G29025.1	13373517	9.31	11.1	-3.46	7.5e-05	0.010465
13373512	AT1G29025	Calcium-binding EF-hand family protein	1	10124348 - 10127068	NM_001198180, AT1G29025.1	13373518	8.41	10.78	-5.19	2e-05	0.007326
13373512	AT1G29025	Calcium-binding EF-hand family protein	1	10124348 - 10127068	NM_001198180, AT1G29025.1	13373519	8.67	10.47	-3.49	0.007923	0.092277
13373512	AT1G29025	Calcium-binding EF-hand family protein	1	10124348 - 10127068	NM_001198180, AT1G29025.1	13373520	10.49	12.29	-3.47	9.73e-07	0.003276
13373512	AT1G29025	Calcium-binding EF-hand family protein	1	10124348 - 10127068	NM_001198180, AT1G29025.1	13373521	11.33	12.7	-2.58	4.2e-05	0.00889
13373579			1	10207306 - 10207378		13373580	9.16	7.27	3.7	0.000186	0.014717
13373785	AT1G29730	Leucine-rich repeat transmembrane protein kinase	1	10400564 - 10405874	NM_102713, AT1G29730.1	13373786	5.32	6.41	-2.13	0.018854	0.145352
13373785	AT1G29730	Leucine-rich repeat transmembrane protein kinase	1	10400564 - 10405874	NM_102713, AT1G29730.1	13373800	5.95	7.15	-2.3	0.046085	0.231864
13373785	AT1G29730	Leucine-rich repeat transmembrane protein kinase	1	10400564 - 10405874	NM_102713, AT1G29730.1	13373801	7.07	8.11	-2.06	0.003154	0.05705
13373809	AT1G29740	Leucine-rich repeat transmembrane protein kinase	1	10407379 - 10412997	NM_102714, AT1G29740.1	13373830	1.6	2.81	-2.32	0.011028	0.109247
13373834	RKF1	putative LRR receptor-like serine/threonine-protein kinase RFK1	1	10413881 - 10420524	NM_102715, AT1G29750.2, NM_180624, AT1G29750.1, AY091006	13373849	8.09	6.99	2.14	0.042055	0.220861
13374229	AT1G30755	hypothetical protein	1	10905817 - 10908892	NM_102812, AT1G30755.1, AY099867	13374237	9.68	8.67	2.01	0.0001	0.01154
13374294	AT1G30860	RING/U-box domain-containing protein	1	10986523 - 10989504	NM_102823, AT1G30860.1, BT010579	13374296	5.62	6.67	-2.07	0.04764	0.236302
13374404	AK-HSDH I, AT1G31220	bifunctional aspartokinase/homoserine dehydrogenase 1, phosphoribosylglycinamide formyltransferase	1	11158618 - 11163274	NM_102861, AT1G31230.1, NM_102860, AT1G31220.1	13374419	9.13	10.16	-2.05	0.000895	0.030654
13374404	AK-HSDH I, AT1G31220	bifunctional aspartokinase/homoserine dehydrogenase 1, phosphoribosylglycinamide formyltransferase	1	11158618 - 11163274	NM_102861, AT1G31230.1, NM_102860, AT1G31220.1	13374420	7.78	9.46	-3.22	0.000739	0.028161
13374404	AK-HSDH I, AT1G31220	bifunctional aspartokinase/homoserine dehydrogenase 1, phosphoribosylglycinamide formyltransferase	1	11158618 - 11163274	NM_102861, AT1G31230.1, NM_102860, AT1G31220.1	13374421	7.71	8.88	-2.26	0.003493	0.060065
13374519	AT1G31500	carbon catabolite repressor protein 4-like 4	1	11273605 - 11276577	NM_001084171, NM_202215, AT1G31500.4, AT1G31500.3, NM_102889, NM_202214, AT1G31500.2, AT1G31500.1	13374522	5.57	7.13	-2.95	0.049408	0.240876
13374602	BGAL15	beta-galactosidase 15	1	11365285 - 11369908	NM_148500, AT1G31740.1	13374611	4.74	3.62	2.18	0.007424	0.089201
13374751	PRR1	pinoresinol reductase 1	1	11546338 - 11547994	NM_102944, AT1G32100.1, AY065214	13374752	5.52	3.38	4.4	0.040693	0.217214
13374751	PRR1	pinoresinol reductase 1	1	11546338 - 11547994	NM_102944, AT1G32100.1, AY065214	13374755	10.32	9.31	2.03	0.000119	0.012356
13374839	AOX1D	alternative oxidase 3	1	11666977 - 11668690	NM_102968, AT1G32350.1, BT029014	13374840	5.75	3.66	4.27	0.004508	0.068789
13374839	AOX1D	alternative oxidase 3	1	11666977 - 11668690	NM_102968, AT1G32350.1, BT029014	13374841	8.49	5.11	10.43	0.003674	0.061792
13374839	AOX1D	alternative oxidase 3	1	11666977 - 11668690	NM_102968, AT1G32350.1, BT029014	13374842	9.84	7.55	4.89	2e-06	0.004028
13374839	AOX1D	alternative oxidase 3	1	11666977 - 11668690	NM_102968, AT1G32350.1, BT029014	13374843	10.99	7.56	10.73	7e-06	0.005439
13374839	AOX1D	alternative oxidase 3	1	11666977 - 11668690	NM_102968, AT1G32350.1, BT029014	13374844	9.44	6	10.85	1.8e-05	0.007073
13374839	AOX1D	alternative oxidase 3	1	11666977 - 11668690	NM_102968, AT1G32350.1, BT029014	13374845	6.49	2.78	13.1	0.000113	0.012084
13375015	AT1G32900	granule-bound starch synthase	1	11920390 - 11923766	NM_103023, AT1G32900.1, AY123983	13375017	5.75	4.54	2.31	0.033596	0.196677
13375015	AT1G32900	granule-bound starch synthase	1	11920390 - 11923766	NM_103023, AT1G32900.1, AY123983	13375025	7.34	5.84	2.82	0.040778	0.217451
13375059	AT1G33030, AT1G33020	O-methyltransferase-like protein, F-box and associated interaction domain-containing protein	1	11964776 - 11966276	NM_103036, AT1G33030.1, NM_103035, AT1G33020.1, AF462839	13375060	3.68	2.61	2.1	0.044484	0.227264
13375059	AT1G33030, AT1G33020	O-methyltransferase-like protein, F-box and associated interaction domain-containing protein	1	11964776 - 11966276	NM_103036, AT1G33030.1, NM_103035, AT1G33020.1, AF462839	13375061	9.06	7.15	3.74	6.9e-05	0.010242
13375059	AT1G33030, AT1G33020	O-methyltransferase-like protein, F-box and associated interaction domain-containing protein	1	11964776 - 11966276	NM_103036, AT1G33030.1, NM_103035, AT1G33020.1, AF462839	13375063	8.2	7.18	2.04	0.001742	0.042543
13375059	AT1G33030, AT1G33020	O-methyltransferase-like protein, F-box and associated interaction domain-containing protein	1	11964776 - 11966276	NM_103036, AT1G33030.1, NM_103035, AT1G33020.1, AF462839	13375064	8.83	7.18	3.14	0.000358	0.019866
13375059	AT1G33030, AT1G33020	O-methyltransferase-like protein, F-box and associated interaction domain-containing protein	1	11964776 - 11966276	NM_103036, AT1G33030.1, NM_103035, AT1G33020.1, AF462839	13375065	6.17	4.27	3.73	0.000786	0.02899
13375066	AT1G33050, AT1G33055	hypothetical protein	1	11967816 - 11972578	NM_103038, NM_001198199, AT1G33050.4, AT1G33050.1, NM_001123930, AT1G33050.3, NM_179412, AT1G33050.2, NM_103039, AT1G33055.1, AY065436	13375067	8.76	7.53	2.35	0.004087	0.065255
13375066	AT1G33050, AT1G33055	hypothetical protein	1	11967816 - 11972578	NM_103038, NM_001198199, AT1G33050.4, AT1G33050.1, NM_001123930, AT1G33050.3, NM_179412, AT1G33050.2, NM_103039, AT1G33055.1, AY065436	13375076	9.81	8.49	2.49	0.000935	0.031431
13375066	AT1G33050, AT1G33055	hypothetical protein	1	11967816 - 11972578	NM_103038, NM_001198199, AT1G33050.4, AT1G33050.1, NM_001123930, AT1G33050.3, NM_179412, AT1G33050.2, NM_103039, AT1G33055.1, AY065436	13375077	11.49	10.36	2.18	0.000223	0.015881
13375066	AT1G33050, AT1G33055	hypothetical protein	1	11967816 - 11972578	NM_103038, NM_001198199, AT1G33050.4, AT1G33050.1, NM_001123930, AT1G33050.3, NM_179412, AT1G33050.2, NM_103039, AT1G33055.1, AY065436	13375078	12.04	10.87	2.24	0.000992	0.032339
13375289	AT1G33840	hypothetical protein	1	12283862 - 12285306	NM_103106, AT1G33840.1	13375290	2.46	3.65	-2.27	0.007976	0.092529
13375307	AT1G33890	avirulence induced protein	1	12308284 - 12309686	NM_103111, AT1G33890.1	13375308	8.28	6.37	3.75	0.000809	0.029338
13375307	AT1G33890	avirulence induced protein	1	12308284 - 12309686	NM_103111, AT1G33890.1	13375309	7.91	6.07	3.6	0.003027	0.055997
13375307	AT1G33890	avirulence induced protein	1	12308284 - 12309686	NM_103111, AT1G33890.1	13375310	7.57	5.98	3	0.000474	0.02262
13375307	AT1G33890	avirulence induced protein	1	12308284 - 12309686	NM_103111, AT1G33890.1	13375311	7.05	5.64	2.65	0.019605	0.148558
13375307	AT1G33890	avirulence induced protein	1	12308284 - 12309686	NM_103111, AT1G33890.1	13375312	6.21	5.14	2.1	0.039674	0.214247
13375629	MLP165	MLP-like protein 165	1	12936849 - 12937787	NM_103224, AT1G35260.1, AK117773	13375633	7.78	6.56	2.33	0.002117	0.046554
13375655	AT1G35350	phosphate transporter PHO1-8	1	12981251 - 12984583	NM_103232, AT1G35350.1, AY507960	13375660	9.3	10.38	-2.12	9.2e-05	0.011284
13375655	AT1G35350	phosphate transporter PHO1-8	1	12981251 - 12984583	NM_103232, AT1G35350.1, AY507960	13375661	8.56	9.59	-2.04	0.003767	0.062628
13375655	AT1G35350	phosphate transporter PHO1-8	1	12981251 - 12984583	NM_103232, AT1G35350.1, AY507960	13375664	8.21	9.25	-2.06	0.001434	0.038636
13375655	AT1G35350	phosphate transporter PHO1-8	1	12981251 - 12984583	NM_103232, AT1G35350.1, AY507960	13375665	9.52	10.7	-2.27	0.005381	0.075416
13375725	AT1G35625	RING/U-box domain-containing protein	1	13158466 - 13160245	NM_103263, AT1G35625.1	13375729	9.32	10.35	-2.05	0.000178	0.014538
13375725	AT1G35625	RING/U-box domain-containing protein	1	13158466 - 13160245	NM_103263, AT1G35625.1	13375730	9.24	10.28	-2.06	0.000198	0.015109
13375738	PUM9	protein pumilio 9	1	13227324 - 13229796	NM_103275, AT1G35730.1, DQ446324	13375739	7.06	5.87	2.28	0.015538	0.130974
13375738	PUM9	protein pumilio 9	1	13227324 - 13229796	NM_103275, AT1G35730.1, DQ446324	13375742	4.38	3.33	2.08	0.008071	0.093125
13375973	SKS6	SKU5 similar 6	1	15603617 - 15607966	NM_103408, AT1G41830.1	13375975	7.72	8.78	-2.09	0.037825	0.20889
13376019	MLO9	MLO-like protein 9	1	15980135 - 15983328	NM_103440, AT1G42560.1	13376031	2.9	4.38	-2.78	0.039968	0.215095
13376049	AT1G43090	glycoside hydrolase family 28 protein / polygalacturonase (pectinase) family protein	1	16217197 - 16219150	NM_103464, AT1G43090.1	13376053	3.99	2.9	2.13	0.000666	0.026849
13376133	TLP5	tubby-like F-box protein 5	1	16439435 - 16441844	NM_103489, AT1G43640.1, AF424565	13376135	5.97	7.02	-2.06	0.016425	0.134874
13376133	TLP5	tubby-like F-box protein 5	1	16439435 - 16441844	NM_103489, AT1G43640.1, AF424565	13376136	6.49	7.73	-2.37	0.016385	0.134675
13376133	TLP5	tubby-like F-box protein 5	1	16439435 - 16441844	NM_103489, AT1G43640.1, AF424565	13376138	6.29	7.34	-2.07	0.033899	0.197638
13376141	AT1G43650	nodulin MtN21 /EamA-like transporter protein	1	16443685 - 16446886	NM_103490, AT1G43650.1, NM_001198224, AT1G43650.2, AK176218	13376146	7.96	9.13	-2.25	0.000576	0.024851
13376141	AT1G43650	nodulin MtN21 /EamA-like transporter protein	1	16443685 - 16446886	NM_103490, AT1G43650.1, NM_001198224, AT1G43650.2, AK176218	13376147	8.99	10.15	-2.23	0.000583	0.024956
13376141	AT1G43650	nodulin MtN21 /EamA-like transporter protein	1	16443685 - 16446886	NM_103490, AT1G43650.1, NM_001198224, AT1G43650.2, AK176218	13376149	7.4	8.87	-2.77	0.01222	0.115278
13376213	AT1G44020	cysteine/histidine-rich C1 domain-containing protein	1	16716112 - 16718656	NM_103528, AT1G44020.1	13376215	6.01	7.07	-2.08	0.013475	0.121404
13376217	AT1G44030	Cysteine/Histidine-rich C1 domain family protein	1	16724237 - 16726643	NM_103529, AT1G44030.1	13376220	5.53	6.94	-2.66	0.004653	0.069819
13376300	CH1	chlorophyllide a oxygenase	1	16848359 - 16851224	NM_202241, NM_202240, AT1G44446.3, AT1G44446.2, NM_103548, AT1G44446.1, AY128357	13376311	9.3	8.27	2.04	0.005445	0.075867
13376551	RD21	cysteine proteinase RD21a	1	17282825 - 17285670	NM_103612, AT1G47128.1, AY072130	13376553	10.45	9.39	2.09	0.000403	0.020955
13376637	5PTASE11	Type I inositol-1,4,5-trisphosphate 5-phosphatase 11	1	17435565 - 17438396	NM_103644, AT1G47510.1, NM_001198233, AT1G47510.2, BT020617	13376639	4.89	3.3	3.01	0.025955	0.17146
13376637	5PTASE11	Type I inositol-1,4,5-trisphosphate 5-phosphatase 11	1	17435565 - 17438396	NM_103644, AT1G47510.1, NM_001198233, AT1G47510.2, BT020617	13376640	7.79	5.18	6.1	0.011932	0.113966
13376637	5PTASE11	Type I inositol-1,4,5-trisphosphate 5-phosphatase 11	1	17435565 - 17438396	NM_103644, AT1G47510.1, NM_001198233, AT1G47510.2, BT020617	13376641	7.65	3.16	22.43	0.0011	0.033936
13376637	5PTASE11	Type I inositol-1,4,5-trisphosphate 5-phosphatase 11	1	17435565 - 17438396	NM_103644, AT1G47510.1, NM_001198233, AT1G47510.2, BT020617	13376642	7.97	5.02	7.74	0.002592	0.051671
13376637	5PTASE11	Type I inositol-1,4,5-trisphosphate 5-phosphatase 11	1	17435565 - 17438396	NM_103644, AT1G47510.1, NM_001198233, AT1G47510.2, BT020617	13376643	7.2	5.64	2.96	0.009782	0.102587
13376637	5PTASE11	Type I inositol-1,4,5-trisphosphate 5-phosphatase 11	1	17435565 - 17438396	NM_103644, AT1G47510.1, NM_001198233, AT1G47510.2, BT020617	13376644	9.31	6.97	5.06	5.7e-05	0.009693
13376637	5PTASE11	Type I inositol-1,4,5-trisphosphate 5-phosphatase 11	1	17435565 - 17438396	NM_103644, AT1G47510.1, NM_001198233, AT1G47510.2, BT020617	13376645	10.23	7.99	4.74	0.001457	0.038938
13376637	5PTASE11	Type I inositol-1,4,5-trisphosphate 5-phosphatase 11	1	17435565 - 17438396	NM_103644, AT1G47510.1, NM_001198233, AT1G47510.2, BT020617	13376646	8.66	6.71	3.86	5.4e-05	0.00955
13376637	5PTASE11	Type I inositol-1,4,5-trisphosphate 5-phosphatase 11	1	17435565 - 17438396	NM_103644, AT1G47510.1, NM_001198233, AT1G47510.2, BT020617	13376647	8.25	6.62	3.08	0.0098	0.102714
13376637	5PTASE11	Type I inositol-1,4,5-trisphosphate 5-phosphatase 11	1	17435565 - 17438396	NM_103644, AT1G47510.1, NM_001198233, AT1G47510.2, BT020617	13376648	9.47	7.1	5.18	0.001617	0.04093
13376637	5PTASE11	Type I inositol-1,4,5-trisphosphate 5-phosphatase 11	1	17435565 - 17438396	NM_103644, AT1G47510.1, NM_001198233, AT1G47510.2, BT020617	13376649	5.97	3.13	7.16	0.037731	0.208618
13376637	5PTASE11	Type I inositol-1,4,5-trisphosphate 5-phosphatase 11	1	17435565 - 17438396	NM_103644, AT1G47510.1, NM_001198233, AT1G47510.2, BT020617	13376650	4.06	2.44	3.07	0.035963	0.20368
13376658	CYP96A8	cytochrome P450, family 96, subfamily A, polypeptide 8	1	17507942 - 17509702	NM_103655, AT1G47620.1, BT010614	13376660	4.8	5.84	-2.05	0.002199	0.047503
13376706	HXK3	hexokinase-like 1 protein	1	17616107 - 17618894	NM_103682, AT1G47840.1, BT030472	13376708	9.06	10.07	-2.01	0.00192	0.044475
13376741	MYB112	myb domain protein 112	1	17704179 - 17706460	NM_103696, AT1G48000.1, AY008377	13376742	7.85	6.57	2.44	0.002582	0.051565
13376741	MYB112	myb domain protein 112	1	17704179 - 17706460	NM_103696, AT1G48000.1, AY008377	13376744	6.93	5.89	2.07	0.002044	0.045781
13376891	CIPK17	CBL-interacting serine/threonine-protein kinase 17	1	17813976 - 17817283	NM_103723, AT1G48260.1, AY036958	13376892	10.42	7.72	6.49	0.000468	0.022517
13376891	CIPK17	CBL-interacting serine/threonine-protein kinase 17	1	17813976 - 17817283	NM_103723, AT1G48260.1, AY036958	13376893	6.67	4.78	3.7	0.02963	0.183804
13376891	CIPK17	CBL-interacting serine/threonine-protein kinase 17	1	17813976 - 17817283	NM_103723, AT1G48260.1, AY036958	13376895	9.76	6.66	8.55	0.000754	0.028385
13376891	CIPK17	CBL-interacting serine/threonine-protein kinase 17	1	17813976 - 17817283	NM_103723, AT1G48260.1, AY036958	13376896	8.85	6.27	6	0.00875	0.096878
13376891	CIPK17	CBL-interacting serine/threonine-protein kinase 17	1	17813976 - 17817283	NM_103723, AT1G48260.1, AY036958	13376897	9.89	7.01	7.37	6e-06	0.00531
13376891	CIPK17	CBL-interacting serine/threonine-protein kinase 17	1	17813976 - 17817283	NM_103723, AT1G48260.1, AY036958	13376898	8.87	6.91	3.89	0.000822	0.029505
13376891	CIPK17	CBL-interacting serine/threonine-protein kinase 17	1	17813976 - 17817283	NM_103723, AT1G48260.1, AY036958	13376899	9.16	6.76	5.31	0.000102	0.011607
13376891	CIPK17	CBL-interacting serine/threonine-protein kinase 17	1	17813976 - 17817283	NM_103723, AT1G48260.1, AY036958	13376900	8.67	6.48	4.56	0.016794	0.136625
13376891	CIPK17	CBL-interacting serine/threonine-protein kinase 17	1	17813976 - 17817283	NM_103723, AT1G48260.1, AY036958	13376901	6.93	3.53	10.53	0.000817	0.029401
13376891	CIPK17	CBL-interacting serine/threonine-protein kinase 17	1	17813976 - 17817283	NM_103723, AT1G48260.1, AY036958	13376902	7.91	4.94	7.87	4.9e-05	0.009254
13376891	CIPK17	CBL-interacting serine/threonine-protein kinase 17	1	17813976 - 17817283	NM_103723, AT1G48260.1, AY036958	13376903	8.54	6.41	4.37	0.002866	0.054484
13377172	AT1G48740	2-oxoglutarate (2OG) and Fe(II)-dependent oxygenase-like protein	1	18023387 - 18026065	NM_103769, AT1G48740.1, NM_001198247, AT1G48740.2	13377173	5.15	6.66	-2.85	0.022361	0.159073
13377260	GH9C1	endoglucanase 5	1	18101643 - 18104661	NM_103786, AT1G48930.1, BT002935	13377267	4.76	6.51	-3.36	0.024858	0.167701
13377353	WNK7	putative serine/threonine-protein kinase WNK7	1	18179304 - 18182391	NM_103806, NM_179456, AT1G49160.2, AT1G49160.1, AF360136	13377354	3.83	2.56	2.41	0.026034	0.171825
13377353	WNK7	putative serine/threonine-protein kinase WNK7	1	18179304 - 18182391	NM_103806, NM_179456, AT1G49160.2, AT1G49160.1, AF360136	13377359	8.03	6.82	2.32	0.010889	0.108514
13377524	AT1G49700	hypothetical protein	1	18388792 - 18390496	NM_103857, NM_001160941, AT1G49700.1, AT1G49700.2	13377530	4	2.78	2.32	0.01275	0.117909
13377562	AT1G49750	leucine-rich repeat-like protein	1	18410929 - 18412801	NM_103862, AT1G49750.1, AK316847	13377565	7.58	6.43	2.22	0.001159	0.034785
13377610	AT1G49940	hypothetical protein	1	18488360 - 18491179	NM_103881, NM_001198256, AT1G49940.1, AT1G49940.3, NM_001160944, AT1G49940.2	13377619	4.38	5.4	-2.03	0.034782	0.200204
13377731	AT1G50090	branched-chain amino acid aminotransferase	1	18554641 - 18556794	NM_103896, AT1G50090.1	13377732	9.7	10.74	-2.05	0.000493	0.023065
13377731	AT1G50090	branched-chain amino acid aminotransferase	1	18554641 - 18556794	NM_103896, AT1G50090.1	13377736	8.41	9.52	-2.15	0.013138	0.119768
13377731	AT1G50090	branched-chain amino acid aminotransferase	1	18554641 - 18556794	NM_103896, AT1G50090.1	13377737	8.34	9.46	-2.16	0.001826	0.04353
13377832	AT1G50280, AT1G50270	phototropic-responsive NPH3-like protein, pentatricopeptide repeat-containing protein	1	18623698 - 18626395	NM_103912, AT1G50280.1, NM_103911, AT1G50270.1, AY080713	13377833	4.53	5.82	-2.44	0.003033	0.05605
13378127	LPAT3	1-acyl-sn-glycerol-3-phosphate acyltransferase 3	1	19003376 - 19005641	NM_104004, AT1G51260.1	13378131	4.51	3.34	2.25	0.000793	0.029112
13378194	CER5	ABC transporter G family member 12	1	19097797 - 19101080	NM_104028, AT1G51500.1, AF412079	13378198	8.32	9.36	-2.06	0.002946	0.055227
13378194	CER5	ABC transporter G family member 12	1	19097797 - 19101080	NM_104028, AT1G51500.1, AF412079	13378200	7.11	8.31	-2.3	0.028431	0.179893
13378194	CER5	ABC transporter G family member 12	1	19097797 - 19101080	NM_104028, AT1G51500.1, AF412079	13378201	6.84	8.09	-2.38	0.011609	0.112245
13378298	AT1G51790	leucine-rich repeat protein kinase-like protein	1	19206711 - 19211417	NM_104058, AT1G51790.1	13378299	4.63	5.82	-2.27	0.022742	0.16051
13378367	AT1G51850	Leucine-rich repeat protein kinase family protein	1	19252847 - 19256783	NM_104065, AT1G51850.1	13378372	6.92	8.3	-2.6	0.000687	0.027206
13378367	AT1G51850	Leucine-rich repeat protein kinase family protein	1	19252847 - 19256783	NM_104065, AT1G51850.1	13378373	5.52	7.58	-4.18	0.028304	0.179563
13378367	AT1G51850	Leucine-rich repeat protein kinase family protein	1	19252847 - 19256783	NM_104065, AT1G51850.1	13378375	7.98	9.23	-2.38	0.000776	0.028811
13378367	AT1G51850	Leucine-rich repeat protein kinase family protein	1	19252847 - 19256783	NM_104065, AT1G51850.1	13378376	10.92	11.99	-2.1	0.000951	0.031696
13378367	AT1G51850	Leucine-rich repeat protein kinase family protein	1	19252847 - 19256783	NM_104065, AT1G51850.1	13378377	10.17	11.59	-2.67	0.000557	0.024526
13378367	AT1G51850	Leucine-rich repeat protein kinase family protein	1	19252847 - 19256783	NM_104065, AT1G51850.1	13378379	10.3	11.53	-2.36	0.000362	0.020004
13378391	AT1G51870	protein kinase-like protein	1	19262879 - 19267001	NM_104067, AT1G51870.1	13378400	5.2	6.94	-3.33	0.003182	0.057299
13378401	RHS6	protein root hair specific 6	1	19270193 - 19274068	NM_104068, AT1G51880.1	13378410	4.87	7.16	-4.89	0.007914	0.092252
13378450	AT1G51940	LysM type receptor kinase-like protein	1	19295904 - 19299118	NM_104075, AT1G51940.1	13378452	5.58	6.83	-2.38	0.024387	0.166357
13378450	AT1G51940	LysM type receptor kinase-like protein	1	19295904 - 19299118	NM_104075, AT1G51940.1	13378453	6.88	8.39	-2.85	0.005764	0.078217
13378450	AT1G51940	LysM type receptor kinase-like protein	1	19295904 - 19299118	NM_104075, AT1G51940.1	13378454	7.52	9.22	-3.25	0.001603	0.040763
13378450	AT1G51940	LysM type receptor kinase-like protein	1	19295904 - 19299118	NM_104075, AT1G51940.1	13378455	7.7	9.15	-2.73	0.003312	0.058436
13378450	AT1G51940	LysM type receptor kinase-like protein	1	19295904 - 19299118	NM_104075, AT1G51940.1	13378456	7.18	8.62	-2.71	0.002033	0.045653
13378450	AT1G51940	LysM type receptor kinase-like protein	1	19295904 - 19299118	NM_104075, AT1G51940.1	13378458	4.86	6.94	-4.22	0.005015	0.072659
13378450	AT1G51940	LysM type receptor kinase-like protein	1	19295904 - 19299118	NM_104075, AT1G51940.1	13378460	6.9	8.31	-2.65	0.002983	0.055578
13378450	AT1G51940	LysM type receptor kinase-like protein	1	19295904 - 19299118	NM_104075, AT1G51940.1	13378461	7.16	8.66	-2.83	0.015239	0.129679
13378450	AT1G51940	LysM type receptor kinase-like protein	1	19295904 - 19299118	NM_104075, AT1G51940.1	13378462	7.97	9.01	-2.06	0.000758	0.028487
13378504	AT1G52050	jacalin-like lectin domain-containing protein	1	19354919 - 19356764	NM_104086, AT1G52050.1	13378505	5.79	7.13	-2.53	0.002054	0.045896
13378504	AT1G52050	jacalin-like lectin domain-containing protein	1	19354919 - 19356764	NM_104086, AT1G52050.1	13378507	6.06	7.28	-2.32	0.004616	0.069542
13378510	AT1G52060	jacalin-like lectin domain-containing protein	1	19359039 - 19360675	NM_104087, AT1G52060.1	13378512	8.09	9.24	-2.22	0.005014	0.072659
13378514	AT1G52070	jacalin-like lectin domain-containing protein	1	19364888 - 19366924	NM_104088, AT1G52070.1, AK118817	13378515	7.82	9.09	-2.41	0.000365	0.020094
13378514	AT1G52070	jacalin-like lectin domain-containing protein	1	19364888 - 19366924	NM_104088, AT1G52070.1, AK118817	13378516	9.3	10.48	-2.26	0.000203	0.01523
13378514	AT1G52070	jacalin-like lectin domain-containing protein	1	19364888 - 19366924	NM_104088, AT1G52070.1, AK118817	13378518	8.19	9.2	-2.02	0.012439	0.116331
13378657	AT1G52342	hypothetical protein	1	19492255 - 19492769	NM_001123999, AT1G52342.1	13378658	4.42	2.82	3.02	0.047973	0.237133
13378657	AT1G52342	hypothetical protein	1	19492255 - 19492769	NM_001123999, AT1G52342.1	13378659	8.91	7.57	2.55	0.000367	0.020134
13378657	AT1G52342	hypothetical protein	1	19492255 - 19492769	NM_001123999, AT1G52342.1	13378660	4.13	2.61	2.85	0.021915	0.157518
13378729	AT1G52560	HSP20-like chaperone	1	19574760 - 19575866	NM_001124004, NM_104134, AT1G52560.1, AT1G52560.2, BT011308	13378730	7.91	6.37	2.91	0.000105	0.011714
13378729	AT1G52560	HSP20-like chaperone	1	19574760 - 19575866	NM_001124004, NM_104134, AT1G52560.1, AT1G52560.2, BT011308	13378731	8.83	6.94	3.72	0.000202	0.015221
13378733	AT1G52565	hypothetical protein	1	19579886 - 19580686	NM_148583, AT1G52565.1, BT029312	13378735	10.14	8.94	2.3	0.002047	0.045813
13378733	AT1G52565	hypothetical protein	1	19579886 - 19580686	NM_148583, AT1G52565.1, BT029312	13378736	9.54	8.3	2.36	0.001941	0.044673
13378784	AT1G52695	alpha/beta-hydrolase domain-containing protein	1	19621238 - 19623461	NM_179468, AT1G52695.1, AK117929	13378791	3.36	4.91	-2.94	0.042748	0.222752
13378795	AT1G52700	alpha/beta-hydrolase domain-containing protein	1	19631126 - 19633440	NM_104148, AT1G52700.1	13378796	8.11	9.38	-2.4	0.000732	0.028014
13378795	AT1G52700	alpha/beta-hydrolase domain-containing protein	1	19631126 - 19633440	NM_104148, AT1G52700.1	13378799	7.89	9.27	-2.6	0.004	0.064637
13378795	AT1G52700	alpha/beta-hydrolase domain-containing protein	1	19631126 - 19633440	NM_104148, AT1G52700.1	13378800	7.63	9.17	-2.9	0.000557	0.024526
13378795	AT1G52700	alpha/beta-hydrolase domain-containing protein	1	19631126 - 19633440	NM_104148, AT1G52700.1	13378801	7.03	8.26	-2.34	0.025227	0.168893
13378795	AT1G52700	alpha/beta-hydrolase domain-containing protein	1	19631126 - 19633440	NM_104148, AT1G52700.1	13378802	7.62	8.89	-2.41	0.000448	0.022116
13378795	AT1G52700	alpha/beta-hydrolase domain-containing protein	1	19631126 - 19633440	NM_104148, AT1G52700.1	13378803	8.22	9.63	-2.65	0.001646	0.041305
13378795	AT1G52700	alpha/beta-hydrolase domain-containing protein	1	19631126 - 19633440	NM_104148, AT1G52700.1	13378804	6.87	8.15	-2.43	0.024921	0.167882
13378795	AT1G52700	alpha/beta-hydrolase domain-containing protein	1	19631126 - 19633440	NM_104148, AT1G52700.1	13378805	3.3	5.59	-4.91	0.026678	0.174076
13378806	AT1G52710	cytochrome c oxidase-related protein	1	19638285 - 19640239	NM_001198276, AT1G52710.2, NM_104149, AT1G52710.1, AK119073	13378814	6.82	7.86	-2.05	0.010085	0.104251
13378815	AT1G52750	alpha/beta-hydrolase domain-containing protein	1	19646465 - 19649261	NM_104153, AT1G52750.1	13378816	8.94	9.99	-2.07	0.001909	0.044373
13378815	AT1G52750	alpha/beta-hydrolase domain-containing protein	1	19646465 - 19649261	NM_104153, AT1G52750.1	13378819	9.53	10.59	-2.09	0.000583	0.024947
13378815	AT1G52750	alpha/beta-hydrolase domain-containing protein	1	19646465 - 19649261	NM_104153, AT1G52750.1	13378821	8.96	10.14	-2.27	0.000324	0.018871
13378815	AT1G52750	alpha/beta-hydrolase domain-containing protein	1	19646465 - 19649261	NM_104153, AT1G52750.1	13378822	8.07	9.6	-2.88	0.000237	0.016394
13378857	NAC019	NAC domain-containing protein 19	1	19697004 - 19698482	NM_104167, AT1G52890.1, AY065268	13378858	5.76	3.7	4.17	0.000731	0.028008
13378857	NAC019	NAC domain-containing protein 19	1	19697004 - 19698482	NM_104167, AT1G52890.1, AY065268	13378859	8.22	6.35	3.64	7.2e-05	0.010323
13378857	NAC019	NAC domain-containing protein 19	1	19697004 - 19698482	NM_104167, AT1G52890.1, AY065268	13378860	11.43	9.61	3.53	7.4e-05	0.010463
13378857	NAC019	NAC domain-containing protein 19	1	19697004 - 19698482	NM_104167, AT1G52890.1, AY065268	13378861	9.2	6.85	5.1	0.000311	0.01853
13379130	AT1G53625	hypothetical protein	1	20014410 - 20014923	NM_179473, AT1G53625.1, AK118415	13379133	9.21	8.01	2.3	0.000402	0.020912
13379148	AT1G53645	hydroxyproline-rich glycoprotein-like protein	1	20026147 - 20028635	NM_104242, AT1G53645.1, AY057673	13379150	3.98	5.67	-3.24	0.015286	0.129885
13379180	AT1G53710	hydrolase/ protein serine/threonine phosphatase	1	20053161 - 20056396	NM_104249, AT1G53710.1, NM_001084246, AT1G53710.2	13379182	4.42	6.03	-3.05	0.006731	0.084911
13379332	AT1G54050	HSP20-like chaperone	1	20179422 - 20180281	NM_104282, AT1G54050.1, AK119081	13379335	8.73	7.67	2.08	0.000903	0.030818
13379351	ALDH7B4	aldehyde dehydrogenase 7B4	1	20195264 - 20199130	NM_104287, NM_179476, AT1G54100.2, AT1G54100.1, AY091032	13379352	11.75	10.71	2.06	0.000187	0.014777
13379351	ALDH7B4	aldehyde dehydrogenase 7B4	1	20195264 - 20199130	NM_104287, NM_179476, AT1G54100.2, AT1G54100.1, AY091032	13379353	11.58	10.51	2.1	0.000151	0.013744
13379351	ALDH7B4	aldehyde dehydrogenase 7B4	1	20195264 - 20199130	NM_104287, NM_179476, AT1G54100.2, AT1G54100.1, AY091032	13379354	11.91	10.85	2.08	0.000284	0.017779
13379351	ALDH7B4	aldehyde dehydrogenase 7B4	1	20195264 - 20199130	NM_104287, NM_179476, AT1G54100.2, AT1G54100.1, AY091032	13379355	11.86	10.77	2.12	6.1e-05	0.009868
13379351	ALDH7B4	aldehyde dehydrogenase 7B4	1	20195264 - 20199130	NM_104287, NM_179476, AT1G54100.2, AT1G54100.1, AY091032	13379357	11.61	10.54	2.1	2.1e-05	0.007414
13379351	ALDH7B4	aldehyde dehydrogenase 7B4	1	20195264 - 20199130	NM_104287, NM_179476, AT1G54100.2, AT1G54100.1, AY091032	13379361	11.76	10.71	2.07	1.2e-05	0.006209
13379351	ALDH7B4	aldehyde dehydrogenase 7B4	1	20195264 - 20199130	NM_104287, NM_179476, AT1G54100.2, AT1G54100.1, AY091032	13379364	10.97	9.83	2.2	8e-06	0.005518
13379351	ALDH7B4	aldehyde dehydrogenase 7B4	1	20195264 - 20199130	NM_104287, NM_179476, AT1G54100.2, AT1G54100.1, AY091032	13379366	11.08	9.72	2.57	0.000397	0.020777
13379484	AT1G54385	ARM repeat-containing protein	1	20301126 - 20303885	NM_001036112, AT1G54385.2, NM_148591, AT1G54385.1	13379488	5.78	6.8	-2.02	0.043735	0.225399
13379491	ING2	PHD finger protein-like protein	1	20304567 - 20307024	NM_104317, AT1G54390.1, NM_202297, NM_202296, NM_001124016, AT1G54390.3, AT1G54390.2, AT1G54390.5, NM_202298, NM_001160953, AT1G54390.6, AT1G54390.4, AY099578	13379503	6.39	7.72	-2.52	0.024454	0.166575
13379596	AT1G54590	splicing factor Prp18 domain-containing protein	1	20391560 - 20393503	NM_104337, AT1G54590.1	13379598	3.24	4.26	-2.03	0.022859	0.160886
13379665	AT1G54840, NF-YC3	alpha-crystallin domain of heat shock protein-containing protein, nuclear transcription factor Y subunit C-3	1	20452593 - 20454249	NM_202302, NM_104357, AT1G54840.1, AT1G54840.2, NM_104356, NM_202301, NM_179477, AT1G54830.1, AT1G54830.3, AT1G54830.2, AY093020	13379668	3.14	4.5	-2.57	0.038602	0.211222
13379681	AT1G54950	hypothetical protein	1	20490528 - 20491275	NM_104368, AT1G54950.1	13379682	5.45	7.13	-3.19	0.000125	0.012659
13379681	AT1G54950	hypothetical protein	1	20490528 - 20491275	NM_104368, AT1G54950.1	13379683	4.71	6.32	-3.06	0.000608	0.025525
13379826	AT1G55390	cysteine/histidine-rich C1 domain-containing protein	1	20680876 - 20683043	NM_104415, AT1G55390.1	13379827	5.67	7.01	-2.54	0.003983	0.0645
13379826	AT1G55390	cysteine/histidine-rich C1 domain-containing protein	1	20680876 - 20683043	NM_104415, AT1G55390.1	13379828	7.45	9	-2.93	1.6e-05	0.006902
13379831	AT1G55430	cysteine/histidine-rich C1 domain-containing protein	1	20697649 - 20699622	NM_104419, AT1G55430.1, DQ059084	13379832	8.23	9.99	-3.38	5.1e-05	0.009396
13379833	AT1G55440	cysteine/histidine-rich C1 domain-containing protein	1	20701499 - 20703460	NM_104420, AT1G55440.1, DQ446361	13379834	6.31	7.45	-2.2	7e-05	0.010257
13380109	CYP708A1	cytochrome P450, family 708, subfamily A, polypeptide 1	1	20922459 - 20925619	NM_104472, AT1G55940.1	13380112	7.44	5.94	2.83	0.01101	0.109161
13380500	AT1G56710	pectin lyase-like protein	1	21258008 - 21259933	NM_104548, AT1G56710.1	13380503	5.46	3.7	3.38	0.009384	0.100465
13380633	AT1G57860, AT1G57660	60S ribosomal protein L21-2	1	21429898 - 21430865	NM_104579, AT1G57860.1	13380637	2.9	5.62	-6.59	0.013261	0.120285
13380699	AT1G58037	Cysteine/Histidine-rich C1 domain family protein	1	21472965 - 21474602	NM_001036126, AT1G58037.1, NM_001124040, AT1G58037.2, DQ492217	13380701	6.47	7.58	-2.15	0.000761	0.028544
13380699	AT1G58037	Cysteine/Histidine-rich C1 domain family protein	1	21472965 - 21474602	NM_001036126, AT1G58037.1, NM_001124040, AT1G58037.2, DQ492217	13380702	6.43	7.6	-2.26	0.002621	0.051944
13380910	AT1G58320	PLAC8 family protein	1	21634123 - 21635303	NM_104612, AT1G58320.1	13380911	6.48	5.47	2.02	0.015188	0.129453
13380910	AT1G58320	PLAC8 family protein	1	21634123 - 21635303	NM_104612, AT1G58320.1	13380912	6.31	5.28	2.05	0.007304	0.088532
13380910	AT1G58320	PLAC8 family protein	1	21634123 - 21635303	NM_104612, AT1G58320.1	13380913	7.37	5.91	2.77	0.008454	0.095044
13380910	AT1G58320	PLAC8 family protein	1	21634123 - 21635303	NM_104612, AT1G58320.1	13380914	6.87	4.8	4.19	0.0106	0.10687
13381238	AT1G60160	putative potassium transporter 12	1	22188114 - 22191395	NM_104706, AT1G60160.1	13381239	2.85	4.08	-2.34	0.044939	0.228555
13381336	GolS7	galactinol synthase 7	1	22271226 - 22273214	NM_104732, AT1G60450.1, DQ056502	13381337	8.39	10.2	-3.5	9.42e-07	0.003276
13381336	GolS7	galactinol synthase 7	1	22271226 - 22273214	NM_104732, AT1G60450.1, DQ056502	13381338	8.14	9.77	-3.11	8.8e-05	0.011104
13381336	GolS7	galactinol synthase 7	1	22271226 - 22273214	NM_104732, AT1G60450.1, DQ056502	13381339	9.19	11.08	-3.71	0.000119	0.012356
13381336	GolS7	galactinol synthase 7	1	22271226 - 22273214	NM_104732, AT1G60450.1, DQ056502	13381340	8.33	10.32	-3.97	6.2e-05	0.009902
13381402			1	22313414 - 22313484		13381403	7.43	5.62	3.52	0.000387	0.020544
13381404	AT1G60590	Pectin lyase-like protein	1	22314170 - 22316970	NM_104742, AT1G60590.1	13381408	6.99	5.67	2.5	0.019185	0.146854
13381493	AT1G60730	NAD(P)-linked oxidoreductase-like protein	1	22358035 - 22360184	NM_104756, NM_202327, NM_001198345, AT1G60730.2, AT1G60730.1, AT1G60730.3, AF361576	13381494	10.39	8.38	4.03	0.000268	0.01732
13381493	AT1G60730	NAD(P)-linked oxidoreductase-like protein	1	22358035 - 22360184	NM_104756, NM_202327, NM_001198345, AT1G60730.2, AT1G60730.1, AT1G60730.3, AF361576	13381495	10.2	7.94	4.81	4.5e-05	0.009119
13381493	AT1G60730	NAD(P)-linked oxidoreductase-like protein	1	22358035 - 22360184	NM_104756, NM_202327, NM_001198345, AT1G60730.2, AT1G60730.1, AT1G60730.3, AF361576	13381496	9.84	7.52	4.99	0.000131	0.012998
13381493	AT1G60730	NAD(P)-linked oxidoreductase-like protein	1	22358035 - 22360184	NM_104756, NM_202327, NM_001198345, AT1G60730.2, AT1G60730.1, AT1G60730.3, AF361576	13381498	7.47	5.77	3.25	0.015538	0.130974
13381493	AT1G60730	NAD(P)-linked oxidoreductase-like protein	1	22358035 - 22360184	NM_104756, NM_202327, NM_001198345, AT1G60730.2, AT1G60730.1, AT1G60730.3, AF361576	13381499	13.15	11.74	2.66	0.000235	0.016345
13381493	AT1G60730	NAD(P)-linked oxidoreductase-like protein	1	22358035 - 22360184	NM_104756, NM_202327, NM_001198345, AT1G60730.2, AT1G60730.1, AT1G60730.3, AF361576	13381500	10.98	8.65	5.02	7e-05	0.010257
13381493	AT1G60730	NAD(P)-linked oxidoreductase-like protein	1	22358035 - 22360184	NM_104756, NM_202327, NM_001198345, AT1G60730.2, AT1G60730.1, AT1G60730.3, AF361576	13381501	6.36	4.24	4.35	0.005415	0.075613
13381502	AT1G60750	auxin-induced atb2-like protein	1	22362293 - 22363854	NM_104758, AT1G60750.1	13381503	9.88	5.56	19.92	7e-06	0.005327
13381502	AT1G60750	auxin-induced atb2-like protein	1	22362293 - 22363854	NM_104758, AT1G60750.1	13381506	9.56	5.76	13.92	0.000218	0.015742
13381502	AT1G60750	auxin-induced atb2-like protein	1	22362293 - 22363854	NM_104758, AT1G60750.1	13381507	9.83	6.21	12.24	3e-05	0.007946
13381564			1	22394637 - 22394707		13381565	7.43	5.62	3.52	0.000387	0.020544
13381649	SNRK2.10	serine/threonine-protein kinase SRK2B	1	22439123 - 22442217	NM_104774, AT1G60940.1, NM_179503, AT1G60940.2, AY072340	13381650	7.59	6.53	2.08	0.016389	0.134699
13381750	AT1G61080	hydroxyproline-rich glycoprotein-like protein	1	22493194 - 22497019	NM_104789, AT1G61080.1	13381753	7.31	5.8	2.86	0.025632	0.170307
13381750	AT1G61080	hydroxyproline-rich glycoprotein-like protein	1	22493194 - 22497019	NM_104789, AT1G61080.1	13381755	8.25	6.96	2.44	0.030626	0.186924
13381750	AT1G61080	hydroxyproline-rich glycoprotein-like protein	1	22493194 - 22497019	NM_104789, AT1G61080.1	13381756	6.58	4.93	3.16	0.025277	0.169059
13381750	AT1G61080	hydroxyproline-rich glycoprotein-like protein	1	22493194 - 22497019	NM_104789, AT1G61080.1	13381757	5.82	4.24	2.98	0.010581	0.106763
13381924	AT1G61440	putative S-locus protein kinase	1	22669245 - 22672323	NM_104825, AT1G61440.1	13381931	6.66	5.65	2.01	0.012334	0.115816
13381932	AT1G61460	putative S-locus protein kinase	1	22674198 - 22677713	NM_104827, AT1G61460.1	13381938	7.83	6.52	2.47	0.037187	0.206934
13381964	AT1G61500	S-locus lectin protein kinase-like protein	1	22689729 - 22692881	NM_104831, AT1G61500.1	13381969	7.23	8.24	-2.01	0.008299	0.094344
13382220	AT1G62250	hypothetical protein	1	22995437 - 22997613	NM_104905, AT1G62250.1, NM_202341, AT1G62250.2, AY065271	13382221	4.64	6.08	-2.7	0.003036	0.05607
13382240	SLAH1	SLAC1 homologue 1	1	23007147 - 23008585	NM_104908, AT1G62280.1, BT021090	13382241	6.45	8.05	-3.03	0.031342	0.189252
13382240	SLAH1	SLAC1 homologue 1	1	23007147 - 23008585	NM_104908, AT1G62280.1, BT021090	13382242	8.65	10.31	-3.17	5e-06	0.005102
13382240	SLAH1	SLAC1 homologue 1	1	23007147 - 23008585	NM_104908, AT1G62280.1, BT021090	13382243	7.95	9.66	-3.27	0.000608	0.025525
13382245	AT1G62290	phytepsin	1	23009911 - 23013529	NM_104909, AT1G62290.1, NM_001036142, AT1G62290.2, AY070453	13382252	4.29	2.7	3.01	0.004005	0.064676
13382260	WRKY6	WRKY transcription factor 6	1	23016683 - 23019279	NM_104910, AT1G62300.1, AF331712	13382262	11.5	10.42	2.12	2.8e-05	0.007828
13382260	WRKY6	WRKY transcription factor 6	1	23016683 - 23019279	NM_104910, AT1G62300.1, AF331712	13382263	11.89	10.8	2.13	2.5e-05	0.007587
13382260	WRKY6	WRKY transcription factor 6	1	23016683 - 23019279	NM_104910, AT1G62300.1, AF331712	13382264	12.39	11.38	2.01	6.9e-05	0.010218
13382260	WRKY6	WRKY transcription factor 6	1	23016683 - 23019279	NM_104910, AT1G62300.1, AF331712	13382265	11.54	10.51	2.05	0.00447	0.068481
13382260	WRKY6	WRKY transcription factor 6	1	23016683 - 23019279	NM_104910, AT1G62300.1, AF331712	13382268	12.65	11.57	2.1	0.000153	0.013817
13382271	AT1G62305	Core-2/I-branching beta-1,6-N-acetylglucosaminyltransferase family protein	1	23026776 - 23029339	NM_148618, AT1G62305.1, NM_202342, AT1G62305.2, BT020621	13382272	4.74	3.53	2.3	0.00526	0.074485
13382422	AT1G62760	plant invertase/pectin methylesterase inhibitor domain-containing protein	1	23237574 - 23238512	NM_104953, AT1G62760.1	13382423	7.64	6.54	2.14	0.000813	0.029367
13382520	NRPD1A	nuclear RNA polymerase D1A	1	23354685 - 23362564	NM_001198369, AT1G63020.2, NM_104980, AT1G63020.1, DQ020657	13382525	6.75	5.11	3.11	0.043468	0.2247
13382575	RBL2	rhomboid -like 2	1	23408876 - 23410815	NM_104990, AT1G63120.1, BT004076	13382576	4.19	5.22	-2.04	0.001533	0.039932
13382592	UGE3	UDP-glucose 4-epimerase	1	23427409 - 23429603	NM_104996, AT1G63180.1, AK117913	13382596	6.05	4.54	2.85	0.017093	0.13783
13382592	UGE3	UDP-glucose 4-epimerase	1	23427409 - 23429603	NM_104996, AT1G63180.1, AK117913	13382598	7.88	6.83	2.07	0.01914	0.14669
13382638	TET10	tetraspanin10	1	23466746 - 23469204	NM_105005, AT1G63260.1, NM_001036145, AT1G63260.3, NM_202348, AT1G63260.2, BT011569	13382648	5.79	7.39	-3.03	0.049097	0.239979
13382638	TET10	tetraspanin10	1	23466746 - 23469204	NM_105005, AT1G63260.1, NM_001036145, AT1G63260.3, NM_202348, AT1G63260.2, BT011569	13382653	6.61	7.73	-2.18	0.017303	0.138732
13382670	AT1G63295	Remorin family protein	1	23474069 - 23475532	NM_001198370, AT1G63295.1	13382672	6.24	4.27	3.91	0.020379	0.15185
13382755	AT1G63522	defensin-like protein 278	1	23562205 - 23562482	NM_001036146, AT1G63522.1	13382757	7.66	6.55	2.16	0.002525	0.050968
13382833	AT1G63770	Peptidase M1 family protein	1	23657506 - 23664677	NM_202354, NM_001198374, AT1G63770.2, AT1G63770.5, NM_105053, NM_001124071, NM_001160970, AT1G63770.1, AT1G63770.3, AT1G63770.4	13382850	8.4	7.37	2.05	0.021244	0.155043
13382973	SPO11-2, AT1G63980	meiotic recombination protein SPO11-2, D111/G-patch domain-containing protein	1	23742842 - 23745374	NM_105072, AT1G63990.1, NM_105071, NM_001036148, AT1G63980.1, AT1G63980.2, DQ446392	13382976	5.84	7.45	-3.05	0.040765	0.217421
13383007	AT1G64110	P-loop containing nucleoside triphosphate hydrolase-like protein	1	23796719 - 23801725	NM_179511, NM_105085, AT1G64110.1, AT1G64110.2, NM_001124072, AT1G64110.3, AY056097	13383009	4.01	5.03	-2.02	0.020434	0.152083
13383055	AT1G64195	defensin-like protein 35	1	23827711 - 23828048	NM_001036150, AT1G64195.1	13383057	4.06	2.63	2.71	0.040944	0.217934
13383083	LACS3	long-chain acyl-CoA synthetase	1	23915598 - 23919783	NM_105115, AT1G64400.1, AY039935	13383085	5.59	7.23	-3.12	0.005318	0.07498
13383168	BDG1	alpha/beta-hydrolase domain-containing protein	1	24030820 - 24033556	NM_105142, AT1G64670.1, BT005382	13383171	7.52	8.78	-2.4	0.015566	0.131064
13383168	BDG1	alpha/beta-hydrolase domain-containing protein	1	24030820 - 24033556	NM_105142, AT1G64670.1, BT005382	13383172	6.72	7.89	-2.26	0.022795	0.160712
13383277	AT1G64910	UDP-glycosyltransferase-like protein	1	24115137 - 24116747	NM_105165, AT1G64910.1	13383279	5.88	7.52	-3.11	0.002794	0.053651
13383281	AT1G64920	UDP-glycosyltransferase-like protein	1	24117440 - 24118798	NM_105166, AT1G64920.1	13383282	4.88	6.02	-2.2	0.007025	0.086843
13383375	AT1G65110	Ubiquitin carboxyl-terminal hydrolase-related protein	1	24183959 - 24188330	NM_105184, AT1G65110.1	13383385	2.57	4.2	-3.09	0.039373	0.213386
13383529	FAS1	chromatin assembly factor-1 (FASCIATA1)	1	24319670 - 24324064	NM_001198391, AT1G65470.2, NM_105221, AT1G65470.1, AY126994	13383539	8.06	9.53	-2.78	0.011839	0.113507
13383529	FAS1	chromatin assembly factor-1 (FASCIATA1)	1	24319670 - 24324064	NM_001198391, AT1G65470.2, NM_105221, AT1G65470.1, AY126994	13383541	9.06	10.18	-2.17	0.013848	0.123168
13383579	AT1G65560	2-alkenal reductase	1	24371387 - 24373798	NM_105230, AT1G65560.1	13383580	5.97	7.01	-2.05	0.042907	0.223201
13383684	AT1G65780	DNA helicase domain-containing protein	1	24462958 - 24466888	NM_105251, AT1G65780.1	13383692	2.66	4.07	-2.67	0.02874	0.180903
13383709	FMO GS-OX1	flavin-containing monooxygenase FMO GS-OX1	1	24499066 - 24502745	NM_105258, AT1G65860.1, BT000473	13383710	3.23	5.54	-4.96	0.035715	0.203109
13383709	FMO GS-OX1	flavin-containing monooxygenase FMO GS-OX1	1	24499066 - 24502745	NM_105258, AT1G65860.1, BT000473	13383711	6.28	7.34	-2.09	0.005015	0.072659
13383795	AT1G65985	hypothetical protein	1	24562553 - 24568530	NM_148629, AT1G65985.1, BT028978	13383797	7.42	8.45	-2.04	0.008167	0.093657
13383946	AT1G66330	putative senescence-associated protein	1	24729629 - 24732491	NM_202366, NM_105304, AT1G66330.1, AT1G66330.2	13383948	6.08	4.11	3.92	0.006805	0.085429
13384031	AT1G66610	E3 ubiquitin-protein ligase SINA-like 1	1	24849716 - 24851450	NM_001198402, AT1G66610.2, NM_105332, AT1G66610.1, DQ446403	13384034	6.31	3.76	5.89	0.011039	0.109297
13384077	PXMT1	S-adenosylmethionine-dependent methyltransferase domain-containing protein	1	24873291 - 24874758	NM_202367, AT1G66700.3, NM_105341, AT1G66700.1	13384078	8.12	5.96	4.48	0.00896	0.098027
13384077	PXMT1	S-adenosylmethionine-dependent methyltransferase domain-containing protein	1	24873291 - 24874758	NM_202367, AT1G66700.3, NM_105341, AT1G66700.1	13384081	8.53	4.81	13.13	0.00082	0.029469
13384115	AT1G66920	protein kinase-like protein	1	24965304 - 24967522	NM_001198403, AT1G66920.2, NM_105363, AT1G66920.1	13384118	7.83	6.59	2.36	0.0001	0.01154
13384128	AT1G66960	lupeol synthase 5	1	24984941 - 24989797	NM_105367, AT1G66960.1, AY062741	13384131	5.27	6.99	-3.29	0.010244	0.105032
13384128	AT1G66960	lupeol synthase 5	1	24984941 - 24989797	NM_105367, AT1G66960.1, AY062741	13384133	4.94	6.88	-3.84	0.004255	0.066648
13384381	AT1G67270	Zinc-finger domain of monoamine-oxidase A repressor R1 protein	1	25183177 - 25185939	NM_105395, AT1G67270.1	13384392	3.48	2.3	2.28	0.029684	0.183915
13384490	ASY1	DNA-binding HORMA-like protein	1	25239117 - 25243837	NM_105405, AT1G67370.1	13384506	6.85	7.99	-2.19	0.028336	0.179645
13384742	AT1G67910	hypothetical protein	1	25471288 - 25472440	NM_001198419, AT1G67910.2, NM_105461, AT1G67910.1, BT014751	13384744	5.94	4.89	2.07	0.046885	0.234246
13384927	AT1G68450	VQ motif-containing protein	1	25661501 - 25662239	NM_105516, AT1G68450.1, AK117732	13384929	10.88	9.33	2.92	3e-06	0.00455
13384927	AT1G68450	VQ motif-containing protein	1	25661501 - 25662239	NM_105516, AT1G68450.1, AK117732	13384930	6.87	5.64	2.35	0.012319	0.115776
13384984	PAN, AT1G68630	transcription factor perIANTHIA, PLAC8 family protein	1	25769576 - 25772543	NM_105536, AT1G68640.1, NM_105535, AT1G68630.1, AK118286	13384990	4.09	5.38	-2.44	0.046828	0.234063
13385025	PHO1;H1	phosphate transporter PHO1-1	1	25812449 - 25816657	NM_105547, AT1G68740.1, AY057574	13385030	5.1	6.92	-3.52	0.002818	0.053924
13385040	PPC4	phosphoenolpyruvate carboxylase 4	1	25822942 - 25828107	NM_105548, AT1G68750.1	13385048	2.52	5.42	-7.44	0.002222	0.047734
13385040	PPC4	phosphoenolpyruvate carboxylase 4	1	25822942 - 25828107	NM_105548, AT1G68750.1	13385052	3.7	5.39	-3.22	0.04641	0.23283
13385152			1	25932077 - 25932149		13385153	7.23	5.93	2.45	0.003374	0.058954
13385275	SP1L2	protein SPIRAL1-like2	1	26026312 - 26027708	NM_202381, AT1G69230.2, NM_105590, AT1G69230.1, BT024676	13385279	8.76	7.67	2.14	0.003375	0.058966
13385282	MES15	methyl esterase 15	1	26027976 - 26030234	NM_105591, AT1G69240.1	13385283	3.94	5.06	-2.17	0.007152	0.087656
13385282	MES15	methyl esterase 15	1	26027976 - 26030234	NM_105591, AT1G69240.1	13385285	6.1	7.57	-2.76	0.003841	0.063237
13385282	MES15	methyl esterase 15	1	26027976 - 26030234	NM_105591, AT1G69240.1	13385286	8.29	9.32	-2.04	0.00015	0.013682
13385400	AT1G69570	Dof zinc finger protein DOF1.10	1	26161528 - 26163496	NM_105626, AT1G69570.1, AK176346	13385402	8.11	5.46	6.27	0.000205	0.015288
13385400	AT1G69570	Dof zinc finger protein DOF1.10	1	26161528 - 26163496	NM_105626, AT1G69570.1, AK176346	13385403	9.1	6.62	5.56	2.2e-05	0.007466
13385400	AT1G69570	Dof zinc finger protein DOF1.10	1	26161528 - 26163496	NM_105626, AT1G69570.1, AK176346	13385404	5.59	3.03	5.89	0.000497	0.02315
13385444	CMT3	DNA (cytosine-5)-methyltransferase CMT3	1	26248318 - 26253585	NM_105645, AT1G69770.1	13385462	7.88	9.13	-2.38	0.002949	0.055235
13385494	AMY3	alpha-amylase-like 3	1	26288278 - 26293053	NM_105651, AT1G69830.1, AY050398	13385495	3.7	2.43	2.4	0.00774	0.091304
13385538	GSTU12	glutathione S-transferase TAU 12	1	26334250 - 26335558	NM_105660, AT1G69920.1	13385540	10.98	9.69	2.46	1.7e-05	0.007013
13385542	GSTU11	glutathione S-transferase TAU 11	1	26337497 - 26338795	NM_105661, AT1G69930.1, AK119143	13385543	8.29	6.31	3.94	0.00059	0.025066
13385542	GSTU11	glutathione S-transferase TAU 11	1	26337497 - 26338795	NM_105661, AT1G69930.1, AK119143	13385544	11.93	10.43	2.84	7e-06	0.00531
13385542	GSTU11	glutathione S-transferase TAU 11	1	26337497 - 26338795	NM_105661, AT1G69930.1, AK119143	13385545	12.58	11.44	2.2	3e-05	0.007946
13385542	GSTU11	glutathione S-transferase TAU 11	1	26337497 - 26338795	NM_105661, AT1G69930.1, AK119143	13385546	9.81	8.55	2.39	3.4e-05	0.008292
13385632	AT1G70260	nodulin MtN21 /EamA-like transporter protein	1	26456844 - 26459450	NM_105694, AT1G70260.1	13385636	6.08	7.22	-2.2	0.007033	0.086867
13385690	AT1G70340, ENT1	hypothetical protein, equilibrative nucleotide transporter 1	1	26503961 - 26506613	NM_105702, AT1G70340.1, NM_105701, AT1G70330.1, BT015163, BT003008	13385693	5.1	6.11	-2.02	0.004148	0.065762
13385712	AT1G70400	hypothetical protein	1	26531399 - 26533460	NM_001036183, NM_001160991, AT1G70400.3, AT1G70400.2, NM_105708, AT1G70400.1	13385718	3.4	4.67	-2.42	0.027615	0.177255
13385742	SRO3	SRO3-like protein	1	26548952 - 26550520	NM_105712, AT1G70440.1	13385743	7.26	5.52	3.33	0.002036	0.045669
13385742	SRO3	SRO3-like protein	1	26548952 - 26550520	NM_105712, AT1G70440.1	13385747	8.44	7.12	2.5	4e-06	0.004902
13385801	AT1G70730	phosphoglucomutase	1	26668865 - 26673166	NM_001160993, AT1G70730.3, NM_105741, AT1G70730.1, NM_001160992, AT1G70730.2, AK229624	13385816	5.49	6.56	-2.11	0.023916	0.164659
13385887	AT1G70880	polyketide cyclase, dehydrase and lipid transport domain-containing protein	1	26722881 - 26723778	NM_105755, AT1G70880.1, AK117636	13385889	6.44	5.26	2.27	0.015498	0.130856
13386067	AT1G71410	armadillo/beta-catenin-like repeats-containing protein	1	26912726 - 26917712	NM_105810, AT1G71410.1	13386068	6.59	5.38	2.3	0.038292	0.210353
13386119	AGL12	agamous-like MADS-box protein AGL12	1	26952645 - 26955127	NM_105825, AT1G71692.1, BT006157	13386121	8.11	9.16	-2.08	0.003884	0.063558
13386119	AGL12	agamous-like MADS-box protein AGL12	1	26952645 - 26955127	NM_105825, AT1G71692.1, BT006157	13386128	6.17	7.31	-2.21	0.003915	0.06386
13386129	AT1G71710	endonuclease/exonuclease/phosphatase domain-containing protein	1	26973567 - 26981029	NM_105829, NM_001198442, AT1G71710.1, AT1G71710.2, BT001070	13386138	7.46	8.53	-2.1	0.001298	0.036713
13386129	AT1G71710	endonuclease/exonuclease/phosphatase domain-containing protein	1	26973567 - 26981029	NM_105829, NM_001198442, AT1G71710.1, AT1G71710.2, BT001070	13386141	6.03	7.78	-3.37	0.00537	0.075355
13386240	AT1G72110	O-acyltransferase (WSD1-like) family protein	1	27129025 - 27131469	NM_001198448, AT1G72110.2, NM_105869, AT1G72110.1, BT003906	13386250	2.34	4.07	-3.31	0.034596	0.199698
13386288	AT1G72270	hypothetical protein	1	27199733 - 27211161	NM_105886, AT1G72270.1, NM_001198450, AT1G72270.2	13386299	4.75	2.51	4.71	0.008902	0.097735
13386421	AT1G72490	hypothetical protein	1	27288900 - 27291042	NM_105908, AT1G72490.1	13386423	3.69	2.02	3.19	0.01444	0.126123
13386421	AT1G72490	hypothetical protein	1	27288900 - 27291042	NM_105908, AT1G72490.1	13386426	8.01	6.51	2.83	0.030263	0.185748
13386494	GER1, AT1G72600	germin-like protein subfamily 3 member 1, hydroxyproline-rich glycoprotein family protein	1	27339114 - 27340044	NM_105920, AT1G72610.1, NM_001198455, AT1G72600.2, U75197	13386496	6.32	7.75	-2.69	0.001834	0.043595
13386498	AT1G72640	Rossmann-fold NAD(P)-binding domain-containing protein	1	27346261 - 27348256	NM_001036192, AT1G72640.2, NM_105923, AT1G72640.1, BT011739	13386507	5.18	6.31	-2.19	0.024772	0.16747
13386511	iqd8	IQ-domain 8 protein	1	27356683 - 27358853	NM_105926, AT1G72670.1, AK175909	13386514	6.19	7.25	-2.09	0.016915	0.137175
13386519	CAD1	putative cinnamyl alcohol dehydrogenase 1	1	27359232 - 27361016	NM_105927, AT1G72680.1, BT002440	13386520	3.87	2.81	2.07	0.010218	0.104883
13386548	AT1G72760	protein kinase-like protein	1	27385421 - 27388274	NM_105935, AT1G72760.1	13386556	6.73	5.41	2.5	0.003047	0.056185
13386587	AT1G72860	TIR-NBS-LRR class disease resistance protein	1	27416228 - 27420778	NM_105944, AT1G72860.1	13386590	5.67	6.71	-2.06	0.020574	0.152615
13386633	PS2	phosphate starvation-induced protein 2	1	27464572 - 27466256	NM_105959, AT1G73010.1, AK176548	13386634	8.41	6.78	3.09	0.000512	0.023507
13386633	PS2	phosphate starvation-induced protein 2	1	27464572 - 27466256	NM_105959, AT1G73010.1, AK176548	13386635	11.71	10.49	2.34	4.2e-05	0.008817
13386633	PS2	phosphate starvation-induced protein 2	1	27464572 - 27466256	NM_105959, AT1G73010.1, AK176548	13386636	11.56	10.55	2.02	5.93e-07	0.003032
13386633	PS2	phosphate starvation-induced protein 2	1	27464572 - 27466256	NM_105959, AT1G73010.1, AK176548	13386637	11.28	10.26	2.03	0.00477	0.070764
13386633	PS2	phosphate starvation-induced protein 2	1	27464572 - 27466256	NM_105959, AT1G73010.1, AK176548	13386638	9.95	8.82	2.18	0.000583	0.024954
13386667	AT1G73110	putative Rubisco activase 2	1	27494121 - 27496878	NM_105969, AT1G73110.1, AF361834	13386670	6.11	4.76	2.55	0.013652	0.12219
13386761	scpl6	serine carboxypeptidase-like 6	1	27549021 - 27552517	NM_105986, AT1G73270.1	13386776	3.33	4.8	-2.76	0.038282	0.210319
13386788	scpl5	serine carboxypeptidase-like 5	1	27556397 - 27558773	NM_105988, AT1G73290.1	13386794	5.1	6.17	-2.09	0.002245	0.04792
13386788	scpl5	serine carboxypeptidase-like 5	1	27556397 - 27558773	NM_105988, AT1G73290.1	13386796	6.44	7.47	-2.04	0.039874	0.214836
13386788	scpl5	serine carboxypeptidase-like 5	1	27556397 - 27558773	NM_105988, AT1G73290.1	13386798	2.83	4.31	-2.79	0.035187	0.201446
13387000	AT1G73805	calmodulin binding protein-like protein	1	27745427 - 27749178	NM_106040, AT1G73805.1	13387002	9.46	10.59	-2.19	0.005823	0.078639
13387000	AT1G73805	calmodulin binding protein-like protein	1	27745427 - 27749178	NM_106040, AT1G73805.1	13387003	9.79	10.81	-2.03	0.000255	0.016975
13387000	AT1G73805	calmodulin binding protein-like protein	1	27745427 - 27749178	NM_106040, AT1G73805.1	13387005	8.02	9.09	-2.11	0.00102	0.032791
13387020	ESP1	hydroxyproline-rich glycoprotein-like protein	1	27763685 - 27766364	NM_106044, AT1G73840.1, AY070424	13387029	5.3	4.15	2.22	0.026698	0.174158
13387123	SS3	strictosidine synthase 3	1	27829142 - 27831431	NM_106059, AT1G74000.1, AK230236	13387124	6.85	5.72	2.18	0.034211	0.198645
13387123	SS3	strictosidine synthase 3	1	27829142 - 27831431	NM_106059, AT1G74000.1, AK230236	13387125	7.98	6.77	2.32	0.000414	0.021207
13387123	SS3	strictosidine synthase 3	1	27829142 - 27831431	NM_106059, AT1G74000.1, AK230236	13387126	9.21	7.94	2.42	0.023236	0.162212
13387123	SS3	strictosidine synthase 3	1	27829142 - 27831431	NM_106059, AT1G74000.1, AK230236	13387127	9.73	8.51	2.32	0.000452	0.02217
13387128	AT1G74010	strictosidine synthase	1	27832158 - 27834113	NM_106060, AT1G74010.1, BT000464	13387131	10.08	8.99	2.13	8.1e-05	0.010816
13387223	HSP101, AT1G74300	heat shock protein 101, esterase/lipase/thioesterase family protein	1	27936508 - 27940190	NM_106091, AT1G74310.1, NM_106090, AT1G74300.1	13387224	7.62	5.47	4.44	0.00886	0.097508
13387223	HSP101, AT1G74300	heat shock protein 101, esterase/lipase/thioesterase family protein	1	27936508 - 27940190	NM_106091, AT1G74310.1, NM_106090, AT1G74300.1	13387225	11.71	10.52	2.29	2.8e-05	0.007828
13387223	HSP101, AT1G74300	heat shock protein 101, esterase/lipase/thioesterase family protein	1	27936508 - 27940190	NM_106091, AT1G74310.1, NM_106090, AT1G74300.1	13387226	10.2	8.51	3.23	0.000314	0.018614
13387223	HSP101, AT1G74300	heat shock protein 101, esterase/lipase/thioesterase family protein	1	27936508 - 27940190	NM_106091, AT1G74310.1, NM_106090, AT1G74300.1	13387227	8.74	7.47	2.41	0.00029	0.01787
13387223	HSP101, AT1G74300	heat shock protein 101, esterase/lipase/thioesterase family protein	1	27936508 - 27940190	NM_106091, AT1G74310.1, NM_106090, AT1G74300.1	13387229	9.35	8.13	2.34	0.000464	0.02242
13387223	HSP101, AT1G74300	heat shock protein 101, esterase/lipase/thioesterase family protein	1	27936508 - 27940190	NM_106091, AT1G74310.1, NM_106090, AT1G74300.1	13387230	11.08	9.64	2.7	2.8e-05	0.00779
13387366	CPK30	calcium-dependent protein kinase 30	1	28079946 - 28082644	NM_106132, AT1G74740.1, AY140016	13387367	7.57	5.84	3.31	0.002931	0.055092
13387376	AT1G74770	zinc ion binding protein	1	28089571 - 28094834	NM_106135, AT1G74770.1	13387382	8.83	10.01	-2.27	0.001616	0.04093
13387376	AT1G74770	zinc ion binding protein	1	28089571 - 28094834	NM_106135, AT1G74770.1	13387383	8.88	10.08	-2.31	0.004461	0.068435
13387376	AT1G74770	zinc ion binding protein	1	28089571 - 28094834	NM_106135, AT1G74770.1	13387384	8.25	9.4	-2.22	0.002054	0.045896
13387376	AT1G74770	zinc ion binding protein	1	28089571 - 28094834	NM_106135, AT1G74770.1	13387385	9.26	10.27	-2.02	0.005043	0.072892
13387376	AT1G74770	zinc ion binding protein	1	28089571 - 28094834	NM_106135, AT1G74770.1	13387386	7.59	9.15	-2.95	0.000859	0.030028
13387376	AT1G74770	zinc ion binding protein	1	28089571 - 28094834	NM_106135, AT1G74770.1	13387387	8.36	9.53	-2.25	0.01141	0.111299
13387376	AT1G74770	zinc ion binding protein	1	28089571 - 28094834	NM_106135, AT1G74770.1	13387388	7.42	8.75	-2.51	0.009645	0.101854
13387376	AT1G74770	zinc ion binding protein	1	28089571 - 28094834	NM_106135, AT1G74770.1	13387389	7.97	9.22	-2.38	0.000789	0.029021
13387433	ARR15	two-component response regulator ARR15	1	28131590 - 28132710	NM_106147, AT1G74890.1, AF305720	13387437	2.87	4.71	-3.57	0.030223	0.18563
13387582	AT1G75150	hypothetical protein	1	28204387 - 28208573	NM_106171, AT1G75150.1	13387587	6.94	8.22	-2.43	0.008007	0.092744
13387582	AT1G75150	hypothetical protein	1	28204387 - 28208573	NM_106171, AT1G75150.1	13387595	4.92	6.53	-3.06	0.006272	0.081728
13387713	CKX5	cytokinin dehydrogenase 5	1	28314458 - 28318375	NM_106199, AT1G75450.1, NM_001198473, AT1G75450.2, AK176378	13387717	8.53	7.17	2.57	0.010103	0.104336
13387713	CKX5	cytokinin dehydrogenase 5	1	28314458 - 28318375	NM_106199, AT1G75450.1, NM_001198473, AT1G75450.2, AK176378	13387720	7.31	5.51	3.49	0.008033	0.092885
13387713	CKX5	cytokinin dehydrogenase 5	1	28314458 - 28318375	NM_106199, AT1G75450.1, NM_001198473, AT1G75450.2, AK176378	13387721	6.71	4.86	3.6	0.003373	0.058954
13387756			1	28373489 - 28373561		13387757	9.16	7.27	3.7	0.000186	0.014717
13387778	GH9B7	endoglucanase 10	1	28417052 - 28419529	NM_106219, AT1G75680.1, AY039938	13387786	9.07	10.23	-2.24	0.001448	0.03883
13387833	TUB1	tubulin beta	1	28451141 - 28453640	NM_106228, AT1G75780.1	13387837	8.88	9.93	-2.06	0.005171	0.073782
13387839	sks18	SKU5 similar 18 protein	1	28454781 - 28457528	NM_106229, AT1G75790.1, DQ446433	13387842	3.91	5.51	-3.02	0.027753	0.177758
13387889	AT3G05520, AT5G45720	F-actin-capping protein subunit alpha, AAA-type ATPase family protein	1	28519985 - 28520056	NM_001161121, NM_001203547, AT3G05520.2, AT5G45720.2	13387890	11.6	10.51	2.13	0.000508	0.023383
13387934	CDSP32	thioredoxin-like protein CDSP32	1	28547786 - 28549419	NM_106257, AT1G76080.1, BT024860	13387938	5.95	4.87	2.12	0.021687	0.156674
13387955	AT1G76120	pseudouridine synthase-like protein	1	28558670 - 28560473	NM_106261, NM_202423, AT1G76120.1, AT1G76120.2, AY123978	13387961	6.49	5.01	2.79	0.043942	0.225854
13387995	ERD14	dehydrin ERD14	1	28586676 - 28587931	NM_001198479, AT1G76180.2, NM_106267, AT1G76180.1, AY039594	13387996	5.76	4.33	2.7	0.014186	0.124793
13388013	AT1G76240	hypothetical protein	1	28602811 - 28603929	NM_106274, AT1G76240.1, BT022064	13388015	9.13	10.13	-2.01	7.2e-05	0.010323
13388139	AT1G76470	Rossmann-fold NAD(P)-binding domain-containing protein	1	28689770 - 28691449	NM_106297, AT1G76470.1	13388140	7.11	5.07	4.1	0.032037	0.191583
13388139	AT1G76470	Rossmann-fold NAD(P)-binding domain-containing protein	1	28689770 - 28691449	NM_106297, AT1G76470.1	13388141	7.47	5.68	3.47	0.000499	0.023203
13388139	AT1G76470	Rossmann-fold NAD(P)-binding domain-containing protein	1	28689770 - 28691449	NM_106297, AT1G76470.1	13388142	7.77	5.63	4.41	0.000162	0.014129
13388139	AT1G76470	Rossmann-fold NAD(P)-binding domain-containing protein	1	28689770 - 28691449	NM_106297, AT1G76470.1	13388143	6.81	4.18	6.17	0.00235	0.049008
13388139	AT1G76470	Rossmann-fold NAD(P)-binding domain-containing protein	1	28689770 - 28691449	NM_106297, AT1G76470.1	13388144	8.15	6.08	4.19	0.003948	0.064191
13388139	AT1G76470	Rossmann-fold NAD(P)-binding domain-containing protein	1	28689770 - 28691449	NM_106297, AT1G76470.1	13388145	7.34	5.55	3.45	0.035865	0.203521
13388139	AT1G76470	Rossmann-fold NAD(P)-binding domain-containing protein	1	28689770 - 28691449	NM_106297, AT1G76470.1	13388146	8.45	6.18	4.8	0.001316	0.036976
13388370			1	28947554 - 28947625		13388371	6.24	5.05	2.27	0.020705	0.153069
13388450	STP14	sugar transport protein 14	1	29008939 - 29012096	NM_106370, AT1G77210.1, NM_001198488, AT1G77210.2	13388453	7.65	6.5	2.22	0.002594	0.051686
13388548	BGAL16	beta-galactosidase 16	1	29088697 - 29093264	NM_106391, AT1G77410.1	13388559	4.45	5.88	-2.68	0.042548	0.222259
13388623			1	29143090 - 29143161		13388624	6.24	5.05	2.27	0.020705	0.153069
13388625	AT1G77580	filament-like plant protein 1	1	29144025 - 29147584	NM_106406, AT1G77580.1, NM_202433, AT1G77580.2, BT002921	13388630	7.39	8.41	-2.03	0.014283	0.125238
13388625	AT1G77580	filament-like plant protein 1	1	29144025 - 29147584	NM_106406, AT1G77580.1, NM_202433, AT1G77580.2, BT002921	13388632	3.91	5.02	-2.16	0.00066	0.026741
13388837	AST56	sulfate transporter 2.2	1	29317899 - 29323352	NM_106448, AT1G77990.1	13388838	2.61	4.71	-4.29	0.032436	0.192764
13388837	AST56	sulfate transporter 2.2	1	29317899 - 29323352	NM_106448, AT1G77990.1	13388839	5.71	6.99	-2.43	0.031174	0.188709
13388837	AST56	sulfate transporter 2.2	1	29317899 - 29323352	NM_106448, AT1G77990.1	13388840	5.69	7.39	-3.24	0.00017	0.014352
13388837	AST56	sulfate transporter 2.2	1	29317899 - 29323352	NM_106448, AT1G77990.1	13388842	3.72	5.52	-3.49	0.000911	0.031011
13388837	AST56	sulfate transporter 2.2	1	29317899 - 29323352	NM_106448, AT1G77990.1	13388843	6.59	8.01	-2.68	0.003409	0.059338
13388837	AST56	sulfate transporter 2.2	1	29317899 - 29323352	NM_106448, AT1G77990.1	13388845	7.82	9.28	-2.75	0.004041	0.064916
13388837	AST56	sulfate transporter 2.2	1	29317899 - 29323352	NM_106448, AT1G77990.1	13388847	8.34	9.69	-2.55	0.000675	0.02696
13388837	AST56	sulfate transporter 2.2	1	29317899 - 29323352	NM_106448, AT1G77990.1	13388848	6.67	8.33	-3.16	0.000983	0.03215
13388837	AST56	sulfate transporter 2.2	1	29317899 - 29323352	NM_106448, AT1G77990.1	13388849	5.15	6.35	-2.29	0.018264	0.142933
13388837	AST56	sulfate transporter 2.2	1	29317899 - 29323352	NM_106448, AT1G77990.1	13388850	7.7	8.95	-2.38	0.001667	0.041578
13388860	AT1G78120	tetratricopeptide repeat-containing protein	1	29393939 - 29396086	NM_106462, AT1G78120.1	13388861	4.86	6.33	-2.78	0.002925	0.055062
13388860	AT1G78120	tetratricopeptide repeat-containing protein	1	29393939 - 29396086	NM_106462, AT1G78120.1	13388862	8.1	9.11	-2.02	0.002302	0.048518
13388860	AT1G78120	tetratricopeptide repeat-containing protein	1	29393939 - 29396086	NM_106462, AT1G78120.1	13388865	8.3	9.4	-2.14	5.9e-05	0.009817
13388913	AT1G78290	serine/threonine-protein kinase SRK2C	1	29457205 - 29459400	NM_202441, AT1G78290.2, NM_001084370, AT1G78290.3, AF411782	13388922	7.5	5.83	3.19	0.010165	0.104678
13388931	GSTU22	glutathione S-transferase TAU 22	1	29472892 - 29473863	NM_106482, AT1G78340.1, AK117519	13388932	4.07	2.86	2.31	0.025263	0.16901
13388931	GSTU22	glutathione S-transferase TAU 22	1	29472892 - 29473863	NM_106482, AT1G78340.1, AK117519	13388933	8.11	6.58	2.9	0.005558	0.076691
13388944	GSTU19	glutathione S-transferase TAU 19	1	29486413 - 29487906	NM_106485, AT1G78380.1, AF385691	13388945	11.19	9.5	3.23	0.000215	0.015622
13388944	GSTU19	glutathione S-transferase TAU 19	1	29486413 - 29487906	NM_106485, AT1G78380.1, AF385691	13388946	10.53	8.9	3.11	3.6e-05	0.008387
13388944	GSTU19	glutathione S-transferase TAU 19	1	29486413 - 29487906	NM_106485, AT1G78380.1, AF385691	13388947	12.26	11.15	2.16	2.1e-05	0.007379
13388944	GSTU19	glutathione S-transferase TAU 19	1	29486413 - 29487906	NM_106485, AT1G78380.1, AF385691	13388948	6.71	5.46	2.38	0.019598	0.148527
13388984	AT1G78520	carbohydrate-binding X8 domain-containing protein	1	29537976 - 29538656	NM_106499, AT1G78520.1	13388987	6.05	7.15	-2.14	0.016981	0.137408
13389133	AT1G78840	putative F-box/FBD/LRR-repeat protein	1	29639290 - 29640817	NM_106532, AT1G78840.1	13389136	7.35	6.26	2.13	0.01713	0.138039
13389233	CAMS1	camelliol C synthase 1	1	29689153 - 29694255	NM_148667, AT1G78955.1	13389234	3.89	5.42	-2.89	0.028349	0.179671
13389249	SRF5	STRUBBELIG-receptor family 5	1	29707687 - 29711421	NM_106547, AT1G78980.1, AY518290	13389258	3.46	2.2	2.4	0.022905	0.16108
13389500	41917	organic cation/carnitine transporter5	1	29867880 - 29869633	NM_106589, AT1G79410.1	13389503	7.01	5.48	2.89	0.012923	0.118729
13389642	AT1G79620	leucine-rich repeat protein kinase-like protein	1	29957562 - 29962305	NM_106611, AT1G79620.1, AK117863	13389659	5.62	6.74	-2.17	0.00266	0.052344
13389720	WAKL10	wall-associated receptor kinase-like 10	1	29979973 - 29982773	NM_106617, AT1G79680.1, AY072320	13389721	6.27	5.1	2.24	0.001426	0.038558
13389720	WAKL10	wall-associated receptor kinase-like 10	1	29979973 - 29982773	NM_106617, AT1G79680.1, AY072320	13389722	9.62	8.58	2.06	0.003145	0.05697
13389895	AT1G80030	molecular chaperone Hsp40/DnaJ-like protein	1	30104830 - 30109032	NM_179579, AT1G80030.2, NM_106652, NM_179580, AT1G80030.1, AT1G80030.3	13389913	6.35	4.99	2.58	0.003133	0.056877
13390003	AT1G80320, GA3OX4	2-oxoglutarate (2OG) and Fe(II)-dependent oxygenase-like protein, gibberellin 3-beta-dioxygenase 4	1	30196605 - 30199537	NM_106681, AT1G80320.1, NM_106682, AT1G80330.1	13390009	5.74	4.59	2.22	0.013415	0.121061
13390011	GA3OX2	gibberellin 3-beta-dioxygenase 2	1	30200693 - 30202200	NM_106683, AT1G80340.1	13390013	6.74	8.01	-2.41	0.000917	0.031121
13390143	AT1G80540	hypothetical protein	1	30281638 - 30284319	NM_106702, AT1G80540.1	13390152	3.85	5.73	-3.69	0.044713	0.227814
13390179	HA9	H(+)-ATPase 9	1	30316026 - 30320197	NM_001198521, AT1G80660.2, NM_106714, AT1G80660.1	13390184	6.53	5.17	2.56	0.017032	0.137606
13390224	NIP6;1	aquaporin NIP6-1	1	30350539 - 30352208	NM_106724, AT1G80760.1, BT020229	13390230	6.05	4.89	2.23	0.031575	0.190046
13390224	NIP6;1	aquaporin NIP6-1	1	30350539 - 30352208	NM_106724, AT1G80760.1, BT020229	13390231	4.63	3.6	2.04	0.034409	0.199228
13390232	NRAMP1	metal transporter Nramp1	1	30372879 - 30375696	NM_106731, AT1G80830.1, BT029300	13390243	8.47	9.56	-2.14	0.002226	0.047734
13390408	MEE65, RPI2	Cyclin/Brf1-like TBP-binding protein, ribose 5-phosphate isomerase A	2	145676 - 149394	NM_126189, AT2G01280.1, NM_126190, AT2G01290.1	13390422	6.04	4.85	2.28	0.031879	0.191103
13390441			2	183940 - 184734		13390443	3.82	4.83	-2.01	0.032674	0.193588
13390554	CPSF73-II	cleavage and polyadenylation specificity factor subunit 3-II	2	320478 - 323947	NM_126234, AT2G01730.1, AK221561	13390564	5.66	6.8	-2.2	0.003352	0.058856
13390604	EXGT-A3	xyloglucan:xyloglucosyl transferase	2	385199 - 387344	NM_126246, AT2G01850.1, AY059910	13390605	5.5	4.3	2.29	0.016227	0.134036
13390615	AT2G01900	endonuclease/exonuclease/phosphatase domain-containing protein	2	405918 - 409014	NM_126251, AT2G01900.1	13390620	6.24	7.81	-2.98	0.000118	0.012329
13390615	AT2G01900	endonuclease/exonuclease/phosphatase domain-containing protein	2	405918 - 409014	NM_126251, AT2G01900.1	13390621	5.62	7.16	-2.92	0.002857	0.054344
13390636	ATMAP65-6	microtubule-associated protein 6	2	416911 - 420588	NM_126252, AT2G01910.1, NM_001035868, AT2G01910.2, AK317525	13390650	5.36	6.66	-2.46	0.049213	0.240353
13390690	AT2G02020	putative peptide/nitrate transporter	2	479101 - 481185	NM_126263, AT2G02020.1, NM_001202569, AT2G02020.2	13390693	7.82	9.29	-2.76	0.000467	0.022513
13390690	AT2G02020	putative peptide/nitrate transporter	2	479101 - 481185	NM_126263, AT2G02020.1, NM_001202569, AT2G02020.2	13390698	7.44	8.52	-2.12	0.000249	0.016825
13390755	PDF2.1	defensin-like protein 4	2	538250 - 539055	NM_126272, AT2G02120.1, AK117966	13390758	10.6	8.19	5.3	0.000178	0.014538
13390755	PDF2.1	defensin-like protein 4	2	538250 - 539055	NM_126272, AT2G02120.1, AK117966	13390759	7.28	4.8	5.58	0.000442	0.022006
13390817	AT2G02410	hypothetical protein	2	632634 - 634919	NM_126298, NM_001202572, AT2G02410.1, AT2G02410.2, NM_001202571, AT2G02410.3, AK117231	13390828	5.98	7.1	-2.18	0.030094	0.185136
13390912	CYP71B9	cytochrome P450 71B9	2	701946 - 703770	NM_126314, AT2G02580.1, BT021098	13390915	6.78	8.03	-2.38	0.001188	0.035182
13390912	CYP71B9	cytochrome P450 71B9	2	701946 - 703770	NM_126314, AT2G02580.1, BT021098	13390917	2.91	4.86	-3.86	0.005758	0.078196
13390923	AT2G02610	cysteine/histidine-rich C1 domain-containing protein	2	710712 - 712819	NM_126316, AT2G02610.1	13390924	7.32	8.58	-2.4	0.001906	0.044344
13390926	AT2G02620	cysteine/histidine-rich C1 domain-containing protein	2	717256 - 719380	NM_126317, AT2G02620.1	13390927	6.82	8.19	-2.59	0.039751	0.214464
13390930	AT2G02630	cysteine/histidine-rich C1 domain-containing protein	2	723565 - 725620	NM_126318, AT2G02630.1	13390931	11.15	12.18	-2.04	3.3e-05	0.0082
13390930	AT2G02630	cysteine/histidine-rich C1 domain-containing protein	2	723565 - 725620	NM_126318, AT2G02630.1	13390932	9.89	11.35	-2.73	4.7e-05	0.00916
13390930	AT2G02630	cysteine/histidine-rich C1 domain-containing protein	2	723565 - 725620	NM_126318, AT2G02630.1	13390933	9	10.39	-2.62	0.00043	0.021671
13390934	AT2G02640	cysteine/histidine-rich C1 domain-containing protein	2	732388 - 734271	NM_126319, AT2G02640.1	13390935	4.87	7.17	-4.92	0.000173	0.014429
13390940	AT2G02680	cysteine/histidine-rich C1 domain-containing protein	2	745775 - 748573	NM_126323, AT2G02680.1	13390941	11.08	12.15	-2.09	3e-06	0.00455
13390943	AT2G02690	Cysteine/Histidine-rich C1 domain family protein	2	749919 - 751900	NM_126324, AT2G02690.1	13390944	7.38	9.56	-4.55	7.5e-05	0.010463
13390943	AT2G02690	Cysteine/Histidine-rich C1 domain family protein	2	749919 - 751900	NM_126324, AT2G02690.1	13390945	7.8	9.76	-3.88	0.000336	0.019244
13391020	RNS1	ribonuclease 1	2	873506 - 874811	NM_126351, AT2G02990.1, U05206	13391022	7.36	5.9	2.76	0.000655	0.026633
13391020	RNS1	ribonuclease 1	2	873506 - 874811	NM_126351, AT2G02990.1, U05206	13391024	7.5	6.19	2.48	0.041258	0.218729
13391328	MRH6	adenine nucleotide alpha hydrolases-like protein	2	1132170 - 1133379	NM_126419, AT2G03720.1, BT010857	13391332	7.24	8.28	-2.06	0.032563	0.193175
13391591	AT2G04440	MutT/nudix-like protein	2	1541511 - 1542729	NM_126477, AT2G04440.1	13391594	5.09	6.2	-2.16	0.000797	0.029156
13391591	AT2G04440	MutT/nudix-like protein	2	1541511 - 1542729	NM_126477, AT2G04440.1	13391595	4.95	6.46	-2.85	0.026847	0.174623
13391608	AT2G04495	hypothetical protein	2	1564166 - 1565106	NM_147243, AT2G04495.1, BT011580	13391609	2.92	4.14	-2.32	0.000638	0.026241
13391611	AT2G04500	cysteine/histidine-rich C1 domain-containing protein	2	1568284 - 1570271	NM_126482, AT2G04500.1	13391613	6.78	7.81	-2.04	0.000609	0.025525
13391691	FLA7	fasciclin-like arabinogalactan protein 7	2	1676742 - 1678455	NM_126508, NM_179604, AT2G04780.1, AT2G04780.2, AY094449	13391693	5.06	6.25	-2.29	0.003306	0.058361
13391753	AT2G05140	phosphoribosylaminoimidazole carboxylase-like protein	2	1853935 - 1854903	NM_126542, AT2G05140.1	13391758	4.35	5.51	-2.25	0.039051	0.212454
13391844	GRP9	glycine-rich protein 9	2	1993082 - 1994166	NM_179606, NM_001036250, NM_001036253, NM_126567, NM_001036255, NM_001036252, NM_001036254, NM_001036251, AT2G05440.1, AT2G05440.2, AT2G05440.3, AT2G05440.6, AT2G05440.4, AT2G05440.5, AT2G05440.7, AT2G05440.8, AY063917	13391845	6.58	8.67	-4.25	0.039299	0.213227
13392089	XTH4	xyloglucan endotransglucosylase/hydrolase protein 4	2	2763526 - 2765720	NM_126666, AT2G06850.1, D16454	13392091	10.65	11.8	-2.22	2.2e-05	0.007466
13392089	XTH4	xyloglucan endotransglucosylase/hydrolase protein 4	2	2763526 - 2765720	NM_126666, AT2G06850.1, D16454	13392095	3.72	5.12	-2.63	0.032238	0.192203
13392099	AT2G06908	hypothetical protein	2	2815398 - 2816349	NM_147262, AT2G06908.1	13392101	5.43	3.03	5.28	0.035437	0.202247
13392106	HEN2	RNA helicase, ATP-dependent, SK12/DOB1 protein	2	2894940 - 2901078	NM_126675, AT2G06990.1, BT005794	13392123	5.42	4.31	2.16	0.007033	0.086867
13392175	AT2G07280	hypothetical protein	2	3026398 - 3029353	NM_126697, AT2G07280.1	13392181	4.94	3.36	2.99	0.002243	0.047893
13392424	AT2G07981	hypothetical protein	2	3614986 - 3617716	NM_179610, AT2G07981.1	13392433	4.41	5.56	-2.22	0.008861	0.097512
13392438	AT2G08986	hypothetical protein	2	3618058 - 3626460	NM_179615, AT2G08986.1	13392450	2.79	4.37	-3	0.007473	0.089474
13392438	AT2G08986	hypothetical protein	2	3618058 - 3626460	NM_179615, AT2G08986.1	13392459	3.39	2.23	2.22	0.019363	0.147549
13392562	MGDC	Monogalactosyldiacylglycerol synthase 3	2	4743322 - 4746780	NM_126865, NM_001124829, AT2G11810.2, AT2G11810.1, AB047398	13392568	6.73	4.83	3.74	0.005587	0.076874
13392827	MCM9	minichromosome maintenance 9	2	5909178 - 5913817	NM_126977, AT2G14050.1	13392837	4.71	6.42	-3.25	0.014879	0.128134
13392877	AT2G14247	hypothetical protein	2	6034348 - 6034835	NM_201723, AT2G14247.1, AK118948	13392879	8.51	7.11	2.63	0.000145	0.013559
13392877	AT2G14247	hypothetical protein	2	6034348 - 6034835	NM_201723, AT2G14247.1, AK118948	13392880	9.49	7.81	3.21	0.004008	0.064689
13393004	NPY2	Phototropic-responsive NPH3-like protein	2	6358864 - 6361300	NM_127046, AT2G14820.1	13393006	6.17	7.71	-2.91	0.005301	0.074867
13393055	ST4A	sulfotransferase 4A	2	6418199 - 6419236	NM_127056, AT2G14920.1	13393057	4.82	6.02	-2.29	0.022898	0.161049
13393067	AT2G15042	Leucine-rich repeat (LRR) family protein	2	6510165 - 6512637	NM_001161047, AT2G15042.1	13393070	6.75	5.51	2.36	0.030817	0.187505
13393099	AT2G15220	basic secretory protein family protein	2	6608659 - 6609506	NM_127083, AT2G15220.1, AF345341	13393101	10.73	9.68	2.07	0.000111	0.011984
13393099	AT2G15220	basic secretory protein family protein	2	6608659 - 6609506	NM_127083, AT2G15220.1, AF345341	13393102	6.41	4.78	3.1	0.02787	0.178101
13393180	UGT73B5	UDP-glucosyl transferase 73B5	2	6758681 - 6763501	NM_127108, AT2G15480.1, NM_001202599, AT2G15480.2	13393181	11.81	10.6	2.31	0.000662	0.026817
13393180	UGT73B5	UDP-glucosyl transferase 73B5	2	6758681 - 6763501	NM_127108, AT2G15480.1, NM_001202599, AT2G15480.2	13393183	10	8.47	2.89	0.000691	0.027301
13393188	UGT73B4	UDP-glycosyltransferase 73B4	2	6761635 - 6763500	NM_001202600, NM_127109, AT2G15490.1, AT2G15490.3, NM_201740, AT2G15490.2, AK227684	13393189	9.22	6.24	7.91	2e-06	0.003752
13393188	UGT73B4	UDP-glycosyltransferase 73B4	2	6761635 - 6763500	NM_001202600, NM_127109, AT2G15490.1, AT2G15490.3, NM_201740, AT2G15490.2, AK227684	13393190	12.69	10.37	4.99	2.2e-05	0.007466
13393188	UGT73B4	UDP-glycosyltransferase 73B4	2	6761635 - 6763500	NM_001202600, NM_127109, AT2G15490.1, AT2G15490.3, NM_201740, AT2G15490.2, AK227684	13393191	8.99	5.52	11.07	0.00091	0.031011
13393188	UGT73B4	UDP-glycosyltransferase 73B4	2	6761635 - 6763500	NM_001202600, NM_127109, AT2G15490.1, AT2G15490.3, NM_201740, AT2G15490.2, AK227684	13393192	8.42	5.68	6.68	0.000559	0.024563
13393269	AT2G15830	hypothetical protein	2	6894118 - 6894551	NM_127145, AT2G15830.1, BT015326	13393270	9.9	8.85	2.08	0.000286	0.017793
13393269	AT2G15830	hypothetical protein	2	6894118 - 6894551	NM_127145, AT2G15830.1, BT015326	13393271	8.35	6.81	2.91	0.000191	0.014905
13393272	AT2G15900, AT2G15910	phox domain-containing protein, CSL zinc finger domain-containing protein	2	6927390 - 6932791	NM_127150, AT2G15900.1, NM_127151, AT2G15910.1	13393281	6.32	4.92	2.63	0.016552	0.135417
13393272	AT2G15900, AT2G15910	phox domain-containing protein, CSL zinc finger domain-containing protein	2	6927390 - 6932791	NM_127150, AT2G15900.1, NM_127151, AT2G15910.1	13393286	7.25	5.79	2.76	0.01115	0.109915
13393289	AT2G15960	hypothetical protein	2	6947309 - 6947688	NM_127155, AT2G15960.1, AY045948	13393291	7.93	6.5	2.69	0.000891	0.03056
13393311	AT2G16050	Cysteine/Histidine-rich C1 domain family protein	2	6980450 - 6982101	NM_127164, AT2G16050.1	13393314	3.08	4.09	-2.01	0.034222	0.198692
13393325			2	7039094 - 7039165		13393326	9.03	6.61	5.37	9.2e-05	0.011252
13393428	AT2G16750	adenine nucleotide alpha hydrolases-domain containing protein kinase	2	7271012 - 7274693	NM_127227, AT2G16750.1, BT046118	13393431	9.71	10.78	-2.1	5.1e-05	0.009377
13393428	AT2G16750	adenine nucleotide alpha hydrolases-domain containing protein kinase	2	7271012 - 7274693	NM_127227, AT2G16750.1, BT046118	13393432	10.49	11.49	-2.01	0.001334	0.037229
13393428	AT2G16750	adenine nucleotide alpha hydrolases-domain containing protein kinase	2	7271012 - 7274693	NM_127227, AT2G16750.1, BT046118	13393433	10.07	11.08	-2.02	0.000142	0.013439
13393428	AT2G16750	adenine nucleotide alpha hydrolases-domain containing protein kinase	2	7271012 - 7274693	NM_127227, AT2G16750.1, BT046118	13393437	5.75	7.05	-2.46	0.001153	0.034703
13393428	AT2G16750	adenine nucleotide alpha hydrolases-domain containing protein kinase	2	7271012 - 7274693	NM_127227, AT2G16750.1, BT046118	13393438	7.86	8.87	-2.01	0.00116	0.034785
13393428	AT2G16750	adenine nucleotide alpha hydrolases-domain containing protein kinase	2	7271012 - 7274693	NM_127227, AT2G16750.1, BT046118	13393440	7.85	9.21	-2.57	0.012377	0.116046
13393463	PIP2;8	putative aquaporin PIP2-8	2	7301581 - 7303437	NM_127238, AT2G16850.1, AK228097	13393464	4.84	6.3	-2.75	0.034249	0.198755
13393463	PIP2;8	putative aquaporin PIP2-8	2	7301581 - 7303437	NM_127238, AT2G16850.1, AK228097	13393467	8.5	9.68	-2.26	0.004392	0.067804
13393487	AT2G16930	Ribosomal protein L27 family protein	2	7341120 - 7342302	NM_001084435, AT2G16930.3, NM_127246, AT2G16930.1, NM_179630, AT2G16930.2	13393495	5.08	4.02	2.09	0.004665	0.069914
13393520	AT2G16960	ARM repeat-containing protein	2	7364683 - 7368963	NM_127249, AT2G16960.1, NM_001084436, AT2G16960.2, DQ446508	13393534	3.01	4.26	-2.38	0.003264	0.057997
13393539	MEE15	tetracycline transporter-like protein 1	2	7369549 - 7375528	NM_127250, AT2G16970.1	13393542	3.23	4.64	-2.66	0.046286	0.23249
13393571	AT2G16990	major facilitator protein	2	7383035 - 7387854	NM_127252, AT2G16990.1, NM_001036283, AT2G16990.2	13393576	5.49	6.54	-2.07	0.003497	0.060093
13393771	MLO7	MLO-like protein 7	2	7568018 - 7570840	NM_127298, AT2G17430.1	13393773	8.14	7.13	2.02	0.036618	0.205429
13393771	MLO7	MLO-like protein 7	2	7568018 - 7570840	NM_127298, AT2G17430.1	13393779	5.9	4.77	2.19	0.026638	0.173918
13393793	AT2G17500	auxin efflux carrier-like protein	2	7606757 - 7609278	NM_127304, NM_179633, AT2G17500.1, AT2G17500.2, NM_201750, AT2G17500.3, NM_001036286, AT2G17500.4	13393794	8.14	6.55	3.02	0.000411	0.021136
13393793	AT2G17500	auxin efflux carrier-like protein	2	7606757 - 7609278	NM_127304, NM_179633, AT2G17500.1, AT2G17500.2, NM_201750, AT2G17500.3, NM_001036286, AT2G17500.4	13393797	10.02	8.32	3.26	0.000254	0.016916
13393793	AT2G17500	auxin efflux carrier-like protein	2	7606757 - 7609278	NM_127304, NM_179633, AT2G17500.1, AT2G17500.2, NM_201750, AT2G17500.3, NM_001036286, AT2G17500.4	13393798	12.6	11.26	2.52	9e-05	0.011218
13393793	AT2G17500	auxin efflux carrier-like protein	2	7606757 - 7609278	NM_127304, NM_179633, AT2G17500.1, AT2G17500.2, NM_201750, AT2G17500.3, NM_001036286, AT2G17500.4	13393799	13.06	11.74	2.5	0.00013	0.01293
13393793	AT2G17500	auxin efflux carrier-like protein	2	7606757 - 7609278	NM_127304, NM_179633, AT2G17500.1, AT2G17500.2, NM_201750, AT2G17500.3, NM_001036286, AT2G17500.4	13393800	13.22	12.08	2.2	4e-06	0.0048
13393793	AT2G17500	auxin efflux carrier-like protein	2	7606757 - 7609278	NM_127304, NM_179633, AT2G17500.1, AT2G17500.2, NM_201750, AT2G17500.3, NM_001036286, AT2G17500.4	13393801	12.13	10.76	2.59	9.3e-05	0.011288
13393793	AT2G17500	auxin efflux carrier-like protein	2	7606757 - 7609278	NM_127304, NM_179633, AT2G17500.1, AT2G17500.2, NM_201750, AT2G17500.3, NM_001036286, AT2G17500.4	13393802	13.48	12.45	2.04	0.000204	0.015286
13393793	AT2G17500	auxin efflux carrier-like protein	2	7606757 - 7609278	NM_127304, NM_179633, AT2G17500.1, AT2G17500.2, NM_201750, AT2G17500.3, NM_001036286, AT2G17500.4	13393803	12.53	11.31	2.33	0.000104	0.011698
13393793	AT2G17500	auxin efflux carrier-like protein	2	7606757 - 7609278	NM_127304, NM_179633, AT2G17500.1, AT2G17500.2, NM_201750, AT2G17500.3, NM_001036286, AT2G17500.4	13393805	13.22	12.1	2.18	3e-06	0.004449
13393793	AT2G17500	auxin efflux carrier-like protein	2	7606757 - 7609278	NM_127304, NM_179633, AT2G17500.1, AT2G17500.2, NM_201750, AT2G17500.3, NM_001036286, AT2G17500.4	13393806	12.82	11.64	2.26	2.4e-05	0.007587
13393793	AT2G17500	auxin efflux carrier-like protein	2	7606757 - 7609278	NM_127304, NM_179633, AT2G17500.1, AT2G17500.2, NM_201750, AT2G17500.3, NM_001036286, AT2G17500.4	13393807	11.18	9.41	3.42	3.9e-05	0.008651
13394055	AT2G18070	hypothetical protein	2	7852529 - 7853666	NM_127363, AT2G18070.1	13394057	3.84	5.09	-2.39	0.03207	0.191643
13394060	EDA2	serine carboxypeptidase S28-like protein	2	7857198 - 7859715	NM_127364, AT2G18080.1	13394064	5.1	2.96	4.39	0.025956	0.17146
13394060	EDA2	serine carboxypeptidase S28-like protein	2	7857198 - 7859715	NM_127364, AT2G18080.1	13394069	4.56	3.2	2.57	0.0046	0.069403
13394150	RL4	RAD-like 4 protein	2	7964393 - 7964909	NM_001084443, AT2G18328.1	13394152	3.6	4.82	-2.33	0.019104	0.146499
13394182	AT2G18410	hypothetical protein	2	7990746 - 7992774	NM_001036294, AT2G18410.2, NM_127398, AT2G18410.1	13394191	4.46	2.72	3.34	0.04796	0.237108
13394251	TPS11	putative alpha,alpha-trehalose-phosphate synthase [UDP-forming] 11	2	8109043 - 8112010	NM_127426, AT2G18700.1	13394252	9.98	8.81	2.26	5.1e-05	0.009396
13394251	TPS11	putative alpha,alpha-trehalose-phosphate synthase [UDP-forming] 11	2	8109043 - 8112010	NM_127426, AT2G18700.1	13394253	9.65	8.31	2.54	0.001187	0.035169
13394251	TPS11	putative alpha,alpha-trehalose-phosphate synthase [UDP-forming] 11	2	8109043 - 8112010	NM_127426, AT2G18700.1	13394254	9.08	7.58	2.83	0.00017	0.01433
13394251	TPS11	putative alpha,alpha-trehalose-phosphate synthase [UDP-forming] 11	2	8109043 - 8112010	NM_127426, AT2G18700.1	13394255	6.94	5.05	3.68	0.009662	0.101953
13394359	AT2G18876	Afadin/alpha-actinin-binding protein	2	8169546 - 8172523	NM_179651, AT2G18876.2, NM_179650, AT2G18876.1, BT002448	13394365	1.63	3.51	-3.68	0.01133	0.110868
13394682	KEA4	K(+) efflux antiporter 4	2	8479198 - 8483830	NM_179659, AT2G19600.1	13394687	7.16	5.76	2.64	0.000741	0.028193
13394955	AT2G20340	Tyrosine decarboxylase 1	2	8779735 - 8782772	NM_179668, AT2G20340.1, AY074539	13394960	7.13	5.99	2.2	0.015576	0.131123
13394955	AT2G20340	Tyrosine decarboxylase 1	2	8779735 - 8782772	NM_179668, AT2G20340.1, AY074539	13394965	6.44	5.16	2.42	0.008085	0.093183
13395165	EXPB1	expansin B1	2	8941119 - 8942689	NM_127640, AT2G20750.1, BT003932	13395169	4.39	6.16	-3.42	0.017596	0.139992
13395165	EXPB1	expansin B1	2	8941119 - 8942689	NM_127640, AT2G20750.1, BT003932	13395170	7.66	8.79	-2.17	0.004237	0.066525
13395172	GCL2, AT2G20780	protein GCR2-LIKE 2, putative polyol transporter 4	2	8945318 - 8947310	NM_179672, AT2G20770.1, NM_127643, AT2G20780.1, AY063934	13395180	5.05	6.18	-2.19	0.010567	0.106707
13395409	AT2G21380	centromeric protein E	2	9141631 - 9149309	NM_127709, AT2G21380.1, AY039966	13395412	6.66	7.68	-2.03	0.004265	0.066716
13395457	SRS3	SHI-related sequence protein	2	9158390 - 9159701	NM_127712, AT2G21400.1	13395459	8.29	9.39	-2.14	0.000199	0.015109
13395457	SRS3	SHI-related sequence protein	2	9158390 - 9159701	NM_127712, AT2G21400.1	13395460	7.5	8.73	-2.34	0.000173	0.014429
13395499	AT2G21520	sec.4-like phosphatidylinositol transfer protein	2	9215519 - 9219208	NM_127724, AT2G21520.1, NM_001124884, AT2G21520.2	13395500	4.79	3.77	2.03	0.042632	0.22245
13395521	AT2G21550	bifunctional dihydrofolate reductase/thymidylate synthase	2	9227209 - 9230189	NM_127727, AT2G21550.1	13395527	7.86	9.02	-2.23	0.023006	0.161468
13395539	APL4	putative glucose-1-phosphate adenylyltransferase large subunit	2	9238482 - 9242440	NM_001036314, AT2G21590.2, NM_127730, AT2G21590.1, AK317139	13395541	3.77	2.06	3.27	0.000804	0.029277
13395539	APL4	putative glucose-1-phosphate adenylyltransferase large subunit	2	9238482 - 9242440	NM_001036314, AT2G21590.2, NM_127730, AT2G21590.1, AK317139	13395543	5.15	6.18	-2.04	0.018901	0.145551
13395663	EME1A	essential meiotic endonuclease 1A	2	9298154 - 9301926	NM_127749, NM_001202643, AT2G21800.1, AT2G21800.2, FJ936556	13395673	5.31	6.6	-2.44	0.012126	0.114781
13395774	AT2G22122	hypothetical protein	2	9403264 - 9403808	NM_201779, AT2G22122.1, BT026013	13395777	3.59	4.88	-2.45	5.8e-05	0.009803
13395956	AT2G22610	Di-glucose binding protein with Kinesin motor domain	2	9599550 - 9604776	NM_127826, AT2G22610.1, NM_001202648, AT2G22610.2	13395960	7.57	8.92	-2.54	0.017812	0.140969
13396016	AT2G22680	C3HC4-type RING finger domain-containing protein	2	9645313 - 9647613	NM_127833, AT2G22680.1, AY091112	13396019	5.72	4.62	2.14	0.027392	0.176506
13396034	AT2G22730	major facilitator protein	2	9660964 - 9664133	NM_127838, AT2G22730.1	13396040	4.66	5.78	-2.17	0.008012	0.092762
13396140	SCPL11	serine carboxypeptidase-like 11	2	9774853 - 9778528	NM_127862, NM_001084476, AT2G22970.3, AT2G22970.1, NM_001036324, AT2G22970.2, BT000747	13396149	6.45	7.48	-2.03	0.02953	0.183475
13396165	SNG1	sinapoylglucose-malate O-sinapoyltransferase	2	9786316 - 9790179	NM_179704, NM_179705, NM_179703, NM_201787, AT2G22990.1, AT2G22990.3, AT2G22990.4, AT2G22990.5, NM_001161057, AT2G22990.6, NM_127864, AT2G22990.2, AY035052	13396167	5.09	3.64	2.72	0.03606	0.203961
13396165	SNG1	sinapoylglucose-malate O-sinapoyltransferase	2	9786316 - 9790179	NM_179704, NM_179705, NM_179703, NM_201787, AT2G22990.1, AT2G22990.3, AT2G22990.4, AT2G22990.5, NM_001161057, AT2G22990.6, NM_127864, AT2G22990.2, AY035052	13396169	4.78	2.44	5.07	0.022311	0.158892
13396219	AT2G23080	putative casein kinase II subunit alpha	2	9827113 - 9829537	NM_127872, AT2G23080.1, NM_201789, AT2G23080.2, AY035088	13396231	6.72	5.56	2.24	0.013624	0.122069
13396440	AT2G23830	vesicle-associated membrane protein-like protein	2	10143646 - 10144511	NM_127946, AT2G23830.1	13396441	7.27	3.63	12.48	0.00562	0.077144
13396440	AT2G23830	vesicle-associated membrane protein-like protein	2	10143646 - 10144511	NM_127946, AT2G23830.1	13396443	6.73	4.85	3.69	0.031107	0.188465
13396440	AT2G23830	vesicle-associated membrane protein-like protein	2	10143646 - 10144511	NM_127946, AT2G23830.1	13396445	7.37	4.79	5.95	0.000982	0.03215
13396497	AT2G23960	class I glutamine amidotransferase-like domain-containing protein	2	10196059 - 10197610	NM_127958, AT2G23960.1	13396498	8.93	10.17	-2.37	6e-06	0.005102
13396497	AT2G23960	class I glutamine amidotransferase-like domain-containing protein	2	10196059 - 10197610	NM_127958, AT2G23960.1	13396499	10.29	11.44	-2.22	8e-05	0.010754
13396565	CYP71B6	cytochrome P450 71B6	2	10281847 - 10283735	NM_127979, AT2G24180.1, D78604	13396568	8.53	7.51	2.03	0.000215	0.015622
13396606	AT2G24300	Calmodulin-binding protein	2	10340816 - 10343736	NM_127992, AT2G24300.1, NM_201798, AT2G24300.2	13396608	6.48	7.48	-2.01	0.006044	0.080149
13396606	AT2G24300	Calmodulin-binding protein	2	10340816 - 10343736	NM_127992, AT2G24300.1, NM_201798, AT2G24300.2	13396611	8.41	9.49	-2.12	0.003959	0.064284
13396606	AT2G24300	Calmodulin-binding protein	2	10340816 - 10343736	NM_127992, AT2G24300.1, NM_201798, AT2G24300.2	13396613	6.94	7.96	-2.02	0.025531	0.169933
13396619	AT2G24350	RNA recognition motif-containing protein	2	10361126 - 10364492	NM_127997, AT2G24350.1, AK228942	13396626	4.85	6.35	-2.84	0.009918	0.103332
13396633	AT2G24390	AIG2-like family protein	2	10373570 - 10375011	NM_001202662, AT2G24390.3, NM_001084484, NM_128000, AT2G24390.2, AT2G24390.1	13396641	5.9	4.68	2.34	0.034033	0.198064
13396724	CNGC14	cyclic nucleotide gated channel	2	10457045 - 10460508	NM_179725, AT2G24610.1, AK228122	13396727	9.48	10.55	-2.09	0.00183	0.043549
13396724	CNGC14	cyclic nucleotide gated channel	2	10457045 - 10460508	NM_179725, AT2G24610.1, AK228122	13396729	8.74	9.83	-2.14	0.000428	0.021622
13396724	CNGC14	cyclic nucleotide gated channel	2	10457045 - 10460508	NM_179725, AT2G24610.1, AK228122	13396731	8.1	9.21	-2.16	0.009431	0.100696
13396848	ENODL14	early nodulin-like protein 1	2	10662241 - 10663103	NM_128063, AT2G25060.1	13396852	6.01	7.08	-2.1	0.005758	0.078196
13397067	SPIK	Shaker pollen inward K+ channel protein	2	10894486 - 10898642	NM_128118, AT2G25600.1	13397074	5.81	4.24	2.96	0.031118	0.18851
13397090	AT2G25625	hypothetical protein	2	10906428 - 10907288	NM_179732, AT2G25625.1, NM_179733, AT2G25625.2, AY034981	13397093	6.71	4.34	5.19	0.000694	0.027322
13397090	AT2G25625	hypothetical protein	2	10906428 - 10907288	NM_179732, AT2G25625.1, NM_179733, AT2G25625.2, AY034981	13397094	6.27	4.9	2.58	0.000942	0.031557
13397090	AT2G25625	hypothetical protein	2	10906428 - 10907288	NM_179732, AT2G25625.1, NM_179733, AT2G25625.2, AY034981	13397095	4.53	2.58	3.85	0.012046	0.114464
13397285	HSFA2	heat stress transcription factor A-2	2	11135682 - 11137396	NM_001124916, AT2G26150.2, NM_128173, AT2G26150.1, AK118744	13397290	5.24	4.16	2.11	0.018281	0.142989
13397292	CYP711A1, IQD6	cytochrome P450, family 711, subfamily A, polypeptide 1, IQ-domain 6 protein	2	11140809 - 11143360	NM_179743, AT2G26170.2, NM_128175, AT2G26170.1, NM_128176, AT2G26180.1, AK316903	13397293	2.92	4.43	-2.84	0.024492	0.166715
13397411	AT2G26370	MD-2-related lipid recognition domain-containing protein	2	11224565 - 11226214	NM_128194, AT2G26370.1, BT010495	13397417	5.24	6.5	-2.4	0.00123	0.035778
13397436	AT2G26500	putative cytochrome b6f complex subunit	2	11270089 - 11270953	NM_128207, AT2G26500.1, NM_001084495, AT2G26500.3, NM_179748, AT2G26500.2, AF375459	13397443	2.24	3.83	-3.01	0.049883	0.24196
13397483	AT2G26610	Transducin family protein / WD-40 repeat family protein	2	11318771 - 11324174	NM_179752, AT2G26610.1	13397496	3.35	4.73	-2.61	0.046634	0.233544
13397523	AT2G26695	Ran BP2/NZF zinc finger-like protein	2	11365098 - 11365965	NM_201808, AT2G26695.1, BT014800	13397525	7.56	5.84	3.29	0.000408	0.021063
13397590	PP2-A3	phloem protein 2-LIKE A3	2	11437808 - 11442199	NM_128239, AT2G26820.1	13397591	4.76	5.98	-2.33	0.047867	0.236862
13397590	PP2-A3	phloem protein 2-LIKE A3	2	11437808 - 11442199	NM_128239, AT2G26820.1	13397596	5.97	7	-2.04	0.032065	0.191633
13397614	PDR4	ABC transporter G family member 32	2	11481623 - 11488186	NM_128248, AT2G26910.1	13397621	6.37	7.89	-2.88	0.006362	0.082352
13397614	PDR4	ABC transporter G family member 32	2	11481623 - 11488186	NM_128248, AT2G26910.1	13397625	5.91	7.25	-2.54	0.049619	0.241368
13397614	PDR4	ABC transporter G family member 32	2	11481623 - 11488186	NM_128248, AT2G26910.1	13397627	4.53	6.05	-2.86	0.021838	0.157277
13397688	TIL2	DNA polymerase epsilon subunit 1	2	11581223 - 11594346	NM_128270, AT2G27120.1	13397708	2.99	4.34	-2.55	0.015874	0.1325
13397916	AT2G27740	hypothetical protein	2	11822732 - 11823732	NM_128333, AT2G27740.1, BT012525	13397919	2.77	3.83	-2.07	0.009246	0.099633
13397936	NAT12	nucleobase-ascorbate transporter 12	2	11852080 - 11856291	NM_179777, NM_001084501, AT2G27810.3, AT2G27810.1, NM_201821, AT2G27810.2, AY099545	13397949	4.11	5.72	-3.04	0.003637	0.061406
13397965	AGO5	Argonaute family protein	2	11871488 - 11876894	NM_179779, AT2G27880.1	13397973	3.68	2.54	2.2	0.033641	0.19681
13398082	AT2G28150	hypothetical protein	2	11999836 - 12002499	NM_128375, AT2G28150.1, AK117392	13398088	6.02	7.18	-2.24	0.033756	0.197221
13398130	NCRK	protein kinase domain-containing protein	2	12043482 - 12046537	NM_001036358, NM_179784, AT2G28250.2, AT2G28250.1, AY065457	13398134	7.58	8.63	-2.07	0.005824	0.078639
13398371	AT2G28710	C2H2-type zinc finger-containing protein	2	12322386 - 12323584	NM_128432, AT2G28710.1, BT029330	13398372	6.63	4.97	3.17	0.010232	0.104957
13398418	AT2G28970	putative leucine-rich repeat protein kinase	2	12443919 - 12448163	NM_128456, AT2G28970.1	13398419	6.75	7.85	-2.14	0.046737	0.233819
13398418	AT2G28970	putative leucine-rich repeat protein kinase	2	12443919 - 12448163	NM_128456, AT2G28970.1	13398422	8.95	9.96	-2.01	0.002478	0.050454
13398432	AT2G28990	putative LRR receptor-like serine/threonine-protein kinase	2	12455055 - 12459541	NM_128458, AT2G28990.1	13398444	5.89	7.67	-3.43	0.019236	0.147071
13398446	AT2G29000	leucine-rich repeat protein kinase-like protein	2	12460781 - 12465037	NM_128459, AT2G29000.1	13398452	5.77	4.31	2.74	0.036519	0.205197
13398594	AT2G29360	tropine dehydrogenase	2	12603803 - 12605271	NM_128490, AT2G29360.1, AY045613	13398597	4.46	2.73	3.32	0.010023	0.103851
13398705	CDC6	cell division control 6	2	12689549 - 12693024	NM_179806, AT2G29680.2, NM_128522, AT2G29680.1, AJ271606	13398714	7.04	8.19	-2.22	0.003088	0.056508
13398765	AT2G29870	aquaporin NIP	2	12741192 - 12741791	NM_128541, AT2G29870.1	13398766	9.69	8.49	2.29	0.006315	0.082007
13398773	VLN1	villin-1	2	12744150 - 12749596	NM_001202706, AT2G29890.3, NM_001036367, NM_128543, AT2G29890.1, AT2G29890.2	13398775	7.28	8.3	-2.04	0.02272	0.160428
13398773	VLN1	villin-1	2	12744150 - 12749596	NM_001202706, AT2G29890.3, NM_001036367, NM_128543, AT2G29890.1, AT2G29890.2	13398790	6.47	7.97	-2.83	0.035712	0.203105
13398806	PDR3	ABC transporter G family member 31	2	12760139 - 12766623	NM_128548, AT2G29940.1	13398807	4.17	2.72	2.72	0.024673	0.16728
13398806	PDR3	ABC transporter G family member 31	2	12760139 - 12766623	NM_128548, AT2G29940.1	13398810	5.43	4.2	2.36	0.017324	0.138762
13398806	PDR3	ABC transporter G family member 31	2	12760139 - 12766623	NM_128548, AT2G29940.1	13398813	6.41	4.62	3.46	0.033777	0.197281
13398806	PDR3	ABC transporter G family member 31	2	12760139 - 12766623	NM_128548, AT2G29940.1	13398816	6.88	5.57	2.47	0.003974	0.064417
13398806	PDR3	ABC transporter G family member 31	2	12760139 - 12766623	NM_128548, AT2G29940.1	13398817	6.92	5.29	3.09	0.001825	0.043521
13398806	PDR3	ABC transporter G family member 31	2	12760139 - 12766623	NM_128548, AT2G29940.1	13398818	6.49	5.12	2.6	0.018655	0.144539
13398806	PDR3	ABC transporter G family member 31	2	12760139 - 12766623	NM_128548, AT2G29940.1	13398823	7.41	4.27	8.84	0.001662	0.041507
13398806	PDR3	ABC transporter G family member 31	2	12760139 - 12766623	NM_128548, AT2G29940.1	13398824	5.94	2.79	8.93	9.5e-05	0.011365
13398806	PDR3	ABC transporter G family member 31	2	12760139 - 12766623	NM_128548, AT2G29940.1	13398825	6.56	5.27	2.46	0.020512	0.152351
13398858	AT2G30060	Ran-binding protein 1-b	2	12826915 - 12828919	NM_128561, AT2G30060.1, BT020304	13398861	4.73	6.12	-2.61	0.049666	0.241465
13398903	AT2G30140	UDP-glucoronosyl/UDP-glucosyl transferase-like protein	2	12872134 - 12873820	NM_128569, NM_001084510, AT2G30140.1, AT2G30140.2, AK226350	13398905	11.7	10.15	2.92	3.4e-05	0.008354
13398903	AT2G30140	UDP-glucoronosyl/UDP-glucosyl transferase-like protein	2	12872134 - 12873820	NM_128569, NM_001084510, AT2G30140.1, AT2G30140.2, AK226350	13398906	10.52	8.93	3.01	5.7e-05	0.009693
13398903	AT2G30140	UDP-glucoronosyl/UDP-glucosyl transferase-like protein	2	12872134 - 12873820	NM_128569, NM_001084510, AT2G30140.1, AT2G30140.2, AK226350	13398907	10.94	9.24	3.24	5.2e-05	0.009431
13398916			2	12881591 - 12881661		13398917	7.43	5.62	3.52	0.000387	0.020544
13398918			2	12882734 - 12882804		13398919	7.43	5.62	3.52	0.000387	0.020544
13398935	AT2G30380	hypothetical protein	2	12948284 - 12950573	NM_128591, AT2G30380.1	13398936	3.92	5.04	-2.17	0.005257	0.074448
13399052	AT2G30766, AT2G30760	hypothetical protein	2	13107909 - 13108863	NM_001202715, AT2G30766.2, NM_001124947, AT2G30766.1, NM_128629, AT2G30760.1	13399056	6.43	4.8	3.09	0.003342	0.058751
13399063	AT2G30820, AT2G30830	hypothetical protein, 2-oxoglutarate (2OG) and Fe(II)-dependent oxygenase-like protein	2	13129577 - 13132945	NM_128635, NM_001036372, AT2G30820.1, AT2G30820.2, NM_128636, AT2G30830.1, BT011683	13399065	6.72	7.76	-2.06	0.010249	0.10506
13399087	AT2G30890	Cytochrome b561/ferric reductase transmembrane protein family	2	13147621 - 13149819	NM_128641, AT2G30890.1, BT010412	13399090	4.86	6.12	-2.4	0.039418	0.21349
13399102	ARPC1A	actin-related protein C1A	2	13152789 - 13157107	NM_128643, NM_201841, AT2G30910.2, AT2G30910.1, NM_001202716, AT2G30910.3, AK227543	13399121	4.63	5.76	-2.2	0.00113	0.034394
13399175	AT2G31010	protein kinase domain-containing protein	2	13194185 - 13200128	NM_128655, NM_001202717, AT2G31010.1, AT2G31010.2	13399185	7.55	8.84	-2.43	0.031721	0.190552
13399211	CLE4	protein CLAVATA3/ESR-related 4	2	13238047 - 13238600	NM_179826, AT2G31081.1, BT012587	13399213	5.04	6.07	-2.05	0.007269	0.088334
13399269	CDT1A	CDT1A-like protein	2	13329009 - 13331830	NM_128683, AT2G31270.1	13399272	8.37	9.63	-2.4	0.004718	0.070343
13399269	CDT1A	CDT1A-like protein	2	13329009 - 13331830	NM_128683, AT2G31270.1	13399275	6.7	7.82	-2.17	0.001603	0.040763
13399269	CDT1A	CDT1A-like protein	2	13329009 - 13331830	NM_128683, AT2G31270.1	13399276	5.72	7.12	-2.65	0.034262	0.198782
13399357	AT2G31425	enzyme inhibitor/ pectinesterase	2	13394721 - 13395720	NM_001036381, AT2G31425.1	13399359	4.57	2.5	4.21	0.004233	0.066525
13399403	AT2G31560	hypothetical protein	2	13436557 - 13438011	NM_201846, AT2G31560.2, NM_179838, AT2G31560.1, AK316967	13399408	3.19	2.14	2.07	0.014642	0.127024
13399460	ARI9	putative E3 ubiquitin-protein ligase ARI9	2	13511579 - 13513550	NM_128735, AT2G31770.1, DQ446586	13399462	5.67	3.88	3.47	0.032436	0.192764
13399519	AT2G31930	hypothetical protein	2	13577555 - 13578248	NM_128751, AT2G31930.1	13399521	4.9	6.09	-2.28	0.002302	0.048518
13399525	AT2G31945	hypothetical protein	2	13581581 - 13582126	NM_128753, AT2G31945.1, AY075662	13399526	7.45	6.1	2.55	0.014249	0.125094
13399525	AT2G31945	hypothetical protein	2	13581581 - 13582126	NM_128753, AT2G31945.1, AY075662	13399527	10.89	9.56	2.51	5.5e-05	0.009635
13399525	AT2G31945	hypothetical protein	2	13581581 - 13582126	NM_128753, AT2G31945.1, AY075662	13399528	9.09	7.87	2.32	0.000179	0.014561
13399646	AT2G32160	N2227-like domain-containing protein	2	13662213 - 13666269	NM_001124958, NM_128775, AT2G32160.2, AT2G32160.3, NM_179853, AT2G32160.1, AK318695	13399654	3.32	2.27	2.08	0.029208	0.182407
13399702	AT2G32220	60S ribosomal protein L27-1	2	13678919 - 13679523	NM_128781, AT2G32220.1, BT021972	13399705	5.47	4.23	2.35	0.045776	0.230897
13399730	ZIP3	zinc transporter 3	2	13704221 - 13706860	NM_128786, AT2G32270.1	13399732	7.64	8.76	-2.17	0.003724	0.062183
13399730	ZIP3	zinc transporter 3	2	13704221 - 13706860	NM_128786, AT2G32270.1	13399733	8.91	10.09	-2.27	1.7e-05	0.007013
13399762	UCC1	uclacyanin 1	2	13722427 - 13723590	NM_128789, AT2G32300.1, U76298	13399764	9.27	10.78	-2.86	3.2e-05	0.008162
13399762	UCC1	uclacyanin 1	2	13722427 - 13723590	NM_128789, AT2G32300.1, U76298	13399765	9.36	10.81	-2.72	4.7e-05	0.009187
13399762	UCC1	uclacyanin 1	2	13722427 - 13723590	NM_128789, AT2G32300.1, U76298	13399766	9.27	10.4	-2.2	0.00045	0.022134
13399762	UCC1	uclacyanin 1	2	13722427 - 13723590	NM_128789, AT2G32300.1, U76298	13399767	8.31	9.77	-2.74	0.006935	0.086275
13399768	AT2G32310	CCT motif family protein	2	13724394 - 13726374	NM_128790, AT2G32310.1, NM_001084523, AT2G32310.2, DQ446590	13399778	3.45	4.73	-2.41	0.043714	0.225338
13399827	AXL	amyloid beta precursor protein binding protein 1	2	13757593 - 13761077	NM_001036388, AT2G32410.2, NM_128800, AT2G32410.1	13399839	5.07	3.95	2.16	0.028049	0.178762
13399845	AT2G32430	putative beta-1,3-galactosyltransferase 3	2	13771296 - 13774502	NM_128802, AT2G32430.1, BT004151	13399851	4.42	5.99	-2.97	0.013481	0.121427
13399845	AT2G32430	putative beta-1,3-galactosyltransferase 3	2	13771296 - 13774502	NM_128802, AT2G32430.1, BT004151	13399857	4.65	5.88	-2.35	0.022065	0.158043
13399919	AT2G32560	F-box protein	2	13824794 - 13826986	NM_179860, AT2G32560.1, AY074536	13399926	7.6	6.15	2.73	0.023805	0.164294
13399934	CSLB01	cellulose synthase-like protein B1	2	13836234 - 13839513	NM_128820, AT2G32610.1	13399936	6.26	7.3	-2.07	0.00564	0.077302
13399934	CSLB01	cellulose synthase-like protein B1	2	13836234 - 13839513	NM_128820, AT2G32610.1	13399937	3.84	5.56	-3.31	0.001885	0.044139
13399934	CSLB01	cellulose synthase-like protein B1	2	13836234 - 13839513	NM_128820, AT2G32610.1	13399939	5.37	7.85	-5.57	0.013853	0.123185
13399934	CSLB01	cellulose synthase-like protein B1	2	13836234 - 13839513	NM_128820, AT2G32610.1	13399940	3.84	6.12	-4.86	0.006241	0.08153
13399934	CSLB01	cellulose synthase-like protein B1	2	13836234 - 13839513	NM_128820, AT2G32610.1	13399941	3.64	5.85	-4.62	0.008888	0.097656
13399944	CSLB02	cellulose synthase-like protein B2	2	13840744 - 13844324	NM_128821, AT2G32620.1	13399946	5.67	6.68	-2.01	0.003241	0.057763
13399962	VAMP725	vesicle-associated membrane protein 725	2	13857877 - 13859774	NM_128826, AT2G32670.1, AK118318	13399965	6.86	5.11	3.37	0.019809	0.149437
13400158	AT2G33160	glycosyl hydrolase and polygalacturonase domain-containing protein	2	14053404 - 14056246	NM_128875, AT2G33160.1	13400159	6	3.83	4.48	0.015254	0.129712
13400263	AT2G33450	50S ribosomal protein L28	2	14173579 - 14174533	NM_128905, AT2G33450.1, AY072373	13400267	4.02	5.05	-2.04	0.005819	0.07861
13400405	AT2G33793, AT2G33796	hypothetical protein, FBD-like domain family protein	2	14296994 - 14300506	NM_201864, AT2G33793.1, NM_201865, AT2G33796.1	13400411	4.8	6.32	-2.87	0.028985	0.181754
13400405	AT2G33793, AT2G33796	hypothetical protein, FBD-like domain family protein	2	14296994 - 14300506	NM_201864, AT2G33793.1, NM_201865, AT2G33796.1	13400413	5.09	6.5	-2.66	0.015039	0.128841
13400446	AT2G34010	hypothetical protein	2	14368856 - 14370438	NM_128952, AT2G34010.1	13400448	5.7	6.97	-2.42	0.033169	0.195321
13400476	AT2G34170, CIPK13	hypothetical protein, CBL-interacting serine/threonine-protein kinase 13	2	14428215 - 14430860	NM_001161079, AT2G34170.2, NM_128968, AT2G34170.1, NM_128969, AT2G34180.1, AF295668	13400479	7.19	8.29	-2.13	0.004091	0.065296
13400476	AT2G34170, CIPK13	hypothetical protein, CBL-interacting serine/threonine-protein kinase 13	2	14428215 - 14430860	NM_001161079, AT2G34170.2, NM_128968, AT2G34170.1, NM_128969, AT2G34180.1, AF295668	13400484	7.29	8.38	-2.13	0.002035	0.045658
13400494	AT2G34190	nucleobase-ascorbate transporter 2	2	14436809 - 14439516	NM_128970, AT2G34190.1, AY142641	13400498	10.02	11.07	-2.08	0.000249	0.016826
13400518	AT2G34210	Transcription elongation factor Spt5	2	14445938 - 14450522	NM_128972, AT2G34210.1	13400527	3.92	5.07	-2.22	0.047737	0.236577
13400518	AT2G34210	Transcription elongation factor Spt5	2	14445938 - 14450522	NM_128972, AT2G34210.1	13400532	3.77	2.38	2.61	0.02208	0.158102
13400675	AT2G34540	hypothetical protein	2	14550657 - 14552230	NM_129006, AT2G34540.1, NM_001036405, AT2G34540.2, BT002865	13400682	4.29	3.27	2.03	0.014117	0.124464
13400735	MRP2	ABC transporter C family member 2	2	14602470 - 14612565	NM_001202746, AT2G34660.2, NM_129020, AT2G34660.1	13400742	8.25	6.5	3.37	0.01785	0.141158
13400735	MRP2	ABC transporter C family member 2	2	14602470 - 14612565	NM_001202746, AT2G34660.2, NM_129020, AT2G34660.1	13400756	10.8	9.7	2.14	0.000676	0.026995
13400735	MRP2	ABC transporter C family member 2	2	14602470 - 14612565	NM_001202746, AT2G34660.2, NM_129020, AT2G34660.1	13400758	9.94	8.94	2.01	0.007847	0.091889
13400819	AT2G34840	coatomer subunit epsilon-2	2	14702488 - 14704353	NM_001124971, AT2G34840.2, NM_129037, AT2G34840.1, AY075627	13400822	3.6	2.49	2.15	0.041107	0.218266
13400847	VSR5	vacuolar-sorting receptor 5	2	14740468 - 14743417	NM_129047, AT2G34940.1, AK227629	13400855	4.51	2.45	4.19	0.035086	0.201102
13400869	TO1	thioredoxin O1	2	14754271 - 14756323	NM_001084537, AT2G35010.2, NM_129053, AT2G35010.1, BT025773	13400878	3.83	2.79	2.06	0.023655	0.163724
13401072	SKL2	shikimate kinase like 2	2	14914003 - 14916135	NM_129102, AT2G35500.1, AF412061	13401077	6.45	4.9	2.92	0.03656	0.205329
13401341	YLS9	late embryogenesis abundant hydroxyproline-rich glycoprotein	2	15110588 - 15111471	NM_129157, AT2G35980.1, BT002875	13401344	11.08	9.92	2.24	0.000303	0.018291
13401345	AT2G35990	cytokinin riboside 5'-monophosphate phosphoribohydrolase LOG2	2	15112084 - 15116776	NM_001124976, AT2G35990.2, NM_129158, AT2G35990.1, NM_001161082, AT2G35990.3	13401347	5.96	3.6	5.11	0.041303	0.218824
13401345	AT2G35990	cytokinin riboside 5'-monophosphate phosphoribohydrolase LOG2	2	15112084 - 15116776	NM_001124976, AT2G35990.2, NM_129158, AT2G35990.1, NM_001161082, AT2G35990.3	13401349	6.81	5.36	2.75	0.022007	0.157893
13401391	AT2G36110	polynucleotidyl transferase, ribonuclease H-like protein	2	15161702 - 15162676	NM_129170, AT2G36110.1	13401392	5.85	7.07	-2.33	0.010904	0.108591
13401734	AT2G36970	UDP-glycosyltransferase-like protein	2	15529006 - 15530749	NM_129253, AT2G36970.1, AY054265	13401735	7.51	4.9	6.13	0.000265	0.017297
13401734	AT2G36970	UDP-glycosyltransferase-like protein	2	15529006 - 15530749	NM_129253, AT2G36970.1, AY054265	13401736	7.01	5.29	3.3	0.001161	0.03482
13401770	TRFL8	protein TRF-like 8	2	15549052 - 15552105	NM_179944, NM_001036420, AT2G37025.1, AT2G37025.2	13401779	3.18	4.46	-2.44	0.034734	0.200014
13401909	AT2G37370	hypothetical protein	2	15679115 - 15683217	NM_129292, AT2G37370.1	13401910	2.72	4.14	-2.68	0.038011	0.209399
13401909	AT2G37370	hypothetical protein	2	15679115 - 15683217	NM_129292, AT2G37370.1	13401912	3.47	4.62	-2.22	0.009754	0.102414
13401909	AT2G37370	hypothetical protein	2	15679115 - 15683217	NM_129292, AT2G37370.1	13401927	4.32	6.22	-3.73	0.023296	0.162435
13401933	AT2G37390	Chloroplast-targeted copper chaperone protein	2	15694200 - 15695825	NM_129294, AT2G37390.1, NM_001202770, AT2G37390.2	13401937	5.61	6.75	-2.21	0.02657	0.173655
13401933	AT2G37390	Chloroplast-targeted copper chaperone protein	2	15694200 - 15695825	NM_129294, AT2G37390.1, NM_001202770, AT2G37390.2	13401939	2.96	3.99	-2.03	0.028258	0.179401
13401940	AT2G37420	ATP binding microtubule motor family protein	2	15700331 - 15705346	NM_179950, AT2G37420.1, AK228698	13401946	6.69	7.82	-2.18	0.043201	0.224018
13401940	AT2G37420	ATP binding microtubule motor family protein	2	15700331 - 15705346	NM_179950, AT2G37420.1, AK228698	13401958	5.91	7.23	-2.5	0.026981	0.175115
13402007	ORC2	origin recognition complex subunit 2	2	15758645 - 15761262	NM_129311, AT2G37560.1, NM_201895, AT2G37560.2, AY070386	13402008	6.62	7.64	-2.02	0.031951	0.19132
13402007	ORC2	origin recognition complex subunit 2	2	15758645 - 15761262	NM_129311, AT2G37560.1, NM_201895, AT2G37560.2, AY070386	13402010	6.06	7.25	-2.28	0.018352	0.14326
13402007	ORC2	origin recognition complex subunit 2	2	15758645 - 15761262	NM_129311, AT2G37560.1, NM_201895, AT2G37560.2, AY070386	13402012	7.17	8.24	-2.11	0.008341	0.094544
13402064	AT2G37760	NAD(P)-linked oxidoreductase-like protein	2	15831854 - 15833920	NM_001084550, NM_001124993, NM_129332, AT2G37760.4, AT2G37760.1, AT2G37760.5, NM_201897, AT2G37760.2, NM_201898, AT2G37760.3, AY059798	13402069	9.64	8.57	2.09	0.008179	0.093697
13402076	AT2G37770	NAD(P)-linked oxidoreductase-like protein	2	15834867 - 15837001	NM_129333, AT2G37770.1, NM_001036428, AT2G37770.2, DQ837654	13402078	6.09	3.37	6.59	0.000501	0.023247
13402076	AT2G37770	NAD(P)-linked oxidoreductase-like protein	2	15834867 - 15837001	NM_129333, AT2G37770.1, NM_001036428, AT2G37770.2, DQ837654	13402085	4.15	2.59	2.96	0.010872	0.108407
13402096	AT2G37820	cysteine/histidine-rich C1 domain-containing protein	2	15847492 - 15848490	NM_129338, AT2G37820.1, BT011219	13402098	5.86	7.03	-2.25	0.002663	0.052362
13402182	AT3G51140	hypothetical protein	2	15916817 - 15916889	NM_114974, AT3G51140.1	13402183	8.1	6.23	3.65	0.000971	0.031977
13402333	AT2G38390	peroxidase 23	2	16079681 - 16081509	NM_129395, AT2G38390.1, AY099555	13402334	4.55	6.37	-3.54	0.022645	0.160134
13402333	AT2G38390	peroxidase 23	2	16079681 - 16081509	NM_129395, AT2G38390.1, AY099555	13402339	7.5	8.95	-2.73	0.00027	0.017388
13402436	AT2G38600	HAD superfamily, subfamily IIIB acid phosphatase	2	16145907 - 16146857	NM_129417, AT2G38600.1	13402437	8.11	6.76	2.55	0.002379	0.049366
13402436	AT2G38600	HAD superfamily, subfamily IIIB acid phosphatase	2	16145907 - 16146857	NM_129417, AT2G38600.1	13402438	7.69	5.99	3.24	0.001869	0.044
13402436	AT2G38600	HAD superfamily, subfamily IIIB acid phosphatase	2	16145907 - 16146857	NM_129417, AT2G38600.1	13402439	7.89	6.49	2.64	0.000817	0.029401
13402440	CDKB1;2	cyclin-dependent kinase B1-2	2	16152505 - 16154086	NM_129419, AT2G38620.1, NM_001036430, AT2G38620.2	13402448	5.88	7.11	-2.34	0.031214	0.18882
13402524	AT2G38820	hypothetical protein	2	16221836 - 16223662	NM_201907, AT2G38820.2, NM_129439, AT2G38820.1, AY059934	13402529	8.12	6.97	2.21	0.000955	0.031704
13402643	AT2G39030	acyl-CoA N-acyltransferases-like protein	2	16298227 - 16299202	NM_129460, AT2G39030.1	13402644	8.59	6.05	5.84	1e-06	0.003276
13402643	AT2G39030	acyl-CoA N-acyltransferases-like protein	2	16298227 - 16299202	NM_129460, AT2G39030.1	13402645	5.01	3.98	2.04	0.003708	0.06208
13402646	AT2G39050	hydroxyproline-rich glycoprotein-like protein	2	16303403 - 16305629	NM_129462, AT2G39050.1, AF411801	13402647	8.75	7.66	2.13	3e-05	0.007946
13402646	AT2G39050	hydroxyproline-rich glycoprotein-like protein	2	16303403 - 16305629	NM_129462, AT2G39050.1, AF411801	13402648	8.16	6.82	2.54	0.000357	0.019857
13402646	AT2G39050	hydroxyproline-rich glycoprotein-like protein	2	16303403 - 16305629	NM_129462, AT2G39050.1, AF411801	13402649	8.29	6.92	2.58	7.1e-05	0.010279
13402731	AT2G39400	alpha/beta-hydrolase domain-containing protein	2	16452612 - 16454801	NM_129497, AT2G39400.1, AY039950	13402733	10.41	8.75	3.15	0.001011	0.032608
13402731	AT2G39400	alpha/beta-hydrolase domain-containing protein	2	16452612 - 16454801	NM_129497, AT2G39400.1, AY039950	13402734	9.24	7.66	2.97	0.001772	0.042829
13402731	AT2G39400	alpha/beta-hydrolase domain-containing protein	2	16452612 - 16454801	NM_129497, AT2G39400.1, AY039950	13402735	7.77	5.25	5.73	0.000716	0.027718
13402731	AT2G39400	alpha/beta-hydrolase domain-containing protein	2	16452612 - 16454801	NM_129497, AT2G39400.1, AY039950	13402736	10.16	8.49	3.19	7.9e-05	0.010651
13402731	AT2G39400	alpha/beta-hydrolase domain-containing protein	2	16452612 - 16454801	NM_129497, AT2G39400.1, AY039950	13402737	9.07	7.59	2.79	0.017706	0.140519
13402731	AT2G39400	alpha/beta-hydrolase domain-containing protein	2	16452612 - 16454801	NM_129497, AT2G39400.1, AY039950	13402738	8.45	7.44	2.01	0.014033	0.124025
13402731	AT2G39400	alpha/beta-hydrolase domain-containing protein	2	16452612 - 16454801	NM_129497, AT2G39400.1, AY039950	13402739	5.64	4.23	2.67	0.022429	0.159368
13402794	PGGT-I	geranylgeranyl transferase type-1 subunit beta	2	16501623 - 16504304	NM_129513, AT2G39550.1, BT002465	13402807	5.97	4.03	3.83	0.036721	0.205737
13402865	RTFL8	protein rotundifolia like 8	2	16556856 - 16557577	NM_129527, AT2G39705.1, AK117621	13402868	7.4	6.38	2.03	0.03534	0.201929
13402876	AT2G39740	Nucleotidyltransferase family protein	2	16575752 - 16579120	NM_129532, AT2G39740.1, BT015881	13402877	7.57	8.58	-2.02	0.045007	0.228778
13402887	BPM3	BTB/POZ and MATH domain-containing protein	2	16583073 - 16586252	NM_129534, AT2G39760.1, NM_001036439, AT2G39760.2, AK316691	13402892	6.11	5.02	2.12	0.004388	0.067787
13402948	AT2G39850	subtilisin-like serine protease	2	16630473 - 16634253	NM_129544, AT2G39850.1	13402953	4.85	5.95	-2.15	0.018376	0.143373
13403058	NRPD1B	nuclear RNA polymerase D1B	2	16714494 - 16723583	NM_129561, AT2G40030.1, AY927744	13403071	4.87	6.51	-3.1	0.037971	0.209264
13403131	CZF1	zinc finger CCCH domain-containing protein 29	2	16772073 - 16774657	NM_129572, AT2G40140.1, NM_001036440, AT2G40140.2, AY093016	13403132	4.66	3.49	2.24	0.037152	0.206869
13403144	TBL30	hypothetical protein	2	16777390 - 16779408	NM_129574, AT2G40160.1, NM_001202791, AT2G40160.2, AY056791	13403149	6.51	7.78	-2.41	0.00452	0.068835
13403201	TBL33	protein trichome birefringence-like 33	2	16840147 - 16842282	NM_129592, AT2G40320.1	13403202	5.02	6.2	-2.27	0.019362	0.147549
13403201	TBL33	protein trichome birefringence-like 33	2	16840147 - 16842282	NM_129592, AT2G40320.1	13403203	7.51	8.86	-2.54	0.002196	0.047453
13403201	TBL33	protein trichome birefringence-like 33	2	16840147 - 16842282	NM_129592, AT2G40320.1	13403206	6.75	8.19	-2.72	0.011905	0.113847
13403201	TBL33	protein trichome birefringence-like 33	2	16840147 - 16842282	NM_129592, AT2G40320.1	13403207	8.32	9.42	-2.15	0.005461	0.075963
13403201	TBL33	protein trichome birefringence-like 33	2	16840147 - 16842282	NM_129592, AT2G40320.1	13403208	6.81	8.61	-3.49	0.006303	0.081928
13403475	CYSA	cysteine proteinase inhibitor 3	2	17057402 - 17058122	NM_129651, AT2G40880.1, AY150484	13403479	3.22	1.97	2.38	0.022616	0.160056
13403624	PIP5K5	phosphatidylinositol-4-phosphate 5-kinase 5	2	17173413 - 17176807	NM_129686, AT2G41210.1, AF260903	13403626	5.86	3.95	3.76	0.005858	0.078917
13403667	AT2G41231, AT2G41230	hypothetical protein	2	17195292 - 17195915	NM_001202797, AT2G41231.2, NM_180017, AT2G41230.1, NM_001202796, AT2G41231.1, AY091149	13403669	7.9	6.61	2.45	0.003546	0.060524
13403718	AT2G41380	S-adenosyl-L-methionine-dependent methyltransferase-like protein	2	17251941 - 17253057	NM_129701, AT2G41380.1, AY072367	13403719	10.38	9.13	2.39	3.7e-05	0.008405
13403718	AT2G41380	S-adenosyl-L-methionine-dependent methyltransferase-like protein	2	17251941 - 17253057	NM_129701, AT2G41380.1, AY072367	13403720	8.94	7.89	2.07	0.000184	0.014705
13403761	AT2G41450	N-acetyltransferase	2	17278158 - 17281830	NM_001125026, AT2G41450.2, NM_129708, AT2G41450.1	13403768	3.99	5.76	-3.41	0.021135	0.15471
13403761	AT2G41450	N-acetyltransferase	2	17278158 - 17281830	NM_001125026, AT2G41450.2, NM_129708, AT2G41450.1	13403773	4.95	6.22	-2.41	0.036917	0.206244
13403895	AT2G41730	hypothetical protein	2	17409463 - 17409937	NM_129737, AT2G41730.1, AK117561	13403896	8.69	6.53	4.49	0.002767	0.053363
13403955	AT2G41990	hypothetical protein	2	17527257 - 17528937	NM_129763, AT2G41990.1, BT024714	13403957	6.18	7.31	-2.18	0.025325	0.169225
13404074	AT2G42320	nucleolar protein gar2-like protein	2	17627342 - 17630797	NM_001036454, NM_129794, AT2G42320.2, AT2G42320.1	13404077	5.69	6.78	-2.12	0.03709	0.206658
13404103			2	17660778 - 17660848		13404104	7.42	5.63	3.44	0.000326	0.01892
13404135	TTL3	tetratricopetide-repeat thioredoxin-like 3	2	17728715 - 17731718	NM_129819, AT2G42580.1, AF367321	13404141	5.85	7.13	-2.44	0.004905	0.071866
13404145	LSH10	hypothetical protein	2	17747917 - 17750440	NM_129822, NM_180043, AT2G42610.1, AT2G42610.2, AK118714	13404148	8.41	7.12	2.44	6e-06	0.00531
13404234	CYP718	cytochrome P450, family 718	2	17831655 - 17833432	NM_129846, AT2G42850.1, BT026377	13404235	4.12	5.2	-2.12	0.002464	0.05031
13404307	PIF4	transcription factor PIF4	2	17886427 - 17889050	NM_129862, NM_180050, AT2G43010.1, AT2G43010.2, AK316898	13404311	5.86	4.62	2.35	0.048784	0.239128
13404360	IPMI2	isopropylmalate isomerase 2	2	17920660 - 17921689	NM_129871, AT2G43100.1, AY060594	13404362	7.65	8.7	-2.08	0.000828	0.029594
13404378	AT2G43120	pirin-like protein	2	17927264 - 17928984	NM_180054, AT2G43120.1, AK228809	13404383	10.37	9.24	2.2	0.004076	0.065187
13404439	AT2G43220	cysteine/histidine-rich C1 domain-containing protein	2	17964219 - 17966211	NM_129884, AT2G43220.1	13404442	4.39	6.27	-3.66	0.000212	0.015558
13404443	AT2G43230	protein kinase domain-containing protein	2	17966251 - 17968726	NM_001202811, AT2G43230.2, NM_129885, AT2G43230.1, AY054533	13404449	5.8	2.82	7.91	0.006406	0.082648
13404495	ETFQO	electron-transferring-flavoprotein dehydrogenase	2	18021180 - 18025292	NM_129901, AT2G43400.1	13404508	10.35	9.33	2.02	0.007958	0.092451
13404495	ETFQO	electron-transferring-flavoprotein dehydrogenase	2	18021180 - 18025292	NM_129901, AT2G43400.1	13404509	10.35	9.23	2.17	0.011999	0.114255
13404495	ETFQO	electron-transferring-flavoprotein dehydrogenase	2	18021180 - 18025292	NM_129901, AT2G43400.1	13404515	7.16	6.04	2.17	0.038417	0.210711
13404525	AT2G43480	peroxidase	2	18053002 - 18054387	NM_129909, AT2G43480.1	13404526	7.23	8.44	-2.32	0.002737	0.053109
13404525	AT2G43480	peroxidase	2	18053002 - 18054387	NM_129909, AT2G43480.1	13404527	8.21	9.57	-2.57	0.000199	0.015109
13404525	AT2G43480	peroxidase	2	18053002 - 18054387	NM_129909, AT2G43480.1	13404528	8.44	9.58	-2.21	8.4e-05	0.010925
13404525	AT2G43480	peroxidase	2	18053002 - 18054387	NM_129909, AT2G43480.1	13404529	7.62	8.74	-2.17	0.000847	0.029879
13404531	AT2G43500	RWP-RK domain-containing protein	2	18061925 - 18066639	NM_129911, NM_001161101, AT2G43500.1, AT2G43500.2	13404532	6.34	4.6	3.34	0.013887	0.123303
13404531	AT2G43500	RWP-RK domain-containing protein	2	18061925 - 18066639	NM_129911, NM_001161101, AT2G43500.1, AT2G43500.2	13404533	9.46	7.9	2.94	0.000485	0.022881
13404531	AT2G43500	RWP-RK domain-containing protein	2	18061925 - 18066639	NM_129911, NM_001161101, AT2G43500.1, AT2G43500.2	13404534	9.62	8.19	2.7	0.001434	0.038636
13404531	AT2G43500	RWP-RK domain-containing protein	2	18061925 - 18066639	NM_129911, NM_001161101, AT2G43500.1, AT2G43500.2	13404535	8.09	6.76	2.51	0.00286	0.054392
13404531	AT2G43500	RWP-RK domain-containing protein	2	18061925 - 18066639	NM_129911, NM_001161101, AT2G43500.1, AT2G43500.2	13404536	8.55	6.91	3.11	0.004456	0.068407
13404531	AT2G43500	RWP-RK domain-containing protein	2	18061925 - 18066639	NM_129911, NM_001161101, AT2G43500.1, AT2G43500.2	13404538	8.36	6.69	3.17	0.00017	0.014343
13404531	AT2G43500	RWP-RK domain-containing protein	2	18061925 - 18066639	NM_129911, NM_001161101, AT2G43500.1, AT2G43500.2	13404539	8.24	6.88	2.57	0.010894	0.108533
13404541	TI1	defensin-like protein 195	2	18067172 - 18067802	NM_129912, AT2G43510.1, AY050789	13404542	10.77	8.08	6.45	8.2e-05	0.01083
13404541	TI1	defensin-like protein 195	2	18067172 - 18067802	NM_129912, AT2G43510.1, AY050789	13404543	12.89	10.72	4.51	1e-06	0.003276
13404541	TI1	defensin-like protein 195	2	18067172 - 18067802	NM_129912, AT2G43510.1, AY050789	13404544	9.96	7.4	5.89	4.3e-05	0.008962
13404711	AT2G44065	ribosomal protein L2-like protein	2	18228473 - 18231407	NM_201956, AT2G44065.2, NM_129969, AT2G44065.1, AY063831	13404713	3.31	4.76	-2.73	0.045565	0.230388
13404769	EDE1	hypothetical protein	2	18272191 - 18274497	NM_129982, AT2G44190.1, BT022041	13404776	5.13	6.65	-2.86	0.002824	0.053974
13404788	AT2G44210	hypothetical protein	2	18280623 - 18282876	NM_001036461, AT2G44210.2, NM_129985, AT2G44210.1, AK317188	13404789	6.08	4.02	4.17	0.017337	0.138825
13404901	BGLU28	beta glucosidase 28	2	18346439 - 18349966	NM_180085, AT2G44460.1, BT023443	13404902	10.48	5.65	28.41	0.000588	0.025008
13404901	BGLU28	beta glucosidase 28	2	18346439 - 18349966	NM_180085, AT2G44460.1, BT023443	13404906	11.63	7.23	21.1	5.62e-07	0.003032
13404901	BGLU28	beta glucosidase 28	2	18346439 - 18349966	NM_180085, AT2G44460.1, BT023443	13404907	11.96	6.45	45.34	6.8e-05	0.010194
13404901	BGLU28	beta glucosidase 28	2	18346439 - 18349966	NM_180085, AT2G44460.1, BT023443	13404908	12.56	7.63	30.49	0.000134	0.013075
13404901	BGLU28	beta glucosidase 28	2	18346439 - 18349966	NM_180085, AT2G44460.1, BT023443	13404909	13.28	9.1	18.06	5e-06	0.004974
13404901	BGLU28	beta glucosidase 28	2	18346439 - 18349966	NM_180085, AT2G44460.1, BT023443	13404910	13.23	8.85	20.87	6e-06	0.00531
13404901	BGLU28	beta glucosidase 28	2	18346439 - 18349966	NM_180085, AT2G44460.1, BT023443	13404913	10.3	5.97	20.09	4e-06	0.004827
13404901	BGLU28	beta glucosidase 28	2	18346439 - 18349966	NM_180085, AT2G44460.1, BT023443	13404914	5.95	2.85	8.55	0.000429	0.021663
13404915	BGLU29	beta glucosidase 29	2	18354186 - 18358679	NM_001125052, NM_001084587, AT2G44470.2, AT2G44470.3, NM_180086, AT2G44470.1, AK118055	13404916	5.07	3.28	3.44	0.023841	0.164404
13405081	AT2G44800	2-oxoglutarate (2OG) and Fe(II)-dependent oxygenase-like protein	2	18466820 - 18468551	NM_130044, AT2G44800.1	13405083	6.23	4.25	3.94	0.000104	0.011698
13405106	AT2G44850	hypothetical protein	2	18498672 - 18500879	NM_001161108, AT2G44850.2, NM_130049, AT2G44850.1	13405107	4.82	6.29	-2.76	0.019487	0.148123
13405204	EXPB4	expansin B4	2	18599501 - 18601339	NM_130074, AT2G45110.1	13405207	4.85	6.18	-2.5	0.048729	0.23898
13405215	SPX3	SPX domain-containing protein 3	2	18606410 - 18607853	NM_130076, AT2G45130.1, BT020235	13405217	5.85	4.74	2.17	0.016384	0.134675
13405215	SPX3	SPX domain-containing protein 3	2	18606410 - 18607853	NM_130076, AT2G45130.1, BT020235	13405219	5.01	3.33	3.21	0.0368	0.205973
13405238	CDS4	cytidinediphosphate diacylglycerol synthase 4	2	18613305 - 18615717	NM_201962, AT2G45150.2, NM_130078, AT2G45150.1, NM_201963, AT2G45150.3, AK316876	13405247	2.47	4.7	-4.7	0.04642	0.232871
13405310	RAD51C	DNA repair protein RAD51-like 3	2	18670009 - 18672277	NM_130091, AT2G45280.1, NM_001202820, AT2G45280.2, AB062456	13405312	5.32	6.43	-2.16	0.032764	0.19388
13405343	GAE4	UDP-D-glucuronate 4-epimerase 4	2	18682081 - 18684042	NM_130094, AT2G45310.1, BT004225	13405345	6.12	7.38	-2.39	0.001153	0.034703
13405404	AT2G45590	protein kinase-like protein	2	18786658 - 18788988	NM_130121, AT2G45590.1, BT002788	13405407	3.6	4.88	-2.42	0.002772	0.053414
13405514	DTA2	downstream target of AGL15 2	2	18866061 - 18868542	NM_201965, AT2G45830.2, NM_130146, AT2G45830.1, BT011684	13405517	6.53	7.67	-2.22	0.001597	0.040748
13405632	AT2G46100	Nuclear transport factor 2 (NTF2) family protein	2	18953280 - 18954619	NM_001125060, AT2G46100.2, NM_130173, AT2G46100.1, BT014789	13405637	3.32	4.57	-2.37	0.000809	0.029337
13405641			2	18956641 - 18956713		13405642	9.16	7.27	3.7	0.000186	0.014717
13405643	WRKY43	WRKY DNA-binding protein 43	2	18957226 - 18957911	NM_130175, AT2G46130.1, NM_180115, AT2G46130.2, AK117931	13405647	7.95	6.86	2.13	0.023165	0.161992
13405700	BAG6	BCL-2-associated athanogene 6	2	18986133 - 18989947	NM_130187, AT2G46240.1	13405702	11.3	10.14	2.23	0.001603	0.040763
13405747	AT2G46320	Mitochondrial substrate carrier family protein	2	19015813 - 19018491	NM_180121, NM_180120, NM_201969, AT2G46320.1, AT2G46320.2, AT2G46320.3	13405760	7.08	5.54	2.9	0.003377	0.058969
13405765	JAR1	putative auxin-responsive protein	2	19033741 - 19036659	NM_001202828, AT2G46370.4, NM_130200, AT2G46370.1, NM_180122, AT2G46370.2, NM_001084600, AT2G46370.3, AK316746	13405768	6.69	5.55	2.21	0.016083	0.133528
13405878	LAC6	laccase 6	2	19126872 - 19129069	NM_130222, AT2G46570.1	13405881	5.32	6.37	-2.08	0.003133	0.056877
13405943	PRR9	two-component response regulator-like APRR9	2	19232649 - 19235087	NM_130245, NM_201974, AT2G46790.2, AT2G46790.1, AB046953	13405944	6.23	4.32	3.76	0.002291	0.048406
13405943	PRR9	two-component response regulator-like APRR9	2	19232649 - 19235087	NM_130245, NM_201974, AT2G46790.2, AT2G46790.1, AB046953	13405945	7.18	4.35	7.12	0.010286	0.105223
13405943	PRR9	two-component response regulator-like APRR9	2	19232649 - 19235087	NM_130245, NM_201974, AT2G46790.2, AT2G46790.1, AB046953	13405946	7.13	4.63	5.67	0.001483	0.039266
13405943	PRR9	two-component response regulator-like APRR9	2	19232649 - 19235087	NM_130245, NM_201974, AT2G46790.2, AT2G46790.1, AB046953	13405947	5.75	3.38	5.18	0.029712	0.183975
13405943	PRR9	two-component response regulator-like APRR9	2	19232649 - 19235087	NM_130245, NM_201974, AT2G46790.2, AT2G46790.1, AB046953	13405948	8.59	6.74	3.6	0.003773	0.062649
13405943	PRR9	two-component response regulator-like APRR9	2	19232649 - 19235087	NM_130245, NM_201974, AT2G46790.2, AT2G46790.1, AB046953	13405949	6.88	4.77	4.32	0.00401	0.064704
13406076	MYB2	myb domain protein 2	2	19376202 - 19377531	NM_130287, AT2G47190.1, AK229140	13406078	10.67	9.62	2.07	0.000172	0.014413
13406111	DUF6	hypothetical protein	2	19387020 - 19390234	NM_001202840, AT2G47230.2, NM_130291, AT2G47230.1	13406118	4.42	3.33	2.12	0.01112	0.109737
13406123	LACS1	long chain acyl-CoA synthetase 1	2	19392558 - 19397831	NM_001036477, AT2G47240.2, NM_130292, AT2G47240.1, AK317315	13406124	5.42	2.67	6.71	0.004645	0.069744
13406123	LACS1	long chain acyl-CoA synthetase 1	2	19392558 - 19397831	NM_001036477, AT2G47240.2, NM_130292, AT2G47240.1, AK317315	13406132	4.39	6.18	-3.47	0.030421	0.186303
13406152	AT2G47300	ribonuclease P	2	19418471 - 19422241	NM_001084603, NM_001084604, AT2G47300.2, AT2G47300.3	13406157	5.04	6.12	-2.11	0.00588	0.079027
13406291	AT2G47500	putative kinesin heavy chain	2	19492995 - 19498160	NM_180144, AT2G47500.1	13406292	6.76	8.17	-2.65	0.013498	0.1215
13406291	AT2G47500	putative kinesin heavy chain	2	19492995 - 19498160	NM_180144, AT2G47500.1	13406293	6.94	8.02	-2.11	0.000994	0.032355
13406422	MRP4	ABC transporter C family member 4	2	19574864 - 19580599	NM_130347, AT2G47800.1, AF243509	13406434	8.13	7.03	2.14	0.018361	0.14329
13406466	AT2G47870	putative glutaredoxin-C12	2	19603339 - 19603650	NM_130354, AT2G47870.1, FJ611905	13406467	6.08	7.18	-2.13	0.00196	0.044823
13406675	BAT1	bidirectional amino acid transporter 1	2	102194 - 104549	NM_201658, AT2G01170.2, NM_126178, AT2G01170.1, AF019637	13406686	5	6.12	-2.18	0.046577	0.233393
13406891	AT2G01610	invertase/pectin methylesterase inhibitor-like protein	2	273917 - 274820	NM_126222, AT2G01610.1, BT030064	13406893	7.82	6.77	2.06	0.003881	0.063548
13407015	PAP7	purple acid phosphatase 7	2	391423 - 394032	NM_126249, AT2G01880.1, AF492659	13407018	10.03	11.23	-2.3	0.000205	0.015297
13407015	PAP7	purple acid phosphatase 7	2	391423 - 394032	NM_126249, AT2G01880.1, AF492659	13407019	10.26	11.28	-2.04	0.001014	0.032663
13407015	PAP7	purple acid phosphatase 7	2	391423 - 394032	NM_126249, AT2G01880.1, AF492659	13407020	9.5	10.63	-2.2	0.000632	0.026067
13407015	PAP7	purple acid phosphatase 7	2	391423 - 394032	NM_126249, AT2G01880.1, AF492659	13407021	8.13	9.41	-2.42	0.002469	0.050364
13407015	PAP7	purple acid phosphatase 7	2	391423 - 394032	NM_126249, AT2G01880.1, AF492659	13407022	9.04	10.28	-2.36	5.3e-05	0.009504
13407015	PAP7	purple acid phosphatase 7	2	391423 - 394032	NM_126249, AT2G01880.1, AF492659	13407023	9.81	10.91	-2.14	0.00015	0.013682
13407015	PAP7	purple acid phosphatase 7	2	391423 - 394032	NM_126249, AT2G01880.1, AF492659	13407024	4.34	6.7	-5.14	0.001322	0.037052
13407045	BPC1	basic pentacysteine1	2	427117 - 428839	NM_201669, NM_126254, AT2G01930.2, AT2G01930.1, AK317471	13407046	4.51	3.36	2.23	0.008198	0.093801
13407070	GAD3	glutamate decarboxylase 3	2	469370 - 472070	NM_126261, AT2G02000.1, AK118125	13407074	6.14	7.17	-2.04	0.010327	0.105392
13407070	GAD3	glutamate decarboxylase 3	2	469370 - 472070	NM_126261, AT2G02000.1, AK118125	13407076	7.26	8.27	-2.01	0.000789	0.029021
13407078	GAD4	glutamate decarboxylase 4	2	474165 - 476594	NM_126262, AT2G02010.1, AF361836	13407079	5.93	4.74	2.28	0.021246	0.155043
13407078	GAD4	glutamate decarboxylase 4	2	474165 - 476594	NM_126262, AT2G02010.1, AF361836	13407080	10.57	8.95	3.05	0.0001	0.011558
13407078	GAD4	glutamate decarboxylase 4	2	474165 - 476594	NM_126262, AT2G02010.1, AF361836	13407081	9.67	8.46	2.33	0.002056	0.045917
13407078	GAD4	glutamate decarboxylase 4	2	474165 - 476594	NM_126262, AT2G02010.1, AF361836	13407082	10.9	9.47	2.69	0.001169	0.034926
13407078	GAD4	glutamate decarboxylase 4	2	474165 - 476594	NM_126262, AT2G02010.1, AF361836	13407084	11.88	10.57	2.48	9.1e-05	0.011244
13407078	GAD4	glutamate decarboxylase 4	2	474165 - 476594	NM_126262, AT2G02010.1, AF361836	13407085	7.39	5.82	2.96	0.008365	0.094678
13407158	PP2-B7	F-box protein PP2-B7	2	610428 - 611843	NM_126290, AT2G02320.1	13407160	7.02	5.56	2.75	0.000684	0.027135
13407158	PP2-B7	F-box protein PP2-B7	2	610428 - 611843	NM_126290, AT2G02320.1	13407161	7.13	5.86	2.41	0.003712	0.062095
13407158	PP2-B7	F-box protein PP2-B7	2	610428 - 611843	NM_126290, AT2G02320.1	13407162	8.91	7.74	2.26	0.005216	0.074096
13407163	PP2-B8	putative F-box protein PP2-B8	2	616088 - 617274	NM_126291, AT2G02340.1	13407166	9.1	7.98	2.18	0.000274	0.017471
13407268	AT2G02780	leucine-rich repeat protein kinase-like protein	2	781847 - 784646	NM_126333, AT2G02780.1	13407276	8.57	9.78	-2.31	5.5e-05	0.009647
13407343	GSTF3	glutathione S-transferase 16	2	851164 - 852222	NM_126346, AT2G02930.1	13407344	10.17	7.75	5.36	2e-06	0.003958
13407343	GSTF3	glutathione S-transferase 16	2	851164 - 852222	NM_126346, AT2G02930.1	13407347	6.16	4.25	3.75	0.000929	0.031352
13407392	EXPA15	expansin A15	2	916854 - 918643	NM_126361, AT2G03090.1, AY510271	13407396	10	11.29	-2.44	4.7e-05	0.009181
13407392	EXPA15	expansin A15	2	916854 - 918643	NM_126361, AT2G03090.1, AY510271	13407397	5.34	6.7	-2.57	0.018912	0.145593
13407481	AT2G03360	Glycosyltransferase family 61 protein	2	1022287 - 1024391	NM_001124784, AT2G03360.2, NM_126387, AT2G03360.1	13407482	8.71	7.55	2.23	0.000933	0.031392
13407481	AT2G03360	Glycosyltransferase family 61 protein	2	1022287 - 1024391	NM_001124784, AT2G03360.2, NM_126387, AT2G03360.1	13407483	10.25	9.21	2.06	0.000514	0.023557
13407558			2	1113984 - 1114055		13407559	8.23	6.4	3.55	0.000547	0.024306
13407627	TX1	MATE efflux family protein	2	1334512 - 1336489	NM_126443, AT2G04040.1, BT022022	13407633	7.29	5.17	4.33	0.013914	0.123418
13407634	AT2G04050	MATE efflux family protein	2	1337386 - 1339270	NM_126444, AT2G04050.1	13407637	7.3	4.9	5.27	0.001884	0.044125
13407843	AT2G04750	actin binding calponin homology domain-containing protein	2	1659762 - 1662748	NM_126505, AT2G04750.1	13407856	4.85	3.49	2.57	0.022864	0.160897
13407923	LHCB2.1	photosystem II light harvesting complex protein 2.1	2	1823240 - 1824425	NM_126540, AT2G05100.1, AY052275	13407927	3.88	2.88	2.01	0.013268	0.120332
13407943	AT2G05160	zinc finger CCCH domain-containing protein 18	2	1858543 - 1861895	NM_126543, AT2G05160.1	13407946	4.54	6.43	-3.72	0.010819	0.108145
13407943	AT2G05160	zinc finger CCCH domain-containing protein 18	2	1858543 - 1861895	NM_126543, AT2G05160.1	13407950	4.52	6	-2.8	0.002273	0.048241
13408180	AT2G07000	hypothetical protein	2	2901870 - 2902290	NM_126676, AT2G07000.1	13408181	3.28	1.95	2.52	0.005035	0.072812
13408764	CYP705A13	cytochrome P450, family 705, subfamily A, polypeptide 13	2	5934556 - 5936371	NM_126982, AT2G14100.1	13408767	8.26	9.32	-2.09	0.002608	0.051837
13408853	AT2G14510	Leucine-rich repeat protein kinase family protein	2	6171133 - 6175052	NM_127014, AT2G14510.1	13408854	6.43	7.61	-2.26	0.022884	0.160992
13408853	AT2G14510	Leucine-rich repeat protein kinase family protein	2	6171133 - 6175052	NM_127014, AT2G14510.1	13408861	3.74	5.87	-4.38	0.028498	0.180105
13408864	AT2G14520	CBS and transporter associated domain-containing protein	2	6182193 - 6184648	NM_127015, AT2G14520.1	13408865	8.45	7.4	2.07	0.004234	0.066525
13408864	AT2G14520	CBS and transporter associated domain-containing protein	2	6182193 - 6184648	NM_127015, AT2G14520.1	13408870	8.58	7.49	2.12	0.03194	0.191306
13408864	AT2G14520	CBS and transporter associated domain-containing protein	2	6182193 - 6184648	NM_127015, AT2G14520.1	13408873	9.21	8.12	2.12	0.034525	0.199536
13408919	AT2G14760	transcription factor bHLH84	2	6321587 - 6323397	NM_001202598, AT2G14760.3, NM_127040, AT2G14760.1, NM_001124846, AT2G14760.2, DQ446497	13408928	2.06	3.23	-2.25	0.031192	0.188766
13408959	AT2G15000	hypothetical protein	2	6480917 - 6482420	NM_001084424, AT2G15000.5, NM_001084423, NM_127062, AT2G15000.4, AT2G15000.2, NM_001084422, AT2G15000.3, NM_179625, AT2G15000.1, BT024541	13408966	5.4	4.24	2.24	0.014028	0.124023
13408974	AT2G15110	hypothetical protein	2	6554847 - 6557168	NM_127073, AT2G15110.1	13408976	3.65	2.43	2.35	0.049743	0.241677
13409006	AT2G15320	leucine-rich repeat-containing protein	2	6666316 - 6667704	NM_127092, AT2G15320.1, AY050836	13409009	5.42	4.09	2.51	0.006145	0.080921
13409026	FUT5	xyloglucan fucosyltransferase	2	6698100 - 6699783	NM_127097, AT2G15370.1	13409027	6.07	7.49	-2.67	0.005644	0.077333
13409084	AT2G15780	Plastocyanin-like domain-containing protein	2	6873545 - 6874741	NM_127140, AT2G15780.1, AF410284	13409085	6.33	4.62	3.28	4.4e-05	0.008979
13409084	AT2G15780	Plastocyanin-like domain-containing protein	2	6873545 - 6874741	NM_127140, AT2G15780.1, AF410284	13409086	8.2	6.93	2.41	0.001474	0.039177
13409084	AT2G15780	Plastocyanin-like domain-containing protein	2	6873545 - 6874741	NM_127140, AT2G15780.1, AF410284	13409087	11.52	10.4	2.18	1.5e-05	0.006666
13409116	AT2G15880	Pollen-specific leucine-rich repeat extensin-like protein 3	2	6918039 - 6920319	NM_127148, AT2G15880.1	13409118	7.96	6.47	2.82	0.001827	0.043535
13409119	MEE14	maternal effect embryo arrest 14 protein	2	6920369 - 6922025	NM_127149, AT2G15890.1, NM_001084426, AT2G15890.2, AF324713	13409120	10.8	9.66	2.19	0.002078	0.046107
13409210	AT2G16250	putative LRR receptor-like serine/threonine-protein kinase	2	7039682 - 7042933	NM_127181, AT2G16250.1	13409212	6.52	7.53	-2.01	0.004757	0.070695
13409398	BGAL13	beta-galactosidase 13	2	7261830 - 7266167	NM_127225, AT2G16730.1	13409402	5.97	4.89	2.11	0.004291	0.066935
13409529	SSP	putative inactive receptor-like kinase SSP	2	7435088 - 7437298	NM_127264, AT2G17090.1	13409538	5.44	4.38	2.09	0.017251	0.138475
13409675	EMB2763, AT2G17500	exosome complex exonuclease DIS3/RRP44, auxin efflux carrier-like protein	2	7609236 - 7616342	NM_001202612, AT2G17510.2, NM_127305, AT2G17510.1, NM_201750, NM_001036286, AT2G17500.3, AT2G17500.4, AY057479	13409676	8.01	6.05	3.89	0.020203	0.151052
13409730	AT2G17590	cysteine/histidine-rich C1 domain-containing protein	2	7651130 - 7653180	NM_127313, AT2G17590.1	13409732	4.33	5.51	-2.26	0.000574	0.024816
13409783	MCA2	PLAC8 domain-containing protein	2	7724885 - 7727404	NM_127332, AT2G17780.1, NM_001036289, NM_001036290, AT2G17780.2, AT2G17780.3, NM_001036291, AT2G17780.4, AB196961	13409788	4.87	6.61	-3.34	6.9e-05	0.010242
13409783	MCA2	PLAC8 domain-containing protein	2	7724885 - 7727404	NM_127332, AT2G17780.1, NM_001036289, NM_001036290, AT2G17780.2, AT2G17780.3, NM_001036291, AT2G17780.4, AB196961	13409789	4.65	6.69	-4.11	0.013856	0.123192
13409824	AT2G17850	senescence-associated family protein	2	7760005 - 7760822	NM_127339, AT2G17850.1	13409825	10.62	9.15	2.77	0.000103	0.01169
13409824	AT2G17850	senescence-associated family protein	2	7760005 - 7760822	NM_127339, AT2G17850.1	13409826	10	8.22	3.42	6.1e-05	0.009868
13409824	AT2G17850	senescence-associated family protein	2	7760005 - 7760822	NM_127339, AT2G17850.1	13409827	9.43	8.06	2.58	0.002217	0.047652
13409824	AT2G17850	senescence-associated family protein	2	7760005 - 7760822	NM_127339, AT2G17850.1	13409828	11.53	10.24	2.45	2.1e-05	0.007413
13409824	AT2G17850	senescence-associated family protein	2	7760005 - 7760822	NM_127339, AT2G17850.1	13409829	6.53	3.87	6.33	0.008061	0.093071
13410021	AT2G18300	transcription factor bHLH64	2	7952442 - 7954739	NM_001202619, AT2G18300.3, NM_127388, NM_179645, AT2G18300.1, AT2G18300.2, AF412099	13410027	3.19	5.4	-4.63	0.028147	0.179095
13410021	AT2G18300	transcription factor bHLH64	2	7952442 - 7954739	NM_001202619, AT2G18300.3, NM_127388, NM_179645, AT2G18300.1, AT2G18300.2, AF412099	13410031	4.44	5.63	-2.28	0.022085	0.158121
13410063	SDH1-2	succinate dehydrogenase [ubiquinone] flavoprotein subunit 2	2	7997392 - 8000804	NM_127401, AT2G18450.1, AK119142	13410065	8.56	9.69	-2.18	0.001278	0.036434
13410063	SDH1-2	succinate dehydrogenase [ubiquinone] flavoprotein subunit 2	2	7997392 - 8000804	NM_127401, AT2G18450.1, AK119142	13410067	8.04	9.47	-2.68	0.000232	0.016251
13410089	PERK4	roline-rich extensin-like receptor kinase 4	2	8005285 - 8008052	NM_127403, AT2G18470.1	13410092	2.79	3.89	-2.14	0.047919	0.237006
13410099	AT2G18480	putative polyol transporter 3	2	8009323 - 8011255	NM_127404, AT2G18480.1	13410100	5.67	2.81	7.22	0.003563	0.060656
13410099	AT2G18480	putative polyol transporter 3	2	8009323 - 8011255	NM_127404, AT2G18480.1	13410101	7.49	4.53	7.78	7.2e-05	0.010326
13410099	AT2G18480	putative polyol transporter 3	2	8009323 - 8011255	NM_127404, AT2G18480.1	13410102	7.71	5.32	5.25	0.000121	0.012448
13410239	SLP3	subtilisin-like serine protease 3	2	8314005 - 8318596	NM_127474, AT2G19170.1, AY051009	13410240	2.08	5.12	-8.23	0.03208	0.191657
13410239	SLP3	subtilisin-like serine protease 3	2	8314005 - 8318596	NM_127474, AT2G19170.1, AY051009	13410251	6.71	7.82	-2.17	0.002363	0.049147
13410252	FRK1	senescence-induced receptor-like serine/threonine-protein kinase	2	8326049 - 8329944	NM_127476, AT2G19190.1, AF486619	13410256	2.58	3.63	-2.06	0.002031	0.045636
13410252	FRK1	senescence-induced receptor-like serine/threonine-protein kinase	2	8326049 - 8329944	NM_127476, AT2G19190.1, AF486619	13410263	7.09	6.08	2.02	0.003554	0.060585
13410267	AT2G19210	putative receptor-like protein kinase	2	8335639 - 8339307	NM_127478, AT2G19210.1	13410274	4.23	3.14	2.13	0.036721	0.205737
13410267	AT2G19210	putative receptor-like protein kinase	2	8335639 - 8339307	NM_127478, AT2G19210.1	13410278	3.43	4.8	-2.58	0.000585	0.024973
13410316	AT2G19310	HSP20-like chaperone	2	8369794 - 8370406	NM_127488, AT2G19310.1, AY063873	13410317	8.38	7.03	2.56	0.001096	0.033895
13410316	AT2G19310	HSP20-like chaperone	2	8369794 - 8370406	NM_127488, AT2G19310.1, AY063873	13410318	9.4	8.11	2.43	0.000354	0.019781
13410394	CKX2	cytokinin dehydrogenase 2	2	8444204 - 8447355	NM_127508, AT2G19500.1, BT004107	13410397	5.15	3.34	3.51	0.010746	0.107691
13410394	CKX2	cytokinin dehydrogenase 2	2	8444204 - 8447355	NM_127508, AT2G19500.1, BT004107	13410398	6.17	3.68	5.64	0.002891	0.054714
13410394	CKX2	cytokinin dehydrogenase 2	2	8444204 - 8447355	NM_127508, AT2G19500.1, BT004107	13410399	7.94	5.5	5.45	0.00011	0.011921
13410394	CKX2	cytokinin dehydrogenase 2	2	8444204 - 8447355	NM_127508, AT2G19500.1, BT004107	13410400	6.07	4.84	2.36	0.048438	0.238223
13410435	NDL3	N-MYC downregulated-like 3 protein	2	8485991 - 8488720	NM_127520, AT2G19620.1, NM_001084449, AT2G19620.2	13410444	7.18	8.3	-2.18	0.029554	0.18353
13410458	PRMT1A	protein arginine N-methyltransferase 1	2	8499086 - 8501181	NM_127525, AT2G19670.1, AK227449	13410468	4.8	5.9	-2.14	0.022481	0.159555
13410527	NADP-ME1	malate dehydrogenase (oxaloacetate-decarboxylating)(NADP+)	2	8591899 - 8595478	NM_127548, AT2G19900.1, AY062734	13410538	6.02	3.97	4.12	0.004941	0.072147
13410527	NADP-ME1	malate dehydrogenase (oxaloacetate-decarboxylating)(NADP+)	2	8591899 - 8595478	NM_127548, AT2G19900.1, AY062734	13410544	6.13	4.69	2.72	0.033497	0.196318
13410581	AT2G19930	RNA-dependent RNA polymerase-like protein	2	8607340 - 8612441	NM_127551, AT2G19930.1	13410589	5.79	6.83	-2.05	0.016871	0.136956
13410681	AT2G20080	hypothetical protein	2	8662930 - 8665026	NM_127566, AT2G20080.1, NM_201757, AT2G20080.2	13410685	8.74	9.89	-2.22	0.000357	0.019857
13410681	AT2G20080	hypothetical protein	2	8662930 - 8665026	NM_127566, AT2G20080.1, NM_201757, AT2G20080.2	13410686	6.53	7.71	-2.26	0.009493	0.10101
13410681	AT2G20080	hypothetical protein	2	8662930 - 8665026	NM_127566, AT2G20080.1, NM_201757, AT2G20080.2	13410687	8.57	9.91	-2.54	0.000761	0.028554
13410765	AT2G20240, AT2G20230	hypothetical protein, Tetraspanin family protein	2	8727626 - 8730500	NM_127583, AT2G20240.1, NM_127582, AT2G20230.1	13410770	5.28	6.3	-2.03	0.042841	0.22302
13410918	TIM44-1, AT2G20500, AT2G20495	translocase inner membrane subunit 44-1, hypothetical protein	2	8835120 - 8838598	NM_127610, AT2G20510.1, NM_127609, AT2G20500.1, NM_179670, NM_001124879, AT2G20495.1, AT2G20495.2	13410928	3.34	5.02	-3.21	0.000624	0.025894
13410945	AT2G20560	DNAJ heat shock protein-like protein	2	8848130 - 8850010	NM_127616, AT2G20560.1, AY057555	13410946	7.7	6.62	2.1	0.005417	0.075613
13410945	AT2G20560	DNAJ heat shock protein-like protein	2	8848130 - 8850010	NM_127616, AT2G20560.1, AY057555	13410950	5.12	3.86	2.39	0.026879	0.174723
13410956	AT2G20590	reticulon-like protein B17	2	8867117 - 8869256	NM_201759, AT2G20590.2, NM_127620, AT2G20590.1	13410961	7.57	8.7	-2.18	0.014038	0.12405
13410956	AT2G20590	reticulon-like protein B17	2	8867117 - 8869256	NM_201759, AT2G20590.2, NM_127620, AT2G20590.1	13410967	3.95	5.52	-2.97	0.019719	0.149112
13411083	NDB4	NAD(P)H dehydrogenase B4	2	8953252 - 8955761	NM_127645, AT2G20800.1, DQ446535	13411089	2.9	4.9	-4.01	0.006708	0.084719
13411180	MCM10	minichromosome maintenance protein 10	2	9011389 - 9013931	NM_127667, AT2G20980.1	13411181	5.68	7.09	-2.65	0.004705	0.070255
13411180	MCM10	minichromosome maintenance protein 10	2	9011389 - 9013931	NM_127667, AT2G20980.1	13411188	6.24	7.38	-2.2	0.011746	0.112974
13411180	MCM10	minichromosome maintenance protein 10	2	9011389 - 9013931	NM_127667, AT2G20980.1	13411191	6.46	7.63	-2.25	0.003061	0.05629
13411349	XK-1	xylulose kinase-1	2	9137454 - 9140081	NM_201776, NM_127708, AT2G21370.2, AT2G21370.1, AK175657	13411350	3.81	2.31	2.82	0.007194	0.087969
13411398	LEA	dehydrin LEA	2	9206016 - 9207125	NM_127721, AT2G21490.1, AY052342	13411401	6.4	5.09	2.48	0.002458	0.050248
13411412	AT2G21510	DNAJ heat shock N-terminal domain-containing protein	2	9210655 - 9213058	NM_127723, AT2G21510.1, AY085443	13411420	7.02	5.98	2.05	0.035675	0.203049
13411459			2	9270663 - 9270734		13411460	9.03	6.61	5.37	9.2e-05	0.011252
13411492	RAB7A	RAB GTPase-like protein 7A	2	9324633 - 9326321	NM_001124885, NM_127757, AT2G21880.1, AT2G21880.2, AK229492	13411501	2.89	4.48	-3.02	0.025593	0.170142
13411563	EME1B	essential meiotic endonuclease 1B	2	9414839 - 9418668	NM_127782, AT2G22140.1, FJ161970	13411574	3.52	5.94	-5.35	0.030415	0.186284
13411605	MIPS2	inositol-3-phosphate synthase isozyme 2	2	9451605 - 9454094	NM_201780, NM_127790, AT2G22240.1, AT2G22240.2, AY053415	13411610	9.43	8.39	2.06	0.001962	0.044847
13411605	MIPS2	inositol-3-phosphate synthase isozyme 2	2	9451605 - 9454094	NM_201780, NM_127790, AT2G22240.1, AT2G22240.2, AY053415	13411611	9.44	7.92	2.87	0.000287	0.017812
13411605	MIPS2	inositol-3-phosphate synthase isozyme 2	2	9451605 - 9454094	NM_201780, NM_127790, AT2G22240.1, AT2G22240.2, AY053415	13411614	8.25	7.17	2.11	0.000806	0.029304
13411840	SNRK2.9	serine/threonine-protein kinase SRK2J	2	9803492 - 9806700	NM_127867, AT2G23030.1	13411850	8.21	9.34	-2.19	0.012666	0.117469
13411840	SNRK2.9	serine/threonine-protein kinase SRK2J	2	9803492 - 9806700	NM_127867, AT2G23030.1	13411851	3.98	5.77	-3.45	0.011285	0.11065
13411889	AT2G23100	cysteine/histidine-rich C1 domain-containing protein	2	9837120 - 9839736	NM_127874, AT2G23100.1	13411892	5.67	6.87	-2.3	0.020932	0.15394
13411904	NRAMP3	metal transporter Nramp3	2	9856192 - 9858574	NM_127879, AT2G23150.1, AY058203	13411905	8.59	7.42	2.25	0.001086	0.033773
13411904	NRAMP3	metal transporter Nramp3	2	9856192 - 9858574	NM_127879, AT2G23150.1, AY058203	13411906	9.93	8.91	2.03	4.9e-05	0.009254
13412061	MES1	methyl esterase 1	2	10047379 - 10049291	NM_127926, AT2G23620.1, BT014881	13412062	6.15	7.47	-2.5	0.004226	0.066469
13412061	MES1	methyl esterase 1	2	10047379 - 10049291	NM_127926, AT2G23620.1, BT014881	13412063	8.94	10.18	-2.36	1.6e-05	0.006975
13412061	MES1	methyl esterase 1	2	10047379 - 10049291	NM_127926, AT2G23620.1, BT014881	13412064	9.55	10.95	-2.64	6e-06	0.00531
13412061	MES1	methyl esterase 1	2	10047379 - 10049291	NM_127926, AT2G23620.1, BT014881	13412065	10.68	11.93	-2.37	1e-06	0.003353
13412061	MES1	methyl esterase 1	2	10047379 - 10049291	NM_127926, AT2G23620.1, BT014881	13412066	6	7.82	-3.55	0.021355	0.155501
13412067	sks16	protein SKU5 similar 16	2	10052566 - 10055317	NM_127927, AT2G23630.1	13412071	8.02	9.12	-2.15	0.001766	0.042783
13412067	sks16	protein SKU5 similar 16	2	10052566 - 10055317	NM_127927, AT2G23630.1	13412072	7.53	8.67	-2.2	0.003625	0.061321
13412207	AT2G24070	hypothetical protein	2	10231682 - 10235476	NM_001036329, AT2G24070.2, NM_127969, AT2G24070.1	13412210	4.61	6.46	-3.61	0.02327	0.162335
13412517	AT2G24700	B3 domain-containing protein REM10	2	10513016 - 10515411	NM_128031, AT2G24700.1	13412523	3.11	4.14	-2.05	0.004983	0.072418
13412527	GLR2.3	glutamate receptor 2.3	2	10516880 - 10520549	NM_128032, AT2G24710.1	13412528	5.55	6.9	-2.56	0.007907	0.092213
13412527	GLR2.3	glutamate receptor 2.3	2	10516880 - 10520549	NM_128032, AT2G24710.1	13412529	6.03	7.82	-3.48	0.002304	0.048529
13412527	GLR2.3	glutamate receptor 2.3	2	10516880 - 10520549	NM_128032, AT2G24710.1	13412530	6.38	7.98	-3.03	0.003542	0.060496
13412527	GLR2.3	glutamate receptor 2.3	2	10516880 - 10520549	NM_128032, AT2G24710.1	13412531	3.8	5.82	-4.06	0.038657	0.211354
13412664	CYP82F1	cytochrome P450, family 82, subfamily F, polypeptide 1	2	10709064 - 10711240	NM_128073, AT2G25160.1, BT008597	13412666	5.18	6.34	-2.23	0.04354	0.224895
13412664	CYP82F1	cytochrome P450, family 82, subfamily F, polypeptide 1	2	10709064 - 10711240	NM_128073, AT2G25160.1, BT008597	13412668	7.09	8.32	-2.34	0.000563	0.024595
13412979	AT2G25830	YebC-related protein	2	11018716 - 11021699	NM_128143, AT2G25830.1	13412980	3.42	4.48	-2.08	0.034377	0.199131
13413007	AUR2	serine/threonine-protein kinase aurora-2	2	11034652 - 11036910	NM_128148, AT2G25880.1, NM_001124914, AT2G25880.2, AK175188	13413015	8.49	9.52	-2.04	4e-06	0.004827
13413155	ARSK1	root-specific kinase 1	2	11192137 - 11194259	NM_128186, AT2G26290.1	13413158	8.85	7.81	2.05	0.048944	0.239508
13413165	ER	LRR receptor-like serine/threonine-protein kinase ERECTA	2	11208183 - 11213971	NM_128190, AT2G26330.1, AY035110	13413168	5.6	6.73	-2.18	0.017987	0.141772
13413165	ER	LRR receptor-like serine/threonine-protein kinase ERECTA	2	11208183 - 11213971	NM_128190, AT2G26330.1, AY035110	13413192	5.09	3.97	2.17	0.008689	0.096543
13413235	PIP5K3	phosphatidylinositol-4-phosphate 5-kinase 3	2	11239434 - 11242239	NM_128199, AT2G26420.1	13413238	6.13	7.14	-2.01	0.01081	0.108096
13413235	PIP5K3	phosphatidylinositol-4-phosphate 5-kinase 3	2	11239434 - 11242239	NM_128199, AT2G26420.1	13413240	4.35	5.79	-2.7	0.012011	0.114287
13413305	PLA2A	phospholipase A 2A	2	11293769 - 11295806	NM_128213, AT2G26560.1, AY062644	13413306	9.33	7.07	4.79	0.000143	0.013475
13413305	PLA2A	phospholipase A 2A	2	11293769 - 11295806	NM_128213, AT2G26560.1, AY062644	13413307	10.35	8.24	4.33	1.9e-05	0.007146
13413305	PLA2A	phospholipase A 2A	2	11293769 - 11295806	NM_128213, AT2G26560.1, AY062644	13413308	12.2	10.35	3.62	6e-06	0.00531
13413305	PLA2A	phospholipase A 2A	2	11293769 - 11295806	NM_128213, AT2G26560.1, AY062644	13413309	12.64	11.09	2.95	1e-05	0.005826
13413305	PLA2A	phospholipase A 2A	2	11293769 - 11295806	NM_128213, AT2G26560.1, AY062644	13413310	12.36	10.66	3.24	7.1e-05	0.010279
13413305	PLA2A	phospholipase A 2A	2	11293769 - 11295806	NM_128213, AT2G26560.1, AY062644	13413311	11.44	9.58	3.65	2e-06	0.003788
13413305	PLA2A	phospholipase A 2A	2	11293769 - 11295806	NM_128213, AT2G26560.1, AY062644	13413312	11.74	9.79	3.88	4.8e-05	0.009254
13413305	PLA2A	phospholipase A 2A	2	11293769 - 11295806	NM_128213, AT2G26560.1, AY062644	13413313	7.56	5.74	3.53	0.006003	0.079908
13413362	AT2G26690	nitrate transporter 1.4	2	11347147 - 11350993	NM_179753, AT2G26690.1	13413367	10.56	11.61	-2.08	1e-05	0.005826
13413362	AT2G26690	nitrate transporter 1.4	2	11347147 - 11350993	NM_179753, AT2G26690.1	13413369	10.15	11.28	-2.19	3.3e-05	0.008176
13413362	AT2G26690	nitrate transporter 1.4	2	11347147 - 11350993	NM_179753, AT2G26690.1	13413370	5.7	7.41	-3.27	0.042698	0.222631
13413534	CIPK3	CBL-interacting serine/threonine-protein kinase 3	2	11514703 - 11518734	NM_001036350, AT2G26980.5, NM_179761, AT2G26980.1, NM_179763, NM_179762, AT2G26980.2, AT2G26980.3, NM_179764, AT2G26980.4, AF367290	13413554	6.01	3.52	5.62	0.03591	0.203625
13413757	AT2G27370	hypothetical protein	2	11708450 - 11710004	NM_128296, AT2G27370.1, BT003063	13413761	8.33	9.37	-2.05	0.008109	0.093311
13413757	AT2G27370	hypothetical protein	2	11708450 - 11710004	NM_128296, AT2G27370.1, BT003063	13413762	4.62	5.87	-2.38	0.006408	0.082661
13413825	PGY1	60S ribosomal protein L10a-2	2	11763217 - 11764845	NM_128313, AT2G27530.1, NM_179773, AT2G27530.2, AY081263	13413831	5.34	3.79	2.93	0.035107	0.201178
13413833	AT2G27535	ribosomal protein L10A family protein	2	11765323 - 11766144	NM_179774, AT2G27535.1, AY070409	13413834	5.03	6.31	-2.43	0.007345	0.088797
13413833	AT2G27535	ribosomal protein L10A family protein	2	11765323 - 11766144	NM_179774, AT2G27535.1, AY070409	13413835	4.14	5.62	-2.78	0.016633	0.135843
13413922	AT2G27770	hypothetical protein	2	11832809 - 11834369	NM_128336, AT2G27770.1, AK117201	13413925	5.09	6.1	-2.01	0.020709	0.153088
13413951			2	11864154 - 11864225		13413952	6.86	5	3.64	0.000122	0.012496
13413964	SCPL51	serine carboxypeptidase-like 51	2	11885571 - 11889176	NM_128351, AT2G27920.1, NM_001036357, AT2G27920.3, NM_201822, AT2G27920.2, BT003041	13413965	2.31	4.07	-3.39	0.021308	0.155333
13414205	RAP2.7	ethylene-responsive transcription factor RAP2-7	2	12225842 - 12228543	NM_001202696, AT2G28550.3, NM_201824, AT2G28550.2, NM_128415, AT2G28550.1, AY050815	13414214	6.7	8.21	-2.86	0.038825	0.211776
13414217	RAD51B	DNA repair protein RAD51-like 2	2	12236615 - 12239124	NM_001161066, AT2G28560.4, NM_001036361, AT2G28560.2, NM_001124931, AT2G28560.3, NM_128416, AT2G28560.1, AB194810	13414226	3.73	5	-2.42	0.014875	0.12811
13414235	AT2G28620	P-loop containing nucleoside triphosphate hydrolase-like protein	2	12265167 - 12270020	NM_128423, AT2G28620.1	13414246	6.58	7.79	-2.31	0.006518	0.083394
13414235	AT2G28620	P-loop containing nucleoside triphosphate hydrolase-like protein	2	12265167 - 12270020	NM_128423, AT2G28620.1	13414251	6.52	7.93	-2.66	0.007542	0.089946
13414266	AT2G28670, AT2G28671	Disease resistance-responsive (dirigent-like protein) family protein, hypothetical protein	2	12300259 - 12302358	NM_128428, AT2G28670.1, NM_001124932, AT2G28671.1, NM_001161067, AT2G28670.2, BT002889	13414268	8.77	9.82	-2.06	0.00467	0.069952
13414266	AT2G28670, AT2G28671	Disease resistance-responsive (dirigent-like protein) family protein, hypothetical protein	2	12300259 - 12302358	NM_128428, AT2G28670.1, NM_001124932, AT2G28671.1, NM_001161067, AT2G28670.2, BT002889	13414269	10.35	11.39	-2.05	0.005318	0.07498
13414309	AT2G28780	hypothetical protein	2	12340034 - 12343421	NM_128437, AT2G28780.1, BT004090	13414312	9.24	10.27	-2.04	1.4e-05	0.006541
13414333	PUB12	plant U-box 24 protein	2	12366748 - 12370684	NM_128442, AT2G28830.1	13414334	3.52	4.99	-2.77	0.04362	0.225085
13414343	CYP710A3	cytochrome P450, family 710, subfamily A	2	12383480 - 12384961	NM_128444, AT2G28850.1	13414344	5.85	7.1	-2.39	0.003438	0.059625
13414345	CYP710A4	cytochrome P450, family 710, subfamily A	2	12388201 - 12389872	NM_128445, AT2G28860.1	13414346	8.61	10.04	-2.7	1.3e-05	0.006364
13414345	CYP710A4	cytochrome P450, family 710, subfamily A	2	12388201 - 12389872	NM_128445, AT2G28860.1	13414347	8.53	9.99	-2.74	0.000144	0.013501
13414395	EXPA6	expansin A6	2	12431341 - 12433595	NM_128454, AT2G28950.1, AY058193	13414397	8.35	9.54	-2.28	0.00098	0.032127
13414415			2	12471773 - 12471844		13414416	6.86	5	3.64	0.000122	0.012496
13414431	CYP707A2	abscisic acid 8'-hydroxylase 2	2	12494851 - 12499723	NM_128466, AT2G29090.1, NM_001202700, AT2G29090.2, AK230466	13414434	2.61	4.28	-3.17	0.013655	0.122197
13414450	GLR2.8	glutamate receptor 2.8	2	12506880 - 12510552	NM_128468, AT2G29110.1	13414455	6	7.1	-2.15	0.037334	0.207353
13414456	GLR2.7	glutamate receptor 2.7	2	12511292 - 12515895	NM_128469, AT2G29120.1, AY495450	13414462	6.04	4.91	2.19	0.031974	0.191369
13414471	AT2G29150	tropine dehydrogenase	2	12535715 - 12536964	NM_128472, AT2G29150.1, DQ056552	13414473	7.63	5.2	5.42	0.00332	0.058504
13414471	AT2G29150	tropine dehydrogenase	2	12535715 - 12536964	NM_128472, AT2G29150.1, DQ056552	13414474	8.23	5.02	9.24	0.000534	0.024002
13414526	GSTU7	glutathione S-transferase tau 7	2	12617936 - 12618899	NM_128496, AT2G29420.1, AY045679	13414527	7.22	5.13	4.25	0.000103	0.01169
13414526	GSTU7	glutathione S-transferase tau 7	2	12617936 - 12618899	NM_128496, AT2G29420.1, AY045679	13414528	9.93	8.21	3.29	1.9e-05	0.007269
13414526	GSTU7	glutathione S-transferase tau 7	2	12617936 - 12618899	NM_128496, AT2G29420.1, AY045679	13414529	10.46	8.52	3.84	4.5e-05	0.00913
13414530	GSTU6	glutathione S-transferase	2	12620060 - 12621148	NM_128498, AT2G29440.1, AK229012	13414532	10.35	9.2	2.22	0.002117	0.046554
13414535	GSTU5	glutathione S-transferase 103-1A	2	12624586 - 12625637	NM_128499, AT2G29450.1, AY062676	13414536	8.5	6.69	3.5	0.002159	0.047038
13414535	GSTU5	glutathione S-transferase 103-1A	2	12624586 - 12625637	NM_128499, AT2G29450.1, AY062676	13414537	10.58	9.36	2.33	0.000105	0.011723
13414535	GSTU5	glutathione S-transferase 103-1A	2	12624586 - 12625637	NM_128499, AT2G29450.1, AY062676	13414538	11.88	10.72	2.23	6.2e-05	0.009881
13414541	GSTU4	glutathione S-transferase	2	12626536 - 12627678	NM_128500, AT2G29460.1, AF288186	13414542	4.38	3.04	2.54	0.007591	0.090232
13414541	GSTU4	glutathione S-transferase	2	12626536 - 12627678	NM_128500, AT2G29460.1, AF288186	13414543	10.4	7.91	5.6	5e-06	0.005102
13414541	GSTU4	glutathione S-transferase	2	12626536 - 12627678	NM_128500, AT2G29460.1, AF288186	13414544	11.38	9.19	4.55	5.1e-05	0.0094
13414546	GSTU3	glutathione S-transferase tau 3	2	12628541 - 12629543	NM_128501, AT2G29470.1, AK117612	13414548	7.57	5.3	4.8	0.001067	0.033545
13414546	GSTU3	glutathione S-transferase tau 3	2	12628541 - 12629543	NM_128501, AT2G29470.1, AK117612	13414549	8.56	6.55	4.04	0.011309	0.110766
13414551	GSTU2	glutathione S-transferase	2	12630198 - 12631321	NM_128502, AT2G29480.1, AY094455	13414552	4.56	3.2	2.57	0.007353	0.088854
13414551	GSTU2	glutathione S-transferase	2	12630198 - 12631321	NM_128502, AT2G29480.1, AY094455	13414553	9.13	6.8	5.04	0.00132	0.037016
13414551	GSTU2	glutathione S-transferase	2	12630198 - 12631321	NM_128502, AT2G29480.1, AY094455	13414554	8.1	5.84	4.8	0.005144	0.073624
13414551	GSTU2	glutathione S-transferase	2	12630198 - 12631321	NM_128502, AT2G29480.1, AY094455	13414555	7.73	5	6.65	0.000719	0.027777
13414556	GSTU1	glutathione S-transferase	2	12631378 - 12632473	NM_128503, AT2G29490.1, AF428387	13414557	9.05	6.68	5.18	0.000239	0.016466
13414556	GSTU1	glutathione S-transferase	2	12631378 - 12632473	NM_128503, AT2G29490.1, AF428387	13414558	10.7	8.66	4.12	1e-05	0.005826
13414556	GSTU1	glutathione S-transferase	2	12631378 - 12632473	NM_128503, AT2G29490.1, AF428387	13414559	11.66	10.02	3.13	0.000143	0.013489
13414556	GSTU1	glutathione S-transferase	2	12631378 - 12632473	NM_128503, AT2G29490.1, AF428387	13414560	10.04	7.88	4.49	4e-06	0.0048
13414561	AT2G29500	HSP20 family protein	2	12633091 - 12633805	NM_128504, AT2G29500.1, AK175273	13414562	8.79	6.87	3.76	0.000369	0.020184
13414561	AT2G29500	HSP20 family protein	2	12633091 - 12633805	NM_128504, AT2G29500.1, AK175273	13414563	9.36	7.28	4.23	0.000454	0.022193
13414602	AT2G29620	hypothetical protein	2	12662741 - 12665803	NM_128516, AT2G29620.1	13414606	5.13	6.24	-2.16	0.040891	0.217779
13414708	NDA2	NADH dehydrogenase	2	12793340 - 12795913	NM_128553, AT2G29990.1	13414710	7.64	6.05	3	0.004128	0.06561
13414708	NDA2	NADH dehydrogenase	2	12793340 - 12795913	NM_128553, AT2G29990.1	13414715	8.69	7.51	2.27	0.000536	0.024037
13414782	LAC3	laccase 3	2	12887446 - 12889874	NM_128574, AT2G30210.1	13414783	6.37	7.81	-2.7	0.011293	0.110709
13414782	LAC3	laccase 3	2	12887446 - 12889874	NM_128574, AT2G30210.1	13414785	9.12	10.39	-2.42	0.000149	0.013668
13414782	LAC3	laccase 3	2	12887446 - 12889874	NM_128574, AT2G30210.1	13414787	10.58	11.62	-2.05	0.000488	0.022967
13414881	CHAL	allergen-related protein	2	12940455 - 12942409	NM_179812, AT2G30370.1, NM_001202709, AT2G30370.2, DQ446581	13414886	4.89	6.23	-2.54	0.00469	0.070151
13414881	CHAL	allergen-related protein	2	12940455 - 12942409	NM_179812, AT2G30370.1, NM_001202709, AT2G30370.2, DQ446581	13414888	4.84	6.06	-2.33	0.001148	0.034629
13414923			2	12975948 - 12976018		13414924	7.43	5.62	3.52	0.000387	0.020544
13415110	CYP71A12	cytochrome P450 71A12	2	13099336 - 13101413	NM_128628, AT2G30750.1, AY094484	13415111	6.08	3.3	6.88	0.001095	0.033895
13415110	CYP71A12	cytochrome P450 71A12	2	13099336 - 13101413	NM_128628, AT2G30750.1, AY094484	13415112	8.66	4.68	15.77	5.1e-05	0.009408
13415110	CYP71A12	cytochrome P450 71A12	2	13099336 - 13101413	NM_128628, AT2G30750.1, AY094484	13415114	12.21	9.07	8.78	1.2e-05	0.006209
13415110	CYP71A12	cytochrome P450 71A12	2	13099336 - 13101413	NM_128628, AT2G30750.1, AY094484	13415115	9.65	5.58	16.78	0.000878	0.030337
13415120	CYP71A13	cytochrome P450, family 71, subfamily A, polypeptide 13	2	13109794 - 13112011	NM_128630, AT2G30770.1	13415122	4.89	2.62	4.85	0.042395	0.221798
13415120	CYP71A13	cytochrome P450, family 71, subfamily A, polypeptide 13	2	13109794 - 13112011	NM_128630, AT2G30770.1	13415124	6.92	5.1	3.54	0.001867	0.043986
13415120	CYP71A13	cytochrome P450, family 71, subfamily A, polypeptide 13	2	13109794 - 13112011	NM_128630, AT2G30770.1	13415125	6.94	5.6	2.52	0.005355	0.075253
13415126	PSBP-2	photosystem II oxygen-evolving complex 23kDa protein	2	13118937 - 13120090	NM_128632, AT2G30790.1, AK175738	13415131	5.96	4.95	2.01	0.045246	0.229516
13415390	AT2G31345	hypothetical protein	2	13365232 - 13365800	NM_201845, AT2G31345.1, AY088136	13415391	5.62	4.08	2.92	0.036916	0.206244
13415390	AT2G31345	hypothetical protein	2	13365232 - 13365800	NM_201845, AT2G31345.1, AY088136	13415392	9.94	8.61	2.52	5.3e-05	0.00951
13415431	ATNTH1	endonuclease III	2	13401132 - 13404222	NM_001084519, AT2G31450.2, NM_128702, AT2G31450.1, AY063851	13415443	4.29	2.84	2.73	0.002075	0.046106
13415477	GPX2, AT2G31560	glutathione peroxidase, hypothetical protein	2	13437974 - 13439881	NM_128714, AT2G31570.1, NM_179838, AT2G31560.1, AY058187	13415479	10.05	8.84	2.32	4.6e-05	0.009159
13415561	AT2G31730	basic helix-loop-helix domain-containing protein	2	13487568 - 13489679	NM_128731, AT2G31730.1	13415566	6.11	7.75	-3.13	0.04797	0.23713
13415626	AT2G31840	TRX fold-containing protein	2	13537912 - 13539758	NM_128742, AT2G31840.1	13415630	4.73	6.11	-2.61	0.001164	0.034857
[truncated: 2,901 more rows]
