# Supplementary material for: Genome wide transcriptome analysis reveals ABA mediated response in Arabidopsis during gold (AuCl−4) treatment
Source: Front Plant Sci. 2014 Nov 28;5:652. doi: 10.3389/fpls.2014.00652 (PMC4246665; doi:10.3389/fpls.2014.00652)
Supplement: Supplementary file 1 [file Presentation1.ZIP › Supplementary material/Supplementary File 3.XLSX]

## Sheet: 79 GO terms
GO_acc	term_type	Term	queryitem	querytotal	% Query	bgitem	bgtotal	% Bg	pvalue	FDR	entries
GO:0016491	F	oxidoreductase activity	115	614	18.7296	1691	28397	5.95485	9.7e-27	1.4e-24	// AT5G55770 // AT2G46740 // AT1G66800 // AT5G52570 // AT3G11370 // AT2G34500 // AT4G15760 // AT2G02640 // AT1G26380 // AT3G07000 // AT1G55390 // AT5G43040 // AT4G10370 // AT5G02360 // AT1G19250 // AT3G26190 // AT1G73340 // AT4G02180 // AT1G26390 // AT2G43480 // AT5G55780 // AT1G60750 // AT5G16980 // AT3G14660 // AT2G28850 // AT2G30750 // AT5G54030 // AT2G38390 // AT1G55430 // AT1G14120 // AT2G47…
GO:0009407	P	toxin catabolic process	43	614	7.00326	211	28397	0.743036	3.7e-26	1.8e-23	// AT1G05560 // AT1G10370 // AT2G15490 // AT5G48180 // AT1G17180 // AT1G69920 // AT2G30140 // AT2G02930 // AT1G10070 // AT2G34500 // AT4G01870 // AT2G29450 // AT2G41380 // AT2G29470 // AT5G16980 // AT3G28210 // AT1G49860 // AT5G59530 // AT1G30700 // AT1G23550 // AT3G28740 // AT1G17170 // AT1G02930 // AT1G77450 // AT5G01380 // AT4G18170 // AT1G78380 // AT2G15480 // AT2G29490 // AT1G69930 // AT2G31…
GO:0009404	P	toxin metabolic process	43	614	7.00326	211	28397	0.743036	3.7e-26	1.8e-23	// AT1G05560 // AT1G10370 // AT2G15490 // AT5G48180 // AT1G17180 // AT1G69920 // AT2G30140 // AT2G02930 // AT1G10070 // AT2G34500 // AT4G01870 // AT2G29450 // AT2G41380 // AT2G29470 // AT5G16980 // AT3G28210 // AT1G49860 // AT5G59530 // AT1G30700 // AT1G23550 // AT3G28740 // AT1G17170 // AT1G02930 // AT1G77450 // AT5G01380 // AT4G18170 // AT1G78380 // AT2G15480 // AT2G29490 // AT1G69930 // AT2G31…
GO:0003824	F	catalytic activity	314	614	51.1401	8787	28397	30.9434	7.2e-25	1e-22	// AT1G48260 // AT5G18350 // AT1G64660 // AT1G47510 // AT5G55770 // AT5G05420 // AT4G18990 // AT4G26260 // AT5G19730 // AT1G62760 // AT2G46740 // AT5G65600 // AT5G07010 // AT1G66800 // AT5G52570 // AT5G04950 // AT5G16900 // AT5G04370 // AT4G34131 // AT4G28410 // AT2G34500 // AT4G37150 // AT1G51470 // AT4G28650 // AT4G08040 // AT1G08630 // AT5G16980 // AT1G26380 // AT1G60450 // AT1G20380 // AT1G19…
GO:0042221	P	response to chemical stimulus	183	614	29.8046	3978	28397	14.0085	2.1e-23	1.1e-20	// AT1G64660 // AT5G57660 // AT1G10370 // AT2G36970 // AT5G65600 // AT5G07010 // AT4G25560 // AT5G51810 // AT5G46350 // AT2G34500 // AT5G13370 // AT5G63790 // AT4G28650 // AT4G35770 // AT1G08630 // AT1G26380 // AT1G48000 // AT5G39610 // AT2G40340 // AT2G29450 // AT5G01380 // AT5G06860 // AT2G39030 // AT3G02850 // AT1G32940 // AT5G60660 // AT4G25200 // AT5G26230 // AT4G37370 // AT2G31945 // AT3G21…
GO:0014070	P	response to organic cyclic substance	33	614	5.37459	148	28397	0.521182	2.1e-21	1.1e-18	// AT1G05560 // AT2G15490 // AT1G17180 // AT2G30140 // AT2G34500 // AT4G01870 // AT2G29490 // AT2G41380 // AT5G16980 // AT3G28210 // AT1G49860 // AT5G59530 // AT1G30700 // AT1G23550 // AT3G28740 // AT1G17170 // AT3G58190 // AT1G77450 // AT5G01380 // AT4G18170 // AT1G78380 // AT2G15480 // AT2G31945 // AT1G68620 // AT5G16970 // AT1G78340 // AT2G29480 // AT4G15610 // AT2G29460 // AT2G29420 // AT4G23…
GO:0010583	P	response to cyclopentenone	33	614	5.37459	148	28397	0.521182	2.1e-21	1.1e-18	// AT1G05560 // AT2G15490 // AT1G17180 // AT2G30140 // AT2G34500 // AT4G01870 // AT2G29490 // AT2G41380 // AT5G16980 // AT3G28210 // AT1G49860 // AT5G59530 // AT1G30700 // AT1G23550 // AT3G28740 // AT1G17170 // AT3G58190 // AT1G77450 // AT5G01380 // AT4G18170 // AT1G78380 // AT2G15480 // AT2G31945 // AT1G68620 // AT5G16970 // AT1G78340 // AT2G29480 // AT4G15610 // AT2G29460 // AT2G29420 // AT4G23…
GO:0055114	P	oxidation reduction	92	614	14.9837	1364	28397	4.80332	4.2e-21	2.1e-18	// AT5G55770 // AT2G46740 // AT5G52570 // AT3G11370 // AT2G34500 // AT2G02640 // AT1G26380 // AT3G07000 // AT1G55390 // AT3G28650 // AT4G10370 // AT5G02360 // AT1G19250 // AT3G26190 // AT1G73340 // AT4G02180 // AT1G26390 // AT2G43480 // AT5G55780 // AT1G60750 // AT5G16980 // AT3G14660 // AT2G28850 // AT2G34790 // AT5G54030 // AT1G55430 // AT1G14550 // AT3G28740 // AT4G37370 // AT1G66450 // AT1G06…
GO:0050896	P	response to stimulus	237	614	38.5993	6292	28397	22.1573	8.7e-20	4.4e-17	// AT5G18350 // AT1G64660 // AT1G47510 // AT5G57660 // AT5G19730 // AT2G36970 // AT3G46230 // AT5G07010 // AT4G25560 // AT5G27100 // AT5G51810 // AT5G46350 // AT2G34500 // AT5G13370 // AT5G63790 // AT3G09350 // AT4G37150 // AT1G51470 // AT4G28650 // AT4G35770 // AT1G08630 // AT5G43580 // AT5G16980 // AT1G26380 // AT1G48000 // AT5G39610 // AT2G40340 // AT2G29450 // AT5G01380 // AT5G46040 // AT5G65…
GO:0047134	F	protein-disulfide reductase activity	30	614	4.88599	146	28397	0.514139	1e-18	1.5e-16	// AT5G55770 // AT1G44030 // AT3G06990 // AT5G54030 // AT1G55430 // AT5G43040 // AT3G11370 // AT5G17960 // AT2G02680 // AT2G02640 // AT3G28650 // AT3G27490 // AT3G07000 // AT1G55390 // AT1G66450 // AT1G61840 // AT4G10370 // AT5G02360 // AT3G59130 // AT2G02690 // AT4G02180 // AT1G55440 // AT1G44050 // AT5G55780 // AT1G66440 // AT3G11390 // AT1G55700 // AT2G02630 // AT1G58037 // AT3G46800
GO:0016668	F	oxidoreductase activity, acting on sulfur group of donors, NAD or NADP as acceptor	30	614	4.88599	156	28397	0.549354	5.2e-18	7.4e-16	// AT5G55770 // AT1G44030 // AT3G06990 // AT5G54030 // AT1G55430 // AT5G43040 // AT3G11370 // AT5G17960 // AT2G02680 // AT2G02640 // AT3G28650 // AT3G27490 // AT3G07000 // AT1G55390 // AT1G66450 // AT1G61840 // AT4G10370 // AT5G02360 // AT3G59130 // AT2G02690 // AT4G02180 // AT1G55440 // AT1G44050 // AT5G55780 // AT1G66440 // AT3G11390 // AT1G55700 // AT2G02630 // AT1G58037 // AT3G46800
GO:0004364	F	glutathione transferase activity	19	614	3.09446	48	28397	0.169032	1.1e-16	1.6e-14	// AT1G78340 // AT3G03190 // AT2G29480 // AT1G10370 // AT1G78380 // AT2G29490 // AT2G29470 // AT2G29460 // AT2G29420 // AT1G49860 // AT1G17180 // AT1G02930 // AT1G69930 // AT1G69920 // AT1G17170 // AT2G02930 // AT1G02920 // AT3G09270 // AT2G29450
GO:0019748	P	secondary metabolic process	77	614	12.5407	1247	28397	4.39131	9.8e-16	4.9e-13	// AT1G05560 // AT2G29470 // AT1G69920 // AT1G67100 // AT5G48180 // AT5G19730 // AT3G46490 // AT4G13280 // AT1G66800 // AT1G61810 // AT5G52570 // AT1G17180 // AT3G21500 // AT4G27830 // AT2G30140 // AT3G53130 // AT2G02930 // AT1G10070 // AT3G28210 // AT4G01870 // AT2G29450 // AT1G33030 // AT1G68320 // AT2G15490 // AT2G41380 // AT5G24160 // AT4G34135 // AT5G16980 // AT2G34500 // AT1G49860 // AT5G59…
GO:0016667	F	oxidoreductase activity, acting on sulfur group of donors	34	614	5.53746	283	28397	0.996584	1.1e-14	1.5e-12	// AT2G47870 // AT5G55770 // AT1G44030 // AT3G06990 // AT5G54030 // AT1G55430 // AT5G43040 // AT3G11370 // AT4G15700 // AT5G17960 // AT5G38900 // AT2G02680 // AT2G02640 // AT3G28650 // AT3G27490 // AT3G07000 // AT1G55390 // AT1G66450 // AT1G61840 // AT4G10370 // AT5G02360 // AT3G59130 // AT2G02690 // AT4G02180 // AT1G55440 // AT1G58037 // AT5G55780 // AT1G66440 // AT3G11390 // AT1G55700 // AT2G02…
GO:0016651	F	oxidoreductase activity, acting on NADH or NADPH	32	614	5.21173	248	28397	0.873332	1.1e-14	1.6e-12	// AT4G25090 // AT5G55770 // AT1G44030 // AT3G06990 // AT5G54030 // AT1G55430 // AT5G43040 // AT3G11370 // AT1G75290 // AT5G17960 // AT2G02680 // AT2G02640 // AT3G28650 // AT3G27490 // AT3G07000 // AT1G55390 // AT1G66450 // AT1G61840 // AT4G10370 // AT5G02360 // AT3G59130 // AT2G02690 // AT4G02180 // AT1G55440 // AT1G58037 // AT5G55780 // AT1G66440 // AT3G11390 // AT1G55700 // AT2G02630 // AT1G44…
GO:0010033	P	response to organic substance	123	614	20.0326	2754	28397	9.69821	2.3e-14	1.2e-11	// AT5G07010 // AT1G10370 // AT2G36970 // AT5G65600 // AT4G25560 // AT3G16530 // AT5G46350 // AT2G34500 // AT5G13370 // AT5G63790 // AT4G28650 // AT4G35770 // AT1G08630 // AT1G26380 // AT1G48000 // AT5G39610 // AT2G40340 // AT2G29450 // AT5G01380 // AT5G06860 // AT2G39030 // AT3G02850 // AT5G60660 // AT5G26230 // AT4G37370 // AT2G31945 // AT3G21780 // AT2G43000 // AT1G78340 // AT3G60140 // AT4G15…
GO:0006950	P	response to stress	157	614	25.57	4089	28397	14.3994	5.6e-13	2.8e-10	// AT5G18350 // AT1G64660 // AT5G57660 // AT3G46230 // AT5G07010 // AT1G10370 // AT5G46350 // AT2G34500 // AT5G63790 // AT4G37150 // AT1G51470 // AT4G35770 // AT1G19610 // AT5G43580 // AT5G16980 // AT1G26380 // AT1G48000 // AT5G39610 // AT2G40340 // AT5G06860 // AT3G02850 // AT1G32940 // AT5G60660 // AT4G25200 // AT2G38340 // AT2G23620 // AT1G73220 // AT3G21780 // AT2G43000 // AT5G43570 // AT2G43…
GO:0016765	F	transferase activity, transferring alkyl or aryl (other than methyl) groups	20	614	3.25733	123	28397	0.433144	2.8e-11	4e-09	// AT1G78340 // AT3G03190 // AT2G29480 // AT1G10370 // AT1G78380 // AT2G29490 // AT2G29470 // AT2G29460 // AT5G04950 // AT2G29420 // AT1G49860 // AT1G17180 // AT1G02930 // AT1G69930 // AT1G69920 // AT1G17170 // AT2G02930 // AT1G02920 // AT3G09270 // AT2G29450
GO:0046942	P	carboxylic acid transport	28	614	4.56026	283	28397	0.996584	1.6e-10	7.9e-08	// AT1G10370 // AT3G53150 // AT1G51850 // AT3G21700 // AT3G21690 // AT1G76520 // AT5G11210 // AT5G48400 // AT3G01760 // AT1G30700 // AT4G35180 // AT5G06860 // AT5G26340 // AT2G34390 // AT1G10585 // AT1G02360 // AT5G16970 // AT4G18170 // AT3G18250 // AT1G74000 // AT2G38870 // AT4G15610 // AT1G57630 // AT3G55970 // AT5G54300 // AT1G08230 // AT4G12470 // AT5G48430
GO:0006865	P	amino acid transport	27	614	4.39739	266	28397	0.936719	2e-10	1e-07	// AT1G10370 // AT3G53150 // AT1G51850 // AT3G21700 // AT3G21690 // AT1G76520 // AT5G11210 // AT5G48400 // AT3G01760 // AT1G30700 // AT4G35180 // AT5G06860 // AT5G26340 // AT1G10585 // AT1G02360 // AT5G16970 // AT4G18170 // AT3G18250 // AT1G74000 // AT2G38870 // AT4G15610 // AT1G57630 // AT3G55970 // AT5G54300 // AT1G08230 // AT4G12470 // AT5G48430
GO:0015849	P	organic acid transport	28	614	4.56026	289	28397	1.01771	2.4e-10	1.2e-07	// AT1G10370 // AT3G53150 // AT1G51850 // AT3G21700 // AT3G21690 // AT1G76520 // AT5G11210 // AT5G48400 // AT3G01760 // AT1G30700 // AT4G35180 // AT5G06860 // AT5G26340 // AT2G34390 // AT1G10585 // AT1G02360 // AT5G16970 // AT4G18170 // AT3G18250 // AT1G74000 // AT2G38870 // AT4G15610 // AT1G57630 // AT3G55970 // AT5G54300 // AT1G08230 // AT4G12470 // AT5G48430
GO:0009723	P	response to ethylene stimulus	31	614	5.04886	353	28397	1.24309	2.5e-10	1.3e-07	// AT3G23230 // AT2G15490 // AT2G36970 // AT5G65600 // AT3G15500 // AT3G24500 // AT2G26560 // AT3G28210 // AT4G37290 // AT4G01870 // AT2G33710 // AT5G40990 // AT1G32350 // AT5G04950 // AT1G26380 // AT4G27410 // AT2G47190 // AT5G39610 // AT4G37370 // AT1G15520 // AT2G15480 // AT5G38900 // AT5G57220 // AT3G48850 // AT5G19880 // AT3G21780 // AT2G43000 // AT3G26830 // AT1G52890 // AT5G44990 // AT1G53…
GO:0015837	P	amine transport	27	614	4.39739	272	28397	0.957848	3.1e-10	1.6e-07	// AT1G10370 // AT3G53150 // AT1G51850 // AT3G21700 // AT3G21690 // AT1G76520 // AT5G11210 // AT5G48400 // AT3G01760 // AT1G30700 // AT4G35180 // AT5G06860 // AT5G26340 // AT1G10585 // AT1G02360 // AT5G16970 // AT4G18170 // AT3G18250 // AT1G74000 // AT2G38870 // AT4G15610 // AT1G57630 // AT3G55970 // AT5G54300 // AT1G08230 // AT4G12470 // AT5G48430
GO:0005506	F	iron ion binding	36	614	5.86319	499	28397	1.75723	1.4e-09	2e-07	// AT2G28850 // AT4G25090 // AT2G30750 // AT3G20940 // AT5G52570 // AT5G24910 // AT2G38390 // AT3G53130 // AT2G34500 // AT3G14690 // AT2G25160 // AT4G31970 // AT3G49110 // AT2G45570 // AT1G14550 // AT3G28740 // AT4G37370 // AT4G13290 // AT1G47990 // AT5G57220 // AT2G28860 // AT5G42180 // AT3G26190 // AT1G73340 // AT3G46490 // AT5G51810 // AT3G55970 // AT3G26830 // AT2G43480 // AT3G49960 // AT5G19…
GO:0050832	P	defense response to fungus	30	614	4.88599	342	28397	1.20435	5e-10	2.6e-07	// AT5G64750 // AT4G28350 // AT5G46350 // AT2G26560 // AT4G37150 // AT5G40990 // AT1G05800 // AT3G15500 // AT3G49110 // AT5G43580 // AT1G15520 // AT5G06860 // AT5G38900 // AT3G02850 // AT5G57220 // AT4G20970 // AT2G23620 // AT3G15356 // AT3G56400 // AT3G16530 // AT1G02360 // AT3G26830 // AT2G02930 // AT1G19250 // AT2G43510 // AT2G38870 // AT4G12490 // AT4G12470 // AT1G02920 // AT1G03850
GO:0016705	F	oxidoreductase activity, acting on paired donors, with incorporation or reduction of molecular oxygen	34	614	5.53746	462	28397	1.62693	2.5e-09	3.6e-07	// AT2G28850 // AT2G30750 // AT3G20940 // AT5G61290 // AT3G53130 // AT2G34500 // AT3G14690 // AT2G25160 // AT4G31970 // AT2G28860 // AT2G45570 // AT5G59530 // AT3G28740 // AT4G37370 // AT4G13290 // AT3G61400 // AT1G14120 // AT1G47990 // AT5G57220 // AT3G26190 // AT1G73340 // AT3G46490 // AT5G51810 // AT3G55970 // AT3G26830 // AT1G19250 // AT3G14620 // AT3G02620 // AT5G24910 // AT5G24160 // AT2G38…
GO:0009620	P	response to fungus	36	614	5.86319	499	28397	1.75723	1.4e-09	7e-07	// AT4G27830 // AT5G64250 // AT5G64750 // AT4G28350 // AT5G46350 // AT2G02930 // AT2G26560 // AT4G37150 // AT5G40990 // AT1G05800 // AT3G21690 // AT3G15500 // AT3G02850 // AT5G43580 // AT5G61820 // AT1G15520 // AT5G06860 // AT5G38900 // AT3G49110 // AT5G57220 // AT4G20970 // AT2G23620 // AT3G15356 // AT3G56400 // AT3G16530 // AT1G02360 // AT3G26830 // AT3G45140 // AT1G19250 // AT2G43510 // AT2G38…
GO:0020037	F	heme binding	29	614	4.72313	373	28397	1.31352	1.2e-08	1.7e-06	// AT2G28850 // AT2G30750 // AT3G20940 // AT5G24910 // AT2G38390 // AT3G53130 // AT2G34500 // AT3G14690 // AT2G25160 // AT4G31970 // AT2G28860 // AT2G45570 // AT1G14550 // AT3G28740 // AT4G37370 // AT4G13290 // AT3G49110 // AT5G57220 // AT5G19880 // AT5G42180 // AT3G26190 // AT1G73340 // AT3G26830 // AT2G43480 // AT3G49960 // AT3G14620 // AT1G14540 // AT2G02580 // AT3G14660
GO:0051707	P	response to other organism	67	614	10.9121	1421	28397	5.00405	5.4e-09	2.7e-06	// AT3G63380 // AT4G27830 // AT1G16030 // AT1G08590 // AT5G64250 // AT2G30750 // AT4G28350 // AT1G72140 // AT1G47890 // AT3G44300 // AT5G64750 // AT2G02930 // AT2G30140 // AT5G46350 // AT5G61820 // AT2G26560 // AT3G22910 // AT4G37150 // AT5G40990 // AT1G05800 // AT2G15490 // AT4G28650 // AT4G12490 // AT3G02850 // AT4G34135 // AT5G43580 // AT3G28510 // AT4G34131 // AT3G61890 // AT3G21690 // AT3G28…
GO:0009607	P	response to biotic stimulus	75	614	12.215	1687	28397	5.94077	6.8e-09	3.4e-06	// AT4G35180 // AT3G63380 // AT2G29470 // AT1G16030 // AT1G08590 // AT5G48180 // AT2G30750 // AT4G28350 // AT1G72140 // AT1G47890 // AT4G27830 // AT3G44300 // AT5G64750 // AT2G02930 // AT2G30140 // AT5G46350 // AT5G61820 // AT2G26560 // AT5G63790 // AT3G22910 // AT4G37150 // AT5G40990 // AT1G05800 // AT2G15490 // AT4G28650 // AT4G12490 // AT3G02850 // AT4G34135 // AT5G43580 // AT3G28510 // AT4G34…
GO:0008152	P	metabolic process	366	614	59.6091	13633	28397	48.0086	7.6e-09	3.8e-06	// AT5G55770 // AT2G46740 // AT4G37150 // AT1G22810 // AT1G08630 // AT1G60450 // AT3G48260 // AT3G49130 // AT3G26190 // AT1G73340 // AT3G62740 // AT4G02180 // AT3G21780 // AT1G26390 // AT2G33160 // AT3G60140 // AT4G20210 // AT3G06420 // AT5G54030 // AT5G24100 // AT3G28210 // AT2G33710 // AT2G29500 // AT4G27310 // AT1G23550 // AT1G67980 // AT4G37370 // AT1G66450 // AT3G16150 // AT2G01900 // AT4G14…
GO:0016740	F	transferase activity	110	614	17.9153	3012	28397	10.6068	5.6e-08	8e-06	// AT1G48260 // AT5G07010 // AT4G18990 // AT2G36970 // AT5G65600 // AT5G16900 // AT5G04370 // AT4G34131 // AT4G28410 // AT4G28650 // AT4G08040 // AT1G60450 // AT2G03360 // AT3G48260 // AT1G23550 // AT2G36770 // AT2G39030 // AT5G45840 // AT3G22740 // AT3G47720 // AT3G21780 // AT1G78340 // AT2G29420 // AT5G39050 // AT3G09270 // AT5G14470 // AT1G69920 // AT3G53150 // AT3G48580 // AT1G51850 // AT1G17…
GO:0046906	F	tetrapyrrole binding	29	614	4.72313	407	28397	1.43325	7.2e-08	1e-05	// AT2G28850 // AT2G30750 // AT3G20940 // AT5G24910 // AT2G38390 // AT3G53130 // AT2G34500 // AT3G14690 // AT2G25160 // AT4G31970 // AT2G28860 // AT2G45570 // AT1G14550 // AT3G28740 // AT4G37370 // AT4G13290 // AT3G49110 // AT5G57220 // AT5G19880 // AT5G42180 // AT3G26190 // AT1G73340 // AT3G26830 // AT2G43480 // AT3G49960 // AT3G14620 // AT1G14540 // AT2G02580 // AT3G14660
GO:0001666	P	response to hypoxia	15	614	2.443	100	28397	0.35215	2.2e-08	1.1e-05	// AT4G02280 // AT1G19250 // AT2G17850 // AT4G31970 // AT1G57630 // AT5G57220 // AT1G26380 // AT1G49860 // AT3G28510 // AT1G14550 // AT1G14540 // AT3G56400 // AT2G34390 // AT2G26560 // AT5G63790
GO:0009414	P	response to water deprivation	30	614	4.88599	416	28397	1.46494	3.3e-08	1.7e-05	// AT1G64660 // AT2G38340 // AT5G57660 // AT3G61890 // AT3G24500 // AT2G34500 // AT3G28210 // AT2G45570 // AT4G27410 // AT5G48400 // AT5G39610 // AT2G47190 // AT1G15520 // AT1G02930 // AT4G02280 // AT1G78380 // AT5G26340 // AT1G32940 // AT3G45140 // AT3G14440 // AT1G69930 // AT3G11020 // AT3G21780 // AT3G26830 // AT1G52890 // AT5G13750 // AT1G80160 // AT1G73480 // AT3G15500 // AT3G25760
GO:0070482	P	response to oxygen levels	15	614	2.443	104	28397	0.366236	3.5e-08	1.8e-05	// AT4G02280 // AT1G19250 // AT2G17850 // AT4G31970 // AT1G57630 // AT5G57220 // AT1G26380 // AT1G49860 // AT3G28510 // AT1G14550 // AT1G14540 // AT3G56400 // AT2G34390 // AT2G26560 // AT5G63790
GO:0019825	F	oxygen binding	21	614	3.4202	234	28397	0.824031	1.4e-07	2e-05	// AT5G24910 // AT2G25160 // AT2G28850 // AT3G14620 // AT2G28860 // AT2G30750 // AT4G31970 // AT3G28740 // AT5G57220 // AT2G45570 // AT4G13290 // AT3G26190 // AT1G73340 // AT3G20940 // AT4G37370 // AT3G53130 // AT3G14660 // AT2G02580 // AT2G34500 // AT3G14690 // AT3G26830
GO:0009415	P	response to water	30	614	4.88599	424	28397	1.49312	4.9e-08	2.5e-05	// AT1G64660 // AT2G38340 // AT5G57660 // AT3G61890 // AT3G24500 // AT2G34500 // AT3G28210 // AT2G45570 // AT4G27410 // AT5G48400 // AT5G39610 // AT2G47190 // AT1G15520 // AT1G02930 // AT4G02280 // AT1G78380 // AT5G26340 // AT1G32940 // AT3G45140 // AT3G14440 // AT1G69930 // AT3G11020 // AT3G21780 // AT3G26830 // AT1G52890 // AT5G13750 // AT1G80160 // AT1G73480 // AT3G15500 // AT3G25760
GO:0006979	P	response to oxidative stress	36	614	5.86319	582	28397	2.04951	5.7e-08	2.9e-05	// AT3G09350 // AT1G52560 // AT1G72060 // AT5G64510 // AT3G24500 // AT1G16030 // AT2G38390 // AT5G46350 // AT1G53540 // AT2G29500 // AT4G35770 // AT5G12030 // AT1G14550 // AT5G39610 // AT1G14200 // AT5G37670 // AT1G02930 // AT2G29450 // AT1G07400 // AT1G78380 // AT5G61290 // AT4G25200 // AT1G74310 // AT5G42180 // AT5G19880 // AT1G03070 // AT5G16970 // AT3G03190 // AT2G43480 // AT3G49960 // AT5G38…
GO:0005576	C	extracellular region	101	614	16.4495	2824	28397	9.94471	5.6e-07	3.3e-05	// AT4G18990 // AT2G46740 // AT5G27100 // AT2G34500 // AT1G52070 // AT1G51470 // AT1G19610 // AT5G43580 // AT1G11925 // AT2G03360 // AT3G27950 // AT5G06860 // AT1G32940 // AT1G15415 // AT2G43480 // AT3G26190 // AT4G12870 // AT2G33160 // AT3G60140 // AT2G45220 // AT4G12470 // AT5G48430 // AT4G01630 // AT4G12545 // AT5G38910 // AT2G03090 // AT1G72060 // AT3G48580 // AT3G09405 // AT1G18970 // AT1G52…
GO:0043169	F	cation binding	108	614	17.5896	3029	28397	10.6666	2.4e-07	3.5e-05	// AT4G27830 // AT5G55770 // AT1G55390 // AT5G52570 // AT5G57660 // AT2G34500 // AT1G51470 // AT5G55970 // AT1G29025 // AT3G07000 // AT2G26695 // AT4G10370 // AT5G02360 // AT3G26190 // AT1G73340 // AT3G62740 // AT4G02180 // AT1G35625 // AT2G43480 // AT3G60140 // AT5G55780 // AT5G42200 // AT4G20210 // AT5G60470 // AT5G16980 // AT3G14660 // AT2G28850 // AT5G38910 // AT2G30750 // AT1G55430 // AT1G18…
GO:0043167	F	ion binding	108	614	17.5896	3030	28397	10.6701	2.5e-07	3.5e-05	// AT4G27830 // AT5G55770 // AT1G55390 // AT5G52570 // AT5G57660 // AT2G34500 // AT1G51470 // AT5G55970 // AT1G29025 // AT3G07000 // AT2G26695 // AT4G10370 // AT5G02360 // AT3G26190 // AT1G73340 // AT3G62740 // AT4G02180 // AT1G35625 // AT2G43480 // AT3G60140 // AT5G55780 // AT5G42200 // AT4G20210 // AT5G60470 // AT5G16980 // AT3G14660 // AT2G28850 // AT5G38910 // AT2G30750 // AT1G55430 // AT1G18…
GO:0046914	F	transition metal ion binding	88	614	14.3322	2313	28397	8.14523	2.9e-07	4.1e-05	// AT5G55770 // AT1G55390 // AT5G52570 // AT5G57660 // AT2G34500 // AT5G55970 // AT3G07000 // AT2G26695 // AT4G10370 // AT5G02360 // AT3G26190 // AT1G73340 // AT4G02180 // AT1G35625 // AT2G43480 // AT5G55780 // AT5G42200 // AT5G60470 // AT5G16980 // AT3G14660 // AT2G28850 // AT5G38910 // AT2G30750 // AT1G55430 // AT1G18970 // AT2G32300 // AT3G49930 // AT2G28860 // AT4G27310 // AT1G14550 // AT3G28…
GO:0009408	P	response to heat	24	614	3.90879	303	28397	1.06701	1.6e-07	8.1e-05	// AT3G09350 // AT1G52560 // AT3G46230 // AT5G64510 // AT3G24500 // AT1G16030 // AT1G53540 // AT2G29500 // AT5G12030 // AT3G28210 // AT1G14200 // AT4G37370 // AT2G40340 // AT5G37670 // AT1G07400 // AT4G25200 // AT1G74310 // AT3G11020 // AT1G03070 // AT1G52890 // AT2G38340 // AT5G12020 // AT5G59720 // AT2G19310
GO:0071456	P	cellular response to hypoxia	8	614	1.30293	24	28397	0.084516	2.6e-07	0.00013	// AT1G19250 // AT4G31970 // AT1G57630 // AT5G57220 // AT1G26380 // AT1G14550 // AT1G14540 // AT2G26560
GO:0009055	F	electron carrier activity	31	614	5.04886	525	28397	1.84879	1.2e-06	0.00017	// AT2G28850 // AT4G25090 // AT2G30750 // AT3G20940 // AT3G53130 // AT2G32300 // AT3G14690 // AT4G15700 // AT2G25160 // AT4G31970 // AT2G47870 // AT1G26380 // AT2G45570 // AT2G34790 // AT1G30700 // AT3G28740 // AT4G37370 // AT4G13290 // AT2G28860 // AT5G57220 // AT2G34500 // AT3G26190 // AT1G73340 // AT2G15780 // AT3G26830 // AT1G26390 // AT3G14620 // AT5G24910 // AT2G02580 // AT1G03850 // AT3G14…
GO:0016758	F	transferase activity, transferring hexosyl groups	26	614	4.23453	396	28397	1.39451	1.4e-06	0.0002	// AT4G18990 // AT2G36970 // AT3G53150 // AT3G48580 // AT1G10550 // AT2G30140 // AT5G49690 // AT2G15490 // AT4G34138 // AT4G34135 // AT1G64920 // AT4G34131 // AT2G36800 // AT1G60450 // AT1G05675 // AT1G05560 // AT4G02280 // AT2G15480 // AT5G36870 // AT4G15550 // AT4G37800 // AT3G53160 // AT3G21780 // AT2G36770 // AT1G64910 // AT2G32610
GO:0071453	P	cellular response to oxygen levels	8	614	1.30293	26	28397	0.091559	4.3e-07	0.00022	// AT1G19250 // AT4G31970 // AT1G57630 // AT5G57220 // AT1G26380 // AT1G14550 // AT1G14540 // AT2G26560
GO:0046482	P	para-aminobenzoic acid metabolic process	9	614	1.4658	38	28397	0.133817	5.3e-07	0.00027	// AT1G05560 // AT2G29490 // AT5G64250 // AT1G80160 // AT4G15550 // AT5G17860 // AT5G61820 // AT2G17500 // AT3G06420
GO:0046655	P	folic acid metabolic process	9	614	1.4658	38	28397	0.133817	5.3e-07	0.00027	// AT1G05560 // AT2G29490 // AT5G64250 // AT1G80160 // AT4G15550 // AT5G17860 // AT5G61820 // AT2G17500 // AT3G06420
GO:0009725	P	response to hormone stimulus	59	614	9.60912	1375	28397	4.84206	9.6e-07	0.00048	// AT3G12320 // AT3G23230 // AT1G10370 // AT1G67100 // AT3G61890 // AT2G36970 // AT5G65600 // AT3G24500 // AT5G64750 // AT5G46350 // AT1G26380 // AT2G26560 // AT3G28210 // AT5G13370 // AT4G01870 // AT2G33710 // AT5G40990 // AT1G66600 // AT2G15490 // AT3G15500 // AT1G73480 // AT3G02850 // AT1G47510 // AT5G04950 // AT5G61820 // AT4G27410 // AT1G48000 // AT5G39610 // AT4G12550 // AT3G58190 // AT2G40…
GO:0009719	P	response to endogenous stimulus	66	614	10.7492	1615	28397	5.68722	1.1e-06	0.00054	// AT3G12320 // AT3G23230 // AT1G10370 // AT1G67100 // AT3G61890 // AT2G36970 // AT5G65600 // AT5G07010 // AT1G57630 // AT3G24500 // AT5G64750 // AT5G46350 // AT1G26380 // AT2G26560 // AT3G28210 // AT5G13370 // AT4G01870 // AT2G33710 // AT5G40990 // AT1G66600 // AT2G39030 // AT3G15500 // AT1G73480 // AT3G02850 // AT1G47510 // AT5G04950 // AT5G61820 // AT4G27410 // AT2G15490 // AT1G48000 // AT5G39…
GO:0016757	F	transferase activity, transferring glycosyl groups	32	614	5.21173	596	28397	2.09881	5.4e-06	0.00077	// AT4G18990 // AT2G36970 // AT3G53150 // AT3G48580 // AT1G10550 // AT2G30140 // AT5G49690 // AT2G36800 // AT1G70440 // AT2G15490 // AT4G34138 // AT4G34135 // AT1G64920 // AT4G34131 // AT5G59530 // AT1G60450 // AT2G03360 // AT1G05675 // AT1G23550 // AT1G05560 // AT4G02280 // AT2G15480 // AT5G36870 // AT4G15550 // AT3G47720 // AT4G37800 // AT3G53160 // AT3G21780 // AT2G36770 // AT1G64910 // AT2G18…
GO:0051704	P	multi-organism process	71	614	11.5635	1820	28397	6.40913	2e-06	0.001	// AT3G63380 // AT4G27830 // AT1G16030 // AT1G08590 // AT5G64250 // AT2G30750 // AT1G22110 // AT4G28350 // AT1G72140 // AT1G47890 // AT3G44300 // AT5G64750 // AT2G02930 // AT2G30140 // AT5G46350 // AT5G61820 // AT2G26560 // AT3G22910 // AT4G37150 // AT5G40990 // AT1G05800 // AT2G15490 // AT4G28650 // AT4G12490 // AT3G02850 // AT4G34135 // AT5G43580 // AT3G28510 // AT5G04950 // AT4G34131 // AT3G61…
GO:0010035	P	response to inorganic substance	49	614	7.98046	1086	28397	3.82435	2.3e-06	0.0011	// AT3G09350 // AT4G25090 // AT3G01260 // AT5G64250 // AT1G52560 // AT5G64510 // AT4G00910 // AT3G44300 // AT1G16030 // AT3G45710 // AT5G46350 // AT2G26560 // AT1G53540 // AT2G29500 // AT1G67070 // AT2G41380 // AT1G22500 // AT5G12030 // AT1G18970 // AT5G59530 // AT1G48000 // AT5G39610 // AT1G14200 // AT2G47190 // AT1G76680 // AT5G37670 // AT1G02930 // AT5G02260 // AT1G78380 // AT5G14780 // AT5G61…
GO:0043295	F	glutathione binding	5	614	0.814332	10	28397	0.035215	1.1e-05	0.0015	// AT1G17170 // AT1G78380 // AT2G29450 // AT1G02930 // AT1G02920
GO:0046872	F	metal ion binding	96	614	15.6352	2853	28397	10.0468	1.3e-05	0.0019	// AT5G57660 // AT1G55390 // AT5G52570 // AT5G55770 // AT2G34500 // AT5G55970 // AT1G29025 // AT3G07000 // AT2G26695 // AT4G10370 // AT5G02360 // AT3G26190 // AT1G73340 // AT4G02180 // AT1G35625 // AT2G43480 // AT5G55780 // AT5G42200 // AT4G20210 // AT5G60470 // AT5G16980 // AT3G14660 // AT2G28850 // AT5G38910 // AT2G30750 // AT1G55430 // AT1G18970 // AT2G32300 // AT3G22910 // AT3G49930 // AT2G28…
GO:0006767	P	water-soluble vitamin metabolic process	12	614	1.9544	98	28397	0.345107	3.9e-06	0.002	// AT1G05560 // AT2G29490 // AT1G67070 // AT5G64250 // AT2G46740 // AT1G80160 // AT4G15550 // AT5G17860 // AT5G61820 // AT2G17500 // AT4G26260 // AT3G06420
GO:0010286	P	heat acclimation	11	614	1.79153	84	28397	0.295806	5.5e-06	0.0028	// AT2G29500 // AT1G52890 // AT1G52560 // AT5G12030 // AT1G74310 // AT1G16030 // AT4G37370 // AT3G11020 // AT5G59720 // AT2G40340 // AT3G28210
GO:0007568	P	aging	14	614	2.28013	145	28397	0.510617	7.9e-06	0.004	// AT2G17850 // AT3G60140 // AT1G67070 // AT4G35770 // AT5G17860 // AT1G69930 // AT2G47190 // AT4G23700 // AT3G21500 // AT1G73220 // AT1G76680 // AT2G43000 // AT1G17020 // AT5G39610
GO:0009642	P	response to light intensity	20	614	3.25733	282	28397	0.993063	8.1e-06	0.0041	// AT3G09350 // AT2G29500 // AT1G67070 // AT1G52560 // AT2G26560 // AT5G64510 // AT5G12020 // AT4G25200 // AT1G74310 // AT3G13450 // AT5G12030 // AT3G24500 // AT1G16030 // AT1G14200 // AT2G19310 // AT5G37670 // AT5G59720 // AT1G03070 // AT1G53540 // AT1G21400
GO:0008194	F	UDP-glycosyltransferase activity	17	614	2.76873	239	28397	0.841638	3.7e-05	0.0053	// AT1G05560 // AT4G02280 // AT2G15480 // AT4G34138 // AT5G36870 // AT2G36970 // AT4G34135 // AT3G53150 // AT4G15550 // AT4G34131 // AT2G15490 // AT3G53160 // AT2G36770 // AT2G30140 // AT2G36800 // AT3G21780 // AT2G32610
GO:0006766	P	vitamin metabolic process	14	614	2.28013	153	28397	0.538789	1.4e-05	0.007	// AT1G05560 // AT2G29490 // AT1G06570 // AT1G67070 // AT5G64250 // AT2G46740 // AT1G80160 // AT4G15550 // AT5G17860 // AT5G61820 // AT3G45140 // AT2G17500 // AT4G26260 // AT3G06420
GO:0006952	P	defense response	63	614	10.2606	1653	28397	5.82104	1.6e-05	0.008	// AT1G53940 // AT5G18350 // AT3G63380 // AT5G45080 // AT2G30750 // AT2G02120 // AT5G46330 // AT5G64750 // AT4G28350 // AT2G30140 // AT5G46350 // AT2G02930 // AT2G26560 // AT3G28210 // AT2G44110 // AT4G37150 // AT5G40990 // AT1G05800 // AT1G19610 // AT4G12490 // AT5G45200 // AT3G02850 // AT3G49110 // AT5G43580 // AT4G23515 // AT1G49860 // AT3G28740 // AT1G15520 // AT1G02930 // AT4G35180 // AT1G47…
GO:0035251	F	UDP-glucosyltransferase activity	11	614	1.79153	114	28397	0.401451	7.3e-05	0.01	// AT1G05560 // AT4G02280 // AT2G15480 // AT4G34138 // AT5G36870 // AT4G34135 // AT2G36800 // AT4G34131 // AT2G15490 // AT3G21780 // AT2G32610
GO:0048037	F	cofactor binding	25	614	4.07166	479	28397	1.6868	8.7e-05	0.012	// AT1G01480 // AT2G34790 // AT5G61290 // AT4G12290 // AT1G66800 // AT4G25090 // AT4G28410 // AT2G19500 // AT5G24160 // AT1G08630 // AT1G26380 // AT4G08040 // AT1G30700 // AT1G76680 // AT1G24280 // AT5G14780 // AT2G02010 // AT1G19250 // AT4G28420 // AT1G26390 // AT1G14190 // AT1G76470 // AT4G25434 // AT4G37770 // AT1G76690
GO:0042558	P	pteridine and derivative metabolic process	9	614	1.4658	64	28397	0.225376	2.3e-05	0.012	// AT1G05560 // AT2G29490 // AT5G64250 // AT1G80160 // AT4G15550 // AT5G17860 // AT5G61820 // AT2G17500 // AT3G06420
GO:0016846	F	carbon-sulfur lyase activity	7	614	1.14007	43	28397	0.151424	8.3e-05	0.012	// AT1G64660 // AT1G01480 // AT4G28420 // AT1G80160 // AT4G37770 // AT4G08040 // AT4G28410
GO:0006760	P	folic acid and derivative metabolic process	9	614	1.4658	65	28397	0.228897	2.6e-05	0.013	// AT1G05560 // AT2G29490 // AT5G64250 // AT1G80160 // AT4G15550 // AT5G17860 // AT5G61820 // AT2G17500 // AT3G06420
GO:0042542	P	response to hydrogen peroxide	18	614	2.9316	263	28397	0.926154	3.5e-05	0.018	// AT3G09350 // AT2G29500 // AT1G52560 // AT5G61290 // AT5G64510 // AT5G12020 // AT4G25200 // AT1G74310 // AT5G12030 // AT3G24500 // AT1G16030 // AT1G14200 // AT5G37670 // AT5G46350 // AT5G59720 // AT1G03070 // AT1G53540 // AT2G19310
GO:0006725	P	cellular aromatic compound metabolic process	43	614	7.00326	1022	28397	3.59897	4.6e-05	0.023	// AT1G01480 // AT5G64250 // AT5G19730 // AT3G51140 // AT4G37770 // AT1G66800 // AT4G27830 // AT3G44300 // AT4G28410 // AT2G19500 // AT4G37150 // AT1G33030 // AT2G26560 // AT4G34135 // AT5G17860 // AT5G61820 // AT4G08040 // AT2G17500 // AT1G67980 // AT3G25730 // AT1G15520 // AT1G66450 // AT1G05560 // AT1G06570 // AT2G29490 // AT5G57220 // AT4G15550 // AT3G45140 // AT3G56400 // AT4G11210 // AT2G43…
GO:0022804	F	active transmembrane transporter activity	28	614	4.56026	598	28397	2.10586	0.00019	0.027	// AT3G63380 // AT4G04760 // AT3G22910 // AT3G21690 // AT1G77990 // AT1G76520 // AT5G17860 // AT2G17500 // AT3G01760 // AT3G05155 // AT2G29940 // AT1G15520 // AT4G23030 // AT4G35180 // AT5G26340 // AT5G19600 // AT5G17700 // AT3G47760 // AT3G55090 // AT1G73220 // AT5G13750 // AT2G18480 // AT1G71140 // AT4G18050 // AT4G23700 // AT1G08230 // AT3G05160 // AT2G04040
GO:0009644	P	response to high light intensity	16	614	2.60586	224	28397	0.788816	5.9e-05	0.03	// AT3G09350 // AT2G29500 // AT1G52560 // AT5G64510 // AT5G12020 // AT4G25200 // AT1G74310 // AT5G12030 // AT3G24500 // AT1G16030 // AT1G14200 // AT5G37670 // AT5G59720 // AT1G03070 // AT1G53540 // AT2G19310
GO:0009737	P	response to abscisic acid stimulus	30	614	4.88599	621	28397	2.18685	6.8e-05	0.034	// AT3G12320 // AT3G61890 // AT3G24500 // AT5G64750 // AT5G46350 // AT3G28210 // AT4G01870 // AT3G15500 // AT3G02850 // AT1G47510 // AT5G61820 // AT4G27410 // AT1G48000 // AT5G39610 // AT2G47190 // AT2G40340 // AT1G15520 // AT5G06980 // AT5G06860 // AT5G26340 // AT5G60660 // AT3G45140 // AT3G14440 // AT3G21780 // AT1G66600 // AT3G26830 // AT1G52890 // AT1G73480 // AT1G32350 // AT1G17020
GO:0004553	F	hydrolase activity, hydrolyzing O-glycosyl compounds	22	614	3.58306	423	28397	1.48959	0.00024	0.034	// AT4G27830 // AT1G02850 // AT4G18990 // AT3G48580 // AT1G10550 // AT2G41850 // AT1G19940 // AT1G51470 // AT1G02310 // AT4G19750 // AT3G62740 // AT4G37800 // AT1G26560 // AT2G44460 // AT1G02360 // AT4G23560 // AT2G33160 // AT3G60140 // AT4G24040 // AT4G19760 // AT3G60120 // AT1G61810
GO:0016847	F	1-aminocyclopropane-1-carboxylate synthase activity	5	614	0.814332	23	28397	0.0809945	0.00027	0.039	// AT4G08040 // AT1G01480 // AT4G28410 // AT4G28420 // AT4G37770
GO:0004867	F	serine-type endopeptidase inhibitor activity	5	614	0.814332	24	28397	0.084516	0.00033	0.047	// AT2G38870 // AT5G43580 // AT1G72060 // AT2G43510 // AT5G43570
GO:0031667	P	response to nutrient levels	21	614	3.4202	367	28397	1.29239	9.5e-05	0.048	// AT3G45710 // AT1G73010 // AT1G64660 // AT4G25090 // AT1G78380 // AT3G01260 // AT1G67070 // AT1G32940 // AT5G60660 // AT1G21400 // AT1G22500 // AT2G45570 // AT3G13450 // AT1G68320 // AT5G48400 // AT1G69930 // AT1G02310 // AT2G47190 // AT1G73220 // AT2G34500 // AT1G18970
GO:0022857	F	transmembrane transporter activity	40	614	6.51466	1020	28397	3.59193	0.00034	0.049	// AT3G63380 // AT4G04760 // AT5G27100 // AT3G22910 // AT4G05120 // AT3G21690 // AT1G77990 // AT3G02850 // AT1G76520 // AT5G17860 // AT2G17500 // AT5G11210 // AT5G48400 // AT3G05155 // AT3G14770 // AT2G29940 // AT1G15520 // AT4G23030 // AT4G35180 // AT5G26340 // AT5G19600 // AT5G60660 // AT2G24710 // AT5G17700 // AT3G10960 // AT3G47760 // AT2G34390 // AT3G55090 // AT1G73220 // AT3G51895 // AT5G46…

## Sheet: 23 GO terms
GO_acc	term_type	Term	query item	query total	% Query	bgitem	bgtotal	% Bg	pvalue	FDR	entries
GO:0019748	P	secondary metabolic process	77	614	12.5407	1247	28397	4.39131	9.8e-16	4.9e-13	// AT1G05560 // AT2G29470 // AT1G69920 // AT1G67100 // AT5G48180 // AT5G19730 // AT3G46490 // AT4G13280 // AT1G66800 // AT1G61810 // AT5G52570 // AT1G17180 // AT3G21500 // AT4G27830 // AT2G30140 // AT3G53130 // AT2G02930 // AT1G10070 // AT3G28210 // AT4G01870 // AT2G29450 // AT1G33030 // AT1G68320 // AT2G15490 // AT2G41380 // AT5G24160 // AT4G34135 // AT5G16980 // AT2G34500 // AT1G49860 // AT5G59…
GO:0009404	P	toxin metabolic process	43	614	7.00326	211	28397	0.743036	3.7e-26	1.8e-23	// AT1G05560 // AT1G10370 // AT2G15490 // AT5G48180 // AT1G17180 // AT1G69920 // AT2G30140 // AT2G02930 // AT1G10070 // AT2G34500 // AT4G01870 // AT2G29450 // AT2G41380 // AT2G29470 // AT5G16980 // AT3G28210 // AT1G49860 // AT5G59530 // AT1G30700 // AT1G23550 // AT3G28740 // AT1G17170 // AT1G02930 // AT1G77450 // AT5G01380 // AT4G18170 // AT1G78380 // AT2G15480 // AT2G29490 // AT1G69930 // AT2G31…
GO:0009725	P	response to hormone stimulus	59	614	9.60912	1375	28397	4.84206	9.6e-07	0.00048	// AT3G12320 // AT3G23230 // AT1G10370 // AT1G67100 // AT3G61890 // AT2G36970 // AT5G65600 // AT3G24500 // AT5G64750 // AT5G46350 // AT1G26380 // AT2G26560 // AT3G28210 // AT5G13370 // AT4G01870 // AT2G33710 // AT5G40990 // AT1G66600 // AT2G15490 // AT3G15500 // AT1G73480 // AT3G02850 // AT1G47510 // AT5G04950 // AT5G61820 // AT4G27410 // AT1G48000 // AT5G39610 // AT4G12550 // AT3G58190 // AT2G40…
GO:0010583	P	response to cyclopentenone	33	614	5.37459	148	28397	0.521182	2.1e-21	1.1e-18	// AT1G05560 // AT2G15490 // AT1G17180 // AT2G30140 // AT2G34500 // AT4G01870 // AT2G29490 // AT2G41380 // AT5G16980 // AT3G28210 // AT1G49860 // AT5G59530 // AT1G30700 // AT1G23550 // AT3G28740 // AT1G17170 // AT3G58190 // AT1G77450 // AT5G01380 // AT4G18170 // AT1G78380 // AT2G15480 // AT2G31945 // AT1G68620 // AT5G16970 // AT1G78340 // AT2G29480 // AT4G15610 // AT2G29460 // AT2G29420 // AT4G23…
GO:0009723	P	response to ethylene stimulus	31	614	5.04886	353	28397	1.24309	2.5e-10	1.3e-07	// AT3G23230 // AT2G15490 // AT2G36970 // AT5G65600 // AT3G15500 // AT3G24500 // AT2G26560 // AT3G28210 // AT4G37290 // AT4G01870 // AT2G33710 // AT5G40990 // AT1G32350 // AT5G04950 // AT1G26380 // AT4G27410 // AT2G47190 // AT5G39610 // AT4G37370 // AT1G15520 // AT2G15480 // AT5G38900 // AT5G57220 // AT3G48850 // AT5G19880 // AT3G21780 // AT2G43000 // AT3G26830 // AT1G52890 // AT5G44990 // AT1G53…
GO:0009737	P	response to abscisic acid stimulus	30	614	4.88599	621	28397	2.18685	6.8e-05	0.034	// AT3G12320 // AT3G61890 // AT3G24500 // AT5G64750 // AT5G46350 // AT3G28210 // AT4G01870 // AT3G15500 // AT3G02850 // AT1G47510 // AT5G61820 // AT4G27410 // AT1G48000 // AT5G39610 // AT2G47190 // AT2G40340 // AT1G15520 // AT5G06980 // AT5G06860 // AT5G26340 // AT5G60660 // AT3G45140 // AT3G14440 // AT3G21780 // AT1G66600 // AT3G26830 // AT1G52890 // AT1G73480 // AT1G32350 // AT1G17020
GO:0009414	P	response to water deprivation	30	614	4.88599	416	28397	1.46494	3.3e-08	1.7e-05	// AT1G64660 // AT2G38340 // AT5G57660 // AT3G61890 // AT3G24500 // AT2G34500 // AT3G28210 // AT2G45570 // AT4G27410 // AT5G48400 // AT5G39610 // AT2G47190 // AT1G15520 // AT1G02930 // AT4G02280 // AT1G78380 // AT5G26340 // AT1G32940 // AT3G45140 // AT3G14440 // AT1G69930 // AT3G11020 // AT3G21780 // AT3G26830 // AT1G52890 // AT5G13750 // AT1G80160 // AT1G73480 // AT3G15500 // AT3G25760
GO:0009408	P	response to heat	24	614	3.90879	303	28397	1.06701	1.6e-07	8.1e-05	// AT3G09350 // AT1G52560 // AT3G46230 // AT5G64510 // AT3G24500 // AT1G16030 // AT1G53540 // AT2G29500 // AT5G12030 // AT3G28210 // AT1G14200 // AT4G37370 // AT2G40340 // AT5G37670 // AT1G07400 // AT4G25200 // AT1G74310 // AT3G11020 // AT1G03070 // AT1G52890 // AT2G38340 // AT5G12020 // AT5G59720 // AT2G19310
GO:0007568	P	aging	14	614	2.28013	145	28397	0.510617	7.9e-06	0.004	// AT2G17850 // AT3G60140 // AT1G67070 // AT4G35770 // AT5G17860 // AT1G69930 // AT2G47190 // AT4G23700 // AT3G21500 // AT1G73220 // AT1G76680 // AT2G43000 // AT1G17020 // AT5G39610
GO:0001666	P	response to hypoxia	15	614	2.443	100	28397	0.35215	2.2e-08	1.1e-05	// AT4G02280 // AT1G19250 // AT2G17850 // AT4G31970 // AT1G57630 // AT5G57220 // AT1G26380 // AT1G49860 // AT3G28510 // AT1G14550 // AT1G14540 // AT3G56400 // AT2G34390 // AT2G26560 // AT5G63790
GO:0042542	P	response to hydrogen peroxide	18	614	2.9316	263	28397	0.926154	3.5e-05	0.018	// AT3G09350 // AT2G29500 // AT1G52560 // AT5G61290 // AT5G64510 // AT5G12020 // AT4G25200 // AT1G74310 // AT5G12030 // AT3G24500 // AT1G16030 // AT1G14200 // AT5G37670 // AT5G46350 // AT5G59720 // AT1G03070 // AT1G53540 // AT2G19310
GO:0070482	P	response to oxygen levels	15	614	2.443	104	28397	0.366236	3.5e-08	1.8e-05	// AT4G02280 // AT1G19250 // AT2G17850 // AT4G31970 // AT1G57630 // AT5G57220 // AT1G26380 // AT1G49860 // AT3G28510 // AT1G14550 // AT1G14540 // AT3G56400 // AT2G34390 // AT2G26560 // AT5G63790
GO:0015849	P	organic acid transport	28	614	4.56026	289	28397	1.01771	2.4e-10	1.2e-07	// AT1G10370 // AT3G53150 // AT1G51850 // AT3G21700 // AT3G21690 // AT1G76520 // AT5G11210 // AT5G48400 // AT3G01760 // AT1G30700 // AT4G35180 // AT5G06860 // AT5G26340 // AT2G34390 // AT1G10585 // AT1G02360 // AT5G16970 // AT4G18170 // AT3G18250 // AT1G74000 // AT2G38870 // AT4G15610 // AT1G57630 // AT3G55970 // AT5G54300 // AT1G08230 // AT4G12470 // AT5G48430
GO:0022804	F	active transmembrane transporter activity	28	614	4.56026	598	28397	2.10586	0.00019	0.027	// AT3G63380 // AT4G04760 // AT3G22910 // AT3G21690 // AT1G77990 // AT1G76520 // AT5G17860 // AT2G17500 // AT3G01760 // AT3G05155 // AT2G29940 // AT1G15520 // AT4G23030 // AT4G35180 // AT5G26340 // AT5G19600 // AT5G17700 // AT3G47760 // AT3G55090 // AT1G73220 // AT5G13750 // AT2G18480 // AT1G71140 // AT4G18050 // AT4G23700 // AT1G08230 // AT3G05160 // AT2G04040
GO:0004553	F	hydrolase activity, hydrolyzing O-glycosyl compounds	22	614	3.58306	423	28397	1.48959	0.00024	0.034	// AT4G27830 // AT1G02850 // AT4G18990 // AT3G48580 // AT1G10550 // AT2G41850 // AT1G19940 // AT1G51470 // AT1G02310 // AT4G19750 // AT3G62740 // AT4G37800 // AT1G26560 // AT2G44460 // AT1G02360 // AT4G23560 // AT2G33160 // AT3G60140 // AT4G24040 // AT4G19760 // AT3G60120 // AT1G61810
GO:0016847	F	1-aminocyclopropane-1-carboxylate synthase activity	5	614	0.814332	23	28397	0.0809945	0.00027	0.039	// AT4G08040 // AT1G01480 // AT4G28410 // AT4G28420 // AT4G37770
GO:0046872	F	metal ion binding	96	614	15.6352	2853	28397	10.0468	1.3e-05	0.0019	// AT5G57660 // AT1G55390 // AT5G52570 // AT5G55770 // AT2G34500 // AT5G55970 // AT1G29025 // AT3G07000 // AT2G26695 // AT4G10370 // AT5G02360 // AT3G26190 // AT1G73340 // AT4G02180 // AT1G35625 // AT2G43480 // AT5G55780 // AT5G42200 // AT4G20210 // AT5G60470 // AT5G16980 // AT3G14660 // AT2G28850 // AT5G38910 // AT2G30750 // AT1G55430 // AT1G18970 // AT2G32300 // AT3G22910 // AT3G49930 // AT2G28…
GO:0020037	F	heme binding	29	614	4.72313	373	28397	1.31352	1.2e-08	1.7e-06	// AT2G28850 // AT2G30750 // AT3G20940 // AT5G24910 // AT2G38390 // AT3G53130 // AT2G34500 // AT3G14690 // AT2G25160 // AT4G31970 // AT2G28860 // AT2G45570 // AT1G14550 // AT3G28740 // AT4G37370 // AT4G13290 // AT3G49110 // AT5G57220 // AT5G19880 // AT5G42180 // AT3G26190 // AT1G73340 // AT3G26830 // AT2G43480 // AT3G49960 // AT3G14620 // AT1G14540 // AT2G02580 // AT3G14660
GO:0035251	F	UDP-glucosyltransferase activity	11	614	1.79153	114	28397	0.401451	7.3e-05	0.01	// AT1G05560 // AT4G02280 // AT2G15480 // AT4G34138 // AT5G36870 // AT4G34135 // AT2G36800 // AT4G34131 // AT2G15490 // AT3G21780 // AT2G32610
GO:0016757	F	transferase activity, transferring glycosyl groups	32	614	5.21173	596	28397	2.09881	5.4e-06	0.00077	// AT4G18990 // AT2G36970 // AT3G53150 // AT3G48580 // AT1G10550 // AT2G30140 // AT5G49690 // AT2G36800 // AT1G70440 // AT2G15490 // AT4G34138 // AT4G34135 // AT1G64920 // AT4G34131 // AT5G59530 // AT1G60450 // AT2G03360 // AT1G05675 // AT1G23550 // AT1G05560 // AT4G02280 // AT2G15480 // AT5G36870 // AT4G15550 // AT3G47720 // AT4G37800 // AT3G53160 // AT3G21780 // AT2G36770 // AT1G64910 // AT2G18…
GO:0043295	F	glutathione binding	5	614	0.814332	10	28397	0.035215	1.1e-05	0.0015	// AT1G17170 // AT1G78380 // AT2G29450 // AT1G02930 // AT1G02920
GO:0004364	F	glutathione transferase activity	19	614	3.09446	48	28397	0.169032	1.1e-16	1.6e-14	// AT1G78340 // AT3G03190 // AT2G29480 // AT1G10370 // AT1G78380 // AT2G29490 // AT2G29470 // AT2G29460 // AT2G29420 // AT1G49860 // AT1G17180 // AT1G02930 // AT1G69930 // AT1G69920 // AT1G17170 // AT2G02930 // AT1G02920 // AT3G09270 // AT2G29450
GO:0016765	F	transferase activity, transferring alkyl or aryl (other than methyl) groups	20	614	3.25733	123	28397	0.433144	2.8e-11	4e-09	// AT1G78340 // AT3G03190 // AT2G29480 // AT1G10370 // AT1G78380 // AT2G29490 // AT2G29470 // AT2G29460 // AT5G04950 // AT2G29420 // AT1G49860 // AT1G17180 // AT1G02930 // AT1G69930 // AT1G69920 // AT1G17170 // AT2G02930 // AT1G02920 // AT3G09270 // AT2G29450

## Sheet: Graph
Term	% Query	% Background
secondary metabolic process	12.5407	4.39131
toxin metabolic process	7.00326	0.743036
response to hormone stimulus	9.60912	4.84206
response to cyclopentenone	5.37459	0.521182
response to ethylene stimulus	5.04886	1.24309
response to abscisic acid stimulus	4.88599	2.18685
response to water deprivation	4.88599	1.46494
response to heat	3.90879	1.06701
aging	2.28013	0.510617
response to hypoxia	2.443	0.35215
response to hydrogen peroxide	2.9316	0.926154
response to oxygen levels	2.443	0.366236
1-aminocyclopropane-1-carboxylate synthase activity	4.56026	1.01771
organic acid transport	4.56026	2.10586
active transmembrane transporter activity	3.58306	1.48959
metal ion binding	0.814332	0.0809945
heme binding	15.6352	10.0468
UDP-glucosyltransferase activity	4.72313	1.31352
transferase activity, transferring glycosyl groups	1.79153	0.401451
hydrolase activity, hydrolyzing O-glycosyl compounds	5.21173	2.09881
glutathione binding	0.814332	0.035215
glutathione transferase activity	3.09446	0.169032
transferase activity, transferring alkyl or aryl (other than methyl) groups	3.25733	0.433144
