# Supplementary material for: Genome wide transcriptome analysis reveals ABA mediated response in Arabidopsis during gold (AuCl−4) treatment
Source: Front Plant Sci. 2014 Nov 28;5:652. doi: 10.3389/fpls.2014.00652 (PMC4246665; doi:10.3389/fpls.2014.00652)
Supplement: Supplementary file 1 [file Presentation1.ZIP › Supplementary material/Supplementary File 4.XLSX]

## Sheet: Sheet1
Gene	Au	As	Cd
DIN2	4.7	5.84	-2.38
CYP82C2	4.51	-0.04	-0.57
BGLU28	4.31	5.59	-2.58
AT1G60750	3.81	3.5	-1.51
ATNIT4	3.8	2.76	-1.37
AT3G13630	3.62	0.05	-0.42
THA1	3.59	0.27	-0.4
PMAT1	3.46	3.89	-1.91
GLYI7	3.38	0.15	0.06
AOX1D	3.35	0.71	-0.58
CYP71A12	3.31	2.74	-3.24
GSTU24	3.26	2.18	-4.04
PDR12	3.26	1.42	-1.77
AT4G03410	3.21	0.34	0.18
GLIP1	3.13	1.23	-2.11
AT1G71140	3.09	0.48	-1.02
SQE6	2.99	0.15	-0.06
MYB62	2.96	0.24	-0.31
UGT73B4	2.91	2.66	-2.75
AT5G38910	2.89	0.29	-0.05
ATSWEET2	2.88	1.22	0.04
AT5G49690	2.84	1.28	-0.19
AST12	2.71	0.21	-0.37
UGT73C7	2.66	2.12	-0.85
CIPK17	2.64	0.27	-0.09
AT5G37970	2.58	1.05	-1.04
AT2G18480	2.54	0.1	-0.43
PPDK	2.5	1.42	0.02
UGT73D1	2.48	1.16	-0.06
AT2G29150	2.44	0.27	-1.11
UGT73B2	2.44	1.35	-0.19
AT2G23830	2.44	-0.02	-0.07
PMAT2	2.41	-0.31	-0.66
AT3G16530	2.41	0.7	-3.46
ATTI1	2.4	0.57	-0.1
ATGSTU25	2.38	1.18	-2.08
AT1G26390	2.35	0.65	-0.25
GSTF2	2.35	1.35	-1.75
ASPGB1	2.33	0.52	0.03
