# Supplementary material for: Genome wide transcriptome analysis reveals ABA mediated response in Arabidopsis during gold (AuCl−4) treatment
Source: Front Plant Sci. 2014 Nov 28;5:652. doi: 10.3389/fpls.2014.00652 (PMC4246665; doi:10.3389/fpls.2014.00652)
Supplement: Supplementary file 1 [file Presentation1.ZIP › Supplementary material/Supplementary File 5.XLSX]

## Sheet: Sheet1
ID	Au	p-value
AT3G60140	26.13	2.04e-07
AT4G31970	22.7	1.29e-07
AT2G44460	19.88	6e-06
AT1G60750	14.05	5e-06
AT5G22300	13.99	2.1e-07
AT3G13630	12.32	2e-06
AT1G08630	12.04	3.2e-05
AT5G39050	10.97	4e-06
AT1G80160	10.39	1e-06
AT1G32350	10.2	1.9e-05
AT2G30750	9.95	8.2e-05
AT1G17170	9.6	1e-06
AT1G15520	9.59	7.37e-07
AT4G03410	9.26	5.2e-05
AT5G40990	8.73	1.5e-05
AT4G03410	8.52	0.000146
AT1G71140	8.51	7.58e-07
AT5G24160	7.94	0.00014
AT1G68320	7.77	0.000652
AT2G15490	7.52	1.2e-05
AT5G38910	7.39	5.2e-05
AT3G14770	7.36	1.29e-07
AT5G49690	7.17	1.1e-05
AT3G51895	6.56	3.71e-07
AT3G53160	6.34	0.000138
AT1G48260	6.21	0.000125
AT5G43570	6	0.000785
AT5G37970	5.98	0.001275
AT2G18480	5.81	1.1e-05
AT4G15530	5.66	1.5e-05
AT3G53150	5.56	2.9e-05
AT2G29150	5.43	5e-06
AT4G34135	5.43	3e-06
AT2G23830	5.42	0.00185
AT3G29670	5.32	2.8e-05
AT3G16530	5.3	2.2e-05
AT2G43510	5.27	2.03e-07
AT1G17180	5.21	0.00019
AT1G26390	5.1	0.000113
AT2G02930	5.1	3e-05
AT3G16150	5.04	6.92e-07
AT1G02230	5.01	0.000339
AT3G21500	4.98	0.001166
AT5G25320	4.92	8e-06
AT2G02120	4.84	3.4e-05
AT1G69570	4.83	1.2e-05
AT5G16980	4.83	0.005239
AT2G36770	4.82	0.000143
AT1G67980	4.81	2e-06
AT5G19600	4.79	3e-06
AT5G38020	4.76	2.59e-07
AT5G37840	4.7	0.009045
AT4G35770	4.67	3e-06
AT1G21400	4.64	4e-06
AT2G29460	4.6	4.95e-07
AT1G47510	4.56	2.2e-05
AT2G36970	4.53	1e-05
AT5G38200	4.47	0.000125
AT5G49340	4.47	0.000287
AT4G28350	4.43	8.9e-05
AT1G60730	4.41	2.7e-05
AT3G49110	4.39	7e-06
AT1G68630	4.38	3.5e-05
AT2G29480	4.35	4.3e-05
AT1G52890	4.31	6e-06
AT1G71520	4.26	2e-06
AT1G67070	4.25	2e-06
AT3G56620	4.22	1.3e-05
AT2G29500	4.2	4.2e-05
AT3G26190	4.18	0.000274
AT2G29490	4.17	1.3e-05
AT4G18990	4.17	8.1e-05
AT2G46790	4.14	0.000425
AT3G62740	4.11	0.000583
AT4G32950	4.09	0.000261
AT5G39610	4.07	9e-06
AT4G36820	4.05	0.000101
AT3G28740	4.03	8.4e-05
AT2G29470	4.01	0.00031
AT5G54165	4	3e-06
AT3G44300	3.99	1.3e-05
AT5G13370	3.97	4.9e-05
AT2G19500	3.95	0.007363
AT1G15415	3.89	7e-06
AT2G34500	3.89	1e-05
AT4G38060	3.87	1.8e-05
AT1G18970	3.84	4e-06
AT4G25400	3.83	0.000324
AT3G60120	3.77	3e-06
AT4G26260	3.71	0.005828
AT3G51140	3.65	0.000971
AT1G61810	3.64	3.74e-07
AT4G34131	3.62	1.8e-05
AT2G26560	3.59	6.53e-07
AT1G76470	3.58	0.000539
AT3G47720	3.56	1.2e-05
AT5G37990	3.55	1.4e-05
AT4G23030	3.54	0.001233
AT5G06080	3.54	2e-06
AT1G52560	3.53	2.2e-05
AT1G10070	3.51	4e-06
AT3G12320	3.51	1.5e-05
AT4G28420	3.51	0.00014
AT5G64750	3.49	9e-06
AT3G48580	3.48	0.000116
AT1G68290	3.47	2.2e-05
AT1G19610	3.47	2.5e-05
AT1G30700	3.46	2.4e-05
AT3G21520	3.45	0.000391
AT1G26380	3.44	0.0038
AT4G10530	3.41	0.001601
AT1G68620	3.39	8e-06
AT2G39030	3.39	0.000283
AT3G12910	3.38	1.3e-05
AT5G43580	3.37	5.9e-05
AT5G64190	3.34	0.001472
AT2G29420	3.33	4.2e-05
AT1G76520	3.3	8.66e-07
AT4G13180	3.3	1.6e-05
AT4G12290	3.28	3.2e-05
AT4G35190	3.28	1.8e-05
AT1G01480	3.25	9e-05
AT5G26200	3.25	1.8e-05
AT3G18250	3.24	6e-06
AT3G19615	3.2	0.003118
AT1G14540	3.18	3e-06
AT3G46230	3.18	2e-06
AT1G17310	3.15	0.004047
AT5G14780	3.12	4.1e-05
AT5G12030	3.12	0.00655
AT1G10585	3.11	0.000235
AT3G61390	3.09	0.000552
AT2G38240	3.08	1.4e-05
AT2G43000	3.08	1.4e-05
AT4G21380	3.07	0.004086
AT3G48850	3.05	0.000653
AT1G05560	3.04	4.3e-05
AT2G34790	3.03	0.000101
AT5G17860	3.03	0.001527
AT5G59720	3.02	3e-06
AT5G17700	3.02	0.000677
AT3G51140	3.01	0.001925
AT3G15500	2.99	9.1e-05
AT3G14440	2.99	0.000311
AT2G39400	2.98	0.000402
AT2G45220	2.98	2e-06
AT5G14470	2.98	0.007104
AT1G77450	2.97	4e-06
AT1G77520	2.97	0.000202
AT2G38340	2.97	7.2e-05
AT1G16030	2.96	0.000187
AT1G11925	2.95	0.000174
AT3G14660	2.94	0.000359
AT3G09270	2.94	6.3e-05
AT4G27310	2.94	0.000117
AT4G22485	2.94	2.4e-05
AT1G14550	2.92	2.4e-05
AT4G31020	2.92	4.18e-07
AT5G66780	2.92	0.00015
AT2G30140	2.91	4.6e-05
AT1G10370	2.9	0.000298
AT5G16970	2.9	0.023477
AT1G62975	2.89	7e-06
AT2G26695	2.89	0.000703
AT2G43500	2.86	0.000204
AT2G17850	2.86	4.5e-05
AT5G61820	2.86	1e-05
AT3G01990	2.85	5.7e-05
AT3G56500	2.84	6.9e-05
AT5G48180	2.82	2.1e-05
AT1G02850	2.81	9.85e-07
AT5G46240	2.81	2e-06
AT5G54300	2.81	6e-06
AT5G13750	2.79	1e-06
AT5G60470	2.78	0.000984
AT5G07870	2.76	3.4e-05
AT5G48400	2.76	0.000653
AT2G36800	2.75	0.001483
AT4G23680	2.75	7e-06
AT1G78380	2.73	6.9e-05
AT2G38600	2.73	0.001032
AT2G45570	2.73	0.002385
AT3G22370	2.73	3e-06
AT3G63380	2.73	4.1e-05
AT2G33710	2.72	6.4e-05
AT4G22070	2.72	6.59e-07
AT5G02780	2.72	0.000574
AT1G61080	2.7	0.000109
AT2G40340	2.7	0.000102
AT3G04510	2.7	0.001594
AT3G15356	2.7	0.000183
AT1G05675	2.69	0.000652
AT1G52342	2.69	0.000276
AT2G31345	2.68	0.000175
AT1G76680	2.67	3.7e-05
AT1G02930	2.67	6.3e-05
AT5G37670	2.67	0.000135
AT1G13520	2.66	9.2e-05
AT4G09110	2.66	0.005458
AT5G36970	2.66	0.000159
AT1G53540	2.65	2.7e-05
AT2G29450	2.65	0.000148
AT2G18700	2.64	2.1e-05
AT1G33890	2.63	2.9e-05
AT1G69930	2.63	9e-06
AT4G13280	2.63	9.7e-05
AT4G37290	2.63	0.000759
AT5G49700	2.63	9e-06
AT5G38000	2.62	3.2e-05
AT4G02280	2.61	3.3e-05
AT5G49350	2.61	0.000155
AT1G33030	2.59	1.2e-05
AT4G13290	2.59	0.001276
AT5G06980	2.59	1.5e-05
AT1G76690	2.58	0.000422
AT4G26288	2.58	0.000218
AT5G64250	2.58	7e-06
AT2G02320	2.57	0.000637
AT5G57660	2.57	2.7e-05
AT2G17500	2.56	9e-06
AT1G47890	2.55	6.2e-05
AT1G55510	2.55	0.000795
AT2G02010	2.55	0.00014
AT1G22810	2.54	0.000161
AT4G37770	2.54	5e-05
AT4G27810	2.54	3.4e-05
AT1G26560	2.53	0.001103
AT3G18950	2.53	1.5e-05
AT5G42530	2.53	0.003333
AT1G15385	2.52	5.9e-05
AT3G09405	2.52	2.6e-05
AT1G63560	2.51	0.022394
AT1G68450	2.51	4.5e-05
AT5G05220	2.51	0.000922
AT3G19920	2.5	0.000396
AT4G23560	2.49	9.6e-05
AT5G26340	2.49	3e-06
AT1G05340	2.48	1.3e-05
AT4G01870	2.48	0.000183
AT2G31945	2.47	3e-06
AT3G28210	2.47	2.4e-05
AT4G23700	2.47	5e-06
AT5G52570	2.46	0.000437
AT1G74310	2.45	8e-06
AT2G14247	2.45	4.7e-05
AT3G10450	2.45	0.000192
AT5G07010	2.45	3e-05
AT3G49845	2.43	0.000769
AT5G38900	2.43	4.3e-05
AT2G15480	2.42	0.000126
AT2G19310	2.42	0.000347
AT1G66600	2.41	0.005349
AT1G02920	2.41	9e-06
AT1G58320	2.41	0.000851
AT2G25625	2.41	0.00048
AT4G25200	2.41	0.001273
AT5G65600	2.41	0.000596
AT5G05530	2.4	0.000486
AT4G14060	2.39	0.000683
AT3G25760	2.38	0.002005
AT4G16690	2.38	0.003469
AT1G05560	2.37	0.000646
AT1G07400	2.37	0.000358
AT3G21700	2.37	0.000143
AT1G64660	2.36	0.000303
AT2G15830	2.36	2e-05
AT3G14620	2.36	9.16e-08
AT3G55090	2.36	2e-05
AT5G18350	2.36	0.002143
AT1G75030	2.35	0.000483
AT1G02310	2.35	1.4e-05
AT4G26290	2.35	0.002106
AT5G46330	2.35	0.004651
AT5G64510	2.35	4.3e-05
AT5G11210	2.35	2e-06
AT3G49130	2.34	1.2e-05
AT4G17785	2.34	0.000119
AT5G16010	2.34	1.6e-05
AT5G39520	2.34	0.009801
AT5G48430	2.34	0.000252
AT5G63790	2.34	3.2e-05
AT1G74000	2.33	0.000389
AT5G06860	2.33	0.000129
AT3G28510	2.32	7.6e-05
AT5G23950	2.32	6.4e-05
AT5G28646	2.32	0.000618
AT1G70920	2.31	5.2e-05
AT1G11070	2.31	0.00021
AT2G15780	2.31	1.9e-05
AT3G24500	2.31	6e-06
AT3G50440	2.31	7e-05
AT4G15610	2.31	7e-06
AT4G35180	2.31	2.9e-05
AT5G42200	2.31	4.1e-05
AT5G19880	2.31	0.001777
AT2G15220	2.3	0.00014
AT2G29940	2.3	0.000432
AT3G55970	2.3	2e-06
AT1G73010	2.29	1.5e-05
AT2G41850	2.29	0.000122
AT4G19970	2.29	0.008204
AT4G37800	2.29	0.000419
AT1G17020	2.28	0.000473
AT1G69920	2.27	2.9e-05
AT3G22910	2.27	1.9e-05
AT4G25434	2.27	1.5e-05
AT1G73480	2.26	1.4e-05
AT4G05120	2.26	0.011721
AT4G34138	2.26	2e-06
AT1G22985	2.25	0.000207
AT2G41380	2.25	4e-05
AT4G10510	2.25	0.000289
AT1G23550	2.24	1.6e-05
AT1G32940	2.24	0.004493
AT5G01225	2.24	0.001713
AT1G70440	2.23	0.005382
AT4G17660	2.23	0.000172
AT1G26720	2.22	0.001882
AT3G25730	2.22	0.0017
AT5G05250	2.22	0.003438
AT1G02360	2.21	0.000313
AT4G18170	2.21	5.5e-05
AT5G46350	2.21	0.000464
AT1G28470	2.2	4.4e-05
AT1G72060	2.2	1.6e-05
AT2G38870	2.2	3.6e-05
AT4G27410	2.2	0.002131
AT1G75290	2.19	0.000673
AT1G57630	2.18	4.6e-05
AT4G15550	2.18	0.0003
AT5G04370	2.18	4.7e-05
AT5G44990	2.18	3.5e-05
AT5G45720	2.18	0.000504
AT3G25240	2.17	0.000599
AT3G05520	2.17	0.000534
AT3G06420	2.17	2e-06
AT3G21780	2.17	0.04027
AT4G15760	2.17	9.2e-05
AT5G59530	2.17	3.5e-05
AT1G03070	2.16	6.6e-05
AT1G08230	2.16	8.5e-05
AT3G61890	2.16	0.000173
AT5G07860	2.16	0.000477
AT1G69530	2.15	2.5e-05
AT3G09350	2.15	0.000652
AT3G13450	2.15	2e-06
AT5G22270	2.15	1.2e-05
AT1G62760	2.14	0.000813
AT1G22110	2.13	0.010378
AT3G26830	2.13	0.00079
AT3G23230	2.13	0.000311
AT4G28040	2.13	6.4e-05
AT1G14200	2.12	0.001545
AT1G48000	2.12	0.000526
AT1G78340	2.12	7.4e-05
AT2G39050	2.12	0.000233
AT2G03360	2.12	0.001011
AT3G25770	2.11	0.009858
AT3G10960	2.11	0.001846
AT5G55970	2.11	5e-06
AT1G72140	2.1	5.3e-05
AT1G06570	2.1	0.000596
AT1G14120	2.1	1e-06
AT3G11020	2.1	0.002045
AT3G14690	2.1	3e-05
AT3G56400	2.1	4.3e-05
AT4G37370	2.1	0.000509
AT5G12020	2.1	0.007185
AT5G24570	2.1	0.000316
AT1G05800	2.09	0.000924
AT1G62840	2.09	0.001944
AT1G67100	2.09	0.001553
AT1G75000	2.09	7e-06
AT1G66700	2.09	0.016959
AT4G37150	2.08	4.5e-05
AT1G63530	2.07	3.4e-05
AT1G03850	2.07	8.3e-05
AT3G21690	2.07	6.5e-05
AT3G25740	2.07	0.003679
AT4G18050	2.07	0.001015
AT5G17390	2.07	0.000154
AT3G29240	2.06	0.000807
AT5G15190	2.06	0.003919
AT2G04040	2.05	0.002077
AT2G41230	2.05	6.9e-05
AT3G27880	2.05	6.2e-05
AT4G20970	2.05	0.049349
AT5G37730	2.05	0.000476
AT2G42610	2.04	0.000143
AT2G46740	2.04	9.02e-07
AT3G53130	2.04	4.4e-05
AT3G03530	2.04	0.00144
AT5G57220	2.04	2.6e-05
AT1G47990	2.03	2e-06
AT1G73220	2.03	0.000348
AT2G47190	2.03	0.000552
AT3G10790	2.03	0.007584
AT4G18310	2.03	0.008027
AT4G24040	2.03	0.000506
AT5G01380	2.03	2.6e-05
AT1G18830	2.02	0.003179
AT1G29000	2.02	0.000168
AT4G27830	2.02	0.000255
AT1G71697	2.02	0.003883
AT1G63590	2.01	0.014353
AT1G26240	2.01	0.000196
AT2G33160	2.01	0.000309
AT2G34390	2.01	8.2e-05
AT4G22520	2.01	0.015779
AT5G54470	2.01	8e-05
AT1G35625	-2.01	9.1e-05
AT1G58037	-2.01	0.000813
AT3G52900	-2.01	0.011131
AT3G59130	-2.01	0.000515
AT1G12040	-2.02	0.000141
AT1G51470	-2.02	0.031762
AT3G16410	-2.02	2e-05
AT4G14750	-2.02	0.000999
AT4G35200	-2.02	0.01795
AT5G19730	-2.02	1e-05
AT1G22330	-2.03	4e-06
AT3G55310	-2.03	0.001427
AT5G45200	-2.03	0.00209
AT5G45840	-2.03	0.00048
AT1G44050	-2.04	2.33e-07
AT1G45015	-2.04	1.1e-05
AT2G21400	-2.04	0.000113
AT2G02780	-2.04	7.3e-05
AT3G26050	-2.04	0.000628
AT5G37450	-2.04	6.7e-05
AT1G08590	-2.05	0.0028
AT1G52750	-2.05	9e-06
AT2G01880	-2.05	3.11e-07
AT3G01760	-2.05	0.002814
AT3G02020	-2.05	3e-06
AT4G12545	-2.05	0.002334
AT5G60320	-2.05	0.01454
AT1G76620	-2.06	0.001317
AT5G41290	-2.06	0.00061
AT5G14750	-2.06	0.003765
AT1G20380	-2.07	0.000162
AT5G40630	-2.07	0.000164
AT3G49930	-2.08	0.006979
AT4G01680	-2.08	0.010186
AT5G61350	-2.08	0.001334
AT5G04950	-2.08	3.2e-05
AT5G45580	-2.08	0.000169
AT2G02680	-2.09	3e-06
AT2G38390	-2.09	6.8e-05
AT2G03090	-2.09	7e-06
AT2G27535	-2.09	0.00437
AT3G06990	-2.09	0.000861
AT3G12970	-2.09	0.001213
AT4G11210	-2.09	0.000803
AT5G27100	-2.09	2e-05
AT3G58190	-2.1	3.9e-05
AT4G00950	-2.1	0.000309
AT4G16920	-2.1	0.000378
AT4G20230	-2.1	0.015066
AT2G23960	-2.11	1.3e-05
AT3G27950	-2.11	0.000219
AT3G49960	-2.11	8e-06
AT4G02180	-2.11	0.001037
AT4G25560	-2.11	0.000857
AT5G41300	-2.11	8.9e-05
AT1G24280	-2.12	3.1e-05
AT3G44870	-2.12	0.000519
AT5G02260	-2.12	0.000154
AT2G47870	-2.13	0.00196
AT4G12490	-2.13	0.000533
AT5G48290	-2.13	3.1e-05
AT5G47950	-2.13	3e-06
AT2G43480	-2.14	1.4e-05
AT3G05155	-2.14	0.000344
AT4G00880	-2.14	0.000497
AT1G78120	-2.15	7.6e-05
AT3G11390	-2.15	4e-06
AT4G28650	-2.15	9.7e-05
AT5G45080	-2.15	8.2e-05
AT5G51810	-2.15	0.001487
AT1G54970	-2.16	0.000181
AT1G64910	-2.16	0.047169
AT2G38300	-2.16	0.000183
AT4G14780	-2.16	0.000546
AT4G03470	-2.17	0.00057
AT5G26230	-2.17	0.000178
AT2G32610	-2.18	0.004062
AT4G12520	-2.18	9e-06
AT1G66450	-2.19	0.020226
AT1G52070	-2.19	3e-06
AT1G14190	-2.2	0.015106
AT1G22500	-2.2	0.000316
AT1G55440	-2.2	7e-05
AT1G64920	-2.2	0.007025
AT3G05160	-2.2	0.022978
AT2G01900	-2.21	0.000192
AT4G29905	-2.21	1.31e-07
AT2G25160	-2.22	0.000923
AT3G11550	-2.22	0.000215
AT5G62100	-2.22	0.007342
AT1G66800	-2.23	0.000114
AT5G24100	-2.23	0.0013
AT5G50140	-2.24	0.002006
AT1G44030	-2.26	0.007396
AT5G61290	-2.26	6.9e-05
AT3G23800	-2.28	6.6e-05
AT4G13620	-2.28	0.000334
AT5G01050	-2.28	0.002648
AT1G58643	-2.3	7.8e-05
AT3G20940	-2.3	9e-06
AT5G06930	-2.3	0.000346
AT5G39820	-2.3	0.000423
AT5G38940	-2.31	5.1e-05
AT3G12230	-2.32	0.000322
AT4G12550	-2.32	0.002135
AT5G62340	-2.32	0.001259
AT1G51850	-2.34	0.000171
AT1G51940	-2.34	6.4e-05
AT5G24910	-2.34	0.003062
AT2G02630	-2.35	5.5e-05
AT3G02620	-2.35	0.000169
AT1G52050	-2.36	0.001882
AT3G12540	-2.36	0.000992
AT1G33840	-2.37	0.003391
AT2G02580	-2.37	0.000701
AT4G04760	-2.37	0.000725
AT5G42180	-2.37	0.000146
AT4G20210	-2.38	0.000572
AT5G20470	-2.38	0.001897
AT2G28850	-2.39	0.003438
AT3G50160	-2.39	0.009451
AT5G05420	-2.39	0.002119
AT3G11370	-2.4	1e-06
AT4G12470	-2.4	0.000142
AT4G33120	-2.4	0.000145
AT3G13840	-2.41	0.00057
AT1G72850	-2.42	0.000673
AT1G73602	-2.43	0.000542
AT4G12870	-2.43	2.5e-05
AT4G22214	-2.43	2e-06
AT4G10370	-2.43	0.000127
AT3G45140	-2.44	0.001037
AT3G61400	-2.45	5e-06
AT1G62280	-2.47	0.000158
AT3G46270	-2.47	9.9e-05
AT5G54030	-2.47	2.5e-05
AT3G45710	-2.48	4.8e-05
AT4G25090	-2.5	1.9e-05
AT5G02360	-2.5	3.2e-05
AT4G01630	-2.51	8.1e-05
AT5G62720	-2.51	8.3e-05
AT3G28650	-2.52	0.000199
AT4G23515	-2.52	3e-06
AT3G12240	-2.53	0.001797
AT5G42600	-2.53	0.00028
AT1G10550	-2.54	1.4e-05
AT4G28410	-2.54	4.1e-05
AT5G17960	-2.54	0.002628
AT1G52700	-2.56	7.4e-05
AT2G23620	-2.57	3.8e-05
AT3G07000	-2.57	0.000108
AT1G55390	-2.58	0.000526
AT4G37160	-2.58	6.9e-05
AT1G53940	-2.59	0.000202
AT1G77990	-2.6	0.000361
AT1G19940	-2.61	0.000134
AT1G23205	-2.62	0.000135
AT3G03190	-2.64	0.002284
AT4G30140	-2.64	2.7e-05
AT2G28860	-2.66	1.3e-05
AT5G60660	-2.66	0.000112
AT2G32300	-2.69	3e-06
AT5G55770	-2.69	0.000284
AT1G73340	-2.7	2.5e-05
AT1G34050	-2.74	0.00038
AT3G46490	-2.75	0.00333
AT2G44740	-2.76	0.003909
AT3G05950	-2.76	1.7e-05
AT5G39493	-2.76	0.003951
AT2G44110	-2.77	1.6e-05
AT4G16008	-2.77	0.000507
AT5G46040	-2.78	9.2e-05
AT1G66440	-2.8	0.000337
AT3G22740	-2.87	6.09e-07
AT1G29270	-2.91	3e-06
AT3G47760	-2.91	0.025822
AT5G43040	-2.91	0.001157
AT1G19250	-2.92	2.9e-05
AT5G16900	-2.94	3.3e-07
AT4G00910	-2.97	7e-06
AT3G48260	-2.98	0.009975
AT5G38100	-2.98	9e-06
AT1G55700	-3.05	1.2e-05
AT5G36870	-3.08	0.003255
AT4G08040	-3.17	0.000356
AT3G46800	-3.18	5.2e-05
AT5G55780	-3.18	0.000781
AT2G24710	-3.19	0.002541
AT1G61840	-3.2	2.7e-05
AT1G54950	-3.2	0.000154
AT4G19750	-3.2	0.000112
AT1G07550	-3.23	8e-05
AT4G15700	-3.24	0.000606
AT4G22210	-3.35	7e-05
AT1G60450	-3.36	1.2e-05
AT1G29025	-3.37	3e-06
AT1G55430	-3.38	5.1e-05
AT3G45720	-3.53	0.000394
AT3G01260	-3.62	2.6e-05
AT4G00070	-3.65	0.000147
AT2G02690	-3.83	0.000141
AT3G02850	-3.95	0.000102
AT3G27490	-4.19	0.001285
AT1G49860	-4.65	2.34e-07
AT3G54070	-4.79	0.000114
AT2G02640	-4.92	0.000173
AT4G36230	-5.51	6.1e-05
AT4G19760	-5.59	6.4e-05
