# Supplementary material for: Genome wide transcriptome analysis reveals ABA mediated response in Arabidopsis during gold (AuCl−4) treatment
Source: Front Plant Sci. 2014 Nov 28;5:652. doi: 10.3389/fpls.2014.00652 (PMC4246665; doi:10.3389/fpls.2014.00652)
Supplement: Supplementary file 1 [file Presentation1.ZIP › Supplementary material/Supplementary File 6_WebSCOPE.709228.xml]

<?xml version="1.0"?>

<scope>
  <properties>
    <property name="ambiguizer.method" value="LO" isdefault="true"/>
    <property name="ambiguizer.motif.min.non.N.count" value="5" isdefault="true"/>
    <property name="ambiguizer.reconstruct.beam.width" value="12" isdefault="true"/>
    <property name="ambiguizer.reconstruct.beam.width.init" value="25" isdefault="true"/>
    <property name="beam.bipartite.motif.length.min" value="6" isdefault="true"/>
    <property name="beam.bipartite.ncount.max" value="11" isdefault="true"/>
    <property name="beam.bipartite.ncount.min" value="2" isdefault="true"/>
    <property name="beam.bipartite.width" value="100" isdefault="true"/>
    <property name="beam.discard.overlaps.before" value="false" isdefault="true"/>
    <property name="beam.group.count.min" value="2" isdefault="true"/>
    <property name="beam.group.coverage.min" value="0.5" isdefault="true"/>
    <property name="beam.motif.growth.bidirectional" value="true" isdefault="true"/>
    <property name="beam.motif.length.max" value="50" isdefault="true"/>
    <property name="beam.motif.length.min" value="5" isdefault="true"/>
    <property name="beam.return.size" value="100" isdefault="true"/>
    <property name="beam.userevcomp" value="true" isdefault="true"/>
    <property name="beam.width" value="500" isdefault="true"/>
    <property name="bipartite.LO.count" value="5" isdefault="true"/>
    <property name="bipartite.reconstruct.count" value="5" isdefault="true"/>
    <property name="driver.biological.summary.ambiguizer.count" value="1" isdefault="true"/>
    <property name="driver.biological.summary.beam.count" value="2" isdefault="true"/>
    <property name="driver.biological.summary.best.count" value="3" isdefault="true"/>
    <property name="driver.biological.summary.bipartite.count" value="3" isdefault="true"/>
    <property name="driver.id" value="BeamDriver" isdefault="true"/>
    <property name="driver.run.ambiguizer" value="true"/>
    <property name="driver.run.beam" value="true"/>
    <property name="driver.run.bipartite.LO" value="true" isdefault="true"/>
    <property name="driver.run.bipartite.reconstructor" value="true" isdefault="true"/>
    <property name="driver.run.bipartites" value="true"/>
    <property name="driver.thread.count" value="1" isdefault="true"/>
    <property name="email.analysis.mode" value="fixed"/>
    <property name="email.max.printout" value="50" isdefault="true"/>
    <property name="email.min.sig.score" value="0" isdefault="true"/>
    <property name="email.organism" value="Arabidopsis thaliana"/>
    <property name="filter.ambiguizer.phi" value="0.3" isdefault="true"/>
    <property name="filter.name" value="phi" isdefault="true"/>
    <property name="filter.overlap.min" value=".5" isdefault="true"/>
    <property name="filter.phi.amb.min" value=".01" isdefault="true"/>
    <property name="filter.phi.beam.min" value=".01" isdefault="true"/>
    <property name="filter.phi.bipartite.min" value="0.5" isdefault="true"/>
    <property name="filter.phi.relaxed.min" value=".3" isdefault="true"/>
    <property name="filter.score.min" value="-Infinity" isdefault="true"/>
    <property name="filter.timing.ambiguizer.before" value="false" isdefault="true"/>
    <property name="find.extra.genes" value="false"/>
    <property name="finder.discard.overlaps" value="false" isdefault="true"/>
    <property name="finder.id" value="SuffixArrayMotifFinder" isdefault="true"/>
    <property name="java.path" value="/usr/bin/java" isdefault="true"/>
    <property name="line" value="feed separating each raw sequence."/>
    <property name="mx" value="-Xmx512M" isdefault="true"/>
    <property name="out.file" value="latestTest.txt" isdefault="true"/>
    <property name="out.progress.write" value="false" isdefault="true"/>
    <property name="out.root" value="testResults/" isdefault="true"/>
    <property name="out.subtest.id" value="" isdefault="true"/>
    <property name="out.sum.test.value" value="" isdefault="true"/>
    <property name="out.test.id" value="unknown" isdefault="true"/>
    <property name="output.jobid" value="709228"/>
    <property name="scorer.bipartite.id" value="OccurrenceScorer" isdefault="true"/>
    <property name="scorer.id" value="OccurrenceKSScorer"/>
    <property name="scorer.prior.use" value="true" isdefault="true"/>
    <property name="scorer.using.low.variation.scorer" value="true"/>
    <property name="seq.artificial.root" value="seq.artificial.root" isdefault="true"/>
    <property name="seq.gene.length" value="1000"/>
    <property name="seq.genes.names.master" value="Arabidopsis_thaliana_TAIR6_fixed2500_IDs.txt"/>
    <property name="seq.group.artificial.root" value="seq.group.artificial.root" isdefault="true"/>
    <property name="seq.group.id" value="/genie/home/scope/webscope-output/SCOPEucaYbi.FASTA"/>
    <property name="seq.group.master" value="Arabidopsis_thaliana_TAIR6_fixed2500_regulons.txt"/>
    <property name="seq.group.motif.artificial.root" value="seq.group.motif.artificial.root" isdefault="true"/>
    <property name="seq.group.motif.master" value="Arabidopsis_thaliana_TAIR6_fixed2500_regulon_motifs.txt"/>
    <property name="seq.group.source" value="fastaFile"/>
    <property name="seq.id" value="Arabidopsis_thaliana_TAIR6_fixed2500_upstreamSequences.raw"/>
    <property name="seq.organism" value="Arabidopsis_thaliana_TAIR6_fixed2500"/>
    <property name="seq.query.type" value="upstream 1000"/>
    <property name="seq.species.identifier" value="Arabidopsis thaliana TAIR6"/>
    <property name="sequence.length.average.percentage.variation" value="0.0"/>
    <property name="sequence.length.high.variation.scorer.id" value="OccurrenceScorer" isdefault="true"/>
    <property name="sequence.length.low.variation.scorer.id" value="OccurrenceKSScorer" isdefault="true"/>
    <property name="sequence.length.max.average.percentage.variation" value="10" isdefault="true"/>
    <property name="server" value="genie.dartmouth.edu"/>
  </properties>
  <genes>
    <gene name="AT1G07550" length="1000"/>
    <gene name="AT1G08590" length="1000"/>
    <gene name="AT1G10550" length="1000"/>
    <gene name="AT1G12040" length="1000"/>
    <gene name="AT1G14190" length="1000"/>
    <gene name="AT1G19250" length="1000"/>
    <gene name="AT1G19940" length="1000"/>
    <gene name="AT1G20380" length="1000"/>
    <gene name="AT1G22330" length="1000"/>
    <gene name="AT1G22500" length="1000"/>
    <gene name="AT1G23205" length="1000"/>
    <gene name="AT1G24280" length="1000"/>
    <gene name="AT1G29025" length="1000"/>
    <gene name="AT1G29270" length="1000"/>
    <gene name="AT1G33840" length="1000"/>
    <gene name="AT1G34050" length="1000"/>
    <gene name="AT1G35625" length="1000"/>
    <gene name="AT1G44030" length="1000"/>
    <gene name="AT1G44050" length="1000"/>
    <gene name="AT1G45015" length="1000"/>
    <gene name="AT1G49860" length="1000"/>
    <gene name="AT1G51470" length="1000"/>
    <gene name="AT1G51850" length="1000"/>
    <gene name="AT1G51940" length="1000"/>
    <gene name="AT1G52050" length="1000"/>
    <gene name="AT1G52070" length="1000"/>
    <gene name="AT1G52700" length="1000"/>
    <gene name="AT1G52750" length="1000"/>
    <gene name="AT1G53940" length="1000"/>
    <gene name="AT1G54950" length="1000"/>
    <gene name="AT1G54970" length="1000"/>
    <gene name="AT1G55390" length="1000"/>
    <gene name="AT1G55430" length="1000"/>
    <gene name="AT1G55440" length="1000"/>
    <gene name="AT1G55700" length="1000"/>
    <gene name="AT1G58037" length="1000"/>
    <gene name="AT1G58643" length="1000"/>
    <gene name="AT1G60450" length="1000"/>
    <gene name="AT1G61840" length="1000"/>
    <gene name="AT1G62280" length="1000"/>
    <gene name="AT1G64910" length="1000"/>
    <gene name="AT1G64920" length="1000"/>
    <gene name="AT1G66440" length="1000"/>
    <gene name="AT1G66450" length="1000"/>
    <gene name="AT1G66800" length="1000"/>
    <gene name="AT1G72850" length="1000"/>
    <gene name="AT1G73340" length="1000"/>
    <gene name="AT1G73602" length="1000"/>
    <gene name="AT1G76620" length="1000"/>
    <gene name="AT1G77990" length="1000"/>
    <gene name="AT1G78120" length="1000"/>
    <gene name="AT2G01880" length="1000"/>
    <gene name="AT2G01900" length="1000"/>
    <gene name="AT2G02580" length="1000"/>
    <gene name="AT2G02630" length="1000"/>
    <gene name="AT2G02640" length="1000"/>
    <gene name="AT2G02680" length="1000"/>
    <gene name="AT2G02690" length="1000"/>
    <gene name="AT2G02780" length="1000"/>
    <gene name="AT2G03090" length="1000"/>
    <gene name="AT2G21400" length="1000"/>
    <gene name="AT2G23620" length="1000"/>
    <gene name="AT2G23960" length="1000"/>
    <gene name="AT2G24710" length="1000"/>
    <gene name="AT2G25160" length="1000"/>
    <gene name="AT2G27535" length="1000"/>
    <gene name="AT2G28850" length="1000"/>
    <gene name="AT2G28860" length="1000"/>
    <gene name="AT2G32300" length="1000"/>
    <gene name="AT2G32610" length="1000"/>
    <gene name="AT2G38300" length="1000"/>
    <gene name="AT2G38390" length="1000"/>
    <gene name="AT2G43480" length="1000"/>
    <gene name="AT2G44110" length="1000"/>
    <gene name="AT2G44740" length="1000"/>
    <gene name="AT2G47870" length="1000"/>
    <gene name="AT3G01260" length="1000"/>
    <gene name="AT3G01760" length="1000"/>
    <gene name="AT3G02020" length="1000"/>
    <gene name="AT3G02620" length="1000"/>
    <gene name="AT3G02850" length="1000"/>
    <gene name="AT3G03190" length="1000"/>
    <gene name="AT3G05155" length="1000"/>
    <gene name="AT3G05160" length="1000"/>
    <gene name="AT3G05950" length="1000"/>
    <gene name="AT3G06990" length="1000"/>
    <gene name="AT3G07000" length="1000"/>
    <gene name="AT3G11370" length="1000"/>
    <gene name="AT3G11390" length="1000"/>
    <gene name="AT3G11550" length="1000"/>
    <gene name="AT3G12230" length="1000"/>
    <gene name="AT3G12240" length="1000"/>
    <gene name="AT3G12540" length="1000"/>
    <gene name="AT3G12970" length="1000"/>
    <gene name="AT3G13840" length="1000"/>
    <gene name="AT3G16410" length="1000"/>
    <gene name="AT3G20940" length="1000"/>
    <gene name="AT3G22740" length="1000"/>
    <gene name="AT3G23800" length="1000"/>
    <gene name="AT3G26050" length="1000"/>
    <gene name="AT3G27490" length="1000"/>
    <gene name="AT3G27950" length="1000"/>
    <gene name="AT3G28650" length="1000"/>
    <gene name="AT3G44870" length="1000"/>
    <gene name="AT3G45140" length="1000"/>
    <gene name="AT3G45710" length="1000"/>
    <gene name="AT3G45720" length="1000"/>
    <gene name="AT3G46270" length="1000"/>
    <gene name="AT3G46490" length="1000"/>
    <gene name="AT3G46800" length="1000"/>
    <gene name="AT3G47760" length="1000"/>
    <gene name="AT3G48260" length="1000"/>
    <gene name="AT3G49930" length="1000"/>
    <gene name="AT3G49960" length="1000"/>
    <gene name="AT3G50160" length="1000"/>
    <gene name="AT3G52900" length="1000"/>
    <gene name="AT3G54070" length="1000"/>
    <gene name="AT3G55310" length="1000"/>
    <gene name="AT3G58190" length="1000"/>
    <gene name="AT3G59130" length="1000"/>
    <gene name="AT3G61400" length="1000"/>
    <gene name="AT4G00070" length="1000"/>
    <gene name="AT4G00880" length="1000"/>
    <gene name="AT4G00910" length="1000"/>
    <gene name="AT4G00950" length="1000"/>
    <gene name="AT4G01630" length="1000"/>
    <gene name="AT4G01680" length="1000"/>
    <gene name="AT4G02180" length="1000"/>
    <gene name="AT4G03470" length="1000"/>
    <gene name="AT4G04760" length="1000"/>
    <gene name="AT4G08040" length="1000"/>
    <gene name="AT4G10370" length="1000"/>
    <gene name="AT4G11210" length="1000"/>
    <gene name="AT4G12470" length="1000"/>
    <gene name="AT4G12490" length="1000"/>
    <gene name="AT4G12520" length="1000"/>
    <gene name="AT4G12545" length="1000"/>
    <gene name="AT4G12550" length="1000"/>
    <gene name="AT4G12870" length="1000"/>
    <gene name="AT4G13620" length="1000"/>
    <gene name="AT4G14750" length="1000"/>
    <gene name="AT4G14780" length="1000"/>
    <gene name="AT4G15700" length="1000"/>
    <gene name="AT4G16008" length="1000"/>
    <gene name="AT4G16920" length="1000"/>
    <gene name="AT4G19750" length="1000"/>
    <gene name="AT4G19760" length="1000"/>
    <gene name="AT4G20210" length="1000"/>
    <gene name="AT4G20230" length="1000"/>
    <gene name="AT4G22210" length="1000"/>
    <gene name="AT4G22214" length="1000"/>
    <gene name="AT4G23515" length="1000"/>
    <gene name="AT4G25090" length="1000"/>
    <gene name="AT4G25560" length="1000"/>
    <gene name="AT4G28410" length="1000"/>
    <gene name="AT4G28650" length="1000"/>
    <gene name="AT4G29905" length="1000"/>
    <gene name="AT4G30140" length="1000"/>
    <gene name="AT4G33120" length="1000"/>
    <gene name="AT4G35200" length="1000"/>
    <gene name="AT4G36230" length="1000"/>
    <gene name="AT4G37160" length="1000"/>
    <gene name="AT5G01050" length="1000"/>
    <gene name="AT5G02260" length="1000"/>
    <gene name="AT5G02360" length="1000"/>
    <gene name="AT5G04950" length="1000"/>
    <gene name="AT5G05420" length="1000"/>
    <gene name="AT5G06930" length="1000"/>
    <gene name="AT5G14750" length="1000"/>
    <gene name="AT5G16900" length="1000"/>
    <gene name="AT5G17960" length="1000"/>
    <gene name="AT5G19730" length="1000"/>
    <gene name="AT5G20470" length="1000"/>
    <gene name="AT5G24100" length="1000"/>
    <gene name="AT5G24910" length="1000"/>
    <gene name="AT5G26230" length="1000"/>
    <gene name="AT5G27100" length="1000"/>
    <gene name="AT5G36870" length="1000"/>
    <gene name="AT5G37450" length="1000"/>
    <gene name="AT5G38100" length="1000"/>
    <gene name="AT5G38940" length="1000"/>
    <gene name="AT5G39493" length="1000"/>
    <gene name="AT5G39820" length="1000"/>
    <gene name="AT5G40630" length="1000"/>
    <gene name="AT5G41290" length="1000"/>
    <gene name="AT5G41300" length="1000"/>
    <gene name="AT5G42180" length="1000"/>
    <gene name="AT5G42600" length="1000"/>
    <gene name="AT5G43040" length="1000"/>
    <gene name="AT5G45080" length="1000"/>
    <gene name="AT5G45200" length="1000"/>
    <gene name="AT5G45580" length="1000"/>
    <gene name="AT5G45840" length="1000"/>
    <gene name="AT5G46040" length="1000"/>
    <gene name="AT5G47950" length="1000"/>
    <gene name="AT5G48290" length="1000"/>
    <gene name="AT5G50140" length="1000"/>
    <gene name="AT5G51810" length="1000"/>
    <gene name="AT5G54030" length="1000"/>
    <gene name="AT5G55770" length="1000"/>
    <gene name="AT5G55780" length="1000"/>
    <gene name="AT5G60320" length="1000"/>
    <gene name="AT5G60660" length="1000"/>
    <gene name="AT5G61290" length="1000"/>
    <gene name="AT5G61350" length="1000"/>
    <gene name="AT5G62100" length="1000"/>
    <gene name="AT5G62340" length="1000"/>
    <gene name="AT5G62720" length="1000"/>
  </genes>
  <motifs>
    <motif sequence="ahhaatartamthatm" revcomp="false" sigvalue="255.35620638692683" scorerInfo="OccurrenceKSScorer_forcedToMatchPWM" algorithm="PRISM">
      <instances>
        <instance sequence="attaatagtaataata" strand="+" begin="-351" end="-336" gene="AT1G51850"/>
        <instance sequence="aaaaataatactcata" strand="+" begin="-729" end="-714" gene="AT1G60450"/>
        <instance sequence="aaaaataataataata" strand="+" begin="-781" end="-766" gene="AT2G25160"/>
        <instance sequence="ataaataataataata" strand="+" begin="-809" end="-794" gene="AT2G28850"/>
        <instance sequence="aataataataataata" strand="+" begin="-806" end="-791" gene="AT2G28850"/>
        <instance sequence="actaataataatcatc" strand="+" begin="-535" end="-520" gene="AT3G59130"/>
        <instance sequence="atcaataataataatc" strand="+" begin="-658" end="-643" gene="AT4G22214"/>
        <instance sequence="aataataataatcata" strand="+" begin="-655" end="-640" gene="AT4G22214"/>
        <instance sequence="aaaaatagtaattata" strand="+" begin="-216" end="-201" gene="AT4G28650"/>
        <instance sequence="ataaataataataata" strand="+" begin="-708" end="-693" gene="AT5G50140"/>
        <instance sequence="aataataataataata" strand="+" begin="-705" end="-690" gene="AT5G50140"/>
        <instance sequence="aataataataataata" strand="+" begin="-702" end="-687" gene="AT5G50140"/>
        <instance sequence="aataataataataata" strand="+" begin="-699" end="-684" gene="AT5G50140"/>
        <instance sequence="aataataataataata" strand="+" begin="-696" end="-681" gene="AT5G50140"/>
        <instance sequence="aataataataataata" strand="+" begin="-693" end="-678" gene="AT5G50140"/>
        <instance sequence="aataataataataata" strand="+" begin="-690" end="-675" gene="AT5G50140"/>
        <instance sequence="aataataataataata" strand="+" begin="-687" end="-672" gene="AT5G50140"/>
        <instance sequence="aataataataataata" strand="+" begin="-684" end="-669" gene="AT5G50140"/>
        <instance sequence="aataataataataata" strand="+" begin="-681" end="-666" gene="AT5G50140"/>
        <instance sequence="aataataataataata" strand="+" begin="-678" end="-663" gene="AT5G50140"/>
        <instance sequence="aataataataataata" strand="+" begin="-675" end="-660" gene="AT5G50140"/>
        <instance sequence="aataataataataata" strand="+" begin="-672" end="-657" gene="AT5G50140"/>
        <instance sequence="aataataataataata" strand="+" begin="-669" end="-654" gene="AT5G50140"/>
        <instance sequence="aataataataataata" strand="+" begin="-666" end="-651" gene="AT5G50140"/>
        <instance sequence="aataataataataata" strand="+" begin="-663" end="-648" gene="AT5G50140"/>
        <instance sequence="aataataataataata" strand="+" begin="-660" end="-645" gene="AT5G50140"/>
        <instance sequence="aataataataataata" strand="+" begin="-657" end="-642" gene="AT5G50140"/>
        <instance sequence="aataataataataata" strand="+" begin="-654" end="-639" gene="AT5G50140"/>
        <instance sequence="aataataataataata" strand="+" begin="-651" end="-636" gene="AT5G50140"/>
        <instance sequence="aataataataataata" strand="+" begin="-648" end="-633" gene="AT5G50140"/>
        <instance sequence="aataataataataata" strand="+" begin="-645" end="-630" gene="AT5G50140"/>
        <instance sequence="aataataataataata" strand="+" begin="-642" end="-627" gene="AT5G50140"/>
        <instance sequence="aataataataataata" strand="+" begin="-639" end="-624" gene="AT5G50140"/>
        <instance sequence="aataataataataata" strand="+" begin="-636" end="-621" gene="AT5G50140"/>
        <instance sequence="aataataataataata" strand="+" begin="-633" end="-618" gene="AT5G50140"/>
        <instance sequence="aataataataataata" strand="+" begin="-630" end="-615" gene="AT5G50140"/>
        <instance sequence="aataataataataata" strand="+" begin="-627" end="-612" gene="AT5G50140"/>
        <instance sequence="aataataataataata" strand="+" begin="-624" end="-609" gene="AT5G50140"/>
        <instance sequence="aataataataataata" strand="+" begin="-621" end="-606" gene="AT5G50140"/>
        <instance sequence="aataataataataata" strand="+" begin="-618" end="-603" gene="AT5G50140"/>
        <instance sequence="aataataataataata" strand="+" begin="-615" end="-600" gene="AT5G50140"/>
        <instance sequence="aataataataataata" strand="+" begin="-612" end="-597" gene="AT5G50140"/>
        <instance sequence="aataataataataata" strand="+" begin="-609" end="-594" gene="AT5G50140"/>
        <instance sequence="aataataataataata" strand="+" begin="-606" end="-591" gene="AT5G50140"/>
        <instance sequence="aataataataataata" strand="+" begin="-603" end="-588" gene="AT5G50140"/>
        <instance sequence="aataataataataata" strand="+" begin="-600" end="-585" gene="AT5G50140"/>
        <instance sequence="aataataataataata" strand="+" begin="-597" end="-582" gene="AT5G50140"/>
        <instance sequence="aataataataataata" strand="+" begin="-594" end="-579" gene="AT5G50140"/>
        <instance sequence="aataataataataata" strand="+" begin="-591" end="-576" gene="AT5G50140"/>
        <instance sequence="aataataataataata" strand="+" begin="-588" end="-573" gene="AT5G50140"/>
        <instance sequence="aataataataataata" strand="+" begin="-585" end="-570" gene="AT5G50140"/>
        <instance sequence="aataataataataata" strand="+" begin="-582" end="-567" gene="AT5G50140"/>
        <instance sequence="aataataataataata" strand="+" begin="-579" end="-564" gene="AT5G50140"/>
        <instance sequence="aataataataataata" strand="+" begin="-576" end="-561" gene="AT5G50140"/>
        <instance sequence="aataataataataata" strand="+" begin="-573" end="-558" gene="AT5G50140"/>
        <instance sequence="aataataataataata" strand="+" begin="-570" end="-555" gene="AT5G50140"/>
        <instance sequence="aataataataataata" strand="+" begin="-567" end="-552" gene="AT5G50140"/>
        <instance sequence="aataataataataata" strand="+" begin="-564" end="-549" gene="AT5G50140"/>
        <instance sequence="aataataataataata" strand="+" begin="-561" end="-546" gene="AT5G50140"/>
        <instance sequence="aataataataataata" strand="+" begin="-558" end="-543" gene="AT5G50140"/>
        <instance sequence="aataataataataata" strand="+" begin="-555" end="-540" gene="AT5G50140"/>
        <instance sequence="aataataataataata" strand="+" begin="-552" end="-537" gene="AT5G50140"/>
        <instance sequence="aataataataataata" strand="+" begin="-549" end="-534" gene="AT5G50140"/>
        <instance sequence="aataataataataata" strand="+" begin="-546" end="-531" gene="AT5G50140"/>
        <instance sequence="aataataataataata" strand="+" begin="-543" end="-528" gene="AT5G50140"/>
      </instances>
      <pwm>
        <base name="a">
          <weight>65</weight>
          <weight>60</weight>
          <weight>5</weight>
          <weight>65</weight>
          <weight>65</weight>
          <weight>0</weight>
          <weight>65</weight>
          <weight>63</weight>
          <weight>0</weight>
          <weight>65</weight>
          <weight>64</weight>
          <weight>0</weight>
          <weight>61</weight>
          <weight>65</weight>
          <weight>0</weight>
          <weight>63</weight>
        </base>
        <base name="c">
          <weight>0</weight>
          <weight>1</weight>
          <weight>1</weight>
          <weight>0</weight>
          <weight>0</weight>
          <weight>0</weight>
          <weight>0</weight>
          <weight>0</weight>
          <weight>0</weight>
          <weight>0</weight>
          <weight>1</weight>
          <weight>0</weight>
          <weight>3</weight>
          <weight>0</weight>
          <weight>0</weight>
          <weight>2</weight>
        </base>
        <base name="g">
          <weight>0</weight>
          <weight>0</weight>
          <weight>0</weight>
          <weight>0</weight>
          <weight>0</weight>
          <weight>0</weight>
          <weight>0</weight>
          <weight>2</weight>
          <weight>0</weight>
          <weight>0</weight>
          <weight>0</weight>
          <weight>0</weight>
          <weight>0</weight>
          <weight>0</weight>
          <weight>0</weight>
          <weight>0</weight>
        </base>
        <base name="t">
          <weight>0</weight>
          <weight>4</weight>
          <weight>59</weight>
          <weight>0</weight>
          <weight>0</weight>
          <weight>65</weight>
          <weight>0</weight>
          <weight>0</weight>
          <weight>65</weight>
          <weight>0</weight>
          <weight>0</weight>
          <weight>65</weight>
          <weight>1</weight>
          <weight>0</weight>
          <weight>65</weight>
          <weight>0</weight>
        </base>
      </pwm>
    </motif>
    <motif sequence="wnhanta" revcomp="false" sigvalue="244.51852905220005" scorerInfo="OccurrenceKSScorer" algorithm="PRISM">
      <instances>
        <instance sequence="agaaata" strand="+" begin="-957" end="-951" gene="AT1G07550"/>
        <instance sequence="aaaaata" strand="+" begin="-941" end="-935" gene="AT1G07550"/>
        <instance sequence="tgaatta" strand="+" begin="-923" end="-917" gene="AT1G07550"/>
        <instance sequence="aaaacta" strand="+" begin="-799" end="-793" gene="AT1G07550"/>
        <instance sequence="tgcaata" strand="+" begin="-707" end="-701" gene="AT1G07550"/>
        <instance sequence="ttaaata" strand="+" begin="-653" end="-647" gene="AT1G07550"/>
        <instance sequence="ataatta" strand="+" begin="-649" end="-643" gene="AT1G07550"/>
        <instance sequence="tttatta" strand="+" begin="-642" end="-636" gene="AT1G07550"/>
        <instance sequence="accaata" strand="+" begin="-581" end="-575" gene="AT1G07550"/>
        <instance sequence="aacaata" strand="+" begin="-575" end="-569" gene="AT1G07550"/>
        <instance sequence="tctaata" strand="+" begin="-518" end="-512" gene="AT1G07550"/>
        <instance sequence="attagta" strand="+" begin="-417" end="-411" gene="AT1G07550"/>
        <instance sequence="tatagta" strand="+" begin="-372" end="-366" gene="AT1G07550"/>
        <instance sequence="taaaata" strand="+" begin="-235" end="-229" gene="AT1G07550"/>
        <instance sequence="accacta" strand="+" begin="-175" end="-169" gene="AT1G07550"/>
        <instance sequence="aacacta" strand="+" begin="-27" end="-21" gene="AT1G07550"/>
        <instance sequence="ttaatta" strand="+" begin="-930" end="-924" gene="AT1G08590"/>
        <instance sequence="ataacta" strand="+" begin="-783" end="-777" gene="AT1G08590"/>
        <instance sequence="accaata" strand="+" begin="-768" end="-762" gene="AT1G08590"/>
        <instance sequence="agaacta" strand="+" begin="-673" end="-667" gene="AT1G08590"/>
        <instance sequence="atcatta" strand="+" begin="-448" end="-442" gene="AT1G08590"/>
        <instance sequence="tctacta" strand="+" begin="-203" end="-197" gene="AT1G08590"/>
        <instance sequence="taaaata" strand="+" begin="-83" end="-77" gene="AT1G08590"/>
        <instance sequence="ttaaata" strand="+" begin="-65" end="-59" gene="AT1G08590"/>
        <instance sequence="aaaatta" strand="+" begin="-59" end="-53" gene="AT1G08590"/>
        <instance sequence="aataata" strand="+" begin="-998" end="-992" gene="AT1G10550"/>
        <instance sequence="ataagta" strand="+" begin="-994" end="-988" gene="AT1G10550"/>
        <instance sequence="tcaaata" strand="+" begin="-926" end="-920" gene="AT1G10550"/>
        <instance sequence="aaaatta" strand="+" begin="-904" end="-898" gene="AT1G10550"/>
        <instance sequence="taaaata" strand="+" begin="-878" end="-872" gene="AT1G10550"/>
        <instance sequence="tgtacta" strand="+" begin="-870" end="-864" gene="AT1G10550"/>
        <instance sequence="acaaata" strand="+" begin="-825" end="-819" gene="AT1G10550"/>
        <instance sequence="aaaaata" strand="+" begin="-813" end="-807" gene="AT1G10550"/>
        <instance sequence="attaata" strand="+" begin="-777" end="-771" gene="AT1G10550"/>
        <instance sequence="aaaaata" strand="+" begin="-746" end="-740" gene="AT1G10550"/>
        <instance sequence="aaaacta" strand="+" begin="-736" end="-730" gene="AT1G10550"/>
        <instance sequence="actatta" strand="+" begin="-733" end="-727" gene="AT1G10550"/>
        <instance sequence="attatta" strand="+" begin="-730" end="-724" gene="AT1G10550"/>
        <instance sequence="attatta" strand="+" begin="-727" end="-721" gene="AT1G10550"/>
        <instance sequence="agcatta" strand="+" begin="-663" end="-657" gene="AT1G10550"/>
        <instance sequence="tatagta" strand="+" begin="-591" end="-585" gene="AT1G10550"/>
        <instance sequence="agtagta" strand="+" begin="-588" end="-582" gene="AT1G10550"/>
        <instance sequence="ttaagta" strand="+" begin="-563" end="-557" gene="AT1G10550"/>
        <instance sequence="ttaatta" strand="+" begin="-538" end="-532" gene="AT1G10550"/>
        <instance sequence="ataacta" strand="+" begin="-518" end="-512" gene="AT1G10550"/>
        <instance sequence="aacatta" strand="+" begin="-404" end="-398" gene="AT1G10550"/>
        <instance sequence="tataata" strand="+" begin="-366" end="-360" gene="AT1G10550"/>
        <instance sequence="ttaaata" strand="+" begin="-223" end="-217" gene="AT1G10550"/>
        <instance sequence="tttagta" strand="+" begin="-189" end="-183" gene="AT1G10550"/>
        <instance sequence="taaagta" strand="+" begin="-88" end="-82" gene="AT1G10550"/>
        <instance sequence="tttaata" strand="+" begin="-15" end="-9" gene="AT1G10550"/>
        <instance sequence="tgtaata" strand="+" begin="-969" end="-963" gene="AT1G12040"/>
        <instance sequence="aaaatta" strand="+" begin="-896" end="-890" gene="AT1G12040"/>
        <instance sequence="ttaacta" strand="+" begin="-867" end="-861" gene="AT1G12040"/>
        <instance sequence="tatatta" strand="+" begin="-636" end="-630" gene="AT1G12040"/>
        <instance sequence="ataaata" strand="+" begin="-601" end="-595" gene="AT1G12040"/>
        <instance sequence="aacagta" strand="+" begin="-971" end="-965" gene="AT1G14190"/>
        <instance sequence="agtatta" strand="+" begin="-968" end="-962" gene="AT1G14190"/>
        <instance sequence="aacatta" strand="+" begin="-924" end="-918" gene="AT1G14190"/>
        <instance sequence="taaaata" strand="+" begin="-898" end="-892" gene="AT1G14190"/>
        <instance sequence="ttcatta" strand="+" begin="-820" end="-814" gene="AT1G14190"/>
        <instance sequence="tgtaata" strand="+" begin="-769" end="-763" gene="AT1G14190"/>
        <instance sequence="tccacta" strand="+" begin="-664" end="-658" gene="AT1G14190"/>
        <instance sequence="atcatta" strand="+" begin="-603" end="-597" gene="AT1G14190"/>
        <instance sequence="accatta" strand="+" begin="-541" end="-535" gene="AT1G14190"/>
        <instance sequence="ataatta" strand="+" begin="-443" end="-437" gene="AT1G14190"/>
        <instance sequence="ataatta" strand="+" begin="-384" end="-378" gene="AT1G14190"/>
        <instance sequence="ttcaata" strand="+" begin="-320" end="-314" gene="AT1G14190"/>
        <instance sequence="aatatta" strand="+" begin="-317" end="-311" gene="AT1G14190"/>
        <instance sequence="atcatta" strand="+" begin="-286" end="-280" gene="AT1G14190"/>
        <instance sequence="tccatta" strand="+" begin="-221" end="-215" gene="AT1G14190"/>
        <instance sequence="ttcatta" strand="+" begin="-116" end="-110" gene="AT1G14190"/>
        <instance sequence="acaaata" strand="+" begin="-67" end="-61" gene="AT1G14190"/>
        <instance sequence="tatatta" strand="+" begin="-62" end="-56" gene="AT1G14190"/>
        <instance sequence="tgcaata" strand="+" begin="-49" end="-43" gene="AT1G14190"/>
        <instance sequence="ttcatta" strand="+" begin="-36" end="-30" gene="AT1G14190"/>
        <instance sequence="aaaatta" strand="+" begin="-993" end="-987" gene="AT1G19250"/>
        <instance sequence="aacaata" strand="+" begin="-928" end="-922" gene="AT1G19250"/>
        <instance sequence="ataatta" strand="+" begin="-924" end="-918" gene="AT1G19250"/>
        <instance sequence="tgtatta" strand="+" begin="-859" end="-853" gene="AT1G19250"/>
        <instance sequence="ataatta" strand="+" begin="-832" end="-826" gene="AT1G19250"/>
        <instance sequence="acaacta" strand="+" begin="-684" end="-678" gene="AT1G19250"/>
        <instance sequence="tataata" strand="+" begin="-560" end="-554" gene="AT1G19250"/>
        <instance sequence="ttaaata" strand="+" begin="-526" end="-520" gene="AT1G19250"/>
        <instance sequence="tataata" strand="+" begin="-434" end="-428" gene="AT1G19250"/>
        <instance sequence="tccatta" strand="+" begin="-332" end="-326" gene="AT1G19250"/>
        <instance sequence="acaaata" strand="+" begin="-292" end="-286" gene="AT1G19250"/>
        <instance sequence="tttaata" strand="+" begin="-272" end="-266" gene="AT1G19250"/>
        <instance sequence="taaacta" strand="+" begin="-170" end="-164" gene="AT1G19250"/>
        <instance sequence="actaata" strand="+" begin="-167" end="-161" gene="AT1G19250"/>
        <instance sequence="ataaata" strand="+" begin="-83" end="-77" gene="AT1G19250"/>
        <instance sequence="accatta" strand="+" begin="-14" end="-8" gene="AT1G19250"/>
        <instance sequence="aatatta" strand="+" begin="-995" end="-989" gene="AT1G19940"/>
        <instance sequence="aatatta" strand="+" begin="-980" end="-974" gene="AT1G19940"/>
        <instance sequence="aataata" strand="+" begin="-957" end="-951" gene="AT1G19940"/>
        <instance sequence="aaaaata" strand="+" begin="-842" end="-836" gene="AT1G19940"/>
        <instance sequence="aatatta" strand="+" begin="-839" end="-833" gene="AT1G19940"/>
        <instance sequence="aaaacta" strand="+" begin="-799" end="-793" gene="AT1G19940"/>
        <instance sequence="ttcatta" strand="+" begin="-770" end="-764" gene="AT1G19940"/>
        <instance sequence="attatta" strand="+" begin="-767" end="-761" gene="AT1G19940"/>
        <instance sequence="aacaata" strand="+" begin="-654" end="-648" gene="AT1G19940"/>
        <instance sequence="tgtacta" strand="+" begin="-625" end="-619" gene="AT1G19940"/>
        <instance sequence="ttaagta" strand="+" begin="-608" end="-602" gene="AT1G19940"/>
        <instance sequence="agtatta" strand="+" begin="-605" end="-599" gene="AT1G19940"/>
        <instance sequence="aaaatta" strand="+" begin="-584" end="-578" gene="AT1G19940"/>
        <instance sequence="ttaatta" strand="+" begin="-580" end="-574" gene="AT1G19940"/>
        <instance sequence="ataatta" strand="+" begin="-513" end="-507" gene="AT1G19940"/>
        <instance sequence="tcaaata" strand="+" begin="-384" end="-378" gene="AT1G19940"/>
        <instance sequence="acaatta" strand="+" begin="-283" end="-277" gene="AT1G19940"/>
        <instance sequence="ttaaata" strand="+" begin="-279" end="-273" gene="AT1G19940"/>
        <instance sequence="agtatta" strand="+" begin="-216" end="-210" gene="AT1G19940"/>
        <instance sequence="acaacta" strand="+" begin="-185" end="-179" gene="AT1G19940"/>
        <instance sequence="accaata" strand="+" begin="-179" end="-173" gene="AT1G19940"/>
        <instance sequence="atcaata" strand="+" begin="-840" end="-834" gene="AT1G20380"/>
        <instance sequence="aataata" strand="+" begin="-837" end="-831" gene="AT1G20380"/>
        <instance sequence="taaaata" strand="+" begin="-832" end="-826" gene="AT1G20380"/>
        <instance sequence="tataata" strand="+" begin="-777" end="-771" gene="AT1G20380"/>
        <instance sequence="tctatta" strand="+" begin="-719" end="-713" gene="AT1G20380"/>
        <instance sequence="tatagta" strand="+" begin="-714" end="-708" gene="AT1G20380"/>
        <instance sequence="aatatta" strand="+" begin="-552" end="-546" gene="AT1G20380"/>
        <instance sequence="ttaagta" strand="+" begin="-498" end="-492" gene="AT1G20380"/>
        <instance sequence="tataata" strand="+" begin="-486" end="-480" gene="AT1G20380"/>
        <instance sequence="tcaaata" strand="+" begin="-465" end="-459" gene="AT1G20380"/>
        <instance sequence="aacaata" strand="+" begin="-417" end="-411" gene="AT1G20380"/>
        <instance sequence="acaagta" strand="+" begin="-360" end="-354" gene="AT1G20380"/>
        <instance sequence="taaaata" strand="+" begin="-346" end="-340" gene="AT1G20380"/>
        <instance sequence="taaatta" strand="+" begin="-279" end="-273" gene="AT1G20380"/>
        <instance sequence="ataaata" strand="+" begin="-124" end="-118" gene="AT1G20380"/>
        <instance sequence="actaata" strand="+" begin="-919" end="-913" gene="AT1G22330"/>
        <instance sequence="tatatta" strand="+" begin="-892" end="-886" gene="AT1G22330"/>
        <instance sequence="attaata" strand="+" begin="-889" end="-883" gene="AT1G22330"/>
        <instance sequence="tctaata" strand="+" begin="-827" end="-821" gene="AT1G22330"/>
        <instance sequence="aatatta" strand="+" begin="-824" end="-818" gene="AT1G22330"/>
        <instance sequence="ttaaata" strand="+" begin="-820" end="-814" gene="AT1G22330"/>
        <instance sequence="aaaacta" strand="+" begin="-749" end="-743" gene="AT1G22330"/>
        <instance sequence="tccacta" strand="+" begin="-689" end="-683" gene="AT1G22330"/>
        <instance sequence="atcatta" strand="+" begin="-644" end="-638" gene="AT1G22330"/>
        <instance sequence="attacta" strand="+" begin="-641" end="-635" gene="AT1G22330"/>
        <instance sequence="actagta" strand="+" begin="-638" end="-632" gene="AT1G22330"/>
        <instance sequence="agtatta" strand="+" begin="-635" end="-629" gene="AT1G22330"/>
        <instance sequence="attatta" strand="+" begin="-575" end="-569" gene="AT1G22330"/>
        <instance sequence="ataaata" strand="+" begin="-554" end="-548" gene="AT1G22330"/>
        <instance sequence="aaaaata" strand="+" begin="-547" end="-541" gene="AT1G22330"/>
        <instance sequence="tcaaata" strand="+" begin="-508" end="-502" gene="AT1G22330"/>
        <instance sequence="ttaaata" strand="+" begin="-480" end="-474" gene="AT1G22330"/>
        <instance sequence="tgaagta" strand="+" begin="-447" end="-441" gene="AT1G22330"/>
        <instance sequence="attagta" strand="+" begin="-406" end="-400" gene="AT1G22330"/>
        <instance sequence="aataata" strand="+" begin="-380" end="-374" gene="AT1G22330"/>
        <instance sequence="atcacta" strand="+" begin="-346" end="-340" gene="AT1G22330"/>
        <instance sequence="tatatta" strand="+" begin="-341" end="-335" gene="AT1G22330"/>
        <instance sequence="attatta" strand="+" begin="-338" end="-332" gene="AT1G22330"/>
        <instance sequence="aacatta" strand="+" begin="-328" end="-322" gene="AT1G22330"/>
        <instance sequence="tacatta" strand="+" begin="-175" end="-169" gene="AT1G22330"/>
        <instance sequence="aaaaata" strand="+" begin="-83" end="-77" gene="AT1G22330"/>
        <instance sequence="aaaaata" strand="+" begin="-995" end="-989" gene="AT1G22500"/>
        <instance sequence="tccacta" strand="+" begin="-799" end="-793" gene="AT1G22500"/>
        <instance sequence="atcaata" strand="+" begin="-727" end="-721" gene="AT1G22500"/>
        <instance sequence="ataacta" strand="+" begin="-723" end="-717" gene="AT1G22500"/>
        <instance sequence="taaatta" strand="+" begin="-649" end="-643" gene="AT1G22500"/>
        <instance sequence="attatta" strand="+" begin="-646" end="-640" gene="AT1G22500"/>
        <instance sequence="tttaata" strand="+" begin="-475" end="-469" gene="AT1G22500"/>
        <instance sequence="tataata" strand="+" begin="-212" end="-206" gene="AT1G22500"/>
        <instance sequence="atcaata" strand="+" begin="-199" end="-193" gene="AT1G22500"/>
        <instance sequence="aatagta" strand="+" begin="-196" end="-190" gene="AT1G22500"/>
        <instance sequence="taaatta" strand="+" begin="-124" end="-118" gene="AT1G22500"/>
        <instance sequence="tataata" strand="+" begin="-101" end="-95" gene="AT1G22500"/>
        <instance sequence="agaaata" strand="+" begin="-25" end="-19" gene="AT1G22500"/>
        <instance sequence="ataacta" strand="+" begin="-917" end="-911" gene="AT1G23205"/>
        <instance sequence="aacatta" strand="+" begin="-911" end="-905" gene="AT1G23205"/>
        <instance sequence="aaaatta" strand="+" begin="-833" end="-827" gene="AT1G23205"/>
        <instance sequence="tataata" strand="+" begin="-745" end="-739" gene="AT1G23205"/>
        <instance sequence="aatatta" strand="+" begin="-742" end="-736" gene="AT1G23205"/>
        <instance sequence="tttaata" strand="+" begin="-721" end="-715" gene="AT1G23205"/>
        <instance sequence="tgcatta" strand="+" begin="-688" end="-682" gene="AT1G23205"/>
        <instance sequence="ttaatta" strand="+" begin="-659" end="-653" gene="AT1G23205"/>
        <instance sequence="actaata" strand="+" begin="-620" end="-614" gene="AT1G23205"/>
        <instance sequence="tacacta" strand="+" begin="-592" end="-586" gene="AT1G23205"/>
        <instance sequence="actacta" strand="+" begin="-589" end="-583" gene="AT1G23205"/>
        <instance sequence="taaaata" strand="+" begin="-584" end="-578" gene="AT1G23205"/>
        <instance sequence="ttcatta" strand="+" begin="-518" end="-512" gene="AT1G23205"/>
        <instance sequence="aaaaata" strand="+" begin="-499" end="-493" gene="AT1G23205"/>
        <instance sequence="tttacta" strand="+" begin="-414" end="-408" gene="AT1G23205"/>
        <instance sequence="ttaacta" strand="+" begin="-405" end="-399" gene="AT1G23205"/>
        <instance sequence="aaaatta" strand="+" begin="-393" end="-387" gene="AT1G23205"/>
        <instance sequence="aaaaata" strand="+" begin="-281" end="-275" gene="AT1G23205"/>
        <instance sequence="tttagta" strand="+" begin="-236" end="-230" gene="AT1G23205"/>
        <instance sequence="tatacta" strand="+" begin="-214" end="-208" gene="AT1G23205"/>
        <instance sequence="agcatta" strand="+" begin="-125" end="-119" gene="AT1G23205"/>
        <instance sequence="attatta" strand="+" begin="-122" end="-116" gene="AT1G23205"/>
        <instance sequence="aacagta" strand="+" begin="-41" end="-35" gene="AT1G23205"/>
        <instance sequence="ataaata" strand="+" begin="-35" end="-29" gene="AT1G23205"/>
        <instance sequence="agaacta" strand="+" begin="-982" end="-976" gene="AT1G24280"/>
        <instance sequence="ttcatta" strand="+" begin="-877" end="-871" gene="AT1G24280"/>
        <instance sequence="atcatta" strand="+" begin="-699" end="-693" gene="AT1G24280"/>
        <instance sequence="attatta" strand="+" begin="-696" end="-690" gene="AT1G24280"/>
        <instance sequence="aaaaata" strand="+" begin="-541" end="-535" gene="AT1G24280"/>
        <instance sequence="acaagta" strand="+" begin="-504" end="-498" gene="AT1G24280"/>
        <instance sequence="ataaata" strand="+" begin="-498" end="-492" gene="AT1G24280"/>
        <instance sequence="ataatta" strand="+" begin="-494" end="-488" gene="AT1G24280"/>
        <instance sequence="attatta" strand="+" begin="-491" end="-485" gene="AT1G24280"/>
        <instance sequence="tccaata" strand="+" begin="-289" end="-283" gene="AT1G24280"/>
        <instance sequence="actacta" strand="+" begin="-255" end="-249" gene="AT1G24280"/>
        <instance sequence="actagta" strand="+" begin="-252" end="-246" gene="AT1G24280"/>
        <instance sequence="aacaata" strand="+" begin="-212" end="-206" gene="AT1G24280"/>
        <instance sequence="tatagta" strand="+" begin="-207" end="-201" gene="AT1G24280"/>
        <instance sequence="aataata" strand="+" begin="-152" end="-146" gene="AT1G24280"/>
        <instance sequence="aataata" strand="+" begin="-149" end="-143" gene="AT1G24280"/>
        <instance sequence="aataata" strand="+" begin="-146" end="-140" gene="AT1G24280"/>
        <instance sequence="ttcacta" strand="+" begin="-125" end="-119" gene="AT1G24280"/>
        <instance sequence="ataaata" strand="+" begin="-914" end="-908" gene="AT1G29025"/>
        <instance sequence="tttacta" strand="+" begin="-571" end="-565" gene="AT1G29025"/>
        <instance sequence="tctacta" strand="+" begin="-455" end="-449" gene="AT1G29025"/>
        <instance sequence="acaagta" strand="+" begin="-447" end="-441" gene="AT1G29025"/>
        <instance sequence="aacatta" strand="+" begin="-356" end="-350" gene="AT1G29025"/>
        <instance sequence="taaacta" strand="+" begin="-336" end="-330" gene="AT1G29025"/>
        <instance sequence="aaaatta" strand="+" begin="-328" end="-322" gene="AT1G29025"/>
        <instance sequence="tataata" strand="+" begin="-291" end="-285" gene="AT1G29025"/>
        <instance sequence="ataatta" strand="+" begin="-262" end="-256" gene="AT1G29025"/>
        <instance sequence="acaagta" strand="+" begin="-184" end="-178" gene="AT1G29025"/>
        <instance sequence="tctaata" strand="+" begin="-168" end="-162" gene="AT1G29025"/>
        <instance sequence="aaaacta" strand="+" begin="-130" end="-124" gene="AT1G29025"/>
        <instance sequence="tataata" strand="+" begin="-123" end="-117" gene="AT1G29025"/>
        <instance sequence="tataata" strand="+" begin="-106" end="-100" gene="AT1G29025"/>
        <instance sequence="ataatta" strand="+" begin="-102" end="-96" gene="AT1G29025"/>
        <instance sequence="ttcaata" strand="+" begin="-36" end="-30" gene="AT1G29025"/>
        <instance sequence="acaatta" strand="+" begin="-988" end="-982" gene="AT1G29270"/>
        <instance sequence="agcacta" strand="+" begin="-936" end="-930" gene="AT1G29270"/>
        <instance sequence="tacatta" strand="+" begin="-931" end="-925" gene="AT1G29270"/>
        <instance sequence="aataata" strand="+" begin="-816" end="-810" gene="AT1G29270"/>
        <instance sequence="taaaata" strand="+" begin="-789" end="-783" gene="AT1G29270"/>
        <instance sequence="tataata" strand="+" begin="-634" end="-628" gene="AT1G29270"/>
        <instance sequence="tttatta" strand="+" begin="-623" end="-617" gene="AT1G29270"/>
        <instance sequence="attaata" strand="+" begin="-620" end="-614" gene="AT1G29270"/>
        <instance sequence="ttaagta" strand="+" begin="-363" end="-357" gene="AT1G29270"/>
        <instance sequence="taaatta" strand="+" begin="-330" end="-324" gene="AT1G29270"/>
        <instance sequence="tacaata" strand="+" begin="-186" end="-180" gene="AT1G29270"/>
        <instance sequence="aaaaata" strand="+" begin="-174" end="-168" gene="AT1G29270"/>
        <instance sequence="tttatta" strand="+" begin="-130" end="-124" gene="AT1G29270"/>
        <instance sequence="ttcaata" strand="+" begin="-96" end="-90" gene="AT1G29270"/>
        <instance sequence="attatta" strand="+" begin="-992" end="-986" gene="AT1G33840"/>
        <instance sequence="tccagta" strand="+" begin="-918" end="-912" gene="AT1G33840"/>
        <instance sequence="tatatta" strand="+" begin="-903" end="-897" gene="AT1G33840"/>
        <instance sequence="ttaatta" strand="+" begin="-877" end="-871" gene="AT1G33840"/>
        <instance sequence="ttaacta" strand="+" begin="-873" end="-867" gene="AT1G33840"/>
        <instance sequence="tacacta" strand="+" begin="-868" end="-862" gene="AT1G33840"/>
        <instance sequence="ttaatta" strand="+" begin="-811" end="-805" gene="AT1G33840"/>
        <instance sequence="aacaata" strand="+" begin="-805" end="-799" gene="AT1G33840"/>
        <instance sequence="aatacta" strand="+" begin="-802" end="-796" gene="AT1G33840"/>
        <instance sequence="aataata" strand="+" begin="-763" end="-757" gene="AT1G33840"/>
        <instance sequence="ttaatta" strand="+" begin="-745" end="-739" gene="AT1G33840"/>
        <instance sequence="ttaacta" strand="+" begin="-741" end="-735" gene="AT1G33840"/>
        <instance sequence="tacacta" strand="+" begin="-734" end="-728" gene="AT1G33840"/>
        <instance sequence="ttcagta" strand="+" begin="-608" end="-602" gene="AT1G33840"/>
        <instance sequence="accatta" strand="+" begin="-580" end="-574" gene="AT1G33840"/>
        <instance sequence="ttaatta" strand="+" begin="-566" end="-560" gene="AT1G33840"/>
        <instance sequence="ttaaata" strand="+" begin="-431" end="-425" gene="AT1G33840"/>
        <instance sequence="ataaata" strand="+" begin="-231" end="-225" gene="AT1G33840"/>
        <instance sequence="aaaacta" strand="+" begin="-214" end="-208" gene="AT1G33840"/>
        <instance sequence="actatta" strand="+" begin="-211" end="-205" gene="AT1G33840"/>
        <instance sequence="tataata" strand="+" begin="-182" end="-176" gene="AT1G33840"/>
        <instance sequence="tctacta" strand="+" begin="-938" end="-932" gene="AT1G34050"/>
        <instance sequence="acaagta" strand="+" begin="-923" end="-917" gene="AT1G34050"/>
        <instance sequence="tttaata" strand="+" begin="-791" end="-785" gene="AT1G34050"/>
        <instance sequence="tttagta" strand="+" begin="-778" end="-772" gene="AT1G34050"/>
        <instance sequence="taaaata" strand="+" begin="-647" end="-641" gene="AT1G34050"/>
        <instance sequence="acaaata" strand="+" begin="-628" end="-622" gene="AT1G34050"/>
        <instance sequence="tataata" strand="+" begin="-570" end="-564" gene="AT1G34050"/>
        <instance sequence="aacaata" strand="+" begin="-533" end="-527" gene="AT1G34050"/>
        <instance sequence="aataata" strand="+" begin="-530" end="-524" gene="AT1G34050"/>
        <instance sequence="tttaata" strand="+" begin="-491" end="-485" gene="AT1G34050"/>
        <instance sequence="tatacta" strand="+" begin="-416" end="-410" gene="AT1G34050"/>
        <instance sequence="ataatta" strand="+" begin="-358" end="-352" gene="AT1G34050"/>
        <instance sequence="ttaatta" strand="+" begin="-286" end="-280" gene="AT1G34050"/>
        <instance sequence="attacta" strand="+" begin="-283" end="-277" gene="AT1G34050"/>
        <instance sequence="tataata" strand="+" begin="-126" end="-120" gene="AT1G34050"/>
        <instance sequence="acaagta" strand="+" begin="-70" end="-64" gene="AT1G34050"/>
        <instance sequence="atcagta" strand="+" begin="-986" end="-980" gene="AT1G35625"/>
        <instance sequence="ttaaata" strand="+" begin="-978" end="-972" gene="AT1G35625"/>
        <instance sequence="aacatta" strand="+" begin="-913" end="-907" gene="AT1G35625"/>
        <instance sequence="aaaacta" strand="+" begin="-904" end="-898" gene="AT1G35625"/>
        <instance sequence="aacaata" strand="+" begin="-833" end="-827" gene="AT1G35625"/>
        <instance sequence="atcatta" strand="+" begin="-820" end="-814" gene="AT1G35625"/>
        <instance sequence="aatatta" strand="+" begin="-733" end="-727" gene="AT1G35625"/>
        <instance sequence="ataatta" strand="+" begin="-705" end="-699" gene="AT1G35625"/>
        <instance sequence="tatacta" strand="+" begin="-676" end="-670" gene="AT1G35625"/>
        <instance sequence="tacaata" strand="+" begin="-671" end="-665" gene="AT1G35625"/>
        <instance sequence="aaaacta" strand="+" begin="-643" end="-637" gene="AT1G35625"/>
        <instance sequence="tacacta" strand="+" begin="-604" end="-598" gene="AT1G35625"/>
        <instance sequence="taaaata" strand="+" begin="-597" end="-591" gene="AT1G35625"/>
        <instance sequence="tctagta" strand="+" begin="-567" end="-561" gene="AT1G35625"/>
        <instance sequence="tacacta" strand="+" begin="-562" end="-556" gene="AT1G35625"/>
        <instance sequence="aaaatta" strand="+" begin="-499" end="-493" gene="AT1G35625"/>
        <instance sequence="taaacta" strand="+" begin="-430" end="-424" gene="AT1G35625"/>
        <instance sequence="taaatta" strand="+" begin="-395" end="-389" gene="AT1G35625"/>
        <instance sequence="agaaata" strand="+" begin="-386" end="-380" gene="AT1G35625"/>
        <instance sequence="tttacta" strand="+" begin="-251" end="-245" gene="AT1G35625"/>
        <instance sequence="actaata" strand="+" begin="-248" end="-242" gene="AT1G35625"/>
        <instance sequence="ataaata" strand="+" begin="-193" end="-187" gene="AT1G35625"/>
        <instance sequence="aaaacta" strand="+" begin="-148" end="-142" gene="AT1G35625"/>
        <instance sequence="ttaatta" strand="+" begin="-98" end="-92" gene="AT1G35625"/>
        <instance sequence="tttagta" strand="+" begin="-26" end="-20" gene="AT1G35625"/>
        <instance sequence="tgcacta" strand="+" begin="-987" end="-981" gene="AT1G44030"/>
        <instance sequence="tttatta" strand="+" begin="-682" end="-676" gene="AT1G44030"/>
        <instance sequence="aaaaata" strand="+" begin="-656" end="-650" gene="AT1G44030"/>
        <instance sequence="ataacta" strand="+" begin="-590" end="-584" gene="AT1G44030"/>
        <instance sequence="taaatta" strand="+" begin="-461" end="-455" gene="AT1G44030"/>
        <instance sequence="ttaatta" strand="+" begin="-457" end="-451" gene="AT1G44030"/>
        <instance sequence="tctaata" strand="+" begin="-441" end="-435" gene="AT1G44030"/>
        <instance sequence="taaatta" strand="+" begin="-426" end="-420" gene="AT1G44030"/>
        <instance sequence="tataata" strand="+" begin="-421" end="-415" gene="AT1G44030"/>
        <instance sequence="attaata" strand="+" begin="-357" end="-351" gene="AT1G44030"/>
        <instance sequence="taaatta" strand="+" begin="-348" end="-342" gene="AT1G44030"/>
        <instance sequence="attaata" strand="+" begin="-345" end="-339" gene="AT1G44030"/>
        <instance sequence="ttaagta" strand="+" begin="-299" end="-293" gene="AT1G44030"/>
        <instance sequence="taaaata" strand="+" begin="-294" end="-288" gene="AT1G44030"/>
        <instance sequence="aaaacta" strand="+" begin="-231" end="-225" gene="AT1G44030"/>
        <instance sequence="ttaaata" strand="+" begin="-220" end="-214" gene="AT1G44030"/>
        <instance sequence="atcatta" strand="+" begin="-207" end="-201" gene="AT1G44030"/>
        <instance sequence="tttacta" strand="+" begin="-124" end="-118" gene="AT1G44030"/>
        <instance sequence="aaaatta" strand="+" begin="-107" end="-101" gene="AT1G44030"/>
        <instance sequence="ttaacta" strand="+" begin="-61" end="-55" gene="AT1G44030"/>
        <instance sequence="aaaatta" strand="+" begin="-962" end="-956" gene="AT1G44050"/>
        <instance sequence="aaaatta" strand="+" begin="-934" end="-928" gene="AT1G44050"/>
        <instance sequence="tgaaata" strand="+" begin="-721" end="-715" gene="AT1G44050"/>
        <instance sequence="aatatta" strand="+" begin="-718" end="-712" gene="AT1G44050"/>
        <instance sequence="aaaacta" strand="+" begin="-663" end="-657" gene="AT1G44050"/>
        <instance sequence="ataacta" strand="+" begin="-631" end="-625" gene="AT1G44050"/>
        <instance sequence="ataaata" strand="+" begin="-566" end="-560" gene="AT1G44050"/>
        <instance sequence="agcagta" strand="+" begin="-509" end="-503" gene="AT1G44050"/>
        <instance sequence="taaaata" strand="+" begin="-495" end="-489" gene="AT1G44050"/>
        <instance sequence="tttacta" strand="+" begin="-465" end="-459" gene="AT1G44050"/>
        <instance sequence="tgtatta" strand="+" begin="-448" end="-442" gene="AT1G44050"/>
        <instance sequence="atcatta" strand="+" begin="-400" end="-394" gene="AT1G44050"/>
        <instance sequence="tctagta" strand="+" begin="-363" end="-357" gene="AT1G44050"/>
        <instance sequence="agtaata" strand="+" begin="-360" end="-354" gene="AT1G44050"/>
        <instance sequence="ataaata" strand="+" begin="-356" end="-350" gene="AT1G44050"/>
        <instance sequence="tacaata" strand="+" begin="-334" end="-328" gene="AT1G44050"/>
        <instance sequence="aatatta" strand="+" begin="-331" end="-325" gene="AT1G44050"/>
        <instance sequence="tttaata" strand="+" begin="-312" end="-306" gene="AT1G44050"/>
        <instance sequence="taaacta" strand="+" begin="-212" end="-206" gene="AT1G44050"/>
        <instance sequence="aacaata" strand="+" begin="-196" end="-190" gene="AT1G44050"/>
        <instance sequence="tgaaata" strand="+" begin="-176" end="-170" gene="AT1G44050"/>
        <instance sequence="taaaata" strand="+" begin="-171" end="-165" gene="AT1G44050"/>
        <instance sequence="tatagta" strand="+" begin="-154" end="-148" gene="AT1G44050"/>
        <instance sequence="aataata" strand="+" begin="-103" end="-97" gene="AT1G44050"/>
        <instance sequence="tatatta" strand="+" begin="-60" end="-54" gene="AT1G44050"/>
        <instance sequence="tcaatta" strand="+" begin="-939" end="-933" gene="AT1G45015"/>
        <instance sequence="aataata" strand="+" begin="-924" end="-918" gene="AT1G45015"/>
        <instance sequence="aatatta" strand="+" begin="-902" end="-896" gene="AT1G45015"/>
        <instance sequence="taaaata" strand="+" begin="-873" end="-867" gene="AT1G45015"/>
        <instance sequence="tataata" strand="+" begin="-868" end="-862" gene="AT1G45015"/>
        <instance sequence="tacaata" strand="+" begin="-855" end="-849" gene="AT1G45015"/>
        <instance sequence="aatagta" strand="+" begin="-852" end="-846" gene="AT1G45015"/>
        <instance sequence="aacagta" strand="+" begin="-820" end="-814" gene="AT1G45015"/>
        <instance sequence="agtagta" strand="+" begin="-817" end="-811" gene="AT1G45015"/>
        <instance sequence="tatagta" strand="+" begin="-751" end="-745" gene="AT1G45015"/>
        <instance sequence="tttacta" strand="+" begin="-663" end="-657" gene="AT1G45015"/>
        <instance sequence="aaaacta" strand="+" begin="-625" end="-619" gene="AT1G45015"/>
        <instance sequence="tataata" strand="+" begin="-612" end="-606" gene="AT1G45015"/>
        <instance sequence="tgaatta" strand="+" begin="-603" end="-597" gene="AT1G45015"/>
        <instance sequence="tgaaata" strand="+" begin="-579" end="-573" gene="AT1G45015"/>
        <instance sequence="aatatta" strand="+" begin="-576" end="-570" gene="AT1G45015"/>
        <instance sequence="tatagta" strand="+" begin="-556" end="-550" gene="AT1G45015"/>
        <instance sequence="aaaaata" strand="+" begin="-443" end="-437" gene="AT1G45015"/>
        <instance sequence="tgtaata" strand="+" begin="-354" end="-348" gene="AT1G45015"/>
        <instance sequence="ttcaata" strand="+" begin="-332" end="-326" gene="AT1G45015"/>
        <instance sequence="aaaaata" strand="+" begin="-258" end="-252" gene="AT1G45015"/>
        <instance sequence="aatacta" strand="+" begin="-255" end="-249" gene="AT1G45015"/>
        <instance sequence="atcatta" strand="+" begin="-201" end="-195" gene="AT1G45015"/>
        <instance sequence="tataata" strand="+" begin="-145" end="-139" gene="AT1G45015"/>
        <instance sequence="tcaacta" strand="+" begin="-116" end="-110" gene="AT1G45015"/>
        <instance sequence="aatatta" strand="+" begin="-100" end="-94" gene="AT1G45015"/>
        <instance sequence="tctacta" strand="+" begin="-90" end="-84" gene="AT1G45015"/>
        <instance sequence="taaaata" strand="+" begin="-78" end="-72" gene="AT1G45015"/>
        <instance sequence="aatagta" strand="+" begin="-75" end="-69" gene="AT1G45015"/>
        <instance sequence="agcatta" strand="+" begin="-68" end="-62" gene="AT1G45015"/>
        <instance sequence="tgtatta" strand="+" begin="-48" end="-42" gene="AT1G45015"/>
        <instance sequence="aaaaata" strand="+" begin="-17" end="-11" gene="AT1G45015"/>
        <instance sequence="aataata" strand="+" begin="-14" end="-8" gene="AT1G45015"/>
        <instance sequence="aaaaata" strand="+" begin="-901" end="-895" gene="AT1G49860"/>
        <instance sequence="aaaatta" strand="+" begin="-884" end="-878" gene="AT1G49860"/>
        <instance sequence="tttaata" strand="+" begin="-713" end="-707" gene="AT1G49860"/>
        <instance sequence="acaatta" strand="+" begin="-697" end="-691" gene="AT1G49860"/>
        <instance sequence="aaaaata" strand="+" begin="-689" end="-683" gene="AT1G49860"/>
        <instance sequence="aaaaata" strand="+" begin="-683" end="-677" gene="AT1G49860"/>
        <instance sequence="ataatta" strand="+" begin="-679" end="-673" gene="AT1G49860"/>
        <instance sequence="tttatta" strand="+" begin="-589" end="-583" gene="AT1G49860"/>
        <instance sequence="taaaata" strand="+" begin="-568" end="-562" gene="AT1G49860"/>
        <instance sequence="taaaata" strand="+" begin="-559" end="-553" gene="AT1G49860"/>
        <instance sequence="aaaatta" strand="+" begin="-545" end="-539" gene="AT1G49860"/>
        <instance sequence="taaaata" strand="+" begin="-540" end="-534" gene="AT1G49860"/>
        <instance sequence="aatatta" strand="+" begin="-537" end="-531" gene="AT1G49860"/>
        <instance sequence="attatta" strand="+" begin="-534" end="-528" gene="AT1G49860"/>
        <instance sequence="atcatta" strand="+" begin="-412" end="-406" gene="AT1G49860"/>
        <instance sequence="ataatta" strand="+" begin="-406" end="-400" gene="AT1G49860"/>
        <instance sequence="aacacta" strand="+" begin="-396" end="-390" gene="AT1G49860"/>
        <instance sequence="tctaata" strand="+" begin="-332" end="-326" gene="AT1G49860"/>
        <instance sequence="tgtacta" strand="+" begin="-320" end="-314" gene="AT1G49860"/>
        <instance sequence="actagta" strand="+" begin="-317" end="-311" gene="AT1G49860"/>
        <instance sequence="tgcagta" strand="+" begin="-308" end="-302" gene="AT1G49860"/>
        <instance sequence="ttaatta" strand="+" begin="-241" end="-235" gene="AT1G49860"/>
        <instance sequence="tttatta" strand="+" begin="-199" end="-193" gene="AT1G49860"/>
        <instance sequence="tttaata" strand="+" begin="-168" end="-162" gene="AT1G49860"/>
        <instance sequence="taaacta" strand="+" begin="-154" end="-148" gene="AT1G49860"/>
        <instance sequence="tatacta" strand="+" begin="-149" end="-143" gene="AT1G49860"/>
        <instance sequence="attatta" strand="+" begin="-56" end="-50" gene="AT1G49860"/>
        <instance sequence="acaacta" strand="+" begin="-36" end="-30" gene="AT1G49860"/>
        <instance sequence="ataaata" strand="+" begin="-30" end="-24" gene="AT1G49860"/>
        <instance sequence="tctaata" strand="+" begin="-928" end="-922" gene="AT1G51470"/>
        <instance sequence="acaaata" strand="+" begin="-903" end="-897" gene="AT1G51470"/>
        <instance sequence="aatacta" strand="+" begin="-889" end="-883" gene="AT1G51470"/>
        <instance sequence="aaaatta" strand="+" begin="-855" end="-849" gene="AT1G51470"/>
        <instance sequence="tctaata" strand="+" begin="-843" end="-837" gene="AT1G51470"/>
        <instance sequence="aaaacta" strand="+" begin="-779" end="-773" gene="AT1G51470"/>
        <instance sequence="tttatta" strand="+" begin="-761" end="-755" gene="AT1G51470"/>
        <instance sequence="agcatta" strand="+" begin="-718" end="-712" gene="AT1G51470"/>
        <instance sequence="aatagta" strand="+" begin="-705" end="-699" gene="AT1G51470"/>
        <instance sequence="aaaaata" strand="+" begin="-689" end="-683" gene="AT1G51470"/>
        <instance sequence="aatatta" strand="+" begin="-686" end="-680" gene="AT1G51470"/>
        <instance sequence="tatacta" strand="+" begin="-667" end="-661" gene="AT1G51470"/>
        <instance sequence="taaacta" strand="+" begin="-662" end="-656" gene="AT1G51470"/>
        <instance sequence="taaaata" strand="+" begin="-614" end="-608" gene="AT1G51470"/>
        <instance sequence="aatatta" strand="+" begin="-611" end="-605" gene="AT1G51470"/>
        <instance sequence="attaata" strand="+" begin="-608" end="-602" gene="AT1G51470"/>
        <instance sequence="tttagta" strand="+" begin="-545" end="-539" gene="AT1G51470"/>
        <instance sequence="agtaata" strand="+" begin="-542" end="-536" gene="AT1G51470"/>
        <instance sequence="taaaata" strand="+" begin="-537" end="-531" gene="AT1G51470"/>
        <instance sequence="tgtatta" strand="+" begin="-467" end="-461" gene="AT1G51470"/>
        <instance sequence="aataata" strand="+" begin="-457" end="-451" gene="AT1G51470"/>
        <instance sequence="acaatta" strand="+" begin="-391" end="-385" gene="AT1G51470"/>
        <instance sequence="agaaata" strand="+" begin="-353" end="-347" gene="AT1G51470"/>
        <instance sequence="aaaatta" strand="+" begin="-305" end="-299" gene="AT1G51470"/>
        <instance sequence="attaata" strand="+" begin="-302" end="-296" gene="AT1G51470"/>
        <instance sequence="attagta" strand="+" begin="-284" end="-278" gene="AT1G51470"/>
        <instance sequence="agtatta" strand="+" begin="-281" end="-275" gene="AT1G51470"/>
        <instance sequence="ttaatta" strand="+" begin="-176" end="-170" gene="AT1G51470"/>
        <instance sequence="atcaata" strand="+" begin="-11" end="-5" gene="AT1G51470"/>
        <instance sequence="ataaata" strand="+" begin="-686" end="-680" gene="AT1G51850"/>
        <instance sequence="ttaatta" strand="+" begin="-664" end="-658" gene="AT1G51850"/>
        <instance sequence="tgtaata" strand="+" begin="-657" end="-651" gene="AT1G51850"/>
        <instance sequence="acaacta" strand="+" begin="-607" end="-601" gene="AT1G51850"/>
        <instance sequence="aacatta" strand="+" begin="-518" end="-512" gene="AT1G51850"/>
        <instance sequence="attaata" strand="+" begin="-351" end="-345" gene="AT1G51850"/>
        <instance sequence="aatagta" strand="+" begin="-348" end="-342" gene="AT1G51850"/>
        <instance sequence="agtaata" strand="+" begin="-345" end="-339" gene="AT1G51850"/>
        <instance sequence="aataata" strand="+" begin="-342" end="-336" gene="AT1G51850"/>
        <instance sequence="tacatta" strand="+" begin="-326" end="-320" gene="AT1G51850"/>
        <instance sequence="aacaata" strand="+" begin="-249" end="-243" gene="AT1G51850"/>
        <instance sequence="aataata" strand="+" begin="-246" end="-240" gene="AT1G51850"/>
        <instance sequence="acaaata" strand="+" begin="-216" end="-210" gene="AT1G51850"/>
        <instance sequence="aatacta" strand="+" begin="-213" end="-207" gene="AT1G51850"/>
        <instance sequence="tcaatta" strand="+" begin="-139" end="-133" gene="AT1G51850"/>
        <instance sequence="tcaatta" strand="+" begin="-120" end="-114" gene="AT1G51850"/>
        <instance sequence="agtagta" strand="+" begin="-85" end="-79" gene="AT1G51850"/>
        <instance sequence="ttaatta" strand="+" begin="-954" end="-948" gene="AT1G51940"/>
        <instance sequence="attaata" strand="+" begin="-951" end="-945" gene="AT1G51940"/>
        <instance sequence="attatta" strand="+" begin="-909" end="-903" gene="AT1G51940"/>
        <instance sequence="attatta" strand="+" begin="-906" end="-900" gene="AT1G51940"/>
        <instance sequence="ttaatta" strand="+" begin="-860" end="-854" gene="AT1G51940"/>
        <instance sequence="aacaata" strand="+" begin="-719" end="-713" gene="AT1G51940"/>
        <instance sequence="tgcagta" strand="+" begin="-663" end="-657" gene="AT1G51940"/>
        <instance sequence="tctaata" strand="+" begin="-656" end="-650" gene="AT1G51940"/>
        <instance sequence="attatta" strand="+" begin="-642" end="-636" gene="AT1G51940"/>
        <instance sequence="tatatta" strand="+" begin="-637" end="-631" gene="AT1G51940"/>
        <instance sequence="aaaaata" strand="+" begin="-618" end="-612" gene="AT1G51940"/>
        <instance sequence="ttaaata" strand="+" begin="-580" end="-574" gene="AT1G51940"/>
        <instance sequence="attaata" strand="+" begin="-563" end="-557" gene="AT1G51940"/>
        <instance sequence="taaaata" strand="+" begin="-539" end="-533" gene="AT1G51940"/>
        <instance sequence="tccaata" strand="+" begin="-525" end="-519" gene="AT1G51940"/>
        <instance sequence="ttaatta" strand="+" begin="-513" end="-507" gene="AT1G51940"/>
        <instance sequence="taaatta" strand="+" begin="-489" end="-483" gene="AT1G51940"/>
        <instance sequence="aaaacta" strand="+" begin="-450" end="-444" gene="AT1G51940"/>
        <instance sequence="aacatta" strand="+" begin="-435" end="-429" gene="AT1G51940"/>
        <instance sequence="attacta" strand="+" begin="-432" end="-426" gene="AT1G51940"/>
        <instance sequence="actaata" strand="+" begin="-399" end="-393" gene="AT1G51940"/>
        <instance sequence="tttatta" strand="+" begin="-387" end="-381" gene="AT1G51940"/>
        <instance sequence="tttacta" strand="+" begin="-378" end="-372" gene="AT1G51940"/>
        <instance sequence="acaaata" strand="+" begin="-333" end="-327" gene="AT1G51940"/>
        <instance sequence="tataata" strand="+" begin="-260" end="-254" gene="AT1G51940"/>
        <instance sequence="ataagta" strand="+" begin="-246" end="-240" gene="AT1G51940"/>
        <instance sequence="agtatta" strand="+" begin="-243" end="-237" gene="AT1G51940"/>
        <instance sequence="tataata" strand="+" begin="-169" end="-163" gene="AT1G51940"/>
        <instance sequence="aataata" strand="+" begin="-166" end="-160" gene="AT1G51940"/>
        <instance sequence="aatatta" strand="+" begin="-163" end="-157" gene="AT1G51940"/>
        <instance sequence="attatta" strand="+" begin="-149" end="-143" gene="AT1G51940"/>
        <instance sequence="aaaaata" strand="+" begin="-100" end="-94" gene="AT1G51940"/>
        <instance sequence="tcaatta" strand="+" begin="-70" end="-64" gene="AT1G51940"/>
        <instance sequence="ataatta" strand="+" begin="-989" end="-983" gene="AT1G52050"/>
        <instance sequence="tctatta" strand="+" begin="-868" end="-862" gene="AT1G52050"/>
        <instance sequence="aacacta" strand="+" begin="-798" end="-792" gene="AT1G52050"/>
        <instance sequence="agaatta" strand="+" begin="-676" end="-670" gene="AT1G52050"/>
        <instance sequence="ttaacta" strand="+" begin="-633" end="-627" gene="AT1G52050"/>
        <instance sequence="tccaata" strand="+" begin="-594" end="-588" gene="AT1G52050"/>
        <instance sequence="taaagta" strand="+" begin="-484" end="-478" gene="AT1G52050"/>
        <instance sequence="aaaaata" strand="+" begin="-471" end="-465" gene="AT1G52050"/>
        <instance sequence="ataaata" strand="+" begin="-467" end="-461" gene="AT1G52050"/>
        <instance sequence="ttcacta" strand="+" begin="-455" end="-449" gene="AT1G52050"/>
        <instance sequence="ttcaata" strand="+" begin="-447" end="-441" gene="AT1G52050"/>
        <instance sequence="taaatta" strand="+" begin="-438" end="-432" gene="AT1G52050"/>
        <instance sequence="ttaatta" strand="+" begin="-416" end="-410" gene="AT1G52050"/>
        <instance sequence="taaatta" strand="+" begin="-411" end="-405" gene="AT1G52050"/>
        <instance sequence="taaatta" strand="+" begin="-390" end="-384" gene="AT1G52050"/>
        <instance sequence="attacta" strand="+" begin="-387" end="-381" gene="AT1G52050"/>
        <instance sequence="tataata" strand="+" begin="-329" end="-323" gene="AT1G52050"/>
        <instance sequence="tcaaata" strand="+" begin="-254" end="-248" gene="AT1G52050"/>
        <instance sequence="aacacta" strand="+" begin="-179" end="-173" gene="AT1G52050"/>
        <instance sequence="ataaata" strand="+" begin="-173" end="-167" gene="AT1G52050"/>
        <instance sequence="aacatta" strand="+" begin="-134" end="-128" gene="AT1G52050"/>
        <instance sequence="tacacta" strand="+" begin="-87" end="-81" gene="AT1G52050"/>
        <instance sequence="actaata" strand="+" begin="-84" end="-78" gene="AT1G52050"/>
        <instance sequence="ataaata" strand="+" begin="-48" end="-42" gene="AT1G52050"/>
        <instance sequence="aacacta" strand="+" begin="-9" end="-3" gene="AT1G52050"/>
        <instance sequence="tttagta" strand="+" begin="-912" end="-906" gene="AT1G52070"/>
        <instance sequence="tatagta" strand="+" begin="-802" end="-796" gene="AT1G52070"/>
        <instance sequence="aatatta" strand="+" begin="-686" end="-680" gene="AT1G52070"/>
        <instance sequence="aatacta" strand="+" begin="-607" end="-601" gene="AT1G52070"/>
        <instance sequence="actatta" strand="+" begin="-604" end="-598" gene="AT1G52070"/>
        <instance sequence="ataatta" strand="+" begin="-594" end="-588" gene="AT1G52070"/>
        <instance sequence="agaagta" strand="+" begin="-546" end="-540" gene="AT1G52070"/>
        <instance sequence="tcaagta" strand="+" begin="-523" end="-517" gene="AT1G52070"/>
        <instance sequence="ttaacta" strand="+" begin="-482" end="-476" gene="AT1G52070"/>
        <instance sequence="attaata" strand="+" begin="-373" end="-367" gene="AT1G52070"/>
        <instance sequence="acaatta" strand="+" begin="-347" end="-341" gene="AT1G52070"/>
        <instance sequence="taaatta" strand="+" begin="-258" end="-252" gene="AT1G52070"/>
        <instance sequence="agcatta" strand="+" begin="-239" end="-233" gene="AT1G52070"/>
        <instance sequence="agaaata" strand="+" begin="-215" end="-209" gene="AT1G52070"/>
        <instance sequence="aaaatta" strand="+" begin="-173" end="-167" gene="AT1G52070"/>
        <instance sequence="taaacta" strand="+" begin="-74" end="-68" gene="AT1G52070"/>
        <instance sequence="actagta" strand="+" begin="-71" end="-65" gene="AT1G52070"/>
        <instance sequence="ataaata" strand="+" begin="-31" end="-25" gene="AT1G52070"/>
        <instance sequence="tttatta" strand="+" begin="-920" end="-914" gene="AT1G52700"/>
        <instance sequence="agcaata" strand="+" begin="-821" end="-815" gene="AT1G52700"/>
        <instance sequence="agcatta" strand="+" begin="-814" end="-808" gene="AT1G52700"/>
        <instance sequence="ttcaata" strand="+" begin="-739" end="-733" gene="AT1G52700"/>
        <instance sequence="tttatta" strand="+" begin="-650" end="-644" gene="AT1G52700"/>
        <instance sequence="accatta" strand="+" begin="-614" end="-608" gene="AT1G52700"/>
        <instance sequence="ttaatta" strand="+" begin="-610" end="-604" gene="AT1G52700"/>
        <instance sequence="aaaaata" strand="+" begin="-439" end="-433" gene="AT1G52700"/>
        <instance sequence="tatagta" strand="+" begin="-430" end="-424" gene="AT1G52700"/>
        <instance sequence="aaaaata" strand="+" begin="-250" end="-244" gene="AT1G52700"/>
        <instance sequence="ttaagta" strand="+" begin="-217" end="-211" gene="AT1G52700"/>
        <instance sequence="tctagta" strand="+" begin="-162" end="-156" gene="AT1G52700"/>
        <instance sequence="ataaata" strand="+" begin="-49" end="-43" gene="AT1G52700"/>
        <instance sequence="tctatta" strand="+" begin="-1000" end="-994" gene="AT1G52750"/>
        <instance sequence="tttatta" strand="+" begin="-978" end="-972" gene="AT1G52750"/>
        <instance sequence="aataata" strand="+" begin="-946" end="-940" gene="AT1G52750"/>
        <instance sequence="taaatta" strand="+" begin="-911" end="-905" gene="AT1G52750"/>
        <instance sequence="tgtaata" strand="+" begin="-885" end="-879" gene="AT1G52750"/>
        <instance sequence="aataata" strand="+" begin="-882" end="-876" gene="AT1G52750"/>
        <instance sequence="tacatta" strand="+" begin="-815" end="-809" gene="AT1G52750"/>
        <instance sequence="attatta" strand="+" begin="-812" end="-806" gene="AT1G52750"/>
        <instance sequence="ttaagta" strand="+" begin="-808" end="-802" gene="AT1G52750"/>
        <instance sequence="aaaaata" strand="+" begin="-782" end="-776" gene="AT1G52750"/>
        <instance sequence="attatta" strand="+" begin="-774" end="-768" gene="AT1G52750"/>
        <instance sequence="ttaagta" strand="+" begin="-770" end="-764" gene="AT1G52750"/>
        <instance sequence="tgcagta" strand="+" begin="-689" end="-683" gene="AT1G52750"/>
        <instance sequence="ataatta" strand="+" begin="-668" end="-662" gene="AT1G52750"/>
        <instance sequence="attatta" strand="+" begin="-665" end="-659" gene="AT1G52750"/>
        <instance sequence="taaagta" strand="+" begin="-660" end="-654" gene="AT1G52750"/>
        <instance sequence="tcaatta" strand="+" begin="-641" end="-635" gene="AT1G52750"/>
        <instance sequence="tgcatta" strand="+" begin="-634" end="-628" gene="AT1G52750"/>
        <instance sequence="ataatta" strand="+" begin="-588" end="-582" gene="AT1G52750"/>
        <instance sequence="ataatta" strand="+" begin="-527" end="-521" gene="AT1G52750"/>
        <instance sequence="tcaatta" strand="+" begin="-513" end="-507" gene="AT1G52750"/>
        <instance sequence="aaaatta" strand="+" begin="-397" end="-391" gene="AT1G52750"/>
        <instance sequence="taaatta" strand="+" begin="-375" end="-369" gene="AT1G52750"/>
        <instance sequence="tttaata" strand="+" begin="-345" end="-339" gene="AT1G52750"/>
        <instance sequence="tttagta" strand="+" begin="-329" end="-323" gene="AT1G52750"/>
        <instance sequence="aatatta" strand="+" begin="-249" end="-243" gene="AT1G52750"/>
        <instance sequence="tccatta" strand="+" begin="-155" end="-149" gene="AT1G52750"/>
        <instance sequence="tttaata" strand="+" begin="-144" end="-138" gene="AT1G52750"/>
        <instance sequence="accaata" strand="+" begin="-83" end="-77" gene="AT1G52750"/>
        <instance sequence="aataata" strand="+" begin="-80" end="-74" gene="AT1G52750"/>
        <instance sequence="tataata" strand="+" begin="-52" end="-46" gene="AT1G52750"/>
        <instance sequence="ttaatta" strand="+" begin="-26" end="-20" gene="AT1G52750"/>
        <instance sequence="ttcaata" strand="+" begin="-851" end="-845" gene="AT1G53940"/>
        <instance sequence="tatacta" strand="+" begin="-642" end="-636" gene="AT1G53940"/>
        <instance sequence="atcaata" strand="+" begin="-435" end="-429" gene="AT1G53940"/>
        <instance sequence="agaagta" strand="+" begin="-426" end="-420" gene="AT1G53940"/>
        <instance sequence="tacacta" strand="+" begin="-417" end="-411" gene="AT1G53940"/>
        <instance sequence="aacaata" strand="+" begin="-377" end="-371" gene="AT1G53940"/>
        <instance sequence="taaaata" strand="+" begin="-269" end="-263" gene="AT1G53940"/>
        <instance sequence="aacacta" strand="+" begin="-202" end="-196" gene="AT1G53940"/>
        <instance sequence="tgaaata" strand="+" begin="-134" end="-128" gene="AT1G53940"/>
        <instance sequence="taaacta" strand="+" begin="-129" end="-123" gene="AT1G53940"/>
        <instance sequence="aaaaata" strand="+" begin="-109" end="-103" gene="AT1G53940"/>
        <instance sequence="aacacta" strand="+" begin="-37" end="-31" gene="AT1G53940"/>
        <instance sequence="aacagta" strand="+" begin="-30" end="-24" gene="AT1G53940"/>
        <instance sequence="agtaata" strand="+" begin="-27" end="-21" gene="AT1G53940"/>
        <instance sequence="aacatta" strand="+" begin="-10" end="-4" gene="AT1G53940"/>
        <instance sequence="aaaagta" strand="+" begin="-906" end="-900" gene="AT1G54950"/>
        <instance sequence="tatacta" strand="+" begin="-850" end="-844" gene="AT1G54950"/>
        <instance sequence="actaata" strand="+" begin="-847" end="-841" gene="AT1G54950"/>
        <instance sequence="tatatta" strand="+" begin="-826" end="-820" gene="AT1G54950"/>
        <instance sequence="ttcacta" strand="+" begin="-799" end="-793" gene="AT1G54950"/>
        <instance sequence="tctaata" strand="+" begin="-774" end="-768" gene="AT1G54950"/>
        <instance sequence="taaacta" strand="+" begin="-769" end="-763" gene="AT1G54950"/>
        <instance sequence="tgtaata" strand="+" begin="-752" end="-746" gene="AT1G54950"/>
        <instance sequence="tgtaata" strand="+" begin="-670" end="-664" gene="AT1G54950"/>
        <instance sequence="atcacta" strand="+" begin="-662" end="-656" gene="AT1G54950"/>
        <instance sequence="taaatta" strand="+" begin="-657" end="-651" gene="AT1G54950"/>
        <instance sequence="ttaaata" strand="+" begin="-625" end="-619" gene="AT1G54950"/>
        <instance sequence="agcaata" strand="+" begin="-566" end="-560" gene="AT1G54950"/>
        <instance sequence="ttaaata" strand="+" begin="-468" end="-462" gene="AT1G54950"/>
        <instance sequence="taaaata" strand="+" begin="-424" end="-418" gene="AT1G54950"/>
        <instance sequence="ttcatta" strand="+" begin="-340" end="-334" gene="AT1G54950"/>
        <instance sequence="attaata" strand="+" begin="-337" end="-331" gene="AT1G54950"/>
        <instance sequence="tgtatta" strand="+" begin="-283" end="-277" gene="AT1G54950"/>
        <instance sequence="tatacta" strand="+" begin="-250" end="-244" gene="AT1G54950"/>
        <instance sequence="actatta" strand="+" begin="-247" end="-241" gene="AT1G54950"/>
        <instance sequence="attaata" strand="+" begin="-119" end="-113" gene="AT1G54950"/>
        <instance sequence="aaaaata" strand="+" begin="-112" end="-106" gene="AT1G54950"/>
        <instance sequence="aatagta" strand="+" begin="-109" end="-103" gene="AT1G54950"/>
        <instance sequence="acaaata" strand="+" begin="-95" end="-89" gene="AT1G54950"/>
        <instance sequence="aaaatta" strand="+" begin="-78" end="-72" gene="AT1G54950"/>
        <instance sequence="attacta" strand="+" begin="-75" end="-69" gene="AT1G54950"/>
        <instance sequence="acaaata" strand="+" begin="-34" end="-28" gene="AT1G54950"/>
        <instance sequence="tgcaata" strand="+" begin="-901" end="-895" gene="AT1G54970"/>
        <instance sequence="ttaagta" strand="+" begin="-671" end="-665" gene="AT1G54970"/>
        <instance sequence="tccaata" strand="+" begin="-596" end="-590" gene="AT1G54970"/>
        <instance sequence="ataagta" strand="+" begin="-592" end="-586" gene="AT1G54970"/>
        <instance sequence="aatatta" strand="+" begin="-544" end="-538" gene="AT1G54970"/>
        <instance sequence="tttagta" strand="+" begin="-447" end="-441" gene="AT1G54970"/>
        <instance sequence="ttaatta" strand="+" begin="-330" end="-324" gene="AT1G54970"/>
        <instance sequence="ttaatta" strand="+" begin="-326" end="-320" gene="AT1G54970"/>
        <instance sequence="aacacta" strand="+" begin="-219" end="-213" gene="AT1G54970"/>
        <instance sequence="actatta" strand="+" begin="-216" end="-210" gene="AT1G54970"/>
        <instance sequence="tacatta" strand="+" begin="-189" end="-183" gene="AT1G54970"/>
        <instance sequence="tttaata" strand="+" begin="-135" end="-129" gene="AT1G54970"/>
        <instance sequence="agaacta" strand="+" begin="-41" end="-35" gene="AT1G54970"/>
        <instance sequence="aacacta" strand="+" begin="-22" end="-16" gene="AT1G54970"/>
        <instance sequence="tatatta" strand="+" begin="-971" end="-965" gene="AT1G55390"/>
        <instance sequence="attatta" strand="+" begin="-968" end="-962" gene="AT1G55390"/>
        <instance sequence="tacatta" strand="+" begin="-951" end="-945" gene="AT1G55390"/>
        <instance sequence="aaaaata" strand="+" begin="-934" end="-928" gene="AT1G55390"/>
        <instance sequence="tacatta" strand="+" begin="-923" end="-917" gene="AT1G55390"/>
        <instance sequence="tttatta" strand="+" begin="-902" end="-896" gene="AT1G55390"/>
        <instance sequence="taaatta" strand="+" begin="-897" end="-891" gene="AT1G55390"/>
        <instance sequence="attatta" strand="+" begin="-894" end="-888" gene="AT1G55390"/>
        <instance sequence="ataagta" strand="+" begin="-857" end="-851" gene="AT1G55390"/>
        <instance sequence="agtaata" strand="+" begin="-854" end="-848" gene="AT1G55390"/>
        <instance sequence="taaaata" strand="+" begin="-849" end="-843" gene="AT1G55390"/>
        <instance sequence="tccaata" strand="+" begin="-810" end="-804" gene="AT1G55390"/>
        <instance sequence="ataaata" strand="+" begin="-806" end="-800" gene="AT1G55390"/>
        <instance sequence="attacta" strand="+" begin="-630" end="-624" gene="AT1G55390"/>
        <instance sequence="ataaata" strand="+" begin="-620" end="-614" gene="AT1G55390"/>
        <instance sequence="taaagta" strand="+" begin="-600" end="-594" gene="AT1G55390"/>
        <instance sequence="taaacta" strand="+" begin="-345" end="-339" gene="AT1G55390"/>
        <instance sequence="acaaata" strand="+" begin="-239" end="-233" gene="AT1G55390"/>
        <instance sequence="aataata" strand="+" begin="-236" end="-230" gene="AT1G55390"/>
        <instance sequence="tctaata" strand="+" begin="-846" end="-840" gene="AT1G55430"/>
        <instance sequence="tttacta" strand="+" begin="-722" end="-716" gene="AT1G55430"/>
        <instance sequence="ttaatta" strand="+" begin="-699" end="-693" gene="AT1G55430"/>
        <instance sequence="tctatta" strand="+" begin="-663" end="-657" gene="AT1G55430"/>
        <instance sequence="ttaatta" strand="+" begin="-602" end="-596" gene="AT1G55430"/>
        <instance sequence="tatagta" strand="+" begin="-593" end="-587" gene="AT1G55430"/>
        <instance sequence="tttaata" strand="+" begin="-549" end="-543" gene="AT1G55430"/>
        <instance sequence="aataata" strand="+" begin="-546" end="-540" gene="AT1G55430"/>
        <instance sequence="ttaatta" strand="+" begin="-510" end="-504" gene="AT1G55430"/>
        <instance sequence="tgaacta" strand="+" begin="-459" end="-453" gene="AT1G55430"/>
        <instance sequence="ttcacta" strand="+" begin="-444" end="-438" gene="AT1G55430"/>
        <instance sequence="tttatta" strand="+" begin="-367" end="-361" gene="AT1G55430"/>
        <instance sequence="atcatta" strand="+" begin="-310" end="-304" gene="AT1G55430"/>
        <instance sequence="aaaacta" strand="+" begin="-283" end="-277" gene="AT1G55430"/>
        <instance sequence="tttatta" strand="+" begin="-246" end="-240" gene="AT1G55430"/>
        <instance sequence="attatta" strand="+" begin="-243" end="-237" gene="AT1G55430"/>
        <instance sequence="tttacta" strand="+" begin="-45" end="-39" gene="AT1G55430"/>
        <instance sequence="tatatta" strand="+" begin="-970" end="-964" gene="AT1G55440"/>
        <instance sequence="taaacta" strand="+" begin="-822" end="-816" gene="AT1G55440"/>
        <instance sequence="aaaaata" strand="+" begin="-816" end="-810" gene="AT1G55440"/>
        <instance sequence="tttatta" strand="+" begin="-800" end="-794" gene="AT1G55440"/>
        <instance sequence="aaaatta" strand="+" begin="-748" end="-742" gene="AT1G55440"/>
        <instance sequence="attatta" strand="+" begin="-745" end="-739" gene="AT1G55440"/>
        <instance sequence="ttaaata" strand="+" begin="-728" end="-722" gene="AT1G55440"/>
        <instance sequence="ttcatta" strand="+" begin="-603" end="-597" gene="AT1G55440"/>
        <instance sequence="ttaatta" strand="+" begin="-572" end="-566" gene="AT1G55440"/>
        <instance sequence="agaaata" strand="+" begin="-345" end="-339" gene="AT1G55440"/>
        <instance sequence="aaaatta" strand="+" begin="-314" end="-308" gene="AT1G55440"/>
        <instance sequence="ttaatta" strand="+" begin="-295" end="-289" gene="AT1G55440"/>
        <instance sequence="tcaatta" strand="+" begin="-263" end="-257" gene="AT1G55440"/>
        <instance sequence="tgaacta" strand="+" begin="-216" end="-210" gene="AT1G55440"/>
        <instance sequence="tacatta" strand="+" begin="-55" end="-49" gene="AT1G55440"/>
        <instance sequence="tctagta" strand="+" begin="-983" end="-977" gene="AT1G55700"/>
        <instance sequence="agcaata" strand="+" begin="-948" end="-942" gene="AT1G55700"/>
        <instance sequence="aaaacta" strand="+" begin="-936" end="-930" gene="AT1G55700"/>
        <instance sequence="tcaagta" strand="+" begin="-793" end="-787" gene="AT1G55700"/>
        <instance sequence="aaaagta" strand="+" begin="-747" end="-741" gene="AT1G55700"/>
        <instance sequence="agtagta" strand="+" begin="-744" end="-738" gene="AT1G55700"/>
        <instance sequence="tgaatta" strand="+" begin="-737" end="-731" gene="AT1G55700"/>
        <instance sequence="attatta" strand="+" begin="-734" end="-728" gene="AT1G55700"/>
        <instance sequence="taaatta" strand="+" begin="-648" end="-642" gene="AT1G55700"/>
        <instance sequence="aaaaata" strand="+" begin="-566" end="-560" gene="AT1G55700"/>
        <instance sequence="ttcaata" strand="+" begin="-536" end="-530" gene="AT1G55700"/>
        <instance sequence="tttaata" strand="+" begin="-478" end="-472" gene="AT1G55700"/>
        <instance sequence="ataagta" strand="+" begin="-474" end="-468" gene="AT1G55700"/>
        <instance sequence="tttatta" strand="+" begin="-332" end="-326" gene="AT1G55700"/>
        <instance sequence="agtagta" strand="+" begin="-316" end="-310" gene="AT1G55700"/>
        <instance sequence="taaaata" strand="+" begin="-233" end="-227" gene="AT1G55700"/>
        <instance sequence="aatagta" strand="+" begin="-176" end="-170" gene="AT1G55700"/>
        <instance sequence="agtacta" strand="+" begin="-173" end="-167" gene="AT1G55700"/>
        <instance sequence="acaaata" strand="+" begin="-94" end="-88" gene="AT1G55700"/>
        <instance sequence="ttaatta" strand="+" begin="-956" end="-950" gene="AT1G58037"/>
        <instance sequence="aaaacta" strand="+" begin="-910" end="-904" gene="AT1G58037"/>
        <instance sequence="tctaata" strand="+" begin="-873" end="-867" gene="AT1G58037"/>
        <instance sequence="tgaagta" strand="+" begin="-671" end="-665" gene="AT1G58037"/>
        <instance sequence="ttaatta" strand="+" begin="-434" end="-428" gene="AT1G58037"/>
        <instance sequence="tgaaata" strand="+" begin="-370" end="-364" gene="AT1G58037"/>
        <instance sequence="taaaata" strand="+" begin="-275" end="-269" gene="AT1G58037"/>
        <instance sequence="aatagta" strand="+" begin="-272" end="-266" gene="AT1G58037"/>
        <instance sequence="aaaaata" strand="+" begin="-227" end="-221" gene="AT1G58037"/>
        <instance sequence="actaata" strand="+" begin="-205" end="-199" gene="AT1G58037"/>
        <instance sequence="aatatta" strand="+" begin="-99" end="-93" gene="AT1G58037"/>
        <instance sequence="taaagta" strand="+" begin="-94" end="-88" gene="AT1G58037"/>
        <instance sequence="agtagta" strand="+" begin="-91" end="-85" gene="AT1G58037"/>
        <instance sequence="tacatta" strand="+" begin="-59" end="-53" gene="AT1G58037"/>
        <instance sequence="acaatta" strand="+" begin="-1000" end="-994" gene="AT1G58643"/>
        <instance sequence="tcaacta" strand="+" begin="-961" end="-955" gene="AT1G58643"/>
        <instance sequence="taaatta" strand="+" begin="-926" end="-920" gene="AT1G58643"/>
        <instance sequence="attatta" strand="+" begin="-923" end="-917" gene="AT1G58643"/>
        <instance sequence="tcaatta" strand="+" begin="-900" end="-894" gene="AT1G58643"/>
        <instance sequence="tttaata" strand="+" begin="-873" end="-867" gene="AT1G58643"/>
        <instance sequence="taaaata" strand="+" begin="-842" end="-836" gene="AT1G58643"/>
        <instance sequence="tacacta" strand="+" begin="-837" end="-831" gene="AT1G58643"/>
        <instance sequence="aaaaata" strand="+" begin="-815" end="-809" gene="AT1G58643"/>
        <instance sequence="acaatta" strand="+" begin="-746" end="-740" gene="AT1G58643"/>
        <instance sequence="aaaatta" strand="+" begin="-654" end="-648" gene="AT1G58643"/>
        <instance sequence="agaagta" strand="+" begin="-632" end="-626" gene="AT1G58643"/>
        <instance sequence="aatagta" strand="+" begin="-605" end="-599" gene="AT1G58643"/>
        <instance sequence="agaaata" strand="+" begin="-580" end="-574" gene="AT1G58643"/>
        <instance sequence="aacatta" strand="+" begin="-562" end="-556" gene="AT1G58643"/>
        <instance sequence="attatta" strand="+" begin="-559" end="-553" gene="AT1G58643"/>
        <instance sequence="attatta" strand="+" begin="-556" end="-550" gene="AT1G58643"/>
        <instance sequence="attaata" strand="+" begin="-537" end="-531" gene="AT1G58643"/>
        <instance sequence="actacta" strand="+" begin="-226" end="-220" gene="AT1G58643"/>
        <instance sequence="actatta" strand="+" begin="-223" end="-217" gene="AT1G58643"/>
        <instance sequence="ttaacta" strand="+" begin="-219" end="-213" gene="AT1G58643"/>
        <instance sequence="tcaacta" strand="+" begin="-205" end="-199" gene="AT1G58643"/>
        <instance sequence="tctagta" strand="+" begin="-170" end="-164" gene="AT1G58643"/>
        <instance sequence="aacacta" strand="+" begin="-145" end="-139" gene="AT1G58643"/>
        <instance sequence="agcagta" strand="+" begin="-100" end="-94" gene="AT1G58643"/>
        <instance sequence="taaaata" strand="+" begin="-961" end="-955" gene="AT1G60450"/>
        <instance sequence="taaaata" strand="+" begin="-910" end="-904" gene="AT1G60450"/>
        <instance sequence="atcacta" strand="+" begin="-864" end="-858" gene="AT1G60450"/>
        <instance sequence="ttaagta" strand="+" begin="-816" end="-810" gene="AT1G60450"/>
        <instance sequence="taaatta" strand="+" begin="-811" end="-805" gene="AT1G60450"/>
        <instance sequence="ttaaata" strand="+" begin="-807" end="-801" gene="AT1G60450"/>
        <instance sequence="aaaaata" strand="+" begin="-729" end="-723" gene="AT1G60450"/>
        <instance sequence="aataata" strand="+" begin="-726" end="-720" gene="AT1G60450"/>
        <instance sequence="taaaata" strand="+" begin="-708" end="-702" gene="AT1G60450"/>
        <instance sequence="ataatta" strand="+" begin="-704" end="-698" gene="AT1G60450"/>
        <instance sequence="taaatta" strand="+" begin="-657" end="-651" gene="AT1G60450"/>
        <instance sequence="tataata" strand="+" begin="-575" end="-569" gene="AT1G60450"/>
        <instance sequence="ataatta" strand="+" begin="-529" end="-523" gene="AT1G60450"/>
        <instance sequence="tataata" strand="+" begin="-368" end="-362" gene="AT1G60450"/>
        <instance sequence="tgaatta" strand="+" begin="-361" end="-355" gene="AT1G60450"/>
        <instance sequence="tctaata" strand="+" begin="-336" end="-330" gene="AT1G60450"/>
        <instance sequence="aaaaata" strand="+" begin="-328" end="-322" gene="AT1G60450"/>
        <instance sequence="tataata" strand="+" begin="-248" end="-242" gene="AT1G60450"/>
        <instance sequence="ttcatta" strand="+" begin="-229" end="-223" gene="AT1G60450"/>
        <instance sequence="tcaaata" strand="+" begin="-122" end="-116" gene="AT1G60450"/>
        <instance sequence="agaagta" strand="+" begin="-58" end="-52" gene="AT1G60450"/>
        <instance sequence="taaagta" strand="+" begin="-962" end="-956" gene="AT1G61840"/>
        <instance sequence="agaacta" strand="+" begin="-909" end="-903" gene="AT1G61840"/>
        <instance sequence="actaata" strand="+" begin="-906" end="-900" gene="AT1G61840"/>
        <instance sequence="taaaata" strand="+" begin="-726" end="-720" gene="AT1G61840"/>
        <instance sequence="tgcaata" strand="+" begin="-714" end="-708" gene="AT1G61840"/>
        <instance sequence="aatagta" strand="+" begin="-711" end="-705" gene="AT1G61840"/>
        <instance sequence="tctatta" strand="+" begin="-655" end="-649" gene="AT1G61840"/>
        <instance sequence="aaaaata" strand="+" begin="-649" end="-643" gene="AT1G61840"/>
        <instance sequence="aaaaata" strand="+" begin="-588" end="-582" gene="AT1G61840"/>
        <instance sequence="agtaata" strand="+" begin="-490" end="-484" gene="AT1G61840"/>
        <instance sequence="tcaaata" strand="+" begin="-440" end="-434" gene="AT1G61840"/>
        <instance sequence="tttaata" strand="+" begin="-413" end="-407" gene="AT1G61840"/>
        <instance sequence="aaaagta" strand="+" begin="-368" end="-362" gene="AT1G61840"/>
        <instance sequence="taaaata" strand="+" begin="-236" end="-230" gene="AT1G61840"/>
        <instance sequence="tcaatta" strand="+" begin="-209" end="-203" gene="AT1G61840"/>
        <instance sequence="attatta" strand="+" begin="-206" end="-200" gene="AT1G61840"/>
        <instance sequence="tgaaata" strand="+" begin="-195" end="-189" gene="AT1G61840"/>
        <instance sequence="aataata" strand="+" begin="-192" end="-186" gene="AT1G61840"/>
        <instance sequence="aaaacta" strand="+" begin="-30" end="-24" gene="AT1G61840"/>
        <instance sequence="aaaatta" strand="+" begin="-21" end="-15" gene="AT1G61840"/>
        <instance sequence="tgtaata" strand="+" begin="-957" end="-951" gene="AT1G62280"/>
        <instance sequence="tgtacta" strand="+" begin="-946" end="-940" gene="AT1G62280"/>
        <instance sequence="acaagta" strand="+" begin="-932" end="-926" gene="AT1G62280"/>
        <instance sequence="agtaata" strand="+" begin="-929" end="-923" gene="AT1G62280"/>
        <instance sequence="tacatta" strand="+" begin="-903" end="-897" gene="AT1G62280"/>
        <instance sequence="taaagta" strand="+" begin="-738" end="-732" gene="AT1G62280"/>
        <instance sequence="tctaata" strand="+" begin="-666" end="-660" gene="AT1G62280"/>
        <instance sequence="taaacta" strand="+" begin="-655" end="-649" gene="AT1G62280"/>
        <instance sequence="aaaatta" strand="+" begin="-417" end="-411" gene="AT1G62280"/>
        <instance sequence="ataagta" strand="+" begin="-411" end="-405" gene="AT1G62280"/>
        <instance sequence="ttaatta" strand="+" begin="-330" end="-324" gene="AT1G62280"/>
        <instance sequence="tgtacta" strand="+" begin="-320" end="-314" gene="AT1G62280"/>
        <instance sequence="taaagta" strand="+" begin="-276" end="-270" gene="AT1G62280"/>
        <instance sequence="tccatta" strand="+" begin="-144" end="-138" gene="AT1G62280"/>
        <instance sequence="attacta" strand="+" begin="-141" end="-135" gene="AT1G62280"/>
        <instance sequence="aacacta" strand="+" begin="-106" end="-100" gene="AT1G62280"/>
        <instance sequence="tgtacta" strand="+" begin="-73" end="-67" gene="AT1G62280"/>
        <instance sequence="tccatta" strand="+" begin="-59" end="-53" gene="AT1G62280"/>
        <instance sequence="tatacta" strand="+" begin="-31" end="-25" gene="AT1G62280"/>
        <instance sequence="tcaaata" strand="+" begin="-990" end="-984" gene="AT1G64910"/>
        <instance sequence="attatta" strand="+" begin="-768" end="-762" gene="AT1G64910"/>
        <instance sequence="tttacta" strand="+" begin="-683" end="-677" gene="AT1G64910"/>
        <instance sequence="agaagta" strand="+" begin="-672" end="-666" gene="AT1G64910"/>
        <instance sequence="tctaata" strand="+" begin="-652" end="-646" gene="AT1G64910"/>
        <instance sequence="tgtatta" strand="+" begin="-621" end="-615" gene="AT1G64910"/>
        <instance sequence="ataagta" strand="+" begin="-591" end="-585" gene="AT1G64910"/>
        <instance sequence="attacta" strand="+" begin="-547" end="-541" gene="AT1G64910"/>
        <instance sequence="taaaata" strand="+" begin="-537" end="-531" gene="AT1G64910"/>
        <instance sequence="taaaata" strand="+" begin="-484" end="-478" gene="AT1G64910"/>
        <instance sequence="aatacta" strand="+" begin="-481" end="-475" gene="AT1G64910"/>
        <instance sequence="actaata" strand="+" begin="-478" end="-472" gene="AT1G64910"/>
        <instance sequence="actagta" strand="+" begin="-467" end="-461" gene="AT1G64910"/>
        <instance sequence="tctagta" strand="+" begin="-410" end="-404" gene="AT1G64910"/>
        <instance sequence="agaaata" strand="+" begin="-253" end="-247" gene="AT1G64910"/>
        <instance sequence="aacatta" strand="+" begin="-247" end="-241" gene="AT1G64910"/>
        <instance sequence="tacatta" strand="+" begin="-242" end="-236" gene="AT1G64910"/>
        <instance sequence="ataatta" strand="+" begin="-178" end="-172" gene="AT1G64910"/>
        <instance sequence="ataatta" strand="+" begin="-145" end="-139" gene="AT1G64910"/>
        <instance sequence="taaaata" strand="+" begin="-135" end="-129" gene="AT1G64910"/>
        <instance sequence="aatacta" strand="+" begin="-132" end="-126" gene="AT1G64910"/>
        <instance sequence="tccacta" strand="+" begin="-124" end="-118" gene="AT1G64910"/>
        <instance sequence="actatta" strand="+" begin="-121" end="-115" gene="AT1G64910"/>
        <instance sequence="attagta" strand="+" begin="-118" end="-112" gene="AT1G64910"/>
        <instance sequence="tcaagta" strand="+" begin="-104" end="-98" gene="AT1G64910"/>
        <instance sequence="aaaatta" strand="+" begin="-35" end="-29" gene="AT1G64910"/>
        <instance sequence="tgaatta" strand="+" begin="-842" end="-836" gene="AT1G64920"/>
        <instance sequence="attaata" strand="+" begin="-696" end="-690" gene="AT1G64920"/>
        <instance sequence="agtatta" strand="+" begin="-680" end="-674" gene="AT1G64920"/>
        <instance sequence="ttaatta" strand="+" begin="-676" end="-670" gene="AT1G64920"/>
        <instance sequence="tgaatta" strand="+" begin="-628" end="-622" gene="AT1G64920"/>
        <instance sequence="tccatta" strand="+" begin="-608" end="-602" gene="AT1G64920"/>
        <instance sequence="tgaaata" strand="+" begin="-589" end="-583" gene="AT1G64920"/>
        <instance sequence="acaatta" strand="+" begin="-392" end="-386" gene="AT1G64920"/>
        <instance sequence="tctaata" strand="+" begin="-356" end="-350" gene="AT1G64920"/>
        <instance sequence="tccacta" strand="+" begin="-308" end="-302" gene="AT1G64920"/>
        <instance sequence="ttcacta" strand="+" begin="-293" end="-287" gene="AT1G64920"/>
        <instance sequence="aatacta" strand="+" begin="-258" end="-252" gene="AT1G64920"/>
        <instance sequence="tataata" strand="+" begin="-244" end="-238" gene="AT1G64920"/>
        <instance sequence="aaaatta" strand="+" begin="-238" end="-232" gene="AT1G64920"/>
        <instance sequence="aaaacta" strand="+" begin="-227" end="-221" gene="AT1G64920"/>
        <instance sequence="tgtaata" strand="+" begin="-688" end="-682" gene="AT1G66440"/>
        <instance sequence="tcaacta" strand="+" begin="-661" end="-655" gene="AT1G66440"/>
        <instance sequence="tataata" strand="+" begin="-650" end="-644" gene="AT1G66440"/>
        <instance sequence="tgtaata" strand="+" begin="-619" end="-613" gene="AT1G66440"/>
        <instance sequence="aaaatta" strand="+" begin="-598" end="-592" gene="AT1G66440"/>
        <instance sequence="agaaata" strand="+" begin="-470" end="-464" gene="AT1G66440"/>
        <instance sequence="aaaacta" strand="+" begin="-432" end="-426" gene="AT1G66440"/>
        <instance sequence="ttcacta" strand="+" begin="-414" end="-408" gene="AT1G66440"/>
        <instance sequence="taaaata" strand="+" begin="-381" end="-375" gene="AT1G66440"/>
        <instance sequence="tcaacta" strand="+" begin="-311" end="-305" gene="AT1G66440"/>
        <instance sequence="tgtaata" strand="+" begin="-260" end="-254" gene="AT1G66440"/>
        <instance sequence="tttagta" strand="+" begin="-244" end="-238" gene="AT1G66440"/>
        <instance sequence="ataatta" strand="+" begin="-174" end="-168" gene="AT1G66440"/>
        <instance sequence="attatta" strand="+" begin="-171" end="-165" gene="AT1G66440"/>
        <instance sequence="taaatta" strand="+" begin="-122" end="-116" gene="AT1G66440"/>
        <instance sequence="tacatta" strand="+" begin="-107" end="-101" gene="AT1G66440"/>
        <instance sequence="tttatta" strand="+" begin="-99" end="-93" gene="AT1G66440"/>
        <instance sequence="atcatta" strand="+" begin="-31" end="-25" gene="AT1G66440"/>
        <instance sequence="tctagta" strand="+" begin="-15" end="-9" gene="AT1G66440"/>
        <instance sequence="ataatta" strand="+" begin="-951" end="-945" gene="AT1G66450"/>
        <instance sequence="aatatta" strand="+" begin="-943" end="-937" gene="AT1G66450"/>
        <instance sequence="tttatta" strand="+" begin="-925" end="-919" gene="AT1G66450"/>
        <instance sequence="ttaacta" strand="+" begin="-914" end="-908" gene="AT1G66450"/>
        <instance sequence="actaata" strand="+" begin="-911" end="-905" gene="AT1G66450"/>
        <instance sequence="aatatta" strand="+" begin="-908" end="-902" gene="AT1G66450"/>
        <instance sequence="ttaatta" strand="+" begin="-863" end="-857" gene="AT1G66450"/>
        <instance sequence="ttaatta" strand="+" begin="-859" end="-853" gene="AT1G66450"/>
        <instance sequence="aaaatta" strand="+" begin="-839" end="-833" gene="AT1G66450"/>
        <instance sequence="atcacta" strand="+" begin="-831" end="-825" gene="AT1G66450"/>
        <instance sequence="tgaaata" strand="+" begin="-789" end="-783" gene="AT1G66450"/>
        <instance sequence="aacacta" strand="+" begin="-660" end="-654" gene="AT1G66450"/>
        <instance sequence="tgtaata" strand="+" begin="-565" end="-559" gene="AT1G66450"/>
        <instance sequence="agcacta" strand="+" begin="-541" end="-535" gene="AT1G66450"/>
        <instance sequence="tgtaata" strand="+" begin="-527" end="-521" gene="AT1G66450"/>
        <instance sequence="taaaata" strand="+" begin="-475" end="-469" gene="AT1G66450"/>
        <instance sequence="aatagta" strand="+" begin="-472" end="-466" gene="AT1G66450"/>
        <instance sequence="agaaata" strand="+" begin="-424" end="-418" gene="AT1G66450"/>
        <instance sequence="ataaata" strand="+" begin="-405" end="-399" gene="AT1G66450"/>
        <instance sequence="tctaata" strand="+" begin="-239" end="-233" gene="AT1G66450"/>
        <instance sequence="attaata" strand="+" begin="-217" end="-211" gene="AT1G66450"/>
        <instance sequence="tctaata" strand="+" begin="-160" end="-154" gene="AT1G66450"/>
        <instance sequence="aaaagta" strand="+" begin="-112" end="-106" gene="AT1G66450"/>
        <instance sequence="ttaatta" strand="+" begin="-985" end="-979" gene="AT1G66800"/>
        <instance sequence="taaaata" strand="+" begin="-955" end="-949" gene="AT1G66800"/>
        <instance sequence="ataaata" strand="+" begin="-951" end="-945" gene="AT1G66800"/>
        <instance sequence="tatatta" strand="+" begin="-946" end="-940" gene="AT1G66800"/>
        <instance sequence="tctacta" strand="+" begin="-899" end="-893" gene="AT1G66800"/>
        <instance sequence="aaaatta" strand="+" begin="-893" end="-887" gene="AT1G66800"/>
        <instance sequence="tatagta" strand="+" begin="-875" end="-869" gene="AT1G66800"/>
        <instance sequence="actaata" strand="+" begin="-850" end="-844" gene="AT1G66800"/>
        <instance sequence="aatacta" strand="+" begin="-847" end="-841" gene="AT1G66800"/>
        <instance sequence="tttaata" strand="+" begin="-700" end="-694" gene="AT1G66800"/>
        <instance sequence="aaaagta" strand="+" begin="-678" end="-672" gene="AT1G66800"/>
        <instance sequence="agtaata" strand="+" begin="-675" end="-669" gene="AT1G66800"/>
        <instance sequence="tttatta" strand="+" begin="-664" end="-658" gene="AT1G66800"/>
        <instance sequence="aatatta" strand="+" begin="-654" end="-648" gene="AT1G66800"/>
        <instance sequence="aaaaata" strand="+" begin="-570" end="-564" gene="AT1G66800"/>
        <instance sequence="atcatta" strand="+" begin="-553" end="-547" gene="AT1G66800"/>
        <instance sequence="tatagta" strand="+" begin="-454" end="-448" gene="AT1G66800"/>
        <instance sequence="tttatta" strand="+" begin="-242" end="-236" gene="AT1G66800"/>
        <instance sequence="ttaaata" strand="+" begin="-238" end="-232" gene="AT1G66800"/>
        <instance sequence="acaacta" strand="+" begin="-176" end="-170" gene="AT1G66800"/>
        <instance sequence="agtatta" strand="+" begin="-156" end="-150" gene="AT1G66800"/>
        <instance sequence="tgaagta" strand="+" begin="-146" end="-140" gene="AT1G66800"/>
        <instance sequence="accatta" strand="+" begin="-109" end="-103" gene="AT1G66800"/>
        <instance sequence="aaaagta" strand="+" begin="-997" end="-991" gene="AT1G72850"/>
        <instance sequence="tgcatta" strand="+" begin="-769" end="-763" gene="AT1G72850"/>
        <instance sequence="aaaagta" strand="+" begin="-623" end="-617" gene="AT1G72850"/>
        <instance sequence="tccatta" strand="+" begin="-611" end="-605" gene="AT1G72850"/>
        <instance sequence="attatta" strand="+" begin="-608" end="-602" gene="AT1G72850"/>
        <instance sequence="taaaata" strand="+" begin="-313" end="-307" gene="AT1G72850"/>
        <instance sequence="taaatta" strand="+" begin="-219" end="-213" gene="AT1G72850"/>
        <instance sequence="aacaata" strand="+" begin="-206" end="-200" gene="AT1G72850"/>
        <instance sequence="tatatta" strand="+" begin="-186" end="-180" gene="AT1G72850"/>
        <instance sequence="tgtagta" strand="+" begin="-922" end="-916" gene="AT1G73340"/>
        <instance sequence="tccaata" strand="+" begin="-907" end="-901" gene="AT1G73340"/>
        <instance sequence="atcacta" strand="+" begin="-850" end="-844" gene="AT1G73340"/>
        <instance sequence="ttcatta" strand="+" begin="-803" end="-797" gene="AT1G73340"/>
        <instance sequence="aaaaata" strand="+" begin="-755" end="-749" gene="AT1G73340"/>
        <instance sequence="tacaata" strand="+" begin="-725" end="-719" gene="AT1G73340"/>
        <instance sequence="taaaata" strand="+" begin="-696" end="-690" gene="AT1G73340"/>
        <instance sequence="ataatta" strand="+" begin="-692" end="-686" gene="AT1G73340"/>
        <instance sequence="tgtacta" strand="+" begin="-489" end="-483" gene="AT1G73340"/>
        <instance sequence="aaaacta" strand="+" begin="-448" end="-442" gene="AT1G73340"/>
        <instance sequence="agcatta" strand="+" begin="-352" end="-346" gene="AT1G73340"/>
        <instance sequence="attatta" strand="+" begin="-349" end="-343" gene="AT1G73340"/>
        <instance sequence="aacacta" strand="+" begin="-217" end="-211" gene="AT1G73340"/>
        <instance sequence="aacatta" strand="+" begin="-174" end="-168" gene="AT1G73340"/>
        <instance sequence="tatacta" strand="+" begin="-992" end="-986" gene="AT1G73602"/>
        <instance sequence="tataata" strand="+" begin="-987" end="-981" gene="AT1G73602"/>
        <instance sequence="tccagta" strand="+" begin="-903" end="-897" gene="AT1G73602"/>
        <instance sequence="taaagta" strand="+" begin="-758" end="-752" gene="AT1G73602"/>
        <instance sequence="ttaatta" strand="+" begin="-733" end="-727" gene="AT1G73602"/>
        <instance sequence="tatatta" strand="+" begin="-713" end="-707" gene="AT1G73602"/>
        <instance sequence="tacatta" strand="+" begin="-708" end="-702" gene="AT1G73602"/>
        <instance sequence="attatta" strand="+" begin="-705" end="-699" gene="AT1G73602"/>
        <instance sequence="ttaatta" strand="+" begin="-539" end="-533" gene="AT1G73602"/>
        <instance sequence="aaaaata" strand="+" begin="-518" end="-512" gene="AT1G73602"/>
        <instance sequence="tgaaata" strand="+" begin="-504" end="-498" gene="AT1G73602"/>
        <instance sequence="ataaata" strand="+" begin="-449" end="-443" gene="AT1G73602"/>
        <instance sequence="agaagta" strand="+" begin="-365" end="-359" gene="AT1G73602"/>
        <instance sequence="aaaaata" strand="+" begin="-337" end="-331" gene="AT1G73602"/>
        <instance sequence="ataatta" strand="+" begin="-319" end="-313" gene="AT1G73602"/>
        <instance sequence="tccatta" strand="+" begin="-299" end="-293" gene="AT1G73602"/>
        <instance sequence="attaata" strand="+" begin="-296" end="-290" gene="AT1G73602"/>
        <instance sequence="tccacta" strand="+" begin="-183" end="-177" gene="AT1G73602"/>
        <instance sequence="tccagta" strand="+" begin="-54" end="-48" gene="AT1G73602"/>
        <instance sequence="acaatta" strand="+" begin="-988" end="-982" gene="AT1G76620"/>
        <instance sequence="tgaaata" strand="+" begin="-975" end="-969" gene="AT1G76620"/>
        <instance sequence="ataatta" strand="+" begin="-962" end="-956" gene="AT1G76620"/>
        <instance sequence="ttaacta" strand="+" begin="-958" end="-952" gene="AT1G76620"/>
        <instance sequence="tttacta" strand="+" begin="-950" end="-944" gene="AT1G76620"/>
        <instance sequence="ataacta" strand="+" begin="-931" end="-925" gene="AT1G76620"/>
        <instance sequence="attaata" strand="+" begin="-829" end="-823" gene="AT1G76620"/>
        <instance sequence="agcagta" strand="+" begin="-823" end="-817" gene="AT1G76620"/>
        <instance sequence="aaaaata" strand="+" begin="-783" end="-777" gene="AT1G76620"/>
        <instance sequence="accacta" strand="+" begin="-723" end="-717" gene="AT1G76620"/>
        <instance sequence="ttcaata" strand="+" begin="-657" end="-651" gene="AT1G76620"/>
        <instance sequence="tttaata" strand="+" begin="-620" end="-614" gene="AT1G76620"/>
        <instance sequence="tttaata" strand="+" begin="-599" end="-593" gene="AT1G76620"/>
        <instance sequence="atcatta" strand="+" begin="-537" end="-531" gene="AT1G76620"/>
        <instance sequence="aaaagta" strand="+" begin="-529" end="-523" gene="AT1G76620"/>
        <instance sequence="aaaaata" strand="+" begin="-506" end="-500" gene="AT1G76620"/>
        <instance sequence="ttaatta" strand="+" begin="-494" end="-488" gene="AT1G76620"/>
        <instance sequence="attatta" strand="+" begin="-491" end="-485" gene="AT1G76620"/>
        <instance sequence="attacta" strand="+" begin="-488" end="-482" gene="AT1G76620"/>
        <instance sequence="tgtagta" strand="+" begin="-371" end="-365" gene="AT1G76620"/>
        <instance sequence="tatagta" strand="+" begin="-296" end="-290" gene="AT1G76620"/>
        <instance sequence="agtagta" strand="+" begin="-293" end="-287" gene="AT1G76620"/>
        <instance sequence="aacacta" strand="+" begin="-268" end="-262" gene="AT1G76620"/>
        <instance sequence="ttcatta" strand="+" begin="-224" end="-218" gene="AT1G76620"/>
        <instance sequence="tccacta" strand="+" begin="-216" end="-210" gene="AT1G76620"/>
        <instance sequence="atcatta" strand="+" begin="-184" end="-178" gene="AT1G76620"/>
        <instance sequence="ataaata" strand="+" begin="-172" end="-166" gene="AT1G76620"/>
        <instance sequence="tataata" strand="+" begin="-167" end="-161" gene="AT1G76620"/>
        <instance sequence="tatatta" strand="+" begin="-162" end="-156" gene="AT1G76620"/>
        <instance sequence="taaaata" strand="+" begin="-145" end="-139" gene="AT1G76620"/>
        <instance sequence="tgaacta" strand="+" begin="-119" end="-113" gene="AT1G76620"/>
        <instance sequence="ataaata" strand="+" begin="-80" end="-74" gene="AT1G76620"/>
        <instance sequence="agtaata" strand="+" begin="-49" end="-43" gene="AT1G76620"/>
        <instance sequence="aaaaata" strand="+" begin="-43" end="-37" gene="AT1G76620"/>
        <instance sequence="aataata" strand="+" begin="-40" end="-34" gene="AT1G76620"/>
        <instance sequence="aatacta" strand="+" begin="-37" end="-31" gene="AT1G76620"/>
        <instance sequence="aaaagta" strand="+" begin="-998" end="-992" gene="AT1G77990"/>
        <instance sequence="tctacta" strand="+" begin="-785" end="-779" gene="AT1G77990"/>
        <instance sequence="aaaacta" strand="+" begin="-735" end="-729" gene="AT1G77990"/>
        <instance sequence="ttcagta" strand="+" begin="-726" end="-720" gene="AT1G77990"/>
        <instance sequence="tatatta" strand="+" begin="-721" end="-715" gene="AT1G77990"/>
        <instance sequence="ttaacta" strand="+" begin="-717" end="-711" gene="AT1G77990"/>
        <instance sequence="aaaacta" strand="+" begin="-696" end="-690" gene="AT1G77990"/>
        <instance sequence="tgaacta" strand="+" begin="-670" end="-664" gene="AT1G77990"/>
        <instance sequence="acaaata" strand="+" begin="-645" end="-639" gene="AT1G77990"/>
        <instance sequence="ataatta" strand="+" begin="-641" end="-635" gene="AT1G77990"/>
        <instance sequence="tttatta" strand="+" begin="-553" end="-547" gene="AT1G77990"/>
        <instance sequence="attaata" strand="+" begin="-550" end="-544" gene="AT1G77990"/>
        <instance sequence="ataatta" strand="+" begin="-546" end="-540" gene="AT1G77990"/>
        <instance sequence="ataatta" strand="+" begin="-448" end="-442" gene="AT1G77990"/>
        <instance sequence="taaatta" strand="+" begin="-443" end="-437" gene="AT1G77990"/>
        <instance sequence="tgcagta" strand="+" begin="-421" end="-415" gene="AT1G77990"/>
        <instance sequence="tcaacta" strand="+" begin="-387" end="-381" gene="AT1G77990"/>
        <instance sequence="ataatta" strand="+" begin="-364" end="-358" gene="AT1G77990"/>
        <instance sequence="ttcagta" strand="+" begin="-353" end="-347" gene="AT1G77990"/>
        <instance sequence="tataata" strand="+" begin="-260" end="-254" gene="AT1G77990"/>
        <instance sequence="tctaata" strand="+" begin="-223" end="-217" gene="AT1G77990"/>
        <instance sequence="taaatta" strand="+" begin="-212" end="-206" gene="AT1G77990"/>
        <instance sequence="taaaata" strand="+" begin="-163" end="-157" gene="AT1G77990"/>
        <instance sequence="tctaata" strand="+" begin="-156" end="-150" gene="AT1G77990"/>
        <instance sequence="ataatta" strand="+" begin="-140" end="-134" gene="AT1G77990"/>
        <instance sequence="aaaaata" strand="+" begin="-83" end="-77" gene="AT1G77990"/>
        <instance sequence="agtaata" strand="+" begin="-75" end="-69" gene="AT1G77990"/>
        <instance sequence="tacagta" strand="+" begin="-52" end="-46" gene="AT1G77990"/>
        <instance sequence="taaagta" strand="+" begin="-47" end="-41" gene="AT1G77990"/>
        <instance sequence="tcaatta" strand="+" begin="-33" end="-27" gene="AT1G77990"/>
        <instance sequence="taaatta" strand="+" begin="-19" end="-13" gene="AT1G77990"/>
        <instance sequence="atcaata" strand="+" begin="-989" end="-983" gene="AT1G78120"/>
        <instance sequence="tatacta" strand="+" begin="-984" end="-978" gene="AT1G78120"/>
        <instance sequence="actaata" strand="+" begin="-981" end="-975" gene="AT1G78120"/>
        <instance sequence="tttatta" strand="+" begin="-960" end="-954" gene="AT1G78120"/>
        <instance sequence="ttaatta" strand="+" begin="-920" end="-914" gene="AT1G78120"/>
        <instance sequence="tccatta" strand="+" begin="-912" end="-906" gene="AT1G78120"/>
        <instance sequence="tttaata" strand="+" begin="-899" end="-893" gene="AT1G78120"/>
        <instance sequence="actatta" strand="+" begin="-887" end="-881" gene="AT1G78120"/>
        <instance sequence="tttatta" strand="+" begin="-709" end="-703" gene="AT1G78120"/>
        <instance sequence="tttaata" strand="+" begin="-662" end="-656" gene="AT1G78120"/>
        <instance sequence="atcaata" strand="+" begin="-650" end="-644" gene="AT1G78120"/>
        <instance sequence="tttaata" strand="+" begin="-625" end="-619" gene="AT1G78120"/>
        <instance sequence="actatta" strand="+" begin="-583" end="-577" gene="AT1G78120"/>
        <instance sequence="agcaata" strand="+" begin="-551" end="-545" gene="AT1G78120"/>
        <instance sequence="ataatta" strand="+" begin="-504" end="-498" gene="AT1G78120"/>
        <instance sequence="actacta" strand="+" begin="-485" end="-479" gene="AT1G78120"/>
        <instance sequence="tttaata" strand="+" begin="-464" end="-458" gene="AT1G78120"/>
        <instance sequence="tgtatta" strand="+" begin="-353" end="-347" gene="AT1G78120"/>
        <instance sequence="ttaatta" strand="+" begin="-349" end="-343" gene="AT1G78120"/>
        <instance sequence="ataaata" strand="+" begin="-327" end="-321" gene="AT1G78120"/>
        <instance sequence="aacaata" strand="+" begin="-309" end="-303" gene="AT1G78120"/>
        <instance sequence="aatagta" strand="+" begin="-306" end="-300" gene="AT1G78120"/>
        <instance sequence="agtatta" strand="+" begin="-303" end="-297" gene="AT1G78120"/>
        <instance sequence="ttcacta" strand="+" begin="-292" end="-286" gene="AT1G78120"/>
        <instance sequence="aaaaata" strand="+" begin="-279" end="-273" gene="AT1G78120"/>
        <instance sequence="aaaaata" strand="+" begin="-268" end="-262" gene="AT1G78120"/>
        <instance sequence="tcaatta" strand="+" begin="-250" end="-244" gene="AT1G78120"/>
        <instance sequence="aaaagta" strand="+" begin="-140" end="-134" gene="AT1G78120"/>
        <instance sequence="ataaata" strand="+" begin="-46" end="-40" gene="AT1G78120"/>
        <instance sequence="aataata" strand="+" begin="-43" end="-37" gene="AT1G78120"/>
        <instance sequence="tcaacta" strand="+" begin="-18" end="-12" gene="AT1G78120"/>
        <instance sequence="aaaatta" strand="+" begin="-957" end="-951" gene="AT2G01880"/>
        <instance sequence="taaacta" strand="+" begin="-952" end="-946" gene="AT2G01880"/>
        <instance sequence="taaaata" strand="+" begin="-945" end="-939" gene="AT2G01880"/>
        <instance sequence="tgtatta" strand="+" begin="-934" end="-928" gene="AT2G01880"/>
        <instance sequence="aataata" strand="+" begin="-924" end="-918" gene="AT2G01880"/>
        <instance sequence="aaaaata" strand="+" begin="-893" end="-887" gene="AT2G01880"/>
        <instance sequence="aaaatta" strand="+" begin="-881" end="-875" gene="AT2G01880"/>
        <instance sequence="aaaatta" strand="+" begin="-872" end="-866" gene="AT2G01880"/>
        <instance sequence="attacta" strand="+" begin="-869" end="-863" gene="AT2G01880"/>
        <instance sequence="atcaata" strand="+" begin="-778" end="-772" gene="AT2G01880"/>
        <instance sequence="taaaata" strand="+" begin="-759" end="-753" gene="AT2G01880"/>
        <instance sequence="aatatta" strand="+" begin="-756" end="-750" gene="AT2G01880"/>
        <instance sequence="attatta" strand="+" begin="-753" end="-747" gene="AT2G01880"/>
        <instance sequence="attaata" strand="+" begin="-750" end="-744" gene="AT2G01880"/>
        <instance sequence="tttaata" strand="+" begin="-737" end="-731" gene="AT2G01880"/>
        <instance sequence="ttaatta" strand="+" begin="-672" end="-666" gene="AT2G01880"/>
        <instance sequence="acaatta" strand="+" begin="-666" end="-660" gene="AT2G01880"/>
        <instance sequence="taaaata" strand="+" begin="-652" end="-646" gene="AT2G01880"/>
        <instance sequence="ataaata" strand="+" begin="-646" end="-640" gene="AT2G01880"/>
        <instance sequence="aaaaata" strand="+" begin="-633" end="-627" gene="AT2G01880"/>
        <instance sequence="tttaata" strand="+" begin="-614" end="-608" gene="AT2G01880"/>
        <instance sequence="tatatta" strand="+" begin="-607" end="-601" gene="AT2G01880"/>
        <instance sequence="aaaaata" strand="+" begin="-595" end="-589" gene="AT2G01880"/>
        <instance sequence="tttaata" strand="+" begin="-553" end="-547" gene="AT2G01880"/>
        <instance sequence="ataatta" strand="+" begin="-545" end="-539" gene="AT2G01880"/>
        <instance sequence="ttcatta" strand="+" begin="-507" end="-501" gene="AT2G01880"/>
        <instance sequence="tccacta" strand="+" begin="-491" end="-485" gene="AT2G01880"/>
        <instance sequence="agaatta" strand="+" begin="-464" end="-458" gene="AT2G01880"/>
        <instance sequence="aacatta" strand="+" begin="-402" end="-396" gene="AT2G01880"/>
        <instance sequence="acaacta" strand="+" begin="-391" end="-385" gene="AT2G01880"/>
        <instance sequence="aaaacta" strand="+" begin="-371" end="-365" gene="AT2G01880"/>
        <instance sequence="tcaaata" strand="+" begin="-339" end="-333" gene="AT2G01880"/>
        <instance sequence="attaata" strand="+" begin="-322" end="-316" gene="AT2G01880"/>
        <instance sequence="aatatta" strand="+" begin="-319" end="-313" gene="AT2G01880"/>
        <instance sequence="ataatta" strand="+" begin="-291" end="-285" gene="AT2G01880"/>
        <instance sequence="agaaata" strand="+" begin="-284" end="-278" gene="AT2G01880"/>
        <instance sequence="taaagta" strand="+" begin="-279" end="-273" gene="AT2G01880"/>
        <instance sequence="acaaata" strand="+" begin="-268" end="-262" gene="AT2G01880"/>
        <instance sequence="tatacta" strand="+" begin="-181" end="-175" gene="AT2G01880"/>
        <instance sequence="ttaatta" strand="+" begin="-141" end="-135" gene="AT2G01880"/>
        <instance sequence="tttagta" strand="+" begin="-133" end="-127" gene="AT2G01880"/>
        <instance sequence="ttaaata" strand="+" begin="-77" end="-71" gene="AT2G01880"/>
        <instance sequence="tatatta" strand="+" begin="-37" end="-31" gene="AT2G01880"/>
        <instance sequence="accacta" strand="+" begin="-780" end="-774" gene="AT2G01900"/>
        <instance sequence="atcatta" strand="+" begin="-770" end="-764" gene="AT2G01900"/>
        <instance sequence="attaata" strand="+" begin="-719" end="-713" gene="AT2G01900"/>
        <instance sequence="aataata" strand="+" begin="-716" end="-710" gene="AT2G01900"/>
        <instance sequence="attaata" strand="+" begin="-704" end="-698" gene="AT2G01900"/>
        <instance sequence="acaaata" strand="+" begin="-688" end="-682" gene="AT2G01900"/>
        <instance sequence="aaaagta" strand="+" begin="-682" end="-676" gene="AT2G01900"/>
        <instance sequence="aaaaata" strand="+" begin="-664" end="-658" gene="AT2G01900"/>
        <instance sequence="aaaaata" strand="+" begin="-627" end="-621" gene="AT2G01900"/>
        <instance sequence="aacaata" strand="+" begin="-621" end="-615" gene="AT2G01900"/>
        <instance sequence="aatagta" strand="+" begin="-558" end="-552" gene="AT2G01900"/>
        <instance sequence="ataatta" strand="+" begin="-544" end="-538" gene="AT2G01900"/>
        <instance sequence="aatacta" strand="+" begin="-531" end="-525" gene="AT2G01900"/>
        <instance sequence="tatacta" strand="+" begin="-510" end="-504" gene="AT2G01900"/>
        <instance sequence="aaaatta" strand="+" begin="-472" end="-466" gene="AT2G01900"/>
        <instance sequence="tatagta" strand="+" begin="-435" end="-429" gene="AT2G01900"/>
        <instance sequence="tttaata" strand="+" begin="-384" end="-378" gene="AT2G01900"/>
        <instance sequence="taaagta" strand="+" begin="-379" end="-373" gene="AT2G01900"/>
        <instance sequence="agtaata" strand="+" begin="-376" end="-370" gene="AT2G01900"/>
        <instance sequence="aaaatta" strand="+" begin="-342" end="-336" gene="AT2G01900"/>
        <instance sequence="taaacta" strand="+" begin="-268" end="-262" gene="AT2G01900"/>
        <instance sequence="accagta" strand="+" begin="-245" end="-239" gene="AT2G01900"/>
        <instance sequence="agtaata" strand="+" begin="-242" end="-236" gene="AT2G01900"/>
        <instance sequence="aataata" strand="+" begin="-239" end="-233" gene="AT2G01900"/>
        <instance sequence="tttaata" strand="+" begin="-200" end="-194" gene="AT2G01900"/>
        <instance sequence="attatta" strand="+" begin="-166" end="-160" gene="AT2G01900"/>
        <instance sequence="aaaacta" strand="+" begin="-148" end="-142" gene="AT2G01900"/>
        <instance sequence="tttagta" strand="+" begin="-141" end="-135" gene="AT2G01900"/>
        <instance sequence="tataata" strand="+" begin="-136" end="-130" gene="AT2G01900"/>
        <instance sequence="ataatta" strand="+" begin="-927" end="-921" gene="AT2G02580"/>
        <instance sequence="ttaagta" strand="+" begin="-911" end="-905" gene="AT2G02580"/>
        <instance sequence="taaatta" strand="+" begin="-882" end="-876" gene="AT2G02580"/>
        <instance sequence="ttaatta" strand="+" begin="-878" end="-872" gene="AT2G02580"/>
        <instance sequence="ttcaata" strand="+" begin="-871" end="-865" gene="AT2G02580"/>
        <instance sequence="aaaatta" strand="+" begin="-833" end="-827" gene="AT2G02580"/>
        <instance sequence="ttaaata" strand="+" begin="-575" end="-569" gene="AT2G02580"/>
        <instance sequence="tctagta" strand="+" begin="-560" end="-554" gene="AT2G02580"/>
        <instance sequence="agtagta" strand="+" begin="-557" end="-551" gene="AT2G02580"/>
        <instance sequence="agaaata" strand="+" begin="-496" end="-490" gene="AT2G02580"/>
        <instance sequence="ataatta" strand="+" begin="-441" end="-435" gene="AT2G02580"/>
        <instance sequence="tatatta" strand="+" begin="-267" end="-261" gene="AT2G02580"/>
        <instance sequence="ttaatta" strand="+" begin="-263" end="-257" gene="AT2G02580"/>
        <instance sequence="attagta" strand="+" begin="-260" end="-254" gene="AT2G02580"/>
        <instance sequence="acaagta" strand="+" begin="-249" end="-243" gene="AT2G02580"/>
        <instance sequence="agaaata" strand="+" begin="-97" end="-91" gene="AT2G02580"/>
        <instance sequence="agcaata" strand="+" begin="-61" end="-55" gene="AT2G02580"/>
        <instance sequence="aacaata" strand="+" begin="-54" end="-48" gene="AT2G02580"/>
        <instance sequence="aaaatta" strand="+" begin="-953" end="-947" gene="AT2G02630"/>
        <instance sequence="attatta" strand="+" begin="-950" end="-944" gene="AT2G02630"/>
        <instance sequence="tgaatta" strand="+" begin="-936" end="-930" gene="AT2G02630"/>
        <instance sequence="tttatta" strand="+" begin="-901" end="-895" gene="AT2G02630"/>
        <instance sequence="aacacta" strand="+" begin="-872" end="-866" gene="AT2G02630"/>
        <instance sequence="tcaagta" strand="+" begin="-853" end="-847" gene="AT2G02630"/>
        <instance sequence="tatatta" strand="+" begin="-572" end="-566" gene="AT2G02630"/>
        <instance sequence="agtacta" strand="+" begin="-555" end="-549" gene="AT2G02630"/>
        <instance sequence="actaata" strand="+" begin="-552" end="-546" gene="AT2G02630"/>
        <instance sequence="ataaata" strand="+" begin="-527" end="-521" gene="AT2G02630"/>
        <instance sequence="tatacta" strand="+" begin="-442" end="-436" gene="AT2G02630"/>
        <instance sequence="acaaata" strand="+" begin="-409" end="-403" gene="AT2G02630"/>
        <instance sequence="tataata" strand="+" begin="-391" end="-385" gene="AT2G02630"/>
        <instance sequence="aataata" strand="+" begin="-388" end="-382" gene="AT2G02630"/>
        <instance sequence="aatatta" strand="+" begin="-385" end="-379" gene="AT2G02630"/>
        <instance sequence="tttagta" strand="+" begin="-361" end="-355" gene="AT2G02630"/>
        <instance sequence="agtatta" strand="+" begin="-358" end="-352" gene="AT2G02630"/>
        <instance sequence="aaaatta" strand="+" begin="-352" end="-346" gene="AT2G02630"/>
        <instance sequence="tatatta" strand="+" begin="-337" end="-331" gene="AT2G02630"/>
        <instance sequence="attaata" strand="+" begin="-334" end="-328" gene="AT2G02630"/>
        <instance sequence="taaaata" strand="+" begin="-302" end="-296" gene="AT2G02630"/>
        <instance sequence="aataata" strand="+" begin="-299" end="-293" gene="AT2G02630"/>
        <instance sequence="ataaata" strand="+" begin="-295" end="-289" gene="AT2G02630"/>
        <instance sequence="tttaata" strand="+" begin="-226" end="-220" gene="AT2G02630"/>
        <instance sequence="ataaata" strand="+" begin="-206" end="-200" gene="AT2G02630"/>
        <instance sequence="aatatta" strand="+" begin="-203" end="-197" gene="AT2G02630"/>
        <instance sequence="attaata" strand="+" begin="-200" end="-194" gene="AT2G02630"/>
        <instance sequence="tttatta" strand="+" begin="-119" end="-113" gene="AT2G02630"/>
        <instance sequence="aaaatta" strand="+" begin="-75" end="-69" gene="AT2G02630"/>
        <instance sequence="accagta" strand="+" begin="-23" end="-17" gene="AT2G02630"/>
        <instance sequence="accaata" strand="+" begin="-868" end="-862" gene="AT2G02640"/>
        <instance sequence="aataata" strand="+" begin="-865" end="-859" gene="AT2G02640"/>
        <instance sequence="ttcatta" strand="+" begin="-825" end="-819" gene="AT2G02640"/>
        <instance sequence="accatta" strand="+" begin="-785" end="-779" gene="AT2G02640"/>
        <instance sequence="tgtatta" strand="+" begin="-670" end="-664" gene="AT2G02640"/>
        <instance sequence="attacta" strand="+" begin="-667" end="-661" gene="AT2G02640"/>
        <instance sequence="actatta" strand="+" begin="-664" end="-658" gene="AT2G02640"/>
        <instance sequence="aaaagta" strand="+" begin="-652" end="-646" gene="AT2G02640"/>
        <instance sequence="aacaata" strand="+" begin="-644" end="-638" gene="AT2G02640"/>
        <instance sequence="aaaaata" strand="+" begin="-558" end="-552" gene="AT2G02640"/>
        <instance sequence="taaaata" strand="+" begin="-553" end="-547" gene="AT2G02640"/>
        <instance sequence="taaaata" strand="+" begin="-548" end="-542" gene="AT2G02640"/>
        <instance sequence="aaaagta" strand="+" begin="-494" end="-488" gene="AT2G02640"/>
        <instance sequence="aaaacta" strand="+" begin="-463" end="-457" gene="AT2G02640"/>
        <instance sequence="tgaatta" strand="+" begin="-443" end="-437" gene="AT2G02640"/>
        <instance sequence="tatagta" strand="+" begin="-438" end="-432" gene="AT2G02640"/>
        <instance sequence="accagta" strand="+" begin="-432" end="-426" gene="AT2G02640"/>
        <instance sequence="agtatta" strand="+" begin="-384" end="-378" gene="AT2G02640"/>
        <instance sequence="ttaaata" strand="+" begin="-380" end="-374" gene="AT2G02640"/>
        <instance sequence="tatatta" strand="+" begin="-375" end="-369" gene="AT2G02640"/>
        <instance sequence="aaaagta" strand="+" begin="-355" end="-349" gene="AT2G02640"/>
        <instance sequence="aaaaata" strand="+" begin="-316" end="-310" gene="AT2G02640"/>
        <instance sequence="tgtaata" strand="+" begin="-304" end="-298" gene="AT2G02640"/>
        <instance sequence="ataacta" strand="+" begin="-284" end="-278" gene="AT2G02640"/>
        <instance sequence="taaaata" strand="+" begin="-279" end="-273" gene="AT2G02640"/>
        <instance sequence="tgtatta" strand="+" begin="-263" end="-257" gene="AT2G02640"/>
        <instance sequence="attatta" strand="+" begin="-260" end="-254" gene="AT2G02640"/>
        <instance sequence="ttaatta" strand="+" begin="-197" end="-191" gene="AT2G02640"/>
        <instance sequence="tacatta" strand="+" begin="-185" end="-179" gene="AT2G02640"/>
        <instance sequence="tgtatta" strand="+" begin="-175" end="-169" gene="AT2G02640"/>
        <instance sequence="tttatta" strand="+" begin="-163" end="-157" gene="AT2G02640"/>
        <instance sequence="actacta" strand="+" begin="-96" end="-90" gene="AT2G02640"/>
        <instance sequence="aacaata" strand="+" begin="-52" end="-46" gene="AT2G02640"/>
        <instance sequence="tctatta" strand="+" begin="-936" end="-930" gene="AT2G02680"/>
        <instance sequence="aaaaata" strand="+" begin="-929" end="-923" gene="AT2G02680"/>
        <instance sequence="tatatta" strand="+" begin="-910" end="-904" gene="AT2G02680"/>
        <instance sequence="agcatta" strand="+" begin="-843" end="-837" gene="AT2G02680"/>
        <instance sequence="accacta" strand="+" begin="-802" end="-796" gene="AT2G02680"/>
        <instance sequence="ataaata" strand="+" begin="-726" end="-720" gene="AT2G02680"/>
        <instance sequence="aatagta" strand="+" begin="-723" end="-717" gene="AT2G02680"/>
        <instance sequence="tatagta" strand="+" begin="-650" end="-644" gene="AT2G02680"/>
        <instance sequence="agtatta" strand="+" begin="-647" end="-641" gene="AT2G02680"/>
        <instance sequence="atcagta" strand="+" begin="-617" end="-611" gene="AT2G02680"/>
        <instance sequence="ataaata" strand="+" begin="-522" end="-516" gene="AT2G02680"/>
        <instance sequence="tcaatta" strand="+" begin="-478" end="-472" gene="AT2G02680"/>
        <instance sequence="attaata" strand="+" begin="-475" end="-469" gene="AT2G02680"/>
        <instance sequence="tgtagta" strand="+" begin="-466" end="-460" gene="AT2G02680"/>
        <instance sequence="aataata" strand="+" begin="-447" end="-441" gene="AT2G02680"/>
        <instance sequence="aaaaata" strand="+" begin="-441" end="-435" gene="AT2G02680"/>
        <instance sequence="taaatta" strand="+" begin="-389" end="-383" gene="AT2G02680"/>
        <instance sequence="taaaata" strand="+" begin="-384" end="-378" gene="AT2G02680"/>
        <instance sequence="tgtatta" strand="+" begin="-358" end="-352" gene="AT2G02680"/>
        <instance sequence="aataata" strand="+" begin="-248" end="-242" gene="AT2G02680"/>
        <instance sequence="ttaaata" strand="+" begin="-225" end="-219" gene="AT2G02680"/>
        <instance sequence="acaatta" strand="+" begin="-189" end="-183" gene="AT2G02680"/>
        <instance sequence="atcatta" strand="+" begin="-170" end="-164" gene="AT2G02680"/>
        <instance sequence="tgaaata" strand="+" begin="-163" end="-157" gene="AT2G02680"/>
        <instance sequence="aaaatta" strand="+" begin="-118" end="-112" gene="AT2G02680"/>
        <instance sequence="accaata" strand="+" begin="-47" end="-41" gene="AT2G02680"/>
        <instance sequence="ttcagta" strand="+" begin="-995" end="-989" gene="AT2G02690"/>
        <instance sequence="aacaata" strand="+" begin="-943" end="-937" gene="AT2G02690"/>
        <instance sequence="ataagta" strand="+" begin="-932" end="-926" gene="AT2G02690"/>
        <instance sequence="atcaata" strand="+" begin="-925" end="-919" gene="AT2G02690"/>
        <instance sequence="aatagta" strand="+" begin="-922" end="-916" gene="AT2G02690"/>
        <instance sequence="agcacta" strand="+" begin="-796" end="-790" gene="AT2G02690"/>
        <instance sequence="agaaata" strand="+" begin="-766" end="-760" gene="AT2G02690"/>
        <instance sequence="aatatta" strand="+" begin="-763" end="-757" gene="AT2G02690"/>
        <instance sequence="attaata" strand="+" begin="-705" end="-699" gene="AT2G02690"/>
        <instance sequence="tataata" strand="+" begin="-681" end="-675" gene="AT2G02690"/>
        <instance sequence="ataatta" strand="+" begin="-655" end="-649" gene="AT2G02690"/>
        <instance sequence="attaata" strand="+" begin="-652" end="-646" gene="AT2G02690"/>
        <instance sequence="ttaatta" strand="+" begin="-622" end="-616" gene="AT2G02690"/>
        <instance sequence="attaata" strand="+" begin="-619" end="-613" gene="AT2G02690"/>
        <instance sequence="attaata" strand="+" begin="-572" end="-566" gene="AT2G02690"/>
        <instance sequence="atcatta" strand="+" begin="-522" end="-516" gene="AT2G02690"/>
        <instance sequence="ttaatta" strand="+" begin="-518" end="-512" gene="AT2G02690"/>
        <instance sequence="acaacta" strand="+" begin="-512" end="-506" gene="AT2G02690"/>
        <instance sequence="accaata" strand="+" begin="-500" end="-494" gene="AT2G02690"/>
        <instance sequence="aaaaata" strand="+" begin="-492" end="-486" gene="AT2G02690"/>
        <instance sequence="taaaata" strand="+" begin="-480" end="-474" gene="AT2G02690"/>
        <instance sequence="aaaacta" strand="+" begin="-463" end="-457" gene="AT2G02690"/>
        <instance sequence="actatta" strand="+" begin="-460" end="-454" gene="AT2G02690"/>
        <instance sequence="ttaaata" strand="+" begin="-456" end="-450" gene="AT2G02690"/>
        <instance sequence="aaaaata" strand="+" begin="-405" end="-399" gene="AT2G02690"/>
        <instance sequence="taaacta" strand="+" begin="-389" end="-383" gene="AT2G02690"/>
        <instance sequence="ttaatta" strand="+" begin="-379" end="-373" gene="AT2G02690"/>
        <instance sequence="tatacta" strand="+" begin="-358" end="-352" gene="AT2G02690"/>
        <instance sequence="aaaatta" strand="+" begin="-297" end="-291" gene="AT2G02690"/>
        <instance sequence="ataacta" strand="+" begin="-291" end="-285" gene="AT2G02690"/>
        <instance sequence="aacaata" strand="+" begin="-283" end="-277" gene="AT2G02690"/>
        <instance sequence="accaata" strand="+" begin="-230" end="-224" gene="AT2G02690"/>
        <instance sequence="agaaata" strand="+" begin="-183" end="-177" gene="AT2G02690"/>
        <instance sequence="tgtatta" strand="+" begin="-163" end="-157" gene="AT2G02690"/>
        <instance sequence="acaatta" strand="+" begin="-148" end="-142" gene="AT2G02690"/>
        <instance sequence="atcagta" strand="+" begin="-129" end="-123" gene="AT2G02690"/>
        <instance sequence="tgaaata" strand="+" begin="-122" end="-116" gene="AT2G02690"/>
        <instance sequence="ataagta" strand="+" begin="-118" end="-112" gene="AT2G02690"/>
        <instance sequence="agtatta" strand="+" begin="-115" end="-109" gene="AT2G02690"/>
        <instance sequence="aaaaata" strand="+" begin="-30" end="-24" gene="AT2G02690"/>
        <instance sequence="acaaata" strand="+" begin="-8" end="-2" gene="AT2G02690"/>
        <instance sequence="ttaagta" strand="+" begin="-985" end="-979" gene="AT2G02780"/>
        <instance sequence="ataatta" strand="+" begin="-965" end="-959" gene="AT2G02780"/>
        <instance sequence="taaaata" strand="+" begin="-918" end="-912" gene="AT2G02780"/>
        <instance sequence="tataata" strand="+" begin="-855" end="-849" gene="AT2G02780"/>
        <instance sequence="tttaata" strand="+" begin="-772" end="-766" gene="AT2G02780"/>
        <instance sequence="aaaatta" strand="+" begin="-766" end="-760" gene="AT2G02780"/>
        <instance sequence="ttaaata" strand="+" begin="-762" end="-756" gene="AT2G02780"/>
        <instance sequence="tttaata" strand="+" begin="-748" end="-742" gene="AT2G02780"/>
        <instance sequence="aaaatta" strand="+" begin="-741" end="-735" gene="AT2G02780"/>
        <instance sequence="ttaaata" strand="+" begin="-737" end="-731" gene="AT2G02780"/>
        <instance sequence="aatatta" strand="+" begin="-678" end="-672" gene="AT2G02780"/>
        <instance sequence="aacatta" strand="+" begin="-586" end="-580" gene="AT2G02780"/>
        <instance sequence="attagta" strand="+" begin="-583" end="-577" gene="AT2G02780"/>
        <instance sequence="acaagta" strand="+" begin="-423" end="-417" gene="AT2G02780"/>
        <instance sequence="tttacta" strand="+" begin="-361" end="-355" gene="AT2G02780"/>
        <instance sequence="actaata" strand="+" begin="-358" end="-352" gene="AT2G02780"/>
        <instance sequence="tgaaata" strand="+" begin="-332" end="-326" gene="AT2G02780"/>
        <instance sequence="tatagta" strand="+" begin="-303" end="-297" gene="AT2G02780"/>
        <instance sequence="agtagta" strand="+" begin="-300" end="-294" gene="AT2G02780"/>
        <instance sequence="tcaaata" strand="+" begin="-287" end="-281" gene="AT2G02780"/>
        <instance sequence="ataaata" strand="+" begin="-283" end="-277" gene="AT2G02780"/>
        <instance sequence="tgcagta" strand="+" begin="-217" end="-211" gene="AT2G02780"/>
        <instance sequence="tacacta" strand="+" begin="-89" end="-83" gene="AT2G02780"/>
        <instance sequence="accatta" strand="+" begin="-928" end="-922" gene="AT2G03090"/>
        <instance sequence="tttaata" strand="+" begin="-835" end="-829" gene="AT2G03090"/>
        <instance sequence="taaatta" strand="+" begin="-817" end="-811" gene="AT2G03090"/>
        <instance sequence="attacta" strand="+" begin="-814" end="-808" gene="AT2G03090"/>
        <instance sequence="aaaatta" strand="+" begin="-808" end="-802" gene="AT2G03090"/>
        <instance sequence="ttaatta" strand="+" begin="-785" end="-779" gene="AT2G03090"/>
        <instance sequence="aaaagta" strand="+" begin="-771" end="-765" gene="AT2G03090"/>
        <instance sequence="tccaata" strand="+" begin="-550" end="-544" gene="AT2G03090"/>
        <instance sequence="tatagta" strand="+" begin="-545" end="-539" gene="AT2G03090"/>
        <instance sequence="agtagta" strand="+" begin="-542" end="-536" gene="AT2G03090"/>
        <instance sequence="aacaata" strand="+" begin="-378" end="-372" gene="AT2G03090"/>
        <instance sequence="taaatta" strand="+" begin="-373" end="-367" gene="AT2G03090"/>
        <instance sequence="aaaaata" strand="+" begin="-353" end="-347" gene="AT2G03090"/>
        <instance sequence="ataaata" strand="+" begin="-349" end="-343" gene="AT2G03090"/>
        <instance sequence="tccaata" strand="+" begin="-258" end="-252" gene="AT2G03090"/>
        <instance sequence="ataacta" strand="+" begin="-254" end="-248" gene="AT2G03090"/>
        <instance sequence="aataata" strand="+" begin="-166" end="-160" gene="AT2G03090"/>
        <instance sequence="taaagta" strand="+" begin="-106" end="-100" gene="AT2G03090"/>
        <instance sequence="aaaagta" strand="+" begin="-88" end="-82" gene="AT2G03090"/>
        <instance sequence="aaaaata" strand="+" begin="-81" end="-75" gene="AT2G03090"/>
        <instance sequence="ataaata" strand="+" begin="-77" end="-71" gene="AT2G03090"/>
        <instance sequence="agcagta" strand="+" begin="-49" end="-43" gene="AT2G03090"/>
        <instance sequence="aacacta" strand="+" begin="-994" end="-988" gene="AT2G21400"/>
        <instance sequence="aaaatta" strand="+" begin="-688" end="-682" gene="AT2G21400"/>
        <instance sequence="atcatta" strand="+" begin="-607" end="-601" gene="AT2G21400"/>
        <instance sequence="tataata" strand="+" begin="-570" end="-564" gene="AT2G21400"/>
        <instance sequence="aaaatta" strand="+" begin="-542" end="-536" gene="AT2G21400"/>
        <instance sequence="aaaacta" strand="+" begin="-451" end="-445" gene="AT2G21400"/>
        <instance sequence="atcacta" strand="+" begin="-444" end="-438" gene="AT2G21400"/>
        <instance sequence="actacta" strand="+" begin="-359" end="-353" gene="AT2G21400"/>
        <instance sequence="ttaacta" strand="+" begin="-318" end="-312" gene="AT2G21400"/>
        <instance sequence="tttatta" strand="+" begin="-311" end="-305" gene="AT2G21400"/>
        <instance sequence="tttagta" strand="+" begin="-287" end="-281" gene="AT2G21400"/>
        <instance sequence="ttcatta" strand="+" begin="-235" end="-229" gene="AT2G21400"/>
        <instance sequence="aaaaata" strand="+" begin="-218" end="-212" gene="AT2G21400"/>
        <instance sequence="aacaata" strand="+" begin="-212" end="-206" gene="AT2G21400"/>
        <instance sequence="agaacta" strand="+" begin="-174" end="-168" gene="AT2G21400"/>
        <instance sequence="acaatta" strand="+" begin="-86" end="-80" gene="AT2G21400"/>
        <instance sequence="tatacta" strand="+" begin="-77" end="-71" gene="AT2G21400"/>
        <instance sequence="taaatta" strand="+" begin="-72" end="-66" gene="AT2G21400"/>
        <instance sequence="tatacta" strand="+" begin="-913" end="-907" gene="AT2G23620"/>
        <instance sequence="actaata" strand="+" begin="-910" end="-904" gene="AT2G23620"/>
        <instance sequence="ttaacta" strand="+" begin="-686" end="-680" gene="AT2G23620"/>
        <instance sequence="tcaacta" strand="+" begin="-557" end="-551" gene="AT2G23620"/>
        <instance sequence="aaaaata" strand="+" begin="-491" end="-485" gene="AT2G23620"/>
        <instance sequence="aataata" strand="+" begin="-488" end="-482" gene="AT2G23620"/>
        <instance sequence="acaacta" strand="+" begin="-466" end="-460" gene="AT2G23620"/>
        <instance sequence="tatatta" strand="+" begin="-459" end="-453" gene="AT2G23620"/>
        <instance sequence="ataaata" strand="+" begin="-453" end="-447" gene="AT2G23620"/>
        <instance sequence="taaatta" strand="+" begin="-368" end="-362" gene="AT2G23620"/>
        <instance sequence="attatta" strand="+" begin="-310" end="-304" gene="AT2G23620"/>
        <instance sequence="aaaaata" strand="+" begin="-264" end="-258" gene="AT2G23620"/>
        <instance sequence="aataata" strand="+" begin="-169" end="-163" gene="AT2G23620"/>
        <instance sequence="ttaaata" strand="+" begin="-104" end="-98" gene="AT2G23620"/>
        <instance sequence="ataaata" strand="+" begin="-100" end="-94" gene="AT2G23620"/>
        <instance sequence="aatatta" strand="+" begin="-97" end="-91" gene="AT2G23620"/>
        <instance sequence="acaatta" strand="+" begin="-58" end="-52" gene="AT2G23620"/>
        <instance sequence="tatacta" strand="+" begin="-969" end="-963" gene="AT2G23960"/>
        <instance sequence="atcacta" strand="+" begin="-940" end="-934" gene="AT2G23960"/>
        <instance sequence="acaaata" strand="+" begin="-849" end="-843" gene="AT2G23960"/>
        <instance sequence="taaacta" strand="+" begin="-844" end="-838" gene="AT2G23960"/>
        <instance sequence="tttatta" strand="+" begin="-814" end="-808" gene="AT2G23960"/>
        <instance sequence="accatta" strand="+" begin="-676" end="-670" gene="AT2G23960"/>
        <instance sequence="tctatta" strand="+" begin="-651" end="-645" gene="AT2G23960"/>
        <instance sequence="ttaatta" strand="+" begin="-647" end="-641" gene="AT2G23960"/>
        <instance sequence="ttcaata" strand="+" begin="-539" end="-533" gene="AT2G23960"/>
        <instance sequence="aatagta" strand="+" begin="-536" end="-530" gene="AT2G23960"/>
        <instance sequence="ataatta" strand="+" begin="-530" end="-524" gene="AT2G23960"/>
        <instance sequence="aaaaata" strand="+" begin="-472" end="-466" gene="AT2G23960"/>
        <instance sequence="ttaacta" strand="+" begin="-424" end="-418" gene="AT2G23960"/>
        <instance sequence="tgtagta" strand="+" begin="-391" end="-385" gene="AT2G23960"/>
        <instance sequence="tatatta" strand="+" begin="-333" end="-327" gene="AT2G23960"/>
        <instance sequence="tatatta" strand="+" begin="-318" end="-312" gene="AT2G23960"/>
        <instance sequence="agaatta" strand="+" begin="-260" end="-254" gene="AT2G23960"/>
        <instance sequence="actatta" strand="+" begin="-205" end="-199" gene="AT2G23960"/>
        <instance sequence="attaata" strand="+" begin="-202" end="-196" gene="AT2G23960"/>
        <instance sequence="ataaata" strand="+" begin="-175" end="-169" gene="AT2G23960"/>
        <instance sequence="ataaata" strand="+" begin="-171" end="-165" gene="AT2G23960"/>
        <instance sequence="acaaata" strand="+" begin="-140" end="-134" gene="AT2G23960"/>
        <instance sequence="ataaata" strand="+" begin="-91" end="-85" gene="AT2G23960"/>
        <instance sequence="tctagta" strand="+" begin="-19" end="-13" gene="AT2G23960"/>
        <instance sequence="aatatta" strand="+" begin="-990" end="-984" gene="AT2G24710"/>
        <instance sequence="agtatta" strand="+" begin="-945" end="-939" gene="AT2G24710"/>
        <instance sequence="aaaagta" strand="+" begin="-939" end="-933" gene="AT2G24710"/>
        <instance sequence="ataatta" strand="+" begin="-918" end="-912" gene="AT2G24710"/>
        <instance sequence="attaata" strand="+" begin="-915" end="-909" gene="AT2G24710"/>
        <instance sequence="tttatta" strand="+" begin="-607" end="-601" gene="AT2G24710"/>
        <instance sequence="tttatta" strand="+" begin="-559" end="-553" gene="AT2G24710"/>
        <instance sequence="aataata" strand="+" begin="-502" end="-496" gene="AT2G24710"/>
        <instance sequence="acaagta" strand="+" begin="-441" end="-435" gene="AT2G24710"/>
        <instance sequence="taaacta" strand="+" begin="-436" end="-430" gene="AT2G24710"/>
        <instance sequence="tgcaata" strand="+" begin="-425" end="-419" gene="AT2G24710"/>
        <instance sequence="aaaatta" strand="+" begin="-416" end="-410" gene="AT2G24710"/>
        <instance sequence="acaagta" strand="+" begin="-410" end="-404" gene="AT2G24710"/>
        <instance sequence="aacatta" strand="+" begin="-310" end="-304" gene="AT2G24710"/>
        <instance sequence="tgcaata" strand="+" begin="-297" end="-291" gene="AT2G24710"/>
        <instance sequence="taaacta" strand="+" begin="-239" end="-233" gene="AT2G24710"/>
        <instance sequence="agaaata" strand="+" begin="-199" end="-193" gene="AT2G24710"/>
        <instance sequence="tgtatta" strand="+" begin="-190" end="-184" gene="AT2G24710"/>
        <instance sequence="tgcatta" strand="+" begin="-67" end="-61" gene="AT2G24710"/>
        <instance sequence="accaata" strand="+" begin="-55" end="-49" gene="AT2G24710"/>
        <instance sequence="tacaata" strand="+" begin="-956" end="-950" gene="AT2G25160"/>
        <instance sequence="aaaatta" strand="+" begin="-919" end="-913" gene="AT2G25160"/>
        <instance sequence="ataaata" strand="+" begin="-868" end="-862" gene="AT2G25160"/>
        <instance sequence="taaaata" strand="+" begin="-863" end="-857" gene="AT2G25160"/>
        <instance sequence="taaaata" strand="+" begin="-854" end="-848" gene="AT2G25160"/>
        <instance sequence="tcaagta" strand="+" begin="-845" end="-839" gene="AT2G25160"/>
        <instance sequence="aaaaata" strand="+" begin="-781" end="-775" gene="AT2G25160"/>
        <instance sequence="aataata" strand="+" begin="-778" end="-772" gene="AT2G25160"/>
        <instance sequence="aataata" strand="+" begin="-775" end="-769" gene="AT2G25160"/>
        <instance sequence="aataata" strand="+" begin="-772" end="-766" gene="AT2G25160"/>
        <instance sequence="ataatta" strand="+" begin="-768" end="-762" gene="AT2G25160"/>
        <instance sequence="taaaata" strand="+" begin="-755" end="-749" gene="AT2G25160"/>
        <instance sequence="aacaata" strand="+" begin="-711" end="-705" gene="AT2G25160"/>
        <instance sequence="tttaata" strand="+" begin="-652" end="-646" gene="AT2G25160"/>
        <instance sequence="taaatta" strand="+" begin="-630" end="-624" gene="AT2G25160"/>
        <instance sequence="tgtaata" strand="+" begin="-615" end="-609" gene="AT2G25160"/>
        <instance sequence="taaacta" strand="+" begin="-574" end="-568" gene="AT2G25160"/>
        <instance sequence="tataata" strand="+" begin="-561" end="-555" gene="AT2G25160"/>
        <instance sequence="tacatta" strand="+" begin="-438" end="-432" gene="AT2G25160"/>
        <instance sequence="tatacta" strand="+" begin="-412" end="-406" gene="AT2G25160"/>
        <instance sequence="taaaata" strand="+" begin="-387" end="-381" gene="AT2G25160"/>
        <instance sequence="taaaata" strand="+" begin="-377" end="-371" gene="AT2G25160"/>
        <instance sequence="tataata" strand="+" begin="-372" end="-366" gene="AT2G25160"/>
        <instance sequence="ttcatta" strand="+" begin="-357" end="-351" gene="AT2G25160"/>
        <instance sequence="aaaaata" strand="+" begin="-341" end="-335" gene="AT2G25160"/>
        <instance sequence="tatagta" strand="+" begin="-174" end="-168" gene="AT2G25160"/>
        <instance sequence="tatacta" strand="+" begin="-125" end="-119" gene="AT2G25160"/>
        <instance sequence="accatta" strand="+" begin="-116" end="-110" gene="AT2G25160"/>
        <instance sequence="agaatta" strand="+" begin="-84" end="-78" gene="AT2G25160"/>
        <instance sequence="taaacta" strand="+" begin="-73" end="-67" gene="AT2G25160"/>
        <instance sequence="tataata" strand="+" begin="-25" end="-19" gene="AT2G25160"/>
        <instance sequence="attagta" strand="+" begin="-10" end="-4" gene="AT2G25160"/>
        <instance sequence="acaacta" strand="+" begin="-879" end="-873" gene="AT2G27535"/>
        <instance sequence="ttaaata" strand="+" begin="-837" end="-831" gene="AT2G27535"/>
        <instance sequence="ttaaata" strand="+" begin="-777" end="-771" gene="AT2G27535"/>
        <instance sequence="attaata" strand="+" begin="-730" end="-724" gene="AT2G27535"/>
        <instance sequence="acaatta" strand="+" begin="-698" end="-692" gene="AT2G27535"/>
        <instance sequence="ataacta" strand="+" begin="-679" end="-673" gene="AT2G27535"/>
        <instance sequence="aatagta" strand="+" begin="-637" end="-631" gene="AT2G27535"/>
        <instance sequence="aaaaata" strand="+" begin="-618" end="-612" gene="AT2G27535"/>
        <instance sequence="aaaagta" strand="+" begin="-572" end="-566" gene="AT2G27535"/>
        <instance sequence="ttaaata" strand="+" begin="-550" end="-544" gene="AT2G27535"/>
        <instance sequence="tatatta" strand="+" begin="-540" end="-534" gene="AT2G27535"/>
        <instance sequence="attatta" strand="+" begin="-537" end="-531" gene="AT2G27535"/>
        <instance sequence="aaaaata" strand="+" begin="-529" end="-523" gene="AT2G27535"/>
        <instance sequence="attaata" strand="+" begin="-518" end="-512" gene="AT2G27535"/>
        <instance sequence="aaaacta" strand="+" begin="-490" end="-484" gene="AT2G27535"/>
        <instance sequence="tgtaata" strand="+" begin="-459" end="-453" gene="AT2G27535"/>
        <instance sequence="aaaaata" strand="+" begin="-448" end="-442" gene="AT2G27535"/>
        <instance sequence="tataata" strand="+" begin="-410" end="-404" gene="AT2G27535"/>
        <instance sequence="aaaacta" strand="+" begin="-404" end="-398" gene="AT2G27535"/>
        <instance sequence="tatacta" strand="+" begin="-324" end="-318" gene="AT2G27535"/>
        <instance sequence="tgtatta" strand="+" begin="-289" end="-283" gene="AT2G27535"/>
        <instance sequence="ttaacta" strand="+" begin="-285" end="-279" gene="AT2G27535"/>
        <instance sequence="tttatta" strand="+" begin="-277" end="-271" gene="AT2G27535"/>
        <instance sequence="aaaacta" strand="+" begin="-227" end="-221" gene="AT2G27535"/>
        <instance sequence="taaacta" strand="+" begin="-179" end="-173" gene="AT2G27535"/>
        <instance sequence="tatagta" strand="+" begin="-167" end="-161" gene="AT2G27535"/>
        <instance sequence="agtagta" strand="+" begin="-164" end="-158" gene="AT2G27535"/>
        <instance sequence="aatatta" strand="+" begin="-95" end="-89" gene="AT2G27535"/>
        <instance sequence="taaatta" strand="+" begin="-976" end="-970" gene="AT2G28850"/>
        <instance sequence="atcagta" strand="+" begin="-970" end="-964" gene="AT2G28850"/>
        <instance sequence="taaatta" strand="+" begin="-965" end="-959" gene="AT2G28850"/>
        <instance sequence="tgtatta" strand="+" begin="-927" end="-921" gene="AT2G28850"/>
        <instance sequence="attagta" strand="+" begin="-914" end="-908" gene="AT2G28850"/>
        <instance sequence="taaagta" strand="+" begin="-900" end="-894" gene="AT2G28850"/>
        <instance sequence="agtaata" strand="+" begin="-897" end="-891" gene="AT2G28850"/>
        <instance sequence="agtaata" strand="+" begin="-844" end="-838" gene="AT2G28850"/>
        <instance sequence="tatagta" strand="+" begin="-839" end="-833" gene="AT2G28850"/>
        <instance sequence="tttaata" strand="+" begin="-828" end="-822" gene="AT2G28850"/>
        <instance sequence="aatatta" strand="+" begin="-825" end="-819" gene="AT2G28850"/>
        <instance sequence="ataaata" strand="+" begin="-809" end="-803" gene="AT2G28850"/>
        <instance sequence="aataata" strand="+" begin="-806" end="-800" gene="AT2G28850"/>
        <instance sequence="aataata" strand="+" begin="-803" end="-797" gene="AT2G28850"/>
        <instance sequence="aataata" strand="+" begin="-800" end="-794" gene="AT2G28850"/>
        <instance sequence="aataata" strand="+" begin="-797" end="-791" gene="AT2G28850"/>
        <instance sequence="tataata" strand="+" begin="-671" end="-665" gene="AT2G28850"/>
        <instance sequence="taaacta" strand="+" begin="-603" end="-597" gene="AT2G28850"/>
        <instance sequence="ttcaata" strand="+" begin="-294" end="-288" gene="AT2G28850"/>
        <instance sequence="tttaata" strand="+" begin="-96" end="-90" gene="AT2G28850"/>
        <instance sequence="ataaata" strand="+" begin="-75" end="-69" gene="AT2G28850"/>
        <instance sequence="aataata" strand="+" begin="-21" end="-15" gene="AT2G28850"/>
        <instance sequence="atcatta" strand="+" begin="-977" end="-971" gene="AT2G28860"/>
        <instance sequence="tttacta" strand="+" begin="-842" end="-836" gene="AT2G28860"/>
        <instance sequence="tacacta" strand="+" begin="-808" end="-802" gene="AT2G28860"/>
        <instance sequence="tataata" strand="+" begin="-711" end="-705" gene="AT2G28860"/>
        <instance sequence="aacaata" strand="+" begin="-583" end="-577" gene="AT2G28860"/>
        <instance sequence="aaaagta" strand="+" begin="-514" end="-508" gene="AT2G28860"/>
        <instance sequence="aaaatta" strand="+" begin="-496" end="-490" gene="AT2G28860"/>
        <instance sequence="aacaata" strand="+" begin="-482" end="-476" gene="AT2G28860"/>
        <instance sequence="attaata" strand="+" begin="-406" end="-400" gene="AT2G28860"/>
        <instance sequence="taaaata" strand="+" begin="-396" end="-390" gene="AT2G28860"/>
        <instance sequence="aaaaata" strand="+" begin="-378" end="-372" gene="AT2G28860"/>
        <instance sequence="aacagta" strand="+" begin="-353" end="-347" gene="AT2G28860"/>
        <instance sequence="aaaaata" strand="+" begin="-334" end="-328" gene="AT2G28860"/>
        <instance sequence="tacatta" strand="+" begin="-310" end="-304" gene="AT2G28860"/>
        <instance sequence="attaata" strand="+" begin="-307" end="-301" gene="AT2G28860"/>
        <instance sequence="ttcaata" strand="+" begin="-244" end="-238" gene="AT2G28860"/>
        <instance sequence="tgaatta" strand="+" begin="-106" end="-100" gene="AT2G28860"/>
        <instance sequence="tctacta" strand="+" begin="-854" end="-848" gene="AT2G32300"/>
        <instance sequence="ttcatta" strand="+" begin="-812" end="-806" gene="AT2G32300"/>
        <instance sequence="acaacta" strand="+" begin="-670" end="-664" gene="AT2G32300"/>
        <instance sequence="tccatta" strand="+" begin="-370" end="-364" gene="AT2G32300"/>
        <instance sequence="tgtatta" strand="+" begin="-300" end="-294" gene="AT2G32300"/>
        <instance sequence="attaata" strand="+" begin="-297" end="-291" gene="AT2G32300"/>
        <instance sequence="aatatta" strand="+" begin="-294" end="-288" gene="AT2G32300"/>
        <instance sequence="taaacta" strand="+" begin="-264" end="-258" gene="AT2G32300"/>
        <instance sequence="agcatta" strand="+" begin="-254" end="-248" gene="AT2G32300"/>
        <instance sequence="tttatta" strand="+" begin="-95" end="-89" gene="AT2G32300"/>
        <instance sequence="ataaata" strand="+" begin="-878" end="-872" gene="AT2G32610"/>
        <instance sequence="tacagta" strand="+" begin="-873" end="-867" gene="AT2G32610"/>
        <instance sequence="tgaaata" strand="+" begin="-841" end="-835" gene="AT2G32610"/>
        <instance sequence="ttcatta" strand="+" begin="-423" end="-417" gene="AT2G32610"/>
        <instance sequence="taaatta" strand="+" begin="-401" end="-395" gene="AT2G32610"/>
        <instance sequence="atcacta" strand="+" begin="-335" end="-329" gene="AT2G32610"/>
        <instance sequence="tataata" strand="+" begin="-320" end="-314" gene="AT2G32610"/>
        <instance sequence="taaatta" strand="+" begin="-304" end="-298" gene="AT2G32610"/>
        <instance sequence="aaaatta" strand="+" begin="-293" end="-287" gene="AT2G32610"/>
        <instance sequence="attatta" strand="+" begin="-290" end="-284" gene="AT2G32610"/>
        <instance sequence="attatta" strand="+" begin="-287" end="-281" gene="AT2G32610"/>
        <instance sequence="ttaatta" strand="+" begin="-283" end="-277" gene="AT2G32610"/>
        <instance sequence="tcaaata" strand="+" begin="-276" end="-270" gene="AT2G32610"/>
        <instance sequence="acaagta" strand="+" begin="-199" end="-193" gene="AT2G32610"/>
        <instance sequence="atcatta" strand="+" begin="-120" end="-114" gene="AT2G32610"/>
        <instance sequence="ttaatta" strand="+" begin="-101" end="-95" gene="AT2G32610"/>
        <instance sequence="ataaata" strand="+" begin="-941" end="-935" gene="AT2G38300"/>
        <instance sequence="atcaata" strand="+" begin="-915" end="-909" gene="AT2G38300"/>
        <instance sequence="tatatta" strand="+" begin="-910" end="-904" gene="AT2G38300"/>
        <instance sequence="aatacta" strand="+" begin="-876" end="-870" gene="AT2G38300"/>
        <instance sequence="aaaagta" strand="+" begin="-869" end="-863" gene="AT2G38300"/>
        <instance sequence="aaaaata" strand="+" begin="-837" end="-831" gene="AT2G38300"/>
        <instance sequence="atcaata" strand="+" begin="-804" end="-798" gene="AT2G38300"/>
        <instance sequence="tcaagta" strand="+" begin="-774" end="-768" gene="AT2G38300"/>
        <instance sequence="taaatta" strand="+" begin="-754" end="-748" gene="AT2G38300"/>
        <instance sequence="attaata" strand="+" begin="-751" end="-745" gene="AT2G38300"/>
        <instance sequence="aaaatta" strand="+" begin="-689" end="-683" gene="AT2G38300"/>
        <instance sequence="aacatta" strand="+" begin="-639" end="-633" gene="AT2G38300"/>
        <instance sequence="aaaacta" strand="+" begin="-568" end="-562" gene="AT2G38300"/>
        <instance sequence="tatatta" strand="+" begin="-553" end="-547" gene="AT2G38300"/>
        <instance sequence="ttaatta" strand="+" begin="-521" end="-515" gene="AT2G38300"/>
        <instance sequence="tcaaata" strand="+" begin="-445" end="-439" gene="AT2G38300"/>
        <instance sequence="tcaacta" strand="+" begin="-433" end="-427" gene="AT2G38300"/>
        <instance sequence="tatacta" strand="+" begin="-428" end="-422" gene="AT2G38300"/>
        <instance sequence="actaata" strand="+" begin="-425" end="-419" gene="AT2G38300"/>
        <instance sequence="ataatta" strand="+" begin="-402" end="-396" gene="AT2G38300"/>
        <instance sequence="attatta" strand="+" begin="-399" end="-393" gene="AT2G38300"/>
        <instance sequence="tatacta" strand="+" begin="-345" end="-339" gene="AT2G38300"/>
        <instance sequence="actacta" strand="+" begin="-240" end="-234" gene="AT2G38300"/>
        <instance sequence="aacaata" strand="+" begin="-178" end="-172" gene="AT2G38300"/>
        <instance sequence="aataata" strand="+" begin="-175" end="-169" gene="AT2G38300"/>
        <instance sequence="agtaata" strand="+" begin="-99" end="-93" gene="AT2G38300"/>
        <instance sequence="attaata" strand="+" begin="-70" end="-64" gene="AT2G38300"/>
        <instance sequence="taaaata" strand="+" begin="-50" end="-44" gene="AT2G38300"/>
        <instance sequence="acaacta" strand="+" begin="-42" end="-36" gene="AT2G38300"/>
        <instance sequence="tatagta" strand="+" begin="-17" end="-11" gene="AT2G38300"/>
        <instance sequence="tgtatta" strand="+" begin="-971" end="-965" gene="AT2G38390"/>
        <instance sequence="taaaata" strand="+" begin="-822" end="-816" gene="AT2G38390"/>
        <instance sequence="aatatta" strand="+" begin="-819" end="-813" gene="AT2G38390"/>
        <instance sequence="ttaatta" strand="+" begin="-815" end="-809" gene="AT2G38390"/>
        <instance sequence="taaatta" strand="+" begin="-697" end="-691" gene="AT2G38390"/>
        <instance sequence="acaaata" strand="+" begin="-640" end="-634" gene="AT2G38390"/>
        <instance sequence="acaaata" strand="+" begin="-591" end="-585" gene="AT2G38390"/>
        <instance sequence="tcaaata" strand="+" begin="-471" end="-465" gene="AT2G38390"/>
        <instance sequence="taaatta" strand="+" begin="-416" end="-410" gene="AT2G38390"/>
        <instance sequence="aaaaata" strand="+" begin="-396" end="-390" gene="AT2G38390"/>
        <instance sequence="aacatta" strand="+" begin="-356" end="-350" gene="AT2G38390"/>
        <instance sequence="tgtagta" strand="+" begin="-333" end="-327" gene="AT2G38390"/>
        <instance sequence="acaaata" strand="+" begin="-242" end="-236" gene="AT2G38390"/>
        <instance sequence="aacacta" strand="+" begin="-229" end="-223" gene="AT2G38390"/>
        <instance sequence="attatta" strand="+" begin="-158" end="-152" gene="AT2G38390"/>
        <instance sequence="tctagta" strand="+" begin="-135" end="-129" gene="AT2G38390"/>
        <instance sequence="aatagta" strand="+" begin="-102" end="-96" gene="AT2G38390"/>
        <instance sequence="taaaata" strand="+" begin="-67" end="-61" gene="AT2G38390"/>
        <instance sequence="accatta" strand="+" begin="-61" end="-55" gene="AT2G38390"/>
        <instance sequence="atcatta" strand="+" begin="-989" end="-983" gene="AT2G43480"/>
        <instance sequence="attatta" strand="+" begin="-942" end="-936" gene="AT2G43480"/>
        <instance sequence="tgaaata" strand="+" begin="-926" end="-920" gene="AT2G43480"/>
        <instance sequence="atcagta" strand="+" begin="-889" end="-883" gene="AT2G43480"/>
        <instance sequence="tacacta" strand="+" begin="-823" end="-817" gene="AT2G43480"/>
        <instance sequence="tataata" strand="+" begin="-818" end="-812" gene="AT2G43480"/>
        <instance sequence="tataata" strand="+" begin="-808" end="-802" gene="AT2G43480"/>
        <instance sequence="aaaacta" strand="+" begin="-795" end="-789" gene="AT2G43480"/>
        <instance sequence="ttcacta" strand="+" begin="-686" end="-680" gene="AT2G43480"/>
        <instance sequence="ttaatta" strand="+" begin="-638" end="-632" gene="AT2G43480"/>
        <instance sequence="ttcaata" strand="+" begin="-623" end="-617" gene="AT2G43480"/>
        <instance sequence="taaatta" strand="+" begin="-618" end="-612" gene="AT2G43480"/>
        <instance sequence="aatatta" strand="+" begin="-604" end="-598" gene="AT2G43480"/>
        <instance sequence="tttagta" strand="+" begin="-585" end="-579" gene="AT2G43480"/>
        <instance sequence="acaatta" strand="+" begin="-549" end="-543" gene="AT2G43480"/>
        <instance sequence="aaaaata" strand="+" begin="-474" end="-468" gene="AT2G43480"/>
        <instance sequence="ttcacta" strand="+" begin="-411" end="-405" gene="AT2G43480"/>
        <instance sequence="tcaatta" strand="+" begin="-375" end="-369" gene="AT2G43480"/>
        <instance sequence="attagta" strand="+" begin="-323" end="-317" gene="AT2G43480"/>
        <instance sequence="aaaagta" strand="+" begin="-301" end="-295" gene="AT2G43480"/>
        <instance sequence="ataatta" strand="+" begin="-213" end="-207" gene="AT2G43480"/>
        <instance sequence="agaatta" strand="+" begin="-152" end="-146" gene="AT2G43480"/>
        <instance sequence="actagta" strand="+" begin="-66" end="-60" gene="AT2G43480"/>
        <instance sequence="agtagta" strand="+" begin="-63" end="-57" gene="AT2G43480"/>
        <instance sequence="accacta" strand="+" begin="-971" end="-965" gene="AT2G44110"/>
        <instance sequence="tccatta" strand="+" begin="-696" end="-690" gene="AT2G44110"/>
        <instance sequence="agaaata" strand="+" begin="-690" end="-684" gene="AT2G44110"/>
        <instance sequence="ttaaata" strand="+" begin="-664" end="-658" gene="AT2G44110"/>
        <instance sequence="tcaaata" strand="+" begin="-516" end="-510" gene="AT2G44110"/>
        <instance sequence="taaaata" strand="+" begin="-491" end="-485" gene="AT2G44110"/>
        <instance sequence="ttcaata" strand="+" begin="-456" end="-450" gene="AT2G44110"/>
        <instance sequence="aaaaata" strand="+" begin="-414" end="-408" gene="AT2G44110"/>
        <instance sequence="tcaatta" strand="+" begin="-349" end="-343" gene="AT2G44110"/>
        <instance sequence="aacatta" strand="+" begin="-322" end="-316" gene="AT2G44110"/>
        <instance sequence="attagta" strand="+" begin="-319" end="-313" gene="AT2G44110"/>
        <instance sequence="aaaatta" strand="+" begin="-264" end="-258" gene="AT2G44110"/>
        <instance sequence="tacatta" strand="+" begin="-220" end="-214" gene="AT2G44110"/>
        <instance sequence="tctagta" strand="+" begin="-177" end="-171" gene="AT2G44110"/>
        <instance sequence="tttaata" strand="+" begin="-140" end="-134" gene="AT2G44110"/>
        <instance sequence="acaatta" strand="+" begin="-93" end="-87" gene="AT2G44110"/>
        <instance sequence="ttcatta" strand="+" begin="-52" end="-46" gene="AT2G44110"/>
        <instance sequence="ttaatta" strand="+" begin="-879" end="-873" gene="AT2G44740"/>
        <instance sequence="tctatta" strand="+" begin="-813" end="-807" gene="AT2G44740"/>
        <instance sequence="atcaata" strand="+" begin="-778" end="-772" gene="AT2G44740"/>
        <instance sequence="attatta" strand="+" begin="-711" end="-705" gene="AT2G44740"/>
        <instance sequence="atcacta" strand="+" begin="-683" end="-677" gene="AT2G44740"/>
        <instance sequence="tcaaata" strand="+" begin="-660" end="-654" gene="AT2G44740"/>
        <instance sequence="tacacta" strand="+" begin="-601" end="-595" gene="AT2G44740"/>
        <instance sequence="aaaatta" strand="+" begin="-587" end="-581" gene="AT2G44740"/>
        <instance sequence="tcaaata" strand="+" begin="-543" end="-537" gene="AT2G44740"/>
        <instance sequence="taaacta" strand="+" begin="-432" end="-426" gene="AT2G44740"/>
        <instance sequence="ataaata" strand="+" begin="-394" end="-388" gene="AT2G44740"/>
        <instance sequence="ttcaata" strand="+" begin="-288" end="-282" gene="AT2G44740"/>
        <instance sequence="atcatta" strand="+" begin="-281" end="-275" gene="AT2G44740"/>
        <instance sequence="tgaaata" strand="+" begin="-269" end="-263" gene="AT2G44740"/>
        <instance sequence="tatacta" strand="+" begin="-244" end="-238" gene="AT2G44740"/>
        <instance sequence="aaaaata" strand="+" begin="-223" end="-217" gene="AT2G44740"/>
        <instance sequence="aatacta" strand="+" begin="-220" end="-214" gene="AT2G44740"/>
        <instance sequence="actacta" strand="+" begin="-217" end="-211" gene="AT2G44740"/>
        <instance sequence="actacta" strand="+" begin="-161" end="-155" gene="AT2G44740"/>
        <instance sequence="taaaata" strand="+" begin="-99" end="-93" gene="AT2G44740"/>
        <instance sequence="aacatta" strand="+" begin="-90" end="-84" gene="AT2G44740"/>
        <instance sequence="attatta" strand="+" begin="-87" end="-81" gene="AT2G44740"/>
        <instance sequence="aaaaata" strand="+" begin="-71" end="-65" gene="AT2G44740"/>
        <instance sequence="taaaata" strand="+" begin="-66" end="-60" gene="AT2G44740"/>
        <instance sequence="taaaata" strand="+" begin="-61" end="-55" gene="AT2G44740"/>
        <instance sequence="taaaata" strand="+" begin="-56" end="-50" gene="AT2G44740"/>
        <instance sequence="aataata" strand="+" begin="-53" end="-47" gene="AT2G44740"/>
        <instance sequence="ataaata" strand="+" begin="-49" end="-43" gene="AT2G44740"/>
        <instance sequence="aataata" strand="+" begin="-46" end="-40" gene="AT2G44740"/>
        <instance sequence="tctagta" strand="+" begin="-971" end="-965" gene="AT2G47870"/>
        <instance sequence="tatatta" strand="+" begin="-958" end="-952" gene="AT2G47870"/>
        <instance sequence="tatatta" strand="+" begin="-910" end="-904" gene="AT2G47870"/>
        <instance sequence="tgcacta" strand="+" begin="-834" end="-828" gene="AT2G47870"/>
        <instance sequence="agaacta" strand="+" begin="-759" end="-753" gene="AT2G47870"/>
        <instance sequence="tgaacta" strand="+" begin="-738" end="-732" gene="AT2G47870"/>
        <instance sequence="tacatta" strand="+" begin="-624" end="-618" gene="AT2G47870"/>
        <instance sequence="acaaata" strand="+" begin="-614" end="-608" gene="AT2G47870"/>
        <instance sequence="aaaagta" strand="+" begin="-522" end="-516" gene="AT2G47870"/>
        <instance sequence="ataacta" strand="+" begin="-463" end="-457" gene="AT2G47870"/>
        <instance sequence="ataatta" strand="+" begin="-455" end="-449" gene="AT2G47870"/>
        <instance sequence="attacta" strand="+" begin="-452" end="-446" gene="AT2G47870"/>
        <instance sequence="tttatta" strand="+" begin="-444" end="-438" gene="AT2G47870"/>
        <instance sequence="tttatta" strand="+" begin="-403" end="-397" gene="AT2G47870"/>
        <instance sequence="tatatta" strand="+" begin="-340" end="-334" gene="AT2G47870"/>
        <instance sequence="attatta" strand="+" begin="-337" end="-331" gene="AT2G47870"/>
        <instance sequence="taaatta" strand="+" begin="-324" end="-318" gene="AT2G47870"/>
        <instance sequence="ataacta" strand="+" begin="-308" end="-302" gene="AT2G47870"/>
        <instance sequence="aacaata" strand="+" begin="-286" end="-280" gene="AT2G47870"/>
        <instance sequence="aaaacta" strand="+" begin="-243" end="-237" gene="AT2G47870"/>
        <instance sequence="actacta" strand="+" begin="-240" end="-234" gene="AT2G47870"/>
        <instance sequence="ataaata" strand="+" begin="-80" end="-74" gene="AT2G47870"/>
        <instance sequence="aataata" strand="+" begin="-77" end="-71" gene="AT2G47870"/>
        <instance sequence="aaaaata" strand="+" begin="-888" end="-882" gene="AT3G01260"/>
        <instance sequence="actacta" strand="+" begin="-875" end="-869" gene="AT3G01260"/>
        <instance sequence="ttaatta" strand="+" begin="-804" end="-798" gene="AT3G01260"/>
        <instance sequence="agaagta" strand="+" begin="-672" end="-666" gene="AT3G01260"/>
        <instance sequence="agaagta" strand="+" begin="-591" end="-585" gene="AT3G01260"/>
        <instance sequence="attaata" strand="+" begin="-539" end="-533" gene="AT3G01260"/>
        <instance sequence="attaata" strand="+" begin="-405" end="-399" gene="AT3G01260"/>
        <instance sequence="attatta" strand="+" begin="-386" end="-380" gene="AT3G01260"/>
        <instance sequence="aacaata" strand="+" begin="-361" end="-355" gene="AT3G01260"/>
        <instance sequence="ataaata" strand="+" begin="-294" end="-288" gene="AT3G01260"/>
        <instance sequence="accaata" strand="+" begin="-285" end="-279" gene="AT3G01260"/>
        <instance sequence="agcacta" strand="+" begin="-258" end="-252" gene="AT3G01260"/>
        <instance sequence="tacaata" strand="+" begin="-253" end="-247" gene="AT3G01260"/>
        <instance sequence="aatacta" strand="+" begin="-250" end="-244" gene="AT3G01260"/>
        <instance sequence="ttaagta" strand="+" begin="-209" end="-203" gene="AT3G01260"/>
        <instance sequence="tataata" strand="+" begin="-176" end="-170" gene="AT3G01260"/>
        <instance sequence="aatacta" strand="+" begin="-173" end="-167" gene="AT3G01260"/>
        <instance sequence="tgcacta" strand="+" begin="-154" end="-148" gene="AT3G01260"/>
        <instance sequence="agtaata" strand="+" begin="-136" end="-130" gene="AT3G01260"/>
        <instance sequence="aataata" strand="+" begin="-102" end="-96" gene="AT3G01260"/>
        <instance sequence="ataaata" strand="+" begin="-70" end="-64" gene="AT3G01260"/>
        <instance sequence="tctacta" strand="+" begin="-63" end="-57" gene="AT3G01260"/>
        <instance sequence="tacatta" strand="+" begin="-34" end="-28" gene="AT3G01260"/>
        <instance sequence="aacaata" strand="+" begin="-943" end="-937" gene="AT3G01760"/>
        <instance sequence="agaagta" strand="+" begin="-919" end="-913" gene="AT3G01760"/>
        <instance sequence="aaaaata" strand="+" begin="-721" end="-715" gene="AT3G01760"/>
        <instance sequence="tgaaata" strand="+" begin="-544" end="-538" gene="AT3G01760"/>
        <instance sequence="actaata" strand="+" begin="-348" end="-342" gene="AT3G01760"/>
        <instance sequence="aaaaata" strand="+" begin="-327" end="-321" gene="AT3G01760"/>
        <instance sequence="aacaata" strand="+" begin="-298" end="-292" gene="AT3G01760"/>
        <instance sequence="agaatta" strand="+" begin="-288" end="-282" gene="AT3G01760"/>
        <instance sequence="tccaata" strand="+" begin="-272" end="-266" gene="AT3G01760"/>
        <instance sequence="atcaata" strand="+" begin="-255" end="-249" gene="AT3G01760"/>
        <instance sequence="tacaata" strand="+" begin="-248" end="-242" gene="AT3G01760"/>
        <instance sequence="tttaata" strand="+" begin="-192" end="-186" gene="AT3G01760"/>
        <instance sequence="acaaata" strand="+" begin="-824" end="-818" gene="AT3G02020"/>
        <instance sequence="agaaata" strand="+" begin="-788" end="-782" gene="AT3G02020"/>
        <instance sequence="aatagta" strand="+" begin="-785" end="-779" gene="AT3G02020"/>
        <instance sequence="ttaaata" strand="+" begin="-489" end="-483" gene="AT3G02020"/>
        <instance sequence="aatacta" strand="+" begin="-486" end="-480" gene="AT3G02020"/>
        <instance sequence="atcatta" strand="+" begin="-458" end="-452" gene="AT3G02020"/>
        <instance sequence="attatta" strand="+" begin="-455" end="-449" gene="AT3G02020"/>
        <instance sequence="ttcacta" strand="+" begin="-446" end="-440" gene="AT3G02020"/>
        <instance sequence="tgcaata" strand="+" begin="-430" end="-424" gene="AT3G02020"/>
        <instance sequence="atcacta" strand="+" begin="-423" end="-417" gene="AT3G02020"/>
        <instance sequence="taaaata" strand="+" begin="-414" end="-408" gene="AT3G02020"/>
        <instance sequence="tccatta" strand="+" begin="-329" end="-323" gene="AT3G02020"/>
        <instance sequence="aacacta" strand="+" begin="-261" end="-255" gene="AT3G02020"/>
        <instance sequence="tatatta" strand="+" begin="-204" end="-198" gene="AT3G02020"/>
        <instance sequence="ttcacta" strand="+" begin="-101" end="-95" gene="AT3G02020"/>
        <instance sequence="actagta" strand="+" begin="-35" end="-29" gene="AT3G02020"/>
        <instance sequence="ataaata" strand="+" begin="-978" end="-972" gene="AT3G02620"/>
        <instance sequence="aaaagta" strand="+" begin="-921" end="-915" gene="AT3G02620"/>
        <instance sequence="tacatta" strand="+" begin="-916" end="-910" gene="AT3G02620"/>
        <instance sequence="ttcaata" strand="+" begin="-731" end="-725" gene="AT3G02620"/>
        <instance sequence="attatta" strand="+" begin="-711" end="-705" gene="AT3G02620"/>
        <instance sequence="taaagta" strand="+" begin="-706" end="-700" gene="AT3G02620"/>
        <instance sequence="agtaata" strand="+" begin="-703" end="-697" gene="AT3G02620"/>
        <instance sequence="tttatta" strand="+" begin="-544" end="-538" gene="AT3G02620"/>
        <instance sequence="tgaatta" strand="+" begin="-442" end="-436" gene="AT3G02620"/>
        <instance sequence="aaaatta" strand="+" begin="-416" end="-410" gene="AT3G02620"/>
        <instance sequence="aaaaata" strand="+" begin="-383" end="-377" gene="AT3G02620"/>
        <instance sequence="tacaata" strand="+" begin="-378" end="-372" gene="AT3G02620"/>
        <instance sequence="tatatta" strand="+" begin="-342" end="-336" gene="AT3G02620"/>
        <instance sequence="ataatta" strand="+" begin="-316" end="-310" gene="AT3G02620"/>
        <instance sequence="aacaata" strand="+" begin="-274" end="-268" gene="AT3G02620"/>
        <instance sequence="tatatta" strand="+" begin="-238" end="-232" gene="AT3G02620"/>
        <instance sequence="tttaata" strand="+" begin="-196" end="-190" gene="AT3G02620"/>
        <instance sequence="ataaata" strand="+" begin="-146" end="-140" gene="AT3G02620"/>
        <instance sequence="ataatta" strand="+" begin="-142" end="-136" gene="AT3G02620"/>
        <instance sequence="acaaata" strand="+" begin="-955" end="-949" gene="AT3G02850"/>
        <instance sequence="aaaatta" strand="+" begin="-934" end="-928" gene="AT3G02850"/>
        <instance sequence="ttaacta" strand="+" begin="-926" end="-920" gene="AT3G02850"/>
        <instance sequence="tataata" strand="+" begin="-884" end="-878" gene="AT3G02850"/>
        <instance sequence="aacatta" strand="+" begin="-873" end="-867" gene="AT3G02850"/>
        <instance sequence="taaaata" strand="+" begin="-716" end="-710" gene="AT3G02850"/>
        <instance sequence="taaaata" strand="+" begin="-599" end="-593" gene="AT3G02850"/>
        <instance sequence="agcatta" strand="+" begin="-512" end="-506" gene="AT3G02850"/>
        <instance sequence="aaaaata" strand="+" begin="-337" end="-331" gene="AT3G02850"/>
        <instance sequence="attatta" strand="+" begin="-291" end="-285" gene="AT3G02850"/>
        <instance sequence="tacacta" strand="+" begin="-278" end="-272" gene="AT3G02850"/>
        <instance sequence="tttatta" strand="+" begin="-263" end="-257" gene="AT3G02850"/>
        <instance sequence="aaaaata" strand="+" begin="-249" end="-243" gene="AT3G02850"/>
        <instance sequence="aatatta" strand="+" begin="-246" end="-240" gene="AT3G02850"/>
        <instance sequence="attaata" strand="+" begin="-243" end="-237" gene="AT3G02850"/>
        <instance sequence="aaaaata" strand="+" begin="-195" end="-189" gene="AT3G02850"/>
        <instance sequence="agcacta" strand="+" begin="-182" end="-176" gene="AT3G02850"/>
        <instance sequence="tttacta" strand="+" begin="-893" end="-887" gene="AT3G03190"/>
        <instance sequence="tctatta" strand="+" begin="-782" end="-776" gene="AT3G03190"/>
        <instance sequence="tttacta" strand="+" begin="-716" end="-710" gene="AT3G03190"/>
        <instance sequence="accacta" strand="+" begin="-565" end="-559" gene="AT3G03190"/>
        <instance sequence="acaaata" strand="+" begin="-470" end="-464" gene="AT3G03190"/>
        <instance sequence="tccagta" strand="+" begin="-269" end="-263" gene="AT3G03190"/>
        <instance sequence="agtacta" strand="+" begin="-266" end="-260" gene="AT3G03190"/>
        <instance sequence="aaaaata" strand="+" begin="-254" end="-248" gene="AT3G03190"/>
        <instance sequence="ttaatta" strand="+" begin="-212" end="-206" gene="AT3G03190"/>
        <instance sequence="attaata" strand="+" begin="-90" end="-84" gene="AT3G03190"/>
        <instance sequence="ttaatta" strand="+" begin="-997" end="-991" gene="AT3G05155"/>
        <instance sequence="taaagta" strand="+" begin="-979" end="-973" gene="AT3G05155"/>
        <instance sequence="agaaata" strand="+" begin="-966" end="-960" gene="AT3G05155"/>
        <instance sequence="aatagta" strand="+" begin="-963" end="-957" gene="AT3G05155"/>
        <instance sequence="ataaata" strand="+" begin="-912" end="-906" gene="AT3G05155"/>
        <instance sequence="ttaatta" strand="+" begin="-899" end="-893" gene="AT3G05155"/>
        <instance sequence="acaatta" strand="+" begin="-869" end="-863" gene="AT3G05155"/>
        <instance sequence="acaatta" strand="+" begin="-660" end="-654" gene="AT3G05155"/>
        <instance sequence="acaatta" strand="+" begin="-599" end="-593" gene="AT3G05155"/>
        <instance sequence="aaaatta" strand="+" begin="-576" end="-570" gene="AT3G05155"/>
        <instance sequence="attatta" strand="+" begin="-502" end="-496" gene="AT3G05155"/>
        <instance sequence="aatagta" strand="+" begin="-401" end="-395" gene="AT3G05155"/>
        <instance sequence="tttagta" strand="+" begin="-383" end="-377" gene="AT3G05155"/>
        <instance sequence="ttaatta" strand="+" begin="-355" end="-349" gene="AT3G05155"/>
        <instance sequence="agaaata" strand="+" begin="-219" end="-213" gene="AT3G05155"/>
        <instance sequence="ataaata" strand="+" begin="-125" end="-119" gene="AT3G05155"/>
        <instance sequence="tttaata" strand="+" begin="-94" end="-88" gene="AT3G05155"/>
        <instance sequence="tacagta" strand="+" begin="-76" end="-70" gene="AT3G05155"/>
        <instance sequence="tgaatta" strand="+" begin="-837" end="-831" gene="AT3G05160"/>
        <instance sequence="aacagta" strand="+" begin="-682" end="-676" gene="AT3G05160"/>
        <instance sequence="tgaaata" strand="+" begin="-665" end="-659" gene="AT3G05160"/>
        <instance sequence="tctaata" strand="+" begin="-253" end="-247" gene="AT3G05160"/>
        <instance sequence="tacaata" strand="+" begin="-225" end="-219" gene="AT3G05160"/>
        <instance sequence="agaatta" strand="+" begin="-213" end="-207" gene="AT3G05160"/>
        <instance sequence="taaatta" strand="+" begin="-191" end="-185" gene="AT3G05160"/>
        <instance sequence="tacatta" strand="+" begin="-134" end="-128" gene="AT3G05160"/>
        <instance sequence="tcaaata" strand="+" begin="-107" end="-101" gene="AT3G05160"/>
        <instance sequence="aaaaata" strand="+" begin="-943" end="-937" gene="AT3G05950"/>
        <instance sequence="tacaata" strand="+" begin="-932" end="-926" gene="AT3G05950"/>
        <instance sequence="aataata" strand="+" begin="-929" end="-923" gene="AT3G05950"/>
        <instance sequence="tcaaata" strand="+" begin="-834" end="-828" gene="AT3G05950"/>
        <instance sequence="tttaata" strand="+" begin="-809" end="-803" gene="AT3G05950"/>
        <instance sequence="tgaacta" strand="+" begin="-659" end="-653" gene="AT3G05950"/>
        <instance sequence="tcaaata" strand="+" begin="-605" end="-599" gene="AT3G05950"/>
        <instance sequence="tccaata" strand="+" begin="-582" end="-576" gene="AT3G05950"/>
        <instance sequence="ataatta" strand="+" begin="-578" end="-572" gene="AT3G05950"/>
        <instance sequence="attaata" strand="+" begin="-575" end="-569" gene="AT3G05950"/>
        <instance sequence="aatatta" strand="+" begin="-572" end="-566" gene="AT3G05950"/>
        <instance sequence="ataatta" strand="+" begin="-545" end="-539" gene="AT3G05950"/>
        <instance sequence="attatta" strand="+" begin="-542" end="-536" gene="AT3G05950"/>
        <instance sequence="aaaaata" strand="+" begin="-487" end="-481" gene="AT3G05950"/>
        <instance sequence="agcaata" strand="+" begin="-481" end="-475" gene="AT3G05950"/>
        <instance sequence="aatatta" strand="+" begin="-378" end="-372" gene="AT3G05950"/>
        <instance sequence="attatta" strand="+" begin="-375" end="-369" gene="AT3G05950"/>
        <instance sequence="ttaagta" strand="+" begin="-316" end="-310" gene="AT3G05950"/>
        <instance sequence="tgaacta" strand="+" begin="-308" end="-302" gene="AT3G05950"/>
        <instance sequence="ataatta" strand="+" begin="-280" end="-274" gene="AT3G05950"/>
        <instance sequence="ttcacta" strand="+" begin="-268" end="-262" gene="AT3G05950"/>
        <instance sequence="ataaata" strand="+" begin="-260" end="-254" gene="AT3G05950"/>
        <instance sequence="ttaagta" strand="+" begin="-226" end="-220" gene="AT3G05950"/>
        <instance sequence="aaaaata" strand="+" begin="-201" end="-195" gene="AT3G05950"/>
        <instance sequence="aaaaata" strand="+" begin="-127" end="-121" gene="AT3G05950"/>
        <instance sequence="ttaatta" strand="+" begin="-82" end="-76" gene="AT3G05950"/>
        <instance sequence="attaata" strand="+" begin="-79" end="-73" gene="AT3G05950"/>
        <instance sequence="aaaaata" strand="+" begin="-60" end="-54" gene="AT3G05950"/>
        <instance sequence="ataaata" strand="+" begin="-56" end="-50" gene="AT3G05950"/>
        <instance sequence="atcatta" strand="+" begin="-23" end="-17" gene="AT3G05950"/>
        <instance sequence="tgcaata" strand="+" begin="-13" end="-7" gene="AT3G05950"/>
        <instance sequence="ttcaata" strand="+" begin="-954" end="-948" gene="AT3G06990"/>
        <instance sequence="aatatta" strand="+" begin="-885" end="-879" gene="AT3G06990"/>
        <instance sequence="attaata" strand="+" begin="-882" end="-876" gene="AT3G06990"/>
        <instance sequence="tttaata" strand="+" begin="-632" end="-626" gene="AT3G06990"/>
        <instance sequence="attaata" strand="+" begin="-620" end="-614" gene="AT3G06990"/>
        <instance sequence="tttatta" strand="+" begin="-612" end="-606" gene="AT3G06990"/>
        <instance sequence="tataata" strand="+" begin="-607" end="-601" gene="AT3G06990"/>
        <instance sequence="aatacta" strand="+" begin="-604" end="-598" gene="AT3G06990"/>
        <instance sequence="actacta" strand="+" begin="-601" end="-595" gene="AT3G06990"/>
        <instance sequence="aaaaata" strand="+" begin="-544" end="-538" gene="AT3G06990"/>
        <instance sequence="acaatta" strand="+" begin="-509" end="-503" gene="AT3G06990"/>
        <instance sequence="ttaatta" strand="+" begin="-505" end="-499" gene="AT3G06990"/>
        <instance sequence="aacatta" strand="+" begin="-453" end="-447" gene="AT3G06990"/>
        <instance sequence="attatta" strand="+" begin="-450" end="-444" gene="AT3G06990"/>
        <instance sequence="attacta" strand="+" begin="-447" end="-441" gene="AT3G06990"/>
        <instance sequence="accacta" strand="+" begin="-441" end="-435" gene="AT3G06990"/>
        <instance sequence="aacatta" strand="+" begin="-431" end="-425" gene="AT3G06990"/>
        <instance sequence="attatta" strand="+" begin="-428" end="-422" gene="AT3G06990"/>
        <instance sequence="aaaaata" strand="+" begin="-332" end="-326" gene="AT3G06990"/>
        <instance sequence="aaaacta" strand="+" begin="-326" end="-320" gene="AT3G06990"/>
        <instance sequence="aaaagta" strand="+" begin="-278" end="-272" gene="AT3G06990"/>
        <instance sequence="agtagta" strand="+" begin="-275" end="-269" gene="AT3G06990"/>
        <instance sequence="aaaaata" strand="+" begin="-193" end="-187" gene="AT3G06990"/>
        <instance sequence="tataata" strand="+" begin="-184" end="-178" gene="AT3G06990"/>
        <instance sequence="ataatta" strand="+" begin="-157" end="-151" gene="AT3G06990"/>
        <instance sequence="aaaaata" strand="+" begin="-86" end="-80" gene="AT3G06990"/>
        <instance sequence="agaaata" strand="+" begin="-34" end="-28" gene="AT3G06990"/>
        <instance sequence="tgtaata" strand="+" begin="-854" end="-848" gene="AT3G07000"/>
        <instance sequence="aatatta" strand="+" begin="-851" end="-845" gene="AT3G07000"/>
        <instance sequence="attacta" strand="+" begin="-848" end="-842" gene="AT3G07000"/>
        <instance sequence="actacta" strand="+" begin="-845" end="-839" gene="AT3G07000"/>
        <instance sequence="actaata" strand="+" begin="-842" end="-836" gene="AT3G07000"/>
        <instance sequence="aatatta" strand="+" begin="-839" end="-833" gene="AT3G07000"/>
        <instance sequence="ttaagta" strand="+" begin="-822" end="-816" gene="AT3G07000"/>
        <instance sequence="aaaaata" strand="+" begin="-816" end="-810" gene="AT3G07000"/>
        <instance sequence="tatatta" strand="+" begin="-720" end="-714" gene="AT3G07000"/>
        <instance sequence="tttaata" strand="+" begin="-502" end="-496" gene="AT3G07000"/>
        <instance sequence="tttatta" strand="+" begin="-482" end="-476" gene="AT3G07000"/>
        <instance sequence="tacaata" strand="+" begin="-469" end="-463" gene="AT3G07000"/>
        <instance sequence="aaaaata" strand="+" begin="-418" end="-412" gene="AT3G07000"/>
        <instance sequence="ttcatta" strand="+" begin="-391" end="-385" gene="AT3G07000"/>
        <instance sequence="aacaata" strand="+" begin="-352" end="-346" gene="AT3G07000"/>
        <instance sequence="tatatta" strand="+" begin="-347" end="-341" gene="AT3G07000"/>
        <instance sequence="accacta" strand="+" begin="-338" end="-332" gene="AT3G07000"/>
        <instance sequence="aaaaata" strand="+" begin="-265" end="-259" gene="AT3G07000"/>
        <instance sequence="aaaacta" strand="+" begin="-259" end="-253" gene="AT3G07000"/>
        <instance sequence="actatta" strand="+" begin="-256" end="-250" gene="AT3G07000"/>
        <instance sequence="aaaagta" strand="+" begin="-213" end="-207" gene="AT3G07000"/>
        <instance sequence="aaaaata" strand="+" begin="-173" end="-167" gene="AT3G07000"/>
        <instance sequence="ataatta" strand="+" begin="-137" end="-131" gene="AT3G07000"/>
        <instance sequence="attaata" strand="+" begin="-134" end="-128" gene="AT3G07000"/>
        <instance sequence="ataaata" strand="+" begin="-130" end="-124" gene="AT3G07000"/>
        <instance sequence="aacacta" strand="+" begin="-60" end="-54" gene="AT3G07000"/>
        <instance sequence="taaaata" strand="+" begin="-55" end="-49" gene="AT3G07000"/>
        <instance sequence="tgcatta" strand="+" begin="-791" end="-785" gene="AT3G11370"/>
        <instance sequence="attatta" strand="+" begin="-788" end="-782" gene="AT3G11370"/>
        <instance sequence="tacacta" strand="+" begin="-783" end="-777" gene="AT3G11370"/>
        <instance sequence="tcaaata" strand="+" begin="-764" end="-758" gene="AT3G11370"/>
        <instance sequence="tttaata" strand="+" begin="-554" end="-548" gene="AT3G11370"/>
        <instance sequence="taaagta" strand="+" begin="-470" end="-464" gene="AT3G11370"/>
        <instance sequence="tgaagta" strand="+" begin="-341" end="-335" gene="AT3G11370"/>
        <instance sequence="taaaata" strand="+" begin="-324" end="-318" gene="AT3G11370"/>
        <instance sequence="atcagta" strand="+" begin="-278" end="-272" gene="AT3G11370"/>
        <instance sequence="tttatta" strand="+" begin="-214" end="-208" gene="AT3G11370"/>
        <instance sequence="acaagta" strand="+" begin="-206" end="-200" gene="AT3G11370"/>
        <instance sequence="ttaaata" strand="+" begin="-185" end="-179" gene="AT3G11370"/>
        <instance sequence="aataata" strand="+" begin="-157" end="-151" gene="AT3G11370"/>
        <instance sequence="tgtatta" strand="+" begin="-128" end="-122" gene="AT3G11370"/>
        <instance sequence="ttaatta" strand="+" begin="-99" end="-93" gene="AT3G11370"/>
        <instance sequence="attaata" strand="+" begin="-96" end="-90" gene="AT3G11370"/>
        <instance sequence="aatatta" strand="+" begin="-93" end="-87" gene="AT3G11370"/>
        <instance sequence="tacaata" strand="+" begin="-806" end="-800" gene="AT3G11390"/>
        <instance sequence="ataacta" strand="+" begin="-802" end="-796" gene="AT3G11390"/>
        <instance sequence="tcaagta" strand="+" begin="-632" end="-626" gene="AT3G11390"/>
        <instance sequence="tatatta" strand="+" begin="-620" end="-614" gene="AT3G11390"/>
        <instance sequence="taaaata" strand="+" begin="-587" end="-581" gene="AT3G11390"/>
        <instance sequence="aacaata" strand="+" begin="-537" end="-531" gene="AT3G11390"/>
        <instance sequence="tgaaata" strand="+" begin="-491" end="-485" gene="AT3G11390"/>
        <instance sequence="tttatta" strand="+" begin="-363" end="-357" gene="AT3G11390"/>
        <instance sequence="aaaagta" strand="+" begin="-357" end="-351" gene="AT3G11390"/>
        <instance sequence="taaaata" strand="+" begin="-340" end="-334" gene="AT3G11390"/>
        <instance sequence="tctatta" strand="+" begin="-312" end="-306" gene="AT3G11390"/>
        <instance sequence="tgaacta" strand="+" begin="-294" end="-288" gene="AT3G11390"/>
        <instance sequence="aaaatta" strand="+" begin="-219" end="-213" gene="AT3G11390"/>
        <instance sequence="acaagta" strand="+" begin="-206" end="-200" gene="AT3G11390"/>
        <instance sequence="attatta" strand="+" begin="-164" end="-158" gene="AT3G11390"/>
        <instance sequence="ttaatta" strand="+" begin="-160" end="-154" gene="AT3G11390"/>
        <instance sequence="tctatta" strand="+" begin="-126" end="-120" gene="AT3G11390"/>
        <instance sequence="tttatta" strand="+" begin="-100" end="-94" gene="AT3G11390"/>
        <instance sequence="attaata" strand="+" begin="-97" end="-91" gene="AT3G11390"/>
        <instance sequence="aatatta" strand="+" begin="-94" end="-88" gene="AT3G11390"/>
        <instance sequence="attatta" strand="+" begin="-91" end="-85" gene="AT3G11390"/>
        <instance sequence="tttacta" strand="+" begin="-77" end="-71" gene="AT3G11390"/>
        <instance sequence="ataacta" strand="+" begin="-20" end="-14" gene="AT3G11390"/>
        <instance sequence="aaaagta" strand="+" begin="-868" end="-862" gene="AT3G11550"/>
        <instance sequence="tccacta" strand="+" begin="-659" end="-653" gene="AT3G11550"/>
        <instance sequence="tgtagta" strand="+" begin="-507" end="-501" gene="AT3G11550"/>
        <instance sequence="aatagta" strand="+" begin="-495" end="-489" gene="AT3G11550"/>
        <instance sequence="ataatta" strand="+" begin="-249" end="-243" gene="AT3G11550"/>
        <instance sequence="ttaatta" strand="+" begin="-150" end="-144" gene="AT3G11550"/>
        <instance sequence="ttaatta" strand="+" begin="-146" end="-140" gene="AT3G11550"/>
        <instance sequence="attaata" strand="+" begin="-143" end="-137" gene="AT3G11550"/>
        <instance sequence="tcaacta" strand="+" begin="-925" end="-919" gene="AT3G12230"/>
        <instance sequence="tccatta" strand="+" begin="-917" end="-911" gene="AT3G12230"/>
        <instance sequence="tttatta" strand="+" begin="-672" end="-666" gene="AT3G12230"/>
        <instance sequence="tttatta" strand="+" begin="-647" end="-641" gene="AT3G12230"/>
        <instance sequence="tatagta" strand="+" begin="-505" end="-499" gene="AT3G12230"/>
        <instance sequence="tgcatta" strand="+" begin="-478" end="-472" gene="AT3G12230"/>
        <instance sequence="aaaagta" strand="+" begin="-362" end="-356" gene="AT3G12230"/>
        <instance sequence="tatatta" strand="+" begin="-357" end="-351" gene="AT3G12230"/>
        <instance sequence="acaatta" strand="+" begin="-311" end="-305" gene="AT3G12230"/>
        <instance sequence="taaacta" strand="+" begin="-109" end="-103" gene="AT3G12230"/>
        <instance sequence="tcaacta" strand="+" begin="-878" end="-872" gene="AT3G12240"/>
        <instance sequence="aaaagta" strand="+" begin="-836" end="-830" gene="AT3G12240"/>
        <instance sequence="taaagta" strand="+" begin="-815" end="-809" gene="AT3G12240"/>
        <instance sequence="acaaata" strand="+" begin="-478" end="-472" gene="AT3G12240"/>
        <instance sequence="aatatta" strand="+" begin="-475" end="-469" gene="AT3G12240"/>
        <instance sequence="atcatta" strand="+" begin="-403" end="-397" gene="AT3G12240"/>
        <instance sequence="aacaata" strand="+" begin="-396" end="-390" gene="AT3G12240"/>
        <instance sequence="tgcaata" strand="+" begin="-372" end="-366" gene="AT3G12240"/>
        <instance sequence="taaaata" strand="+" begin="-367" end="-361" gene="AT3G12240"/>
        <instance sequence="aaaacta" strand="+" begin="-191" end="-185" gene="AT3G12240"/>
        <instance sequence="aaaacta" strand="+" begin="-15" end="-9" gene="AT3G12240"/>
        <instance sequence="tgaaata" strand="+" begin="-975" end="-969" gene="AT3G12540"/>
        <instance sequence="atcagta" strand="+" begin="-969" end="-963" gene="AT3G12540"/>
        <instance sequence="taaaata" strand="+" begin="-778" end="-772" gene="AT3G12540"/>
        <instance sequence="tccaata" strand="+" begin="-769" end="-763" gene="AT3G12540"/>
        <instance sequence="accacta" strand="+" begin="-626" end="-620" gene="AT3G12540"/>
        <instance sequence="tttatta" strand="+" begin="-554" end="-548" gene="AT3G12540"/>
        <instance sequence="accaata" strand="+" begin="-453" end="-447" gene="AT3G12540"/>
        <instance sequence="tacatta" strand="+" begin="-376" end="-370" gene="AT3G12540"/>
        <instance sequence="tgtaata" strand="+" begin="-360" end="-354" gene="AT3G12540"/>
        <instance sequence="acaagta" strand="+" begin="-191" end="-185" gene="AT3G12540"/>
        <instance sequence="aacatta" strand="+" begin="-963" end="-957" gene="AT3G12970"/>
        <instance sequence="ttaagta" strand="+" begin="-959" end="-953" gene="AT3G12970"/>
        <instance sequence="aaaatta" strand="+" begin="-937" end="-931" gene="AT3G12970"/>
        <instance sequence="aacagta" strand="+" begin="-915" end="-909" gene="AT3G12970"/>
        <instance sequence="aatagta" strand="+" begin="-908" end="-902" gene="AT3G12970"/>
        <instance sequence="aaaagta" strand="+" begin="-886" end="-880" gene="AT3G12970"/>
        <instance sequence="agaagta" strand="+" begin="-876" end="-870" gene="AT3G12970"/>
        <instance sequence="agtaata" strand="+" begin="-873" end="-867" gene="AT3G12970"/>
        <instance sequence="tgtatta" strand="+" begin="-775" end="-769" gene="AT3G12970"/>
        <instance sequence="ttaatta" strand="+" begin="-722" end="-716" gene="AT3G12970"/>
        <instance sequence="tgcaata" strand="+" begin="-530" end="-524" gene="AT3G12970"/>
        <instance sequence="aatatta" strand="+" begin="-527" end="-521" gene="AT3G12970"/>
        <instance sequence="tatatta" strand="+" begin="-478" end="-472" gene="AT3G12970"/>
        <instance sequence="acaaata" strand="+" begin="-432" end="-426" gene="AT3G12970"/>
        <instance sequence="ttaaata" strand="+" begin="-369" end="-363" gene="AT3G12970"/>
        <instance sequence="aaaatta" strand="+" begin="-360" end="-354" gene="AT3G12970"/>
        <instance sequence="tttagta" strand="+" begin="-255" end="-249" gene="AT3G12970"/>
        <instance sequence="taaaata" strand="+" begin="-250" end="-244" gene="AT3G12970"/>
        <instance sequence="tctaata" strand="+" begin="-221" end="-215" gene="AT3G12970"/>
        <instance sequence="tcaagta" strand="+" begin="-88" end="-82" gene="AT3G12970"/>
        <instance sequence="tccacta" strand="+" begin="-970" end="-964" gene="AT3G13840"/>
        <instance sequence="agaagta" strand="+" begin="-689" end="-683" gene="AT3G13840"/>
        <instance sequence="tccaata" strand="+" begin="-655" end="-649" gene="AT3G13840"/>
        <instance sequence="tgtaata" strand="+" begin="-539" end="-533" gene="AT3G13840"/>
        <instance sequence="tacaata" strand="+" begin="-523" end="-517" gene="AT3G13840"/>
        <instance sequence="tttaata" strand="+" begin="-419" end="-413" gene="AT3G13840"/>
        <instance sequence="aatacta" strand="+" begin="-416" end="-410" gene="AT3G13840"/>
        <instance sequence="aaaacta" strand="+" begin="-356" end="-350" gene="AT3G13840"/>
        <instance sequence="aacatta" strand="+" begin="-340" end="-334" gene="AT3G13840"/>
        <instance sequence="tgtagta" strand="+" begin="-305" end="-299" gene="AT3G13840"/>
        <instance sequence="tgcaata" strand="+" begin="-284" end="-278" gene="AT3G13840"/>
        <instance sequence="tgtaata" strand="+" begin="-238" end="-232" gene="AT3G13840"/>
        <instance sequence="ataacta" strand="+" begin="-206" end="-200" gene="AT3G13840"/>
        <instance sequence="attaata" strand="+" begin="-179" end="-173" gene="AT3G13840"/>
        <instance sequence="ttcaata" strand="+" begin="-131" end="-125" gene="AT3G13840"/>
        <instance sequence="aaaacta" strand="+" begin="-49" end="-43" gene="AT3G13840"/>
        <instance sequence="aaaaata" strand="+" begin="-862" end="-856" gene="AT3G16410"/>
        <instance sequence="tttatta" strand="+" begin="-848" end="-842" gene="AT3G16410"/>
        <instance sequence="tgaacta" strand="+" begin="-759" end="-753" gene="AT3G16410"/>
        <instance sequence="ataaata" strand="+" begin="-751" end="-745" gene="AT3G16410"/>
        <instance sequence="tccaata" strand="+" begin="-728" end="-722" gene="AT3G16410"/>
        <instance sequence="atcaata" strand="+" begin="-722" end="-716" gene="AT3G16410"/>
        <instance sequence="tccagta" strand="+" begin="-689" end="-683" gene="AT3G16410"/>
        <instance sequence="aaaaata" strand="+" begin="-667" end="-661" gene="AT3G16410"/>
        <instance sequence="aacacta" strand="+" begin="-576" end="-570" gene="AT3G16410"/>
        <instance sequence="tataata" strand="+" begin="-463" end="-457" gene="AT3G16410"/>
        <instance sequence="aatagta" strand="+" begin="-460" end="-454" gene="AT3G16410"/>
        <instance sequence="aaaacta" strand="+" begin="-392" end="-386" gene="AT3G16410"/>
        <instance sequence="tatacta" strand="+" begin="-387" end="-381" gene="AT3G16410"/>
        <instance sequence="actatta" strand="+" begin="-384" end="-378" gene="AT3G16410"/>
        <instance sequence="ttcaata" strand="+" begin="-335" end="-329" gene="AT3G16410"/>
        <instance sequence="aacacta" strand="+" begin="-251" end="-245" gene="AT3G16410"/>
        <instance sequence="aaaaata" strand="+" begin="-118" end="-112" gene="AT3G16410"/>
        <instance sequence="tttaata" strand="+" begin="-110" end="-104" gene="AT3G16410"/>
        <instance sequence="tatacta" strand="+" begin="-103" end="-97" gene="AT3G16410"/>
        <instance sequence="aaaaata" strand="+" begin="-66" end="-60" gene="AT3G16410"/>
        <instance sequence="ataaata" strand="+" begin="-31" end="-25" gene="AT3G16410"/>
        <instance sequence="tttacta" strand="+" begin="-13" end="-7" gene="AT3G16410"/>
        <instance sequence="aaaacta" strand="+" begin="-976" end="-970" gene="AT3G20940"/>
        <instance sequence="tgaacta" strand="+" begin="-860" end="-854" gene="AT3G20940"/>
        <instance sequence="aacatta" strand="+" begin="-836" end="-830" gene="AT3G20940"/>
        <instance sequence="tgaacta" strand="+" begin="-806" end="-800" gene="AT3G20940"/>
        <instance sequence="aaaagta" strand="+" begin="-767" end="-761" gene="AT3G20940"/>
        <instance sequence="aaaaata" strand="+" begin="-758" end="-752" gene="AT3G20940"/>
        <instance sequence="aataata" strand="+" begin="-755" end="-749" gene="AT3G20940"/>
        <instance sequence="aaaatta" strand="+" begin="-698" end="-692" gene="AT3G20940"/>
        <instance sequence="attatta" strand="+" begin="-695" end="-689" gene="AT3G20940"/>
        <instance sequence="tgcatta" strand="+" begin="-623" end="-617" gene="AT3G20940"/>
        <instance sequence="tctagta" strand="+" begin="-542" end="-536" gene="AT3G20940"/>
        <instance sequence="agtatta" strand="+" begin="-532" end="-526" gene="AT3G20940"/>
        <instance sequence="tgaagta" strand="+" begin="-228" end="-222" gene="AT3G20940"/>
        <instance sequence="taaacta" strand="+" begin="-173" end="-167" gene="AT3G20940"/>
        <instance sequence="actacta" strand="+" begin="-170" end="-164" gene="AT3G20940"/>
        <instance sequence="actacta" strand="+" begin="-167" end="-161" gene="AT3G20940"/>
        <instance sequence="ttcatta" strand="+" begin="-36" end="-30" gene="AT3G20940"/>
        <instance sequence="tgcaata" strand="+" begin="-756" end="-750" gene="AT3G22740"/>
        <instance sequence="agaatta" strand="+" begin="-714" end="-708" gene="AT3G22740"/>
        <instance sequence="ataatta" strand="+" begin="-498" end="-492" gene="AT3G22740"/>
        <instance sequence="taaaata" strand="+" begin="-473" end="-467" gene="AT3G22740"/>
        <instance sequence="taaaata" strand="+" begin="-463" end="-457" gene="AT3G22740"/>
        <instance sequence="ttcaata" strand="+" begin="-451" end="-445" gene="AT3G22740"/>
        <instance sequence="ataaata" strand="+" begin="-438" end="-432" gene="AT3G22740"/>
        <instance sequence="agaaata" strand="+" begin="-410" end="-404" gene="AT3G22740"/>
        <instance sequence="taaacta" strand="+" begin="-352" end="-346" gene="AT3G22740"/>
        <instance sequence="ttaaata" strand="+" begin="-252" end="-246" gene="AT3G22740"/>
        <instance sequence="acaatta" strand="+" begin="-217" end="-211" gene="AT3G22740"/>
        <instance sequence="agtacta" strand="+" begin="-197" end="-191" gene="AT3G22740"/>
        <instance sequence="aacatta" strand="+" begin="-86" end="-80" gene="AT3G22740"/>
        <instance sequence="tctaata" strand="+" begin="-958" end="-952" gene="AT3G23800"/>
        <instance sequence="tttaata" strand="+" begin="-804" end="-798" gene="AT3G23800"/>
        <instance sequence="atcaata" strand="+" begin="-690" end="-684" gene="AT3G23800"/>
        <instance sequence="tgaaata" strand="+" begin="-677" end="-671" gene="AT3G23800"/>
        <instance sequence="acaagta" strand="+" begin="-660" end="-654" gene="AT3G23800"/>
        <instance sequence="acaatta" strand="+" begin="-623" end="-617" gene="AT3G23800"/>
        <instance sequence="tcaacta" strand="+" begin="-543" end="-537" gene="AT3G23800"/>
        <instance sequence="agcacta" strand="+" begin="-518" end="-512" gene="AT3G23800"/>
        <instance sequence="tctaata" strand="+" begin="-496" end="-490" gene="AT3G23800"/>
        <instance sequence="atcaata" strand="+" begin="-487" end="-481" gene="AT3G23800"/>
        <instance sequence="tacaata" strand="+" begin="-384" end="-378" gene="AT3G23800"/>
        <instance sequence="ataatta" strand="+" begin="-364" end="-358" gene="AT3G23800"/>
        <instance sequence="tatatta" strand="+" begin="-359" end="-353" gene="AT3G23800"/>
        <instance sequence="attagta" strand="+" begin="-215" end="-209" gene="AT3G23800"/>
        <instance sequence="ataaata" strand="+" begin="-204" end="-198" gene="AT3G23800"/>
        <instance sequence="tacatta" strand="+" begin="-199" end="-193" gene="AT3G23800"/>
        <instance sequence="tatatta" strand="+" begin="-67" end="-61" gene="AT3G23800"/>
        <instance sequence="tatatta" strand="+" begin="-32" end="-26" gene="AT3G23800"/>
        <instance sequence="aacagta" strand="+" begin="-18" end="-12" gene="AT3G23800"/>
        <instance sequence="taaaata" strand="+" begin="-615" end="-609" gene="AT3G26050"/>
        <instance sequence="tgtaata" strand="+" begin="-590" end="-584" gene="AT3G26050"/>
        <instance sequence="ataaata" strand="+" begin="-586" end="-580" gene="AT3G26050"/>
        <instance sequence="ataaata" strand="+" begin="-582" end="-576" gene="AT3G26050"/>
        <instance sequence="tttatta" strand="+" begin="-557" end="-551" gene="AT3G26050"/>
        <instance sequence="tatacta" strand="+" begin="-550" end="-544" gene="AT3G26050"/>
        <instance sequence="actaata" strand="+" begin="-547" end="-541" gene="AT3G26050"/>
        <instance sequence="ttcatta" strand="+" begin="-451" end="-445" gene="AT3G26050"/>
        <instance sequence="tctatta" strand="+" begin="-441" end="-435" gene="AT3G26050"/>
        <instance sequence="attaata" strand="+" begin="-438" end="-432" gene="AT3G26050"/>
        <instance sequence="aatatta" strand="+" begin="-435" end="-429" gene="AT3G26050"/>
        <instance sequence="ttaatta" strand="+" begin="-431" end="-425" gene="AT3G26050"/>
        <instance sequence="agcacta" strand="+" begin="-424" end="-418" gene="AT3G26050"/>
        <instance sequence="aaaaata" strand="+" begin="-418" end="-412" gene="AT3G26050"/>
        <instance sequence="aatacta" strand="+" begin="-380" end="-374" gene="AT3G26050"/>
        <instance sequence="tttaata" strand="+" begin="-369" end="-363" gene="AT3G26050"/>
        <instance sequence="aatatta" strand="+" begin="-366" end="-360" gene="AT3G26050"/>
        <instance sequence="tttatta" strand="+" begin="-356" end="-350" gene="AT3G26050"/>
        <instance sequence="attatta" strand="+" begin="-353" end="-347" gene="AT3G26050"/>
        <instance sequence="attatta" strand="+" begin="-350" end="-344" gene="AT3G26050"/>
        <instance sequence="ttaacta" strand="+" begin="-346" end="-340" gene="AT3G26050"/>
        <instance sequence="actaata" strand="+" begin="-343" end="-337" gene="AT3G26050"/>
        <instance sequence="aataata" strand="+" begin="-282" end="-276" gene="AT3G26050"/>
        <instance sequence="taaaata" strand="+" begin="-277" end="-271" gene="AT3G26050"/>
        <instance sequence="aataata" strand="+" begin="-262" end="-256" gene="AT3G26050"/>
        <instance sequence="aataata" strand="+" begin="-259" end="-253" gene="AT3G26050"/>
        <instance sequence="taaaata" strand="+" begin="-254" end="-248" gene="AT3G26050"/>
        <instance sequence="taaaata" strand="+" begin="-238" end="-232" gene="AT3G26050"/>
        <instance sequence="ataatta" strand="+" begin="-225" end="-219" gene="AT3G26050"/>
        <instance sequence="acaatta" strand="+" begin="-215" end="-209" gene="AT3G26050"/>
        <instance sequence="aacacta" strand="+" begin="-197" end="-191" gene="AT3G26050"/>
        <instance sequence="tacatta" strand="+" begin="-148" end="-142" gene="AT3G26050"/>
        <instance sequence="aacagta" strand="+" begin="-128" end="-122" gene="AT3G26050"/>
        <instance sequence="agtagta" strand="+" begin="-125" end="-119" gene="AT3G26050"/>
        <instance sequence="tataata" strand="+" begin="-114" end="-108" gene="AT3G26050"/>
        <instance sequence="ataatta" strand="+" begin="-110" end="-104" gene="AT3G26050"/>
        <instance sequence="acaatta" strand="+" begin="-94" end="-88" gene="AT3G26050"/>
        <instance sequence="aaaaata" strand="+" begin="-58" end="-52" gene="AT3G26050"/>
        <instance sequence="attatta" strand="+" begin="-885" end="-879" gene="AT3G27490"/>
        <instance sequence="agtagta" strand="+" begin="-811" end="-805" gene="AT3G27490"/>
        <instance sequence="tctaata" strand="+" begin="-711" end="-705" gene="AT3G27490"/>
        <instance sequence="tgtaata" strand="+" begin="-699" end="-693" gene="AT3G27490"/>
        <instance sequence="aataata" strand="+" begin="-696" end="-690" gene="AT3G27490"/>
        <instance sequence="accatta" strand="+" begin="-609" end="-603" gene="AT3G27490"/>
        <instance sequence="attacta" strand="+" begin="-606" end="-600" gene="AT3G27490"/>
        <instance sequence="taaaata" strand="+" begin="-555" end="-549" gene="AT3G27490"/>
        <instance sequence="aaaagta" strand="+" begin="-514" end="-508" gene="AT3G27490"/>
        <instance sequence="aaaatta" strand="+" begin="-505" end="-499" gene="AT3G27490"/>
        <instance sequence="ttaaata" strand="+" begin="-474" end="-468" gene="AT3G27490"/>
        <instance sequence="ttaaata" strand="+" begin="-439" end="-433" gene="AT3G27490"/>
        <instance sequence="ttcaata" strand="+" begin="-427" end="-421" gene="AT3G27490"/>
        <instance sequence="aaaacta" strand="+" begin="-397" end="-391" gene="AT3G27490"/>
        <instance sequence="tcaatta" strand="+" begin="-371" end="-365" gene="AT3G27490"/>
        <instance sequence="ttaatta" strand="+" begin="-322" end="-316" gene="AT3G27490"/>
        <instance sequence="ttaatta" strand="+" begin="-318" end="-312" gene="AT3G27490"/>
        <instance sequence="tgaatta" strand="+" begin="-298" end="-292" gene="AT3G27490"/>
        <instance sequence="ataaata" strand="+" begin="-240" end="-234" gene="AT3G27490"/>
        <instance sequence="taaacta" strand="+" begin="-223" end="-217" gene="AT3G27490"/>
        <instance sequence="tgtatta" strand="+" begin="-205" end="-199" gene="AT3G27490"/>
        <instance sequence="attacta" strand="+" begin="-202" end="-196" gene="AT3G27490"/>
        <instance sequence="acaaata" strand="+" begin="-185" end="-179" gene="AT3G27490"/>
        <instance sequence="aataata" strand="+" begin="-182" end="-176" gene="AT3G27490"/>
        <instance sequence="tgtatta" strand="+" begin="-154" end="-148" gene="AT3G27490"/>
        <instance sequence="attacta" strand="+" begin="-151" end="-145" gene="AT3G27490"/>
        <instance sequence="tttacta" strand="+" begin="-143" end="-137" gene="AT3G27490"/>
        <instance sequence="aaaatta" strand="+" begin="-120" end="-114" gene="AT3G27490"/>
        <instance sequence="tgtagta" strand="+" begin="-112" end="-106" gene="AT3G27490"/>
        <instance sequence="acaagta" strand="+" begin="-93" end="-87" gene="AT3G27490"/>
        <instance sequence="ataacta" strand="+" begin="-78" end="-72" gene="AT3G27490"/>
        <instance sequence="tccatta" strand="+" begin="-44" end="-38" gene="AT3G27490"/>
        <instance sequence="tatatta" strand="+" begin="-995" end="-989" gene="AT3G27950"/>
        <instance sequence="attatta" strand="+" begin="-975" end="-969" gene="AT3G27950"/>
        <instance sequence="ttaatta" strand="+" begin="-948" end="-942" gene="AT3G27950"/>
        <instance sequence="attacta" strand="+" begin="-945" end="-939" gene="AT3G27950"/>
        <instance sequence="ttaaata" strand="+" begin="-889" end="-883" gene="AT3G27950"/>
        <instance sequence="aacaata" strand="+" begin="-882" end="-876" gene="AT3G27950"/>
        <instance sequence="tacatta" strand="+" begin="-877" end="-871" gene="AT3G27950"/>
        <instance sequence="ataaata" strand="+" begin="-858" end="-852" gene="AT3G27950"/>
        <instance sequence="ataaata" strand="+" begin="-854" end="-848" gene="AT3G27950"/>
        <instance sequence="aaaaata" strand="+" begin="-677" end="-671" gene="AT3G27950"/>
        <instance sequence="aaaaata" strand="+" begin="-607" end="-601" gene="AT3G27950"/>
        <instance sequence="tttagta" strand="+" begin="-563" end="-557" gene="AT3G27950"/>
        <instance sequence="aacatta" strand="+" begin="-460" end="-454" gene="AT3G27950"/>
        <instance sequence="aacatta" strand="+" begin="-432" end="-426" gene="AT3G27950"/>
        <instance sequence="tacatta" strand="+" begin="-427" end="-421" gene="AT3G27950"/>
        <instance sequence="tccatta" strand="+" begin="-104" end="-98" gene="AT3G27950"/>
        <instance sequence="ttcaata" strand="+" begin="-58" end="-52" gene="AT3G27950"/>
        <instance sequence="ataaata" strand="+" begin="-54" end="-48" gene="AT3G27950"/>
        <instance sequence="agaatta" strand="+" begin="-975" end="-969" gene="AT3G28650"/>
        <instance sequence="ataaata" strand="+" begin="-950" end="-944" gene="AT3G28650"/>
        <instance sequence="ataaata" strand="+" begin="-835" end="-829" gene="AT3G28650"/>
        <instance sequence="aaaaata" strand="+" begin="-829" end="-823" gene="AT3G28650"/>
        <instance sequence="taaatta" strand="+" begin="-718" end="-712" gene="AT3G28650"/>
        <instance sequence="acaaata" strand="+" begin="-643" end="-637" gene="AT3G28650"/>
        <instance sequence="tctagta" strand="+" begin="-571" end="-565" gene="AT3G28650"/>
        <instance sequence="tatatta" strand="+" begin="-477" end="-471" gene="AT3G28650"/>
        <instance sequence="agtacta" strand="+" begin="-454" end="-448" gene="AT3G28650"/>
        <instance sequence="ttaatta" strand="+" begin="-434" end="-428" gene="AT3G28650"/>
        <instance sequence="atcacta" strand="+" begin="-405" end="-399" gene="AT3G28650"/>
        <instance sequence="attaata" strand="+" begin="-338" end="-332" gene="AT3G28650"/>
        <instance sequence="ttaatta" strand="+" begin="-278" end="-272" gene="AT3G28650"/>
        <instance sequence="actaata" strand="+" begin="-236" end="-230" gene="AT3G28650"/>
        <instance sequence="tgtacta" strand="+" begin="-225" end="-219" gene="AT3G28650"/>
        <instance sequence="tgcacta" strand="+" begin="-181" end="-175" gene="AT3G28650"/>
        <instance sequence="actaata" strand="+" begin="-178" end="-172" gene="AT3G28650"/>
        <instance sequence="tttacta" strand="+" begin="-165" end="-159" gene="AT3G28650"/>
        <instance sequence="ttaatta" strand="+" begin="-143" end="-137" gene="AT3G28650"/>
        <instance sequence="acaagta" strand="+" begin="-136" end="-130" gene="AT3G28650"/>
        <instance sequence="agcatta" strand="+" begin="-130" end="-124" gene="AT3G28650"/>
        <instance sequence="acaacta" strand="+" begin="-100" end="-94" gene="AT3G28650"/>
        <instance sequence="aaaaata" strand="+" begin="-55" end="-49" gene="AT3G28650"/>
        <instance sequence="aatatta" strand="+" begin="-52" end="-46" gene="AT3G28650"/>
        <instance sequence="ttaacta" strand="+" begin="-48" end="-42" gene="AT3G28650"/>
        <instance sequence="agcatta" strand="+" begin="-34" end="-28" gene="AT3G28650"/>
        <instance sequence="accaata" strand="+" begin="-999" end="-993" gene="AT3G44870"/>
        <instance sequence="aatagta" strand="+" begin="-996" end="-990" gene="AT3G44870"/>
        <instance sequence="tttacta" strand="+" begin="-900" end="-894" gene="AT3G44870"/>
        <instance sequence="taaaata" strand="+" begin="-832" end="-826" gene="AT3G44870"/>
        <instance sequence="tccatta" strand="+" begin="-825" end="-819" gene="AT3G44870"/>
        <instance sequence="tttaata" strand="+" begin="-811" end="-805" gene="AT3G44870"/>
        <instance sequence="accaata" strand="+" begin="-630" end="-624" gene="AT3G44870"/>
        <instance sequence="aaaaata" strand="+" begin="-599" end="-593" gene="AT3G44870"/>
        <instance sequence="aaaaata" strand="+" begin="-592" end="-586" gene="AT3G44870"/>
        <instance sequence="tatatta" strand="+" begin="-573" end="-567" gene="AT3G44870"/>
        <instance sequence="tgaaata" strand="+" begin="-553" end="-547" gene="AT3G44870"/>
        <instance sequence="ttaatta" strand="+" begin="-518" end="-512" gene="AT3G44870"/>
        <instance sequence="attaata" strand="+" begin="-515" end="-509" gene="AT3G44870"/>
        <instance sequence="aaaaata" strand="+" begin="-468" end="-462" gene="AT3G44870"/>
        <instance sequence="ataaata" strand="+" begin="-464" end="-458" gene="AT3G44870"/>
        <instance sequence="ataaata" strand="+" begin="-460" end="-454" gene="AT3G44870"/>
        <instance sequence="tatatta" strand="+" begin="-455" end="-449" gene="AT3G44870"/>
        <instance sequence="attagta" strand="+" begin="-452" end="-446" gene="AT3G44870"/>
        <instance sequence="aaaaata" strand="+" begin="-429" end="-423" gene="AT3G44870"/>
        <instance sequence="taaatta" strand="+" begin="-336" end="-330" gene="AT3G44870"/>
        <instance sequence="attaata" strand="+" begin="-333" end="-327" gene="AT3G44870"/>
        <instance sequence="attaata" strand="+" begin="-279" end="-273" gene="AT3G44870"/>
        <instance sequence="tatagta" strand="+" begin="-164" end="-158" gene="AT3G44870"/>
        <instance sequence="agtatta" strand="+" begin="-161" end="-155" gene="AT3G44870"/>
        <instance sequence="taaaata" strand="+" begin="-156" end="-150" gene="AT3G44870"/>
        <instance sequence="ataatta" strand="+" begin="-147" end="-141" gene="AT3G44870"/>
        <instance sequence="tttatta" strand="+" begin="-138" end="-132" gene="AT3G44870"/>
        <instance sequence="tttaata" strand="+" begin="-110" end="-104" gene="AT3G44870"/>
        <instance sequence="tttatta" strand="+" begin="-87" end="-81" gene="AT3G44870"/>
        <instance sequence="attaata" strand="+" begin="-84" end="-78" gene="AT3G44870"/>
        <instance sequence="aatacta" strand="+" begin="-81" end="-75" gene="AT3G44870"/>
        <instance sequence="agcaata" strand="+" begin="-75" end="-69" gene="AT3G44870"/>
        <instance sequence="ataaata" strand="+" begin="-35" end="-29" gene="AT3G44870"/>
        <instance sequence="tctaata" strand="+" begin="-994" end="-988" gene="AT3G45140"/>
        <instance sequence="acaaata" strand="+" begin="-968" end="-962" gene="AT3G45140"/>
        <instance sequence="ttaatta" strand="+" begin="-929" end="-923" gene="AT3G45140"/>
        <instance sequence="actaata" strand="+" begin="-910" end="-904" gene="AT3G45140"/>
        <instance sequence="aacaata" strand="+" begin="-849" end="-843" gene="AT3G45140"/>
        <instance sequence="tcaacta" strand="+" begin="-840" end="-834" gene="AT3G45140"/>
        <instance sequence="tctatta" strand="+" begin="-821" end="-815" gene="AT3G45140"/>
        <instance sequence="tctagta" strand="+" begin="-810" end="-804" gene="AT3G45140"/>
        <instance sequence="attatta" strand="+" begin="-796" end="-790" gene="AT3G45140"/>
        <instance sequence="aacatta" strand="+" begin="-787" end="-781" gene="AT3G45140"/>
        <instance sequence="ataatta" strand="+" begin="-768" end="-762" gene="AT3G45140"/>
        <instance sequence="ataaata" strand="+" begin="-724" end="-718" gene="AT3G45140"/>
        <instance sequence="ttaatta" strand="+" begin="-716" end="-710" gene="AT3G45140"/>
        <instance sequence="aacaata" strand="+" begin="-696" end="-690" gene="AT3G45140"/>
        <instance sequence="atcatta" strand="+" begin="-606" end="-600" gene="AT3G45140"/>
        <instance sequence="attaata" strand="+" begin="-603" end="-597" gene="AT3G45140"/>
        <instance sequence="taaacta" strand="+" begin="-598" end="-592" gene="AT3G45140"/>
        <instance sequence="actaata" strand="+" begin="-595" end="-589" gene="AT3G45140"/>
        <instance sequence="aaaacta" strand="+" begin="-474" end="-468" gene="AT3G45140"/>
        <instance sequence="aaaacta" strand="+" begin="-460" end="-454" gene="AT3G45140"/>
        <instance sequence="aaaacta" strand="+" begin="-381" end="-375" gene="AT3G45140"/>
        <instance sequence="tgcaata" strand="+" begin="-258" end="-252" gene="AT3G45140"/>
        <instance sequence="tttaata" strand="+" begin="-101" end="-95" gene="AT3G45140"/>
        <instance sequence="taaaata" strand="+" begin="-96" end="-90" gene="AT3G45140"/>
        <instance sequence="tatatta" strand="+" begin="-91" end="-85" gene="AT3G45140"/>
        <instance sequence="aaaaata" strand="+" begin="-50" end="-44" gene="AT3G45140"/>
        <instance sequence="ataaata" strand="+" begin="-30" end="-24" gene="AT3G45140"/>
        <instance sequence="atcatta" strand="+" begin="-965" end="-959" gene="AT3G45710"/>
        <instance sequence="ataacta" strand="+" begin="-952" end="-946" gene="AT3G45710"/>
        <instance sequence="ataatta" strand="+" begin="-932" end="-926" gene="AT3G45710"/>
        <instance sequence="attagta" strand="+" begin="-929" end="-923" gene="AT3G45710"/>
        <instance sequence="tcaatta" strand="+" begin="-671" end="-665" gene="AT3G45710"/>
        <instance sequence="attaata" strand="+" begin="-668" end="-662" gene="AT3G45710"/>
        <instance sequence="aacaata" strand="+" begin="-567" end="-561" gene="AT3G45710"/>
        <instance sequence="ataatta" strand="+" begin="-561" end="-555" gene="AT3G45710"/>
        <instance sequence="aaaaata" strand="+" begin="-312" end="-306" gene="AT3G45710"/>
        <instance sequence="tttatta" strand="+" begin="-244" end="-238" gene="AT3G45710"/>
        <instance sequence="aacatta" strand="+" begin="-238" end="-232" gene="AT3G45710"/>
        <instance sequence="aatacta" strand="+" begin="-192" end="-186" gene="AT3G45710"/>
        <instance sequence="tcaaata" strand="+" begin="-166" end="-160" gene="AT3G45710"/>
        <instance sequence="attagta" strand="+" begin="-80" end="-74" gene="AT3G45710"/>
        <instance sequence="tgcagta" strand="+" begin="-723" end="-717" gene="AT3G45720"/>
        <instance sequence="acaaata" strand="+" begin="-490" end="-484" gene="AT3G45720"/>
        <instance sequence="tgtagta" strand="+" begin="-393" end="-387" gene="AT3G45720"/>
        <instance sequence="aaaatta" strand="+" begin="-348" end="-342" gene="AT3G45720"/>
        <instance sequence="tacatta" strand="+" begin="-245" end="-239" gene="AT3G45720"/>
        <instance sequence="tttaata" strand="+" begin="-198" end="-192" gene="AT3G45720"/>
        <instance sequence="aataata" strand="+" begin="-195" end="-189" gene="AT3G45720"/>
        <instance sequence="ataacta" strand="+" begin="-191" end="-185" gene="AT3G45720"/>
        <instance sequence="tttaata" strand="+" begin="-124" end="-118" gene="AT3G45720"/>
        <instance sequence="ttcacta" strand="+" begin="-117" end="-111" gene="AT3G45720"/>
        <instance sequence="tacatta" strand="+" begin="-49" end="-43" gene="AT3G45720"/>
        <instance sequence="ttaatta" strand="+" begin="-939" end="-933" gene="AT3G46270"/>
        <instance sequence="tccaata" strand="+" begin="-919" end="-913" gene="AT3G46270"/>
        <instance sequence="aataata" strand="+" begin="-916" end="-910" gene="AT3G46270"/>
        <instance sequence="atcaata" strand="+" begin="-895" end="-889" gene="AT3G46270"/>
        <instance sequence="aaaagta" strand="+" begin="-819" end="-813" gene="AT3G46270"/>
        <instance sequence="ataacta" strand="+" begin="-813" end="-807" gene="AT3G46270"/>
        <instance sequence="aacacta" strand="+" begin="-770" end="-764" gene="AT3G46270"/>
        <instance sequence="ataacta" strand="+" begin="-764" end="-758" gene="AT3G46270"/>
        <instance sequence="taaagta" strand="+" begin="-740" end="-734" gene="AT3G46270"/>
        <instance sequence="taaatta" strand="+" begin="-735" end="-729" gene="AT3G46270"/>
        <instance sequence="tccacta" strand="+" begin="-709" end="-703" gene="AT3G46270"/>
        <instance sequence="ataatta" strand="+" begin="-688" end="-682" gene="AT3G46270"/>
        <instance sequence="taaatta" strand="+" begin="-671" end="-665" gene="AT3G46270"/>
        <instance sequence="atcatta" strand="+" begin="-640" end="-634" gene="AT3G46270"/>
        <instance sequence="ttcatta" strand="+" begin="-632" end="-626" gene="AT3G46270"/>
        <instance sequence="tccatta" strand="+" begin="-531" end="-525" gene="AT3G46270"/>
        <instance sequence="attaata" strand="+" begin="-528" end="-522" gene="AT3G46270"/>
        <instance sequence="aatatta" strand="+" begin="-525" end="-519" gene="AT3G46270"/>
        <instance sequence="atcaata" strand="+" begin="-498" end="-492" gene="AT3G46270"/>
        <instance sequence="tataata" strand="+" begin="-369" end="-363" gene="AT3G46270"/>
        <instance sequence="attatta" strand="+" begin="-339" end="-333" gene="AT3G46270"/>
        <instance sequence="aaaatta" strand="+" begin="-311" end="-305" gene="AT3G46270"/>
        <instance sequence="attatta" strand="+" begin="-308" end="-302" gene="AT3G46270"/>
        <instance sequence="taaatta" strand="+" begin="-258" end="-252" gene="AT3G46270"/>
        <instance sequence="attaata" strand="+" begin="-255" end="-249" gene="AT3G46270"/>
        <instance sequence="tctacta" strand="+" begin="-240" end="-234" gene="AT3G46270"/>
        <instance sequence="taaacta" strand="+" begin="-211" end="-205" gene="AT3G46270"/>
        <instance sequence="tataata" strand="+" begin="-193" end="-187" gene="AT3G46270"/>
        <instance sequence="aaaaata" strand="+" begin="-173" end="-167" gene="AT3G46270"/>
        <instance sequence="aataata" strand="+" begin="-170" end="-164" gene="AT3G46270"/>
        <instance sequence="aaaaata" strand="+" begin="-18" end="-12" gene="AT3G46270"/>
        <instance sequence="aaaaata" strand="+" begin="-937" end="-931" gene="AT3G46490"/>
        <instance sequence="tctaata" strand="+" begin="-851" end="-845" gene="AT3G46490"/>
        <instance sequence="tctaata" strand="+" begin="-752" end="-746" gene="AT3G46490"/>
        <instance sequence="taaaata" strand="+" begin="-665" end="-659" gene="AT3G46490"/>
        <instance sequence="tttaata" strand="+" begin="-620" end="-614" gene="AT3G46490"/>
        <instance sequence="actaata" strand="+" begin="-570" end="-564" gene="AT3G46490"/>
        <instance sequence="actatta" strand="+" begin="-499" end="-493" gene="AT3G46490"/>
        <instance sequence="agaatta" strand="+" begin="-485" end="-479" gene="AT3G46490"/>
        <instance sequence="taaacta" strand="+" begin="-455" end="-449" gene="AT3G46490"/>
        <instance sequence="agcaata" strand="+" begin="-365" end="-359" gene="AT3G46490"/>
        <instance sequence="tacatta" strand="+" begin="-219" end="-213" gene="AT3G46490"/>
        <instance sequence="actagta" strand="+" begin="-176" end="-170" gene="AT3G46490"/>
        <instance sequence="agtatta" strand="+" begin="-173" end="-167" gene="AT3G46490"/>
        <instance sequence="aacatta" strand="+" begin="-147" end="-141" gene="AT3G46490"/>
        <instance sequence="taaacta" strand="+" begin="-919" end="-913" gene="AT3G46800"/>
        <instance sequence="aacaata" strand="+" begin="-862" end="-856" gene="AT3G46800"/>
        <instance sequence="tgtatta" strand="+" begin="-805" end="-799" gene="AT3G46800"/>
        <instance sequence="attaata" strand="+" begin="-802" end="-796" gene="AT3G46800"/>
        <instance sequence="tttaata" strand="+" begin="-787" end="-781" gene="AT3G46800"/>
        <instance sequence="ataatta" strand="+" begin="-724" end="-718" gene="AT3G46800"/>
        <instance sequence="actatta" strand="+" begin="-676" end="-670" gene="AT3G46800"/>
        <instance sequence="tttaata" strand="+" begin="-658" end="-652" gene="AT3G46800"/>
        <instance sequence="aacagta" strand="+" begin="-652" end="-646" gene="AT3G46800"/>
        <instance sequence="agtatta" strand="+" begin="-649" end="-643" gene="AT3G46800"/>
        <instance sequence="tgaatta" strand="+" begin="-628" end="-622" gene="AT3G46800"/>
        <instance sequence="agaatta" strand="+" begin="-613" end="-607" gene="AT3G46800"/>
        <instance sequence="acaagta" strand="+" begin="-551" end="-545" gene="AT3G46800"/>
        <instance sequence="atcacta" strand="+" begin="-345" end="-339" gene="AT3G46800"/>
        <instance sequence="taaacta" strand="+" begin="-294" end="-288" gene="AT3G46800"/>
        <instance sequence="taaagta" strand="+" begin="-287" end="-281" gene="AT3G46800"/>
        <instance sequence="tttaata" strand="+" begin="-238" end="-232" gene="AT3G46800"/>
        <instance sequence="ataacta" strand="+" begin="-225" end="-219" gene="AT3G46800"/>
        <instance sequence="actatta" strand="+" begin="-222" end="-216" gene="AT3G46800"/>
        <instance sequence="agtatta" strand="+" begin="-195" end="-189" gene="AT3G46800"/>
        <instance sequence="taaatta" strand="+" begin="-150" end="-144" gene="AT3G46800"/>
        <instance sequence="ttcatta" strand="+" begin="-945" end="-939" gene="AT3G47760"/>
        <instance sequence="tgaatta" strand="+" begin="-900" end="-894" gene="AT3G47760"/>
        <instance sequence="tacatta" strand="+" begin="-895" end="-889" gene="AT3G47760"/>
        <instance sequence="tatatta" strand="+" begin="-810" end="-804" gene="AT3G47760"/>
        <instance sequence="ttaagta" strand="+" begin="-720" end="-714" gene="AT3G47760"/>
        <instance sequence="tcaatta" strand="+" begin="-651" end="-645" gene="AT3G47760"/>
        <instance sequence="accatta" strand="+" begin="-632" end="-626" gene="AT3G47760"/>
        <instance sequence="ataatta" strand="+" begin="-574" end="-568" gene="AT3G47760"/>
        <instance sequence="aacaata" strand="+" begin="-567" end="-561" gene="AT3G47760"/>
        <instance sequence="tcaacta" strand="+" begin="-471" end="-465" gene="AT3G47760"/>
        <instance sequence="ttcatta" strand="+" begin="-443" end="-437" gene="AT3G47760"/>
        <instance sequence="atcatta" strand="+" begin="-429" end="-423" gene="AT3G47760"/>
        <instance sequence="tacagta" strand="+" begin="-354" end="-348" gene="AT3G47760"/>
        <instance sequence="agtaata" strand="+" begin="-351" end="-345" gene="AT3G47760"/>
        <instance sequence="ataatta" strand="+" begin="-347" end="-341" gene="AT3G47760"/>
        <instance sequence="aacatta" strand="+" begin="-341" end="-335" gene="AT3G47760"/>
        <instance sequence="taaatta" strand="+" begin="-334" end="-328" gene="AT3G47760"/>
        <instance sequence="taaaata" strand="+" begin="-320" end="-314" gene="AT3G47760"/>
        <instance sequence="aaaacta" strand="+" begin="-239" end="-233" gene="AT3G47760"/>
        <instance sequence="acaagta" strand="+" begin="-175" end="-169" gene="AT3G47760"/>
        <instance sequence="atcatta" strand="+" begin="-164" end="-158" gene="AT3G47760"/>
        <instance sequence="attaata" strand="+" begin="-161" end="-155" gene="AT3G47760"/>
        <instance sequence="aaaaata" strand="+" begin="-915" end="-909" gene="AT3G48260"/>
        <instance sequence="tccaata" strand="+" begin="-835" end="-829" gene="AT3G48260"/>
        <instance sequence="ataagta" strand="+" begin="-804" end="-798" gene="AT3G48260"/>
        <instance sequence="agaagta" strand="+" begin="-798" end="-792" gene="AT3G48260"/>
        <instance sequence="agtaata" strand="+" begin="-795" end="-789" gene="AT3G48260"/>
        <instance sequence="aacatta" strand="+" begin="-769" end="-763" gene="AT3G48260"/>
        <instance sequence="aaaacta" strand="+" begin="-693" end="-687" gene="AT3G48260"/>
        <instance sequence="actatta" strand="+" begin="-684" end="-678" gene="AT3G48260"/>
        <instance sequence="tctatta" strand="+" begin="-676" end="-670" gene="AT3G48260"/>
        <instance sequence="tcaatta" strand="+" begin="-491" end="-485" gene="AT3G48260"/>
        <instance sequence="tcaaata" strand="+" begin="-338" end="-332" gene="AT3G48260"/>
        <instance sequence="accatta" strand="+" begin="-202" end="-196" gene="AT3G48260"/>
        <instance sequence="attatta" strand="+" begin="-107" end="-101" gene="AT3G48260"/>
        <instance sequence="attatta" strand="+" begin="-104" end="-98" gene="AT3G48260"/>
        <instance sequence="attatta" strand="+" begin="-101" end="-95" gene="AT3G48260"/>
        <instance sequence="tttaata" strand="+" begin="-919" end="-913" gene="AT3G49930"/>
        <instance sequence="aatagta" strand="+" begin="-916" end="-910" gene="AT3G49930"/>
        <instance sequence="taaacta" strand="+" begin="-911" end="-905" gene="AT3G49930"/>
        <instance sequence="taaatta" strand="+" begin="-906" end="-900" gene="AT3G49930"/>
        <instance sequence="tataata" strand="+" begin="-890" end="-884" gene="AT3G49930"/>
        <instance sequence="aataata" strand="+" begin="-887" end="-881" gene="AT3G49930"/>
        <instance sequence="aataata" strand="+" begin="-884" end="-878" gene="AT3G49930"/>
        <instance sequence="tacatta" strand="+" begin="-879" end="-873" gene="AT3G49930"/>
        <instance sequence="attaata" strand="+" begin="-876" end="-870" gene="AT3G49930"/>
        <instance sequence="aatacta" strand="+" begin="-873" end="-867" gene="AT3G49930"/>
        <instance sequence="tacacta" strand="+" begin="-861" end="-855" gene="AT3G49930"/>
        <instance sequence="atcatta" strand="+" begin="-825" end="-819" gene="AT3G49930"/>
        <instance sequence="attatta" strand="+" begin="-822" end="-816" gene="AT3G49930"/>
        <instance sequence="aaaatta" strand="+" begin="-790" end="-784" gene="AT3G49930"/>
        <instance sequence="aaaatta" strand="+" begin="-641" end="-635" gene="AT3G49930"/>
        <instance sequence="ataagta" strand="+" begin="-623" end="-617" gene="AT3G49930"/>
        <instance sequence="tccaata" strand="+" begin="-573" end="-567" gene="AT3G49930"/>
        <instance sequence="tctaata" strand="+" begin="-550" end="-544" gene="AT3G49930"/>
        <instance sequence="taaaata" strand="+" begin="-503" end="-497" gene="AT3G49930"/>
        <instance sequence="tataata" strand="+" begin="-421" end="-415" gene="AT3G49930"/>
        <instance sequence="atcatta" strand="+" begin="-401" end="-395" gene="AT3G49930"/>
        <instance sequence="tctaata" strand="+" begin="-339" end="-333" gene="AT3G49930"/>
        <instance sequence="tcaatta" strand="+" begin="-282" end="-276" gene="AT3G49930"/>
        <instance sequence="ataaata" strand="+" begin="-274" end="-268" gene="AT3G49930"/>
        <instance sequence="aaaaata" strand="+" begin="-253" end="-247" gene="AT3G49930"/>
        <instance sequence="agaaata" strand="+" begin="-206" end="-200" gene="AT3G49930"/>
        <instance sequence="aaaatta" strand="+" begin="-140" end="-134" gene="AT3G49930"/>
        <instance sequence="tcaatta" strand="+" begin="-781" end="-775" gene="AT3G49960"/>
        <instance sequence="tcaagta" strand="+" begin="-704" end="-698" gene="AT3G49960"/>
        <instance sequence="tttacta" strand="+" begin="-650" end="-644" gene="AT3G49960"/>
        <instance sequence="aaaagta" strand="+" begin="-621" end="-615" gene="AT3G49960"/>
        <instance sequence="aatacta" strand="+" begin="-564" end="-558" gene="AT3G49960"/>
        <instance sequence="taaacta" strand="+" begin="-549" end="-543" gene="AT3G49960"/>
        <instance sequence="tgtacta" strand="+" begin="-487" end="-481" gene="AT3G49960"/>
        <instance sequence="acaatta" strand="+" begin="-481" end="-475" gene="AT3G49960"/>
        <instance sequence="ttcatta" strand="+" begin="-461" end="-455" gene="AT3G49960"/>
        <instance sequence="ttcagta" strand="+" begin="-396" end="-390" gene="AT3G49960"/>
        <instance sequence="tgtatta" strand="+" begin="-353" end="-347" gene="AT3G49960"/>
        <instance sequence="ttcacta" strand="+" begin="-321" end="-315" gene="AT3G49960"/>
        <instance sequence="acaatta" strand="+" begin="-289" end="-283" gene="AT3G49960"/>
        <instance sequence="tttagta" strand="+" begin="-277" end="-271" gene="AT3G49960"/>
        <instance sequence="acaatta" strand="+" begin="-269" end="-263" gene="AT3G49960"/>
        <instance sequence="ttaatta" strand="+" begin="-265" end="-259" gene="AT3G49960"/>
        <instance sequence="ttaatta" strand="+" begin="-255" end="-249" gene="AT3G49960"/>
        <instance sequence="agaagta" strand="+" begin="-179" end="-173" gene="AT3G49960"/>
        <instance sequence="acaagta" strand="+" begin="-162" end="-156" gene="AT3G49960"/>
        <instance sequence="tatacta" strand="+" begin="-90" end="-84" gene="AT3G49960"/>
        <instance sequence="tttaata" strand="+" begin="-67" end="-61" gene="AT3G49960"/>
        <instance sequence="atcatta" strand="+" begin="-38" end="-32" gene="AT3G49960"/>
        <instance sequence="acaagta" strand="+" begin="-972" end="-966" gene="AT3G50160"/>
        <instance sequence="ttcaata" strand="+" begin="-964" end="-958" gene="AT3G50160"/>
        <instance sequence="tgtaata" strand="+" begin="-764" end="-758" gene="AT3G50160"/>
        <instance sequence="ataatta" strand="+" begin="-744" end="-738" gene="AT3G50160"/>
        <instance sequence="tttatta" strand="+" begin="-705" end="-699" gene="AT3G50160"/>
        <instance sequence="taaacta" strand="+" begin="-683" end="-677" gene="AT3G50160"/>
        <instance sequence="tgcaata" strand="+" begin="-576" end="-570" gene="AT3G50160"/>
        <instance sequence="aaaaata" strand="+" begin="-558" end="-552" gene="AT3G50160"/>
        <instance sequence="taaatta" strand="+" begin="-419" end="-413" gene="AT3G50160"/>
        <instance sequence="agaatta" strand="+" begin="-322" end="-316" gene="AT3G50160"/>
        <instance sequence="agaatta" strand="+" begin="-261" end="-255" gene="AT3G50160"/>
        <instance sequence="actatta" strand="+" begin="-159" end="-153" gene="AT3G50160"/>
        <instance sequence="tatacta" strand="+" begin="-142" end="-136" gene="AT3G50160"/>
        <instance sequence="tgtatta" strand="+" begin="-80" end="-74" gene="AT3G50160"/>
        <instance sequence="tacaata" strand="+" begin="-71" end="-65" gene="AT3G50160"/>
        <instance sequence="agaaata" strand="+" begin="-10" end="-4" gene="AT3G50160"/>
        <instance sequence="tatagta" strand="+" begin="-965" end="-959" gene="AT3G52900"/>
        <instance sequence="aaaaata" strand="+" begin="-953" end="-947" gene="AT3G52900"/>
        <instance sequence="ttaaata" strand="+" begin="-921" end="-915" gene="AT3G52900"/>
        <instance sequence="aacatta" strand="+" begin="-906" end="-900" gene="AT3G52900"/>
        <instance sequence="actatta" strand="+" begin="-622" end="-616" gene="AT3G52900"/>
        <instance sequence="aaaatta" strand="+" begin="-321" end="-315" gene="AT3G52900"/>
        <instance sequence="aacatta" strand="+" begin="-235" end="-229" gene="AT3G52900"/>
        <instance sequence="ttaatta" strand="+" begin="-177" end="-171" gene="AT3G52900"/>
        <instance sequence="ataaata" strand="+" begin="-34" end="-28" gene="AT3G52900"/>
        <instance sequence="tttacta" strand="+" begin="-855" end="-849" gene="AT3G54070"/>
        <instance sequence="taaaata" strand="+" begin="-579" end="-573" gene="AT3G54070"/>
        <instance sequence="aataata" strand="+" begin="-576" end="-570" gene="AT3G54070"/>
        <instance sequence="accaata" strand="+" begin="-541" end="-535" gene="AT3G54070"/>
        <instance sequence="aataata" strand="+" begin="-538" end="-532" gene="AT3G54070"/>
        <instance sequence="aaaaata" strand="+" begin="-330" end="-324" gene="AT3G54070"/>
        <instance sequence="attacta" strand="+" begin="-300" end="-294" gene="AT3G54070"/>
        <instance sequence="tctaata" strand="+" begin="-124" end="-118" gene="AT3G54070"/>
        <instance sequence="taaacta" strand="+" begin="-99" end="-93" gene="AT3G54070"/>
        <instance sequence="ataatta" strand="+" begin="-91" end="-85" gene="AT3G54070"/>
        <instance sequence="aataata" strand="+" begin="-780" end="-774" gene="AT3G55310"/>
        <instance sequence="aataata" strand="+" begin="-777" end="-771" gene="AT3G55310"/>
        <instance sequence="ttcacta" strand="+" begin="-684" end="-678" gene="AT3G55310"/>
        <instance sequence="accacta" strand="+" begin="-655" end="-649" gene="AT3G55310"/>
        <instance sequence="acaacta" strand="+" begin="-508" end="-502" gene="AT3G55310"/>
        <instance sequence="tgtaata" strand="+" begin="-480" end="-474" gene="AT3G55310"/>
        <instance sequence="aaaaata" strand="+" begin="-339" end="-333" gene="AT3G55310"/>
        <instance sequence="ataatta" strand="+" begin="-335" end="-329" gene="AT3G55310"/>
        <instance sequence="tacagta" strand="+" begin="-326" end="-320" gene="AT3G55310"/>
        <instance sequence="acaagta" strand="+" begin="-303" end="-297" gene="AT3G55310"/>
        <instance sequence="agtacta" strand="+" begin="-300" end="-294" gene="AT3G55310"/>
        <instance sequence="taaagta" strand="+" begin="-295" end="-289" gene="AT3G55310"/>
        <instance sequence="atcaata" strand="+" begin="-284" end="-278" gene="AT3G55310"/>
        <instance sequence="tataata" strand="+" begin="-246" end="-240" gene="AT3G55310"/>
        <instance sequence="tgaagta" strand="+" begin="-231" end="-225" gene="AT3G55310"/>
        <instance sequence="aaaagta" strand="+" begin="-204" end="-198" gene="AT3G55310"/>
        <instance sequence="ataaata" strand="+" begin="-196" end="-190" gene="AT3G55310"/>
        <instance sequence="aataata" strand="+" begin="-193" end="-187" gene="AT3G55310"/>
        <instance sequence="aatacta" strand="+" begin="-190" end="-184" gene="AT3G55310"/>
        <instance sequence="aacaata" strand="+" begin="-178" end="-172" gene="AT3G55310"/>
        <instance sequence="ataaata" strand="+" begin="-174" end="-168" gene="AT3G55310"/>
        <instance sequence="aaaatta" strand="+" begin="-167" end="-161" gene="AT3G55310"/>
        <instance sequence="tgtatta" strand="+" begin="-43" end="-37" gene="AT3G55310"/>
        <instance sequence="accaata" strand="+" begin="-993" end="-987" gene="AT3G58190"/>
        <instance sequence="tttaata" strand="+" begin="-982" end="-976" gene="AT3G58190"/>
        <instance sequence="aatatta" strand="+" begin="-979" end="-973" gene="AT3G58190"/>
        <instance sequence="acaatta" strand="+" begin="-939" end="-933" gene="AT3G58190"/>
        <instance sequence="taaaata" strand="+" begin="-915" end="-909" gene="AT3G58190"/>
        <instance sequence="aatacta" strand="+" begin="-912" end="-906" gene="AT3G58190"/>
        <instance sequence="ttcacta" strand="+" begin="-903" end="-897" gene="AT3G58190"/>
        <instance sequence="ttaatta" strand="+" begin="-887" end="-881" gene="AT3G58190"/>
        <instance sequence="tacaata" strand="+" begin="-874" end="-868" gene="AT3G58190"/>
        <instance sequence="accacta" strand="+" begin="-813" end="-807" gene="AT3G58190"/>
        <instance sequence="aacagta" strand="+" begin="-754" end="-748" gene="AT3G58190"/>
        <instance sequence="atcagta" strand="+" begin="-734" end="-728" gene="AT3G58190"/>
        <instance sequence="agaaata" strand="+" begin="-567" end="-561" gene="AT3G58190"/>
        <instance sequence="aaaacta" strand="+" begin="-422" end="-416" gene="AT3G58190"/>
        <instance sequence="tttagta" strand="+" begin="-356" end="-350" gene="AT3G58190"/>
        <instance sequence="tctacta" strand="+" begin="-327" end="-321" gene="AT3G58190"/>
        <instance sequence="tgcaata" strand="+" begin="-320" end="-314" gene="AT3G58190"/>
        <instance sequence="aaaaata" strand="+" begin="-297" end="-291" gene="AT3G58190"/>
        <instance sequence="ataaata" strand="+" begin="-293" end="-287" gene="AT3G58190"/>
        <instance sequence="taaaata" strand="+" begin="-262" end="-256" gene="AT3G58190"/>
        <instance sequence="taaaata" strand="+" begin="-257" end="-251" gene="AT3G58190"/>
        <instance sequence="aatacta" strand="+" begin="-254" end="-248" gene="AT3G58190"/>
        <instance sequence="tgtacta" strand="+" begin="-179" end="-173" gene="AT3G58190"/>
        <instance sequence="aaaaata" strand="+" begin="-155" end="-149" gene="AT3G58190"/>
        <instance sequence="ataaata" strand="+" begin="-151" end="-145" gene="AT3G58190"/>
        <instance sequence="accatta" strand="+" begin="-131" end="-125" gene="AT3G58190"/>
        <instance sequence="tgtaata" strand="+" begin="-99" end="-93" gene="AT3G58190"/>
        <instance sequence="aatatta" strand="+" begin="-96" end="-90" gene="AT3G58190"/>
        <instance sequence="tgtagta" strand="+" begin="-680" end="-674" gene="AT3G59130"/>
        <instance sequence="agtacta" strand="+" begin="-677" end="-671" gene="AT3G59130"/>
        <instance sequence="actagta" strand="+" begin="-674" end="-668" gene="AT3G59130"/>
        <instance sequence="actagta" strand="+" begin="-650" end="-644" gene="AT3G59130"/>
        <instance sequence="tgtaata" strand="+" begin="-620" end="-614" gene="AT3G59130"/>
        <instance sequence="aatacta" strand="+" begin="-617" end="-611" gene="AT3G59130"/>
        <instance sequence="actagta" strand="+" begin="-614" end="-608" gene="AT3G59130"/>
        <instance sequence="actaata" strand="+" begin="-535" end="-529" gene="AT3G59130"/>
        <instance sequence="aataata" strand="+" begin="-532" end="-526" gene="AT3G59130"/>
        <instance sequence="ttaatta" strand="+" begin="-446" end="-440" gene="AT3G59130"/>
        <instance sequence="tttagta" strand="+" begin="-436" end="-430" gene="AT3G59130"/>
        <instance sequence="tatacta" strand="+" begin="-416" end="-410" gene="AT3G59130"/>
        <instance sequence="actaata" strand="+" begin="-413" end="-407" gene="AT3G59130"/>
        <instance sequence="accacta" strand="+" begin="-373" end="-367" gene="AT3G59130"/>
        <instance sequence="tataata" strand="+" begin="-303" end="-297" gene="AT3G59130"/>
        <instance sequence="taaaata" strand="+" begin="-191" end="-185" gene="AT3G59130"/>
        <instance sequence="tttatta" strand="+" begin="-142" end="-136" gene="AT3G59130"/>
        <instance sequence="attaata" strand="+" begin="-112" end="-106" gene="AT3G59130"/>
        <instance sequence="aaaacta" strand="+" begin="-974" end="-968" gene="AT3G61400"/>
        <instance sequence="tgaatta" strand="+" begin="-725" end="-719" gene="AT3G61400"/>
        <instance sequence="tatatta" strand="+" begin="-599" end="-593" gene="AT3G61400"/>
        <instance sequence="attatta" strand="+" begin="-596" end="-590" gene="AT3G61400"/>
        <instance sequence="atcacta" strand="+" begin="-530" end="-524" gene="AT3G61400"/>
        <instance sequence="actagta" strand="+" begin="-527" end="-521" gene="AT3G61400"/>
        <instance sequence="agtatta" strand="+" begin="-524" end="-518" gene="AT3G61400"/>
        <instance sequence="tatacta" strand="+" begin="-478" end="-472" gene="AT3G61400"/>
        <instance sequence="tttaata" strand="+" begin="-446" end="-440" gene="AT3G61400"/>
        <instance sequence="tgaacta" strand="+" begin="-425" end="-419" gene="AT3G61400"/>
        <instance sequence="tttaata" strand="+" begin="-381" end="-375" gene="AT3G61400"/>
        <instance sequence="aatatta" strand="+" begin="-356" end="-350" gene="AT3G61400"/>
        <instance sequence="aacacta" strand="+" begin="-260" end="-254" gene="AT3G61400"/>
        <instance sequence="aataata" strand="+" begin="-204" end="-198" gene="AT3G61400"/>
        <instance sequence="aataata" strand="+" begin="-201" end="-195" gene="AT3G61400"/>
        <instance sequence="aataata" strand="+" begin="-198" end="-192" gene="AT3G61400"/>
        <instance sequence="ttaatta" strand="+" begin="-157" end="-151" gene="AT3G61400"/>
        <instance sequence="tttaata" strand="+" begin="-134" end="-128" gene="AT3G61400"/>
        <instance sequence="aacacta" strand="+" begin="-41" end="-35" gene="AT3G61400"/>
        <instance sequence="ttaaata" strand="+" begin="-869" end="-863" gene="AT4G00070"/>
        <instance sequence="ataatta" strand="+" begin="-865" end="-859" gene="AT4G00070"/>
        <instance sequence="aaaagta" strand="+" begin="-857" end="-851" gene="AT4G00070"/>
        <instance sequence="agtagta" strand="+" begin="-854" end="-848" gene="AT4G00070"/>
        <instance sequence="ttcaata" strand="+" begin="-838" end="-832" gene="AT4G00070"/>
        <instance sequence="tgtacta" strand="+" begin="-824" end="-818" gene="AT4G00070"/>
        <instance sequence="taaaata" strand="+" begin="-748" end="-742" gene="AT4G00070"/>
        <instance sequence="tttaata" strand="+" begin="-730" end="-724" gene="AT4G00070"/>
        <instance sequence="tctaata" strand="+" begin="-654" end="-648" gene="AT4G00070"/>
        <instance sequence="ttcagta" strand="+" begin="-638" end="-632" gene="AT4G00070"/>
        <instance sequence="ttaagta" strand="+" begin="-514" end="-508" gene="AT4G00070"/>
        <instance sequence="aaaatta" strand="+" begin="-505" end="-499" gene="AT4G00070"/>
        <instance sequence="ataatta" strand="+" begin="-491" end="-485" gene="AT4G00070"/>
        <instance sequence="tttaata" strand="+" begin="-438" end="-432" gene="AT4G00070"/>
        <instance sequence="taaatta" strand="+" begin="-345" end="-339" gene="AT4G00070"/>
        <instance sequence="aaaacta" strand="+" begin="-296" end="-290" gene="AT4G00070"/>
        <instance sequence="actatta" strand="+" begin="-293" end="-287" gene="AT4G00070"/>
        <instance sequence="tttaata" strand="+" begin="-286" end="-280" gene="AT4G00070"/>
        <instance sequence="tcaagta" strand="+" begin="-272" end="-266" gene="AT4G00070"/>
        <instance sequence="taaagta" strand="+" begin="-267" end="-261" gene="AT4G00070"/>
        <instance sequence="acaatta" strand="+" begin="-254" end="-248" gene="AT4G00070"/>
        <instance sequence="agtaata" strand="+" begin="-244" end="-238" gene="AT4G00070"/>
        <instance sequence="aatatta" strand="+" begin="-241" end="-235" gene="AT4G00070"/>
        <instance sequence="accatta" strand="+" begin="-148" end="-142" gene="AT4G00070"/>
        <instance sequence="ataatta" strand="+" begin="-140" end="-134" gene="AT4G00070"/>
        <instance sequence="ataatta" strand="+" begin="-905" end="-899" gene="AT4G00880"/>
        <instance sequence="aaaagta" strand="+" begin="-858" end="-852" gene="AT4G00880"/>
        <instance sequence="agtatta" strand="+" begin="-855" end="-849" gene="AT4G00880"/>
        <instance sequence="acaatta" strand="+" begin="-836" end="-830" gene="AT4G00880"/>
        <instance sequence="agtatta" strand="+" begin="-824" end="-818" gene="AT4G00880"/>
        <instance sequence="acaaata" strand="+" begin="-813" end="-807" gene="AT4G00880"/>
        <instance sequence="aaaatta" strand="+" begin="-738" end="-732" gene="AT4G00880"/>
        <instance sequence="aaaagta" strand="+" begin="-729" end="-723" gene="AT4G00880"/>
        <instance sequence="taaaata" strand="+" begin="-672" end="-666" gene="AT4G00880"/>
        <instance sequence="aataata" strand="+" begin="-669" end="-663" gene="AT4G00880"/>
        <instance sequence="acaatta" strand="+" begin="-615" end="-609" gene="AT4G00880"/>
        <instance sequence="ataatta" strand="+" begin="-575" end="-569" gene="AT4G00880"/>
        <instance sequence="aataata" strand="+" begin="-529" end="-523" gene="AT4G00880"/>
        <instance sequence="tgcacta" strand="+" begin="-493" end="-487" gene="AT4G00880"/>
        <instance sequence="actatta" strand="+" begin="-490" end="-484" gene="AT4G00880"/>
        <instance sequence="tcaaata" strand="+" begin="-435" end="-429" gene="AT4G00880"/>
        <instance sequence="tgtatta" strand="+" begin="-403" end="-397" gene="AT4G00880"/>
        <instance sequence="tttacta" strand="+" begin="-367" end="-361" gene="AT4G00880"/>
        <instance sequence="actagta" strand="+" begin="-364" end="-358" gene="AT4G00880"/>
        <instance sequence="agtacta" strand="+" begin="-361" end="-355" gene="AT4G00880"/>
        <instance sequence="tatagta" strand="+" begin="-352" end="-346" gene="AT4G00880"/>
        <instance sequence="ttaatta" strand="+" begin="-308" end="-302" gene="AT4G00880"/>
        <instance sequence="aaaaata" strand="+" begin="-296" end="-290" gene="AT4G00880"/>
        <instance sequence="ataatta" strand="+" begin="-245" end="-239" gene="AT4G00880"/>
        <instance sequence="actaata" strand="+" begin="-187" end="-181" gene="AT4G00880"/>
        <instance sequence="aaaatta" strand="+" begin="-121" end="-115" gene="AT4G00880"/>
        <instance sequence="tcaaata" strand="+" begin="-88" end="-82" gene="AT4G00880"/>
        <instance sequence="aaaaata" strand="+" begin="-74" end="-68" gene="AT4G00880"/>
        <instance sequence="aaaagta" strand="+" begin="-67" end="-61" gene="AT4G00880"/>
        <instance sequence="taaatta" strand="+" begin="-62" end="-56" gene="AT4G00880"/>
        <instance sequence="agaaata" strand="+" begin="-26" end="-20" gene="AT4G00880"/>
        <instance sequence="tacatta" strand="+" begin="-987" end="-981" gene="AT4G00910"/>
        <instance sequence="attatta" strand="+" begin="-984" end="-978" gene="AT4G00910"/>
        <instance sequence="aaaaata" strand="+" begin="-891" end="-885" gene="AT4G00910"/>
        <instance sequence="ataaata" strand="+" begin="-887" end="-881" gene="AT4G00910"/>
        <instance sequence="aataata" strand="+" begin="-884" end="-878" gene="AT4G00910"/>
        <instance sequence="tcaaata" strand="+" begin="-875" end="-869" gene="AT4G00910"/>
        <instance sequence="actaata" strand="+" begin="-866" end="-860" gene="AT4G00910"/>
        <instance sequence="ttaatta" strand="+" begin="-764" end="-758" gene="AT4G00910"/>
        <instance sequence="tgcaata" strand="+" begin="-722" end="-716" gene="AT4G00910"/>
        <instance sequence="tcaaata" strand="+" begin="-710" end="-704" gene="AT4G00910"/>
        <instance sequence="tgtaata" strand="+" begin="-648" end="-642" gene="AT4G00910"/>
        <instance sequence="tacaata" strand="+" begin="-538" end="-532" gene="AT4G00910"/>
        <instance sequence="tatagta" strand="+" begin="-515" end="-509" gene="AT4G00910"/>
        <instance sequence="tttatta" strand="+" begin="-413" end="-407" gene="AT4G00910"/>
        <instance sequence="atcagta" strand="+" begin="-326" end="-320" gene="AT4G00910"/>
        <instance sequence="tcaatta" strand="+" begin="-268" end="-262" gene="AT4G00910"/>
        <instance sequence="atcaata" strand="+" begin="-220" end="-214" gene="AT4G00910"/>
        <instance sequence="aataata" strand="+" begin="-217" end="-211" gene="AT4G00910"/>
        <instance sequence="tatagta" strand="+" begin="-210" end="-204" gene="AT4G00910"/>
        <instance sequence="agtagta" strand="+" begin="-207" end="-201" gene="AT4G00910"/>
        <instance sequence="acaaata" strand="+" begin="-196" end="-190" gene="AT4G00910"/>
        <instance sequence="aataata" strand="+" begin="-193" end="-187" gene="AT4G00910"/>
        <instance sequence="aatatta" strand="+" begin="-190" end="-184" gene="AT4G00910"/>
        <instance sequence="aaaagta" strand="+" begin="-151" end="-145" gene="AT4G00910"/>
        <instance sequence="agtagta" strand="+" begin="-148" end="-142" gene="AT4G00910"/>
        <instance sequence="tataata" strand="+" begin="-9" end="-3" gene="AT4G00910"/>
        <instance sequence="tcaaata" strand="+" begin="-934" end="-928" gene="AT4G00950"/>
        <instance sequence="acaatta" strand="+" begin="-922" end="-916" gene="AT4G00950"/>
        <instance sequence="ttaacta" strand="+" begin="-918" end="-912" gene="AT4G00950"/>
        <instance sequence="tttatta" strand="+" begin="-884" end="-878" gene="AT4G00950"/>
        <instance sequence="tgaatta" strand="+" begin="-865" end="-859" gene="AT4G00950"/>
        <instance sequence="ttaatta" strand="+" begin="-810" end="-804" gene="AT4G00950"/>
        <instance sequence="tttagta" strand="+" begin="-797" end="-791" gene="AT4G00950"/>
        <instance sequence="tttatta" strand="+" begin="-788" end="-782" gene="AT4G00950"/>
        <instance sequence="attacta" strand="+" begin="-785" end="-779" gene="AT4G00950"/>
        <instance sequence="ttaagta" strand="+" begin="-749" end="-743" gene="AT4G00950"/>
        <instance sequence="tctatta" strand="+" begin="-626" end="-620" gene="AT4G00950"/>
        <instance sequence="ataaata" strand="+" begin="-617" end="-611" gene="AT4G00950"/>
        <instance sequence="tgaatta" strand="+" begin="-531" end="-525" gene="AT4G00950"/>
        <instance sequence="aaaatta" strand="+" begin="-378" end="-372" gene="AT4G00950"/>
        <instance sequence="accatta" strand="+" begin="-358" end="-352" gene="AT4G00950"/>
        <instance sequence="attagta" strand="+" begin="-355" end="-349" gene="AT4G00950"/>
        <instance sequence="agtaata" strand="+" begin="-352" end="-346" gene="AT4G00950"/>
        <instance sequence="agtaata" strand="+" begin="-302" end="-296" gene="AT4G00950"/>
        <instance sequence="acaatta" strand="+" begin="-171" end="-165" gene="AT4G00950"/>
        <instance sequence="tgaatta" strand="+" begin="-159" end="-153" gene="AT4G00950"/>
        <instance sequence="aacacta" strand="+" begin="-98" end="-92" gene="AT4G00950"/>
        <instance sequence="tgtaata" strand="+" begin="-982" end="-976" gene="AT4G01630"/>
        <instance sequence="agaacta" strand="+" begin="-962" end="-956" gene="AT4G01630"/>
        <instance sequence="aatacta" strand="+" begin="-941" end="-935" gene="AT4G01630"/>
        <instance sequence="tgtaata" strand="+" begin="-887" end="-881" gene="AT4G01630"/>
        <instance sequence="acaatta" strand="+" begin="-874" end="-868" gene="AT4G01630"/>
        <instance sequence="tgtaata" strand="+" begin="-865" end="-859" gene="AT4G01630"/>
        <instance sequence="acaatta" strand="+" begin="-852" end="-846" gene="AT4G01630"/>
        <instance sequence="tttatta" strand="+" begin="-835" end="-829" gene="AT4G01630"/>
        <instance sequence="aaaacta" strand="+" begin="-710" end="-704" gene="AT4G01630"/>
        <instance sequence="tacacta" strand="+" begin="-634" end="-628" gene="AT4G01630"/>
        <instance sequence="tcaaata" strand="+" begin="-570" end="-564" gene="AT4G01630"/>
        <instance sequence="aatagta" strand="+" begin="-567" end="-561" gene="AT4G01630"/>
        <instance sequence="acaatta" strand="+" begin="-441" end="-435" gene="AT4G01630"/>
        <instance sequence="aaaacta" strand="+" begin="-396" end="-390" gene="AT4G01630"/>
        <instance sequence="agaaata" strand="+" begin="-363" end="-357" gene="AT4G01630"/>
        <instance sequence="aataata" strand="+" begin="-360" end="-354" gene="AT4G01630"/>
        <instance sequence="tataata" strand="+" begin="-327" end="-321" gene="AT4G01630"/>
        <instance sequence="acaacta" strand="+" begin="-303" end="-297" gene="AT4G01630"/>
        <instance sequence="ttaatta" strand="+" begin="-265" end="-259" gene="AT4G01630"/>
        <instance sequence="attatta" strand="+" begin="-190" end="-184" gene="AT4G01630"/>
        <instance sequence="tctacta" strand="+" begin="-104" end="-98" gene="AT4G01630"/>
        <instance sequence="ataaata" strand="+" begin="-98" end="-92" gene="AT4G01630"/>
        <instance sequence="aaaaata" strand="+" begin="-987" end="-981" gene="AT4G01680"/>
        <instance sequence="aaaaata" strand="+" begin="-947" end="-941" gene="AT4G01680"/>
        <instance sequence="acaaata" strand="+" begin="-920" end="-914" gene="AT4G01680"/>
        <instance sequence="tacaata" strand="+" begin="-852" end="-846" gene="AT4G01680"/>
        <instance sequence="aatatta" strand="+" begin="-818" end="-812" gene="AT4G01680"/>
        <instance sequence="acaacta" strand="+" begin="-797" end="-791" gene="AT4G01680"/>
        <instance sequence="ataatta" strand="+" begin="-667" end="-661" gene="AT4G01680"/>
        <instance sequence="agaatta" strand="+" begin="-654" end="-648" gene="AT4G01680"/>
        <instance sequence="taaaata" strand="+" begin="-558" end="-552" gene="AT4G01680"/>
        <instance sequence="tacaata" strand="+" begin="-553" end="-547" gene="AT4G01680"/>
        <instance sequence="tatatta" strand="+" begin="-544" end="-538" gene="AT4G01680"/>
        <instance sequence="tatagta" strand="+" begin="-531" end="-525" gene="AT4G01680"/>
        <instance sequence="taaagta" strand="+" begin="-393" end="-387" gene="AT4G01680"/>
        <instance sequence="agtatta" strand="+" begin="-390" end="-384" gene="AT4G01680"/>
        <instance sequence="tcaaata" strand="+" begin="-318" end="-312" gene="AT4G01680"/>
        <instance sequence="attaata" strand="+" begin="-303" end="-297" gene="AT4G01680"/>
        <instance sequence="tacatta" strand="+" begin="-244" end="-238" gene="AT4G01680"/>
        <instance sequence="attatta" strand="+" begin="-241" end="-235" gene="AT4G01680"/>
        <instance sequence="taaaata" strand="+" begin="-209" end="-203" gene="AT4G01680"/>
        <instance sequence="taaaata" strand="+" begin="-204" end="-198" gene="AT4G01680"/>
        <instance sequence="acaatta" strand="+" begin="-198" end="-192" gene="AT4G01680"/>
        <instance sequence="tgaatta" strand="+" begin="-171" end="-165" gene="AT4G01680"/>
        <instance sequence="tatagta" strand="+" begin="-164" end="-158" gene="AT4G01680"/>
        <instance sequence="agtatta" strand="+" begin="-161" end="-155" gene="AT4G01680"/>
        <instance sequence="tacacta" strand="+" begin="-127" end="-121" gene="AT4G01680"/>
        <instance sequence="tacaata" strand="+" begin="-109" end="-103" gene="AT4G01680"/>
        <instance sequence="aatacta" strand="+" begin="-106" end="-100" gene="AT4G01680"/>
        <instance sequence="aaaaata" strand="+" begin="-948" end="-942" gene="AT4G02180"/>
        <instance sequence="acaaata" strand="+" begin="-941" end="-935" gene="AT4G02180"/>
        <instance sequence="aatatta" strand="+" begin="-938" end="-932" gene="AT4G02180"/>
        <instance sequence="tttaata" strand="+" begin="-918" end="-912" gene="AT4G02180"/>
        <instance sequence="tttaata" strand="+" begin="-729" end="-723" gene="AT4G02180"/>
        <instance sequence="acaagta" strand="+" begin="-688" end="-682" gene="AT4G02180"/>
        <instance sequence="agtacta" strand="+" begin="-685" end="-679" gene="AT4G02180"/>
        <instance sequence="taaaata" strand="+" begin="-674" end="-668" gene="AT4G02180"/>
        <instance sequence="aaaacta" strand="+" begin="-656" end="-650" gene="AT4G02180"/>
        <instance sequence="aaaacta" strand="+" begin="-643" end="-637" gene="AT4G02180"/>
        <instance sequence="actaata" strand="+" begin="-640" end="-634" gene="AT4G02180"/>
        <instance sequence="tttaata" strand="+" begin="-632" end="-626" gene="AT4G02180"/>
        <instance sequence="ataaata" strand="+" begin="-461" end="-455" gene="AT4G02180"/>
        <instance sequence="ataatta" strand="+" begin="-457" end="-451" gene="AT4G02180"/>
        <instance sequence="tataata" strand="+" begin="-404" end="-398" gene="AT4G02180"/>
        <instance sequence="taaatta" strand="+" begin="-382" end="-376" gene="AT4G02180"/>
        <instance sequence="ataatta" strand="+" begin="-374" end="-368" gene="AT4G02180"/>
        <instance sequence="attagta" strand="+" begin="-361" end="-355" gene="AT4G02180"/>
        <instance sequence="taaagta" strand="+" begin="-352" end="-346" gene="AT4G02180"/>
        <instance sequence="aaaaata" strand="+" begin="-346" end="-340" gene="AT4G02180"/>
        <instance sequence="aatatta" strand="+" begin="-326" end="-320" gene="AT4G02180"/>
        <instance sequence="taaagta" strand="+" begin="-289" end="-283" gene="AT4G02180"/>
        <instance sequence="aaaacta" strand="+" begin="-276" end="-270" gene="AT4G02180"/>
        <instance sequence="aaaacta" strand="+" begin="-220" end="-214" gene="AT4G02180"/>
        <instance sequence="ttaaata" strand="+" begin="-212" end="-206" gene="AT4G02180"/>
        <instance sequence="ataatta" strand="+" begin="-208" end="-202" gene="AT4G02180"/>
        <instance sequence="atcatta" strand="+" begin="-122" end="-116" gene="AT4G02180"/>
        <instance sequence="ataatta" strand="+" begin="-951" end="-945" gene="AT4G03470"/>
        <instance sequence="aacatta" strand="+" begin="-864" end="-858" gene="AT4G03470"/>
        <instance sequence="aaaaata" strand="+" begin="-722" end="-716" gene="AT4G03470"/>
        <instance sequence="agaaata" strand="+" begin="-702" end="-696" gene="AT4G03470"/>
        <instance sequence="tttagta" strand="+" begin="-532" end="-526" gene="AT4G03470"/>
        <instance sequence="ttaaata" strand="+" begin="-487" end="-481" gene="AT4G03470"/>
        <instance sequence="taaaata" strand="+" begin="-315" end="-309" gene="AT4G03470"/>
        <instance sequence="agaacta" strand="+" begin="-51" end="-45" gene="AT4G03470"/>
        <instance sequence="aaaaata" strand="+" begin="-934" end="-928" gene="AT4G04760"/>
        <instance sequence="aataata" strand="+" begin="-873" end="-867" gene="AT4G04760"/>
        <instance sequence="aataata" strand="+" begin="-870" end="-864" gene="AT4G04760"/>
        <instance sequence="ttaatta" strand="+" begin="-850" end="-844" gene="AT4G04760"/>
        <instance sequence="tttatta" strand="+" begin="-798" end="-792" gene="AT4G04760"/>
        <instance sequence="ttaaata" strand="+" begin="-754" end="-748" gene="AT4G04760"/>
        <instance sequence="ttaaata" strand="+" begin="-694" end="-688" gene="AT4G04760"/>
        <instance sequence="aatatta" strand="+" begin="-691" end="-685" gene="AT4G04760"/>
        <instance sequence="ataatta" strand="+" begin="-655" end="-649" gene="AT4G04760"/>
        <instance sequence="ttaaata" strand="+" begin="-589" end="-583" gene="AT4G04760"/>
        <instance sequence="agaatta" strand="+" begin="-550" end="-544" gene="AT4G04760"/>
        <instance sequence="tatatta" strand="+" begin="-513" end="-507" gene="AT4G04760"/>
        <instance sequence="ataatta" strand="+" begin="-496" end="-490" gene="AT4G04760"/>
        <instance sequence="tttatta" strand="+" begin="-480" end="-474" gene="AT4G04760"/>
        <instance sequence="ttaaata" strand="+" begin="-467" end="-461" gene="AT4G04760"/>
        <instance sequence="acaaata" strand="+" begin="-345" end="-339" gene="AT4G04760"/>
        <instance sequence="aaaaata" strand="+" begin="-339" end="-333" gene="AT4G04760"/>
        <instance sequence="aacaata" strand="+" begin="-275" end="-269" gene="AT4G04760"/>
        <instance sequence="taaaata" strand="+" begin="-266" end="-260" gene="AT4G04760"/>
        <instance sequence="tttaata" strand="+" begin="-254" end="-248" gene="AT4G04760"/>
        <instance sequence="acaatta" strand="+" begin="-244" end="-238" gene="AT4G04760"/>
        <instance sequence="taaaata" strand="+" begin="-239" end="-233" gene="AT4G04760"/>
        <instance sequence="taaaata" strand="+" begin="-234" end="-228" gene="AT4G04760"/>
        <instance sequence="ataatta" strand="+" begin="-228" end="-222" gene="AT4G04760"/>
        <instance sequence="ttaatta" strand="+" begin="-211" end="-205" gene="AT4G04760"/>
        <instance sequence="agaacta" strand="+" begin="-176" end="-170" gene="AT4G04760"/>
        <instance sequence="actaata" strand="+" begin="-173" end="-167" gene="AT4G04760"/>
        <instance sequence="aatatta" strand="+" begin="-170" end="-164" gene="AT4G04760"/>
        <instance sequence="aaaacta" strand="+" begin="-880" end="-874" gene="AT4G08040"/>
        <instance sequence="acaaata" strand="+" begin="-861" end="-855" gene="AT4G08040"/>
        <instance sequence="aaaaata" strand="+" begin="-850" end="-844" gene="AT4G08040"/>
        <instance sequence="agcaata" strand="+" begin="-838" end="-832" gene="AT4G08040"/>
        <instance sequence="tcaatta" strand="+" begin="-795" end="-789" gene="AT4G08040"/>
        <instance sequence="aacaata" strand="+" begin="-746" end="-740" gene="AT4G08040"/>
        <instance sequence="aataata" strand="+" begin="-743" end="-737" gene="AT4G08040"/>
        <instance sequence="tgaagta" strand="+" begin="-616" end="-610" gene="AT4G08040"/>
        <instance sequence="aaaaata" strand="+" begin="-556" end="-550" gene="AT4G08040"/>
        <instance sequence="tataata" strand="+" begin="-539" end="-533" gene="AT4G08040"/>
        <instance sequence="tccacta" strand="+" begin="-502" end="-496" gene="AT4G08040"/>
        <instance sequence="aaaaata" strand="+" begin="-493" end="-487" gene="AT4G08040"/>
        <instance sequence="acaaata" strand="+" begin="-463" end="-457" gene="AT4G08040"/>
        <instance sequence="ataaata" strand="+" begin="-429" end="-423" gene="AT4G08040"/>
        <instance sequence="acaaata" strand="+" begin="-423" end="-417" gene="AT4G08040"/>
        <instance sequence="ataaata" strand="+" begin="-419" end="-413" gene="AT4G08040"/>
        <instance sequence="aataata" strand="+" begin="-416" end="-410" gene="AT4G08040"/>
        <instance sequence="aaaatta" strand="+" begin="-364" end="-358" gene="AT4G08040"/>
        <instance sequence="aaaaata" strand="+" begin="-346" end="-340" gene="AT4G08040"/>
        <instance sequence="aatatta" strand="+" begin="-343" end="-337" gene="AT4G08040"/>
        <instance sequence="agcatta" strand="+" begin="-334" end="-328" gene="AT4G08040"/>
        <instance sequence="ttaaata" strand="+" begin="-330" end="-324" gene="AT4G08040"/>
        <instance sequence="ataatta" strand="+" begin="-289" end="-283" gene="AT4G08040"/>
        <instance sequence="ttaaata" strand="+" begin="-285" end="-279" gene="AT4G08040"/>
        <instance sequence="ttcacta" strand="+" begin="-230" end="-224" gene="AT4G08040"/>
        <instance sequence="tacatta" strand="+" begin="-168" end="-162" gene="AT4G08040"/>
        <instance sequence="aaaaata" strand="+" begin="-999" end="-993" gene="AT4G10370"/>
        <instance sequence="tctagta" strand="+" begin="-961" end="-955" gene="AT4G10370"/>
        <instance sequence="agtacta" strand="+" begin="-958" end="-952" gene="AT4G10370"/>
        <instance sequence="actaata" strand="+" begin="-955" end="-949" gene="AT4G10370"/>
        <instance sequence="aaaaata" strand="+" begin="-885" end="-879" gene="AT4G10370"/>
        <instance sequence="agaatta" strand="+" begin="-878" end="-872" gene="AT4G10370"/>
        <instance sequence="tcaatta" strand="+" begin="-848" end="-842" gene="AT4G10370"/>
        <instance sequence="taaatta" strand="+" begin="-675" end="-669" gene="AT4G10370"/>
        <instance sequence="tatatta" strand="+" begin="-607" end="-601" gene="AT4G10370"/>
        <instance sequence="acaatta" strand="+" begin="-556" end="-550" gene="AT4G10370"/>
        <instance sequence="attagta" strand="+" begin="-553" end="-547" gene="AT4G10370"/>
        <instance sequence="tccagta" strand="+" begin="-529" end="-523" gene="AT4G10370"/>
        <instance sequence="aaaagta" strand="+" begin="-389" end="-383" gene="AT4G10370"/>
        <instance sequence="aaaatta" strand="+" begin="-344" end="-338" gene="AT4G10370"/>
        <instance sequence="tcaaata" strand="+" begin="-332" end="-326" gene="AT4G10370"/>
        <instance sequence="tgaagta" strand="+" begin="-310" end="-304" gene="AT4G10370"/>
        <instance sequence="aaaacta" strand="+" begin="-242" end="-236" gene="AT4G10370"/>
        <instance sequence="aaaacta" strand="+" begin="-234" end="-228" gene="AT4G10370"/>
        <instance sequence="taaaata" strand="+" begin="-178" end="-172" gene="AT4G10370"/>
        <instance sequence="atcaata" strand="+" begin="-167" end="-161" gene="AT4G10370"/>
        <instance sequence="atcaata" strand="+" begin="-134" end="-128" gene="AT4G10370"/>
        <instance sequence="tatatta" strand="+" begin="-67" end="-61" gene="AT4G10370"/>
        <instance sequence="tacaata" strand="+" begin="-872" end="-866" gene="AT4G11210"/>
        <instance sequence="tacatta" strand="+" begin="-867" end="-861" gene="AT4G11210"/>
        <instance sequence="aaaatta" strand="+" begin="-777" end="-771" gene="AT4G11210"/>
        <instance sequence="tgcatta" strand="+" begin="-676" end="-670" gene="AT4G11210"/>
        <instance sequence="taaacta" strand="+" begin="-653" end="-647" gene="AT4G11210"/>
        <instance sequence="tatatta" strand="+" begin="-610" end="-604" gene="AT4G11210"/>
        <instance sequence="agaacta" strand="+" begin="-589" end="-583" gene="AT4G11210"/>
        <instance sequence="aacaata" strand="+" begin="-541" end="-535" gene="AT4G11210"/>
        <instance sequence="tacatta" strand="+" begin="-505" end="-499" gene="AT4G11210"/>
        <instance sequence="tgtagta" strand="+" begin="-484" end="-478" gene="AT4G11210"/>
        <instance sequence="tttaata" strand="+" begin="-457" end="-451" gene="AT4G11210"/>
        <instance sequence="taaacta" strand="+" begin="-440" end="-434" gene="AT4G11210"/>
        <instance sequence="agaaata" strand="+" begin="-388" end="-382" gene="AT4G11210"/>
        <instance sequence="ataagta" strand="+" begin="-191" end="-185" gene="AT4G11210"/>
        <instance sequence="tttaata" strand="+" begin="-178" end="-172" gene="AT4G11210"/>
        <instance sequence="aacaata" strand="+" begin="-172" end="-166" gene="AT4G11210"/>
        <instance sequence="tttaata" strand="+" begin="-163" end="-157" gene="AT4G11210"/>
        <instance sequence="aaaaata" strand="+" begin="-107" end="-101" gene="AT4G11210"/>
        <instance sequence="ataaata" strand="+" begin="-78" end="-72" gene="AT4G11210"/>
        <instance sequence="atcacta" strand="+" begin="-39" end="-33" gene="AT4G11210"/>
        <instance sequence="actacta" strand="+" begin="-36" end="-30" gene="AT4G11210"/>
        <instance sequence="aacagta" strand="+" begin="-907" end="-901" gene="AT4G12470"/>
        <instance sequence="ataatta" strand="+" begin="-808" end="-802" gene="AT4G12470"/>
        <instance sequence="ttaaata" strand="+" begin="-771" end="-765" gene="AT4G12470"/>
        <instance sequence="ataatta" strand="+" begin="-767" end="-761" gene="AT4G12470"/>
        <instance sequence="tttagta" strand="+" begin="-738" end="-732" gene="AT4G12470"/>
        <instance sequence="aaaaata" strand="+" begin="-718" end="-712" gene="AT4G12470"/>
        <instance sequence="tgcatta" strand="+" begin="-541" end="-535" gene="AT4G12470"/>
        <instance sequence="ttaatta" strand="+" begin="-527" end="-521" gene="AT4G12470"/>
        <instance sequence="aacatta" strand="+" begin="-512" end="-506" gene="AT4G12470"/>
        <instance sequence="tatatta" strand="+" begin="-501" end="-495" gene="AT4G12470"/>
        <instance sequence="tatatta" strand="+" begin="-490" end="-484" gene="AT4G12470"/>
        <instance sequence="ataacta" strand="+" begin="-409" end="-403" gene="AT4G12470"/>
        <instance sequence="tacacta" strand="+" begin="-404" end="-398" gene="AT4G12470"/>
        <instance sequence="tttatta" strand="+" begin="-393" end="-387" gene="AT4G12470"/>
        <instance sequence="tatatta" strand="+" begin="-388" end="-382" gene="AT4G12470"/>
        <instance sequence="tcaagta" strand="+" begin="-358" end="-352" gene="AT4G12470"/>
        <instance sequence="attaata" strand="+" begin="-263" end="-257" gene="AT4G12470"/>
        <instance sequence="taaagta" strand="+" begin="-234" end="-228" gene="AT4G12470"/>
        <instance sequence="acaaata" strand="+" begin="-106" end="-100" gene="AT4G12470"/>
        <instance sequence="ataatta" strand="+" begin="-102" end="-96" gene="AT4G12470"/>
        <instance sequence="acaaata" strand="+" begin="-96" end="-90" gene="AT4G12470"/>
        <instance sequence="ataaata" strand="+" begin="-86" end="-80" gene="AT4G12470"/>
        <instance sequence="taaacta" strand="+" begin="-74" end="-68" gene="AT4G12470"/>
        <instance sequence="ataaata" strand="+" begin="-30" end="-24" gene="AT4G12470"/>
        <instance sequence="aaaaata" strand="+" begin="-961" end="-955" gene="AT4G12490"/>
        <instance sequence="aatatta" strand="+" begin="-958" end="-952" gene="AT4G12490"/>
        <instance sequence="attacta" strand="+" begin="-955" end="-949" gene="AT4G12490"/>
        <instance sequence="aacatta" strand="+" begin="-936" end="-930" gene="AT4G12490"/>
        <instance sequence="agaatta" strand="+" begin="-817" end="-811" gene="AT4G12490"/>
        <instance sequence="aacagta" strand="+" begin="-799" end="-793" gene="AT4G12490"/>
        <instance sequence="ttaagta" strand="+" begin="-778" end="-772" gene="AT4G12490"/>
        <instance sequence="taaacta" strand="+" begin="-749" end="-743" gene="AT4G12490"/>
        <instance sequence="tttatta" strand="+" begin="-671" end="-665" gene="AT4G12490"/>
        <instance sequence="ttaacta" strand="+" begin="-627" end="-621" gene="AT4G12490"/>
        <instance sequence="actatta" strand="+" begin="-624" end="-618" gene="AT4G12490"/>
        <instance sequence="tttaata" strand="+" begin="-596" end="-590" gene="AT4G12490"/>
        <instance sequence="acaaata" strand="+" begin="-580" end="-574" gene="AT4G12490"/>
        <instance sequence="tatacta" strand="+" begin="-470" end="-464" gene="AT4G12490"/>
        <instance sequence="agaaata" strand="+" begin="-464" end="-458" gene="AT4G12490"/>
        <instance sequence="tacacta" strand="+" begin="-398" end="-392" gene="AT4G12490"/>
        <instance sequence="aaaaata" strand="+" begin="-392" end="-386" gene="AT4G12490"/>
        <instance sequence="aaaacta" strand="+" begin="-374" end="-368" gene="AT4G12490"/>
        <instance sequence="aacaata" strand="+" begin="-326" end="-320" gene="AT4G12490"/>
        <instance sequence="ttaatta" strand="+" begin="-249" end="-243" gene="AT4G12490"/>
        <instance sequence="taaaata" strand="+" begin="-242" end="-236" gene="AT4G12490"/>
        <instance sequence="agaaata" strand="+" begin="-217" end="-211" gene="AT4G12490"/>
        <instance sequence="tttatta" strand="+" begin="-183" end="-177" gene="AT4G12490"/>
        <instance sequence="taaacta" strand="+" begin="-178" end="-172" gene="AT4G12490"/>
        <instance sequence="acaatta" strand="+" begin="-164" end="-158" gene="AT4G12490"/>
        <instance sequence="aaaaata" strand="+" begin="-139" end="-133" gene="AT4G12490"/>
        <instance sequence="aataata" strand="+" begin="-136" end="-130" gene="AT4G12490"/>
        <instance sequence="ttcatta" strand="+" begin="-103" end="-97" gene="AT4G12490"/>
        <instance sequence="ataaata" strand="+" begin="-32" end="-26" gene="AT4G12490"/>
        <instance sequence="taaatta" strand="+" begin="-897" end="-891" gene="AT4G12520"/>
        <instance sequence="attaata" strand="+" begin="-894" end="-888" gene="AT4G12520"/>
        <instance sequence="aatatta" strand="+" begin="-891" end="-885" gene="AT4G12520"/>
        <instance sequence="aaaatta" strand="+" begin="-869" end="-863" gene="AT4G12520"/>
        <instance sequence="attaata" strand="+" begin="-866" end="-860" gene="AT4G12520"/>
        <instance sequence="ttaaata" strand="+" begin="-845" end="-839" gene="AT4G12520"/>
        <instance sequence="tcaaata" strand="+" begin="-828" end="-822" gene="AT4G12520"/>
        <instance sequence="taaaata" strand="+" begin="-799" end="-793" gene="AT4G12520"/>
        <instance sequence="aataata" strand="+" begin="-780" end="-774" gene="AT4G12520"/>
        <instance sequence="accaata" strand="+" begin="-736" end="-730" gene="AT4G12520"/>
        <instance sequence="tataata" strand="+" begin="-731" end="-725" gene="AT4G12520"/>
        <instance sequence="tccatta" strand="+" begin="-682" end="-676" gene="AT4G12520"/>
        <instance sequence="tgtatta" strand="+" begin="-640" end="-634" gene="AT4G12520"/>
        <instance sequence="tgaaata" strand="+" begin="-622" end="-616" gene="AT4G12520"/>
        <instance sequence="agcaata" strand="+" begin="-611" end="-605" gene="AT4G12520"/>
        <instance sequence="tacaata" strand="+" begin="-579" end="-573" gene="AT4G12520"/>
        <instance sequence="aaaacta" strand="+" begin="-573" end="-567" gene="AT4G12520"/>
        <instance sequence="actagta" strand="+" begin="-570" end="-564" gene="AT4G12520"/>
        <instance sequence="ttaaata" strand="+" begin="-556" end="-550" gene="AT4G12520"/>
        <instance sequence="agaaata" strand="+" begin="-546" end="-540" gene="AT4G12520"/>
        <instance sequence="ataacta" strand="+" begin="-510" end="-504" gene="AT4G12520"/>
        <instance sequence="actagta" strand="+" begin="-507" end="-501" gene="AT4G12520"/>
        <instance sequence="tttatta" strand="+" begin="-497" end="-491" gene="AT4G12520"/>
        <instance sequence="ttaacta" strand="+" begin="-493" end="-487" gene="AT4G12520"/>
        <instance sequence="agaaata" strand="+" begin="-483" end="-477" gene="AT4G12520"/>
        <instance sequence="tgcacta" strand="+" begin="-455" end="-449" gene="AT4G12520"/>
        <instance sequence="ataagta" strand="+" begin="-447" end="-441" gene="AT4G12520"/>
        <instance sequence="ataaata" strand="+" begin="-378" end="-372" gene="AT4G12520"/>
        <instance sequence="tctatta" strand="+" begin="-342" end="-336" gene="AT4G12520"/>
        <instance sequence="actacta" strand="+" begin="-265" end="-259" gene="AT4G12520"/>
        <instance sequence="taaacta" strand="+" begin="-260" end="-254" gene="AT4G12520"/>
        <instance sequence="actaata" strand="+" begin="-257" end="-251" gene="AT4G12520"/>
        <instance sequence="tgcaata" strand="+" begin="-176" end="-170" gene="AT4G12520"/>
        <instance sequence="aaaaata" strand="+" begin="-166" end="-160" gene="AT4G12520"/>
        <instance sequence="taaagta" strand="+" begin="-161" end="-155" gene="AT4G12520"/>
        <instance sequence="aataata" strand="+" begin="-140" end="-134" gene="AT4G12520"/>
        <instance sequence="taaaata" strand="+" begin="-118" end="-112" gene="AT4G12520"/>
        <instance sequence="tctaata" strand="+" begin="-103" end="-97" gene="AT4G12520"/>
        <instance sequence="aaaatta" strand="+" begin="-89" end="-83" gene="AT4G12520"/>
        <instance sequence="tacagta" strand="+" begin="-82" end="-76" gene="AT4G12520"/>
        <instance sequence="ttaatta" strand="+" begin="-66" end="-60" gene="AT4G12520"/>
        <instance sequence="atcatta" strand="+" begin="-962" end="-956" gene="AT4G12545"/>
        <instance sequence="taaacta" strand="+" begin="-941" end="-935" gene="AT4G12545"/>
        <instance sequence="agaaata" strand="+" begin="-896" end="-890" gene="AT4G12545"/>
        <instance sequence="aatacta" strand="+" begin="-893" end="-887" gene="AT4G12545"/>
        <instance sequence="tttatta" strand="+" begin="-884" end="-878" gene="AT4G12545"/>
        <instance sequence="ttaatta" strand="+" begin="-869" end="-863" gene="AT4G12545"/>
        <instance sequence="aaaatta" strand="+" begin="-861" end="-855" gene="AT4G12545"/>
        <instance sequence="ttaaata" strand="+" begin="-857" end="-851" gene="AT4G12545"/>
        <instance sequence="aatagta" strand="+" begin="-854" end="-848" gene="AT4G12545"/>
        <instance sequence="ttaatta" strand="+" begin="-728" end="-722" gene="AT4G12545"/>
        <instance sequence="aaaaata" strand="+" begin="-722" end="-716" gene="AT4G12545"/>
        <instance sequence="agaatta" strand="+" begin="-666" end="-660" gene="AT4G12545"/>
        <instance sequence="tttaata" strand="+" begin="-659" end="-653" gene="AT4G12545"/>
        <instance sequence="acaatta" strand="+" begin="-631" end="-625" gene="AT4G12545"/>
        <instance sequence="ttaagta" strand="+" begin="-583" end="-577" gene="AT4G12545"/>
        <instance sequence="tatatta" strand="+" begin="-578" end="-572" gene="AT4G12545"/>
        <instance sequence="taaatta" strand="+" begin="-573" end="-567" gene="AT4G12545"/>
        <instance sequence="taaaata" strand="+" begin="-560" end="-554" gene="AT4G12545"/>
        <instance sequence="tatacta" strand="+" begin="-395" end="-389" gene="AT4G12545"/>
        <instance sequence="ttaatta" strand="+" begin="-193" end="-187" gene="AT4G12545"/>
        <instance sequence="aacaata" strand="+" begin="-185" end="-179" gene="AT4G12545"/>
        <instance sequence="tcaaata" strand="+" begin="-135" end="-129" gene="AT4G12545"/>
        <instance sequence="aaaatta" strand="+" begin="-109" end="-103" gene="AT4G12545"/>
        <instance sequence="tcaacta" strand="+" begin="-101" end="-95" gene="AT4G12545"/>
        <instance sequence="acaatta" strand="+" begin="-73" end="-67" gene="AT4G12545"/>
        <instance sequence="ataaata" strand="+" begin="-33" end="-27" gene="AT4G12545"/>
        <instance sequence="aaaatta" strand="+" begin="-978" end="-972" gene="AT4G12550"/>
        <instance sequence="tttatta" strand="+" begin="-959" end="-953" gene="AT4G12550"/>
        <instance sequence="taaaata" strand="+" begin="-905" end="-899" gene="AT4G12550"/>
        <instance sequence="aatacta" strand="+" begin="-902" end="-896" gene="AT4G12550"/>
        <instance sequence="tttagta" strand="+" begin="-881" end="-875" gene="AT4G12550"/>
        <instance sequence="tacagta" strand="+" begin="-846" end="-840" gene="AT4G12550"/>
        <instance sequence="taaatta" strand="+" begin="-830" end="-824" gene="AT4G12550"/>
        <instance sequence="attaata" strand="+" begin="-827" end="-821" gene="AT4G12550"/>
        <instance sequence="taaatta" strand="+" begin="-815" end="-809" gene="AT4G12550"/>
        <instance sequence="attaata" strand="+" begin="-812" end="-806" gene="AT4G12550"/>
        <instance sequence="taaatta" strand="+" begin="-798" end="-792" gene="AT4G12550"/>
        <instance sequence="attaata" strand="+" begin="-795" end="-789" gene="AT4G12550"/>
        <instance sequence="taaatta" strand="+" begin="-790" end="-784" gene="AT4G12550"/>
        <instance sequence="taaatta" strand="+" begin="-738" end="-732" gene="AT4G12550"/>
        <instance sequence="attaata" strand="+" begin="-735" end="-729" gene="AT4G12550"/>
        <instance sequence="atcaata" strand="+" begin="-685" end="-679" gene="AT4G12550"/>
        <instance sequence="taaatta" strand="+" begin="-675" end="-669" gene="AT4G12550"/>
        <instance sequence="attaata" strand="+" begin="-672" end="-666" gene="AT4G12550"/>
        <instance sequence="tcaacta" strand="+" begin="-651" end="-645" gene="AT4G12550"/>
        <instance sequence="tatatta" strand="+" begin="-634" end="-628" gene="AT4G12550"/>
        <instance sequence="tataata" strand="+" begin="-612" end="-606" gene="AT4G12550"/>
        <instance sequence="tttatta" strand="+" begin="-603" end="-597" gene="AT4G12550"/>
        <instance sequence="aacatta" strand="+" begin="-509" end="-503" gene="AT4G12550"/>
        <instance sequence="attatta" strand="+" begin="-506" end="-500" gene="AT4G12550"/>
        <instance sequence="attatta" strand="+" begin="-503" end="-497" gene="AT4G12550"/>
        <instance sequence="agaaata" strand="+" begin="-474" end="-468" gene="AT4G12550"/>
        <instance sequence="ataaata" strand="+" begin="-392" end="-386" gene="AT4G12550"/>
        <instance sequence="aatatta" strand="+" begin="-389" end="-383" gene="AT4G12550"/>
        <instance sequence="taaatta" strand="+" begin="-373" end="-367" gene="AT4G12550"/>
        <instance sequence="attaata" strand="+" begin="-370" end="-364" gene="AT4G12550"/>
        <instance sequence="taaatta" strand="+" begin="-357" end="-351" gene="AT4G12550"/>
        <instance sequence="attaata" strand="+" begin="-354" end="-348" gene="AT4G12550"/>
        <instance sequence="aacatta" strand="+" begin="-332" end="-326" gene="AT4G12550"/>
        <instance sequence="attacta" strand="+" begin="-329" end="-323" gene="AT4G12550"/>
        <instance sequence="tttatta" strand="+" begin="-256" end="-250" gene="AT4G12550"/>
        <instance sequence="ttaatta" strand="+" begin="-200" end="-194" gene="AT4G12550"/>
        <instance sequence="tcaaata" strand="+" begin="-136" end="-130" gene="AT4G12550"/>
        <instance sequence="aaaaata" strand="+" begin="-111" end="-105" gene="AT4G12550"/>
        <instance sequence="ataatta" strand="+" begin="-107" end="-101" gene="AT4G12550"/>
        <instance sequence="tcaacta" strand="+" begin="-99" end="-93" gene="AT4G12550"/>
        <instance sequence="acaatta" strand="+" begin="-71" end="-65" gene="AT4G12550"/>
        <instance sequence="ataaata" strand="+" begin="-32" end="-26" gene="AT4G12550"/>
        <instance sequence="tgcatta" strand="+" begin="-998" end="-992" gene="AT4G12870"/>
        <instance sequence="tttaata" strand="+" begin="-881" end="-875" gene="AT4G12870"/>
        <instance sequence="aataata" strand="+" begin="-878" end="-872" gene="AT4G12870"/>
        <instance sequence="ataatta" strand="+" begin="-874" end="-868" gene="AT4G12870"/>
        <instance sequence="attatta" strand="+" begin="-871" end="-865" gene="AT4G12870"/>
        <instance sequence="aaaagta" strand="+" begin="-775" end="-769" gene="AT4G12870"/>
        <instance sequence="ttcatta" strand="+" begin="-768" end="-762" gene="AT4G12870"/>
        <instance sequence="aacaata" strand="+" begin="-750" end="-744" gene="AT4G12870"/>
        <instance sequence="aaaaata" strand="+" begin="-637" end="-631" gene="AT4G12870"/>
        <instance sequence="aatacta" strand="+" begin="-634" end="-628" gene="AT4G12870"/>
        <instance sequence="tctacta" strand="+" begin="-626" end="-620" gene="AT4G12870"/>
        <instance sequence="actatta" strand="+" begin="-623" end="-617" gene="AT4G12870"/>
        <instance sequence="aaaacta" strand="+" begin="-599" end="-593" gene="AT4G12870"/>
        <instance sequence="taaacta" strand="+" begin="-594" end="-588" gene="AT4G12870"/>
        <instance sequence="tctacta" strand="+" begin="-586" end="-580" gene="AT4G12870"/>
        <instance sequence="taaatta" strand="+" begin="-540" end="-534" gene="AT4G12870"/>
        <instance sequence="ttcacta" strand="+" begin="-516" end="-510" gene="AT4G12870"/>
        <instance sequence="ttaaata" strand="+" begin="-504" end="-498" gene="AT4G12870"/>
        <instance sequence="tttatta" strand="+" begin="-374" end="-368" gene="AT4G12870"/>
        <instance sequence="aaaaata" strand="+" begin="-312" end="-306" gene="AT4G12870"/>
        <instance sequence="tcaatta" strand="+" begin="-286" end="-280" gene="AT4G12870"/>
        <instance sequence="accaata" strand="+" begin="-272" end="-266" gene="AT4G12870"/>
        <instance sequence="taaatta" strand="+" begin="-180" end="-174" gene="AT4G12870"/>
        <instance sequence="aaaacta" strand="+" begin="-88" end="-82" gene="AT4G12870"/>
        <instance sequence="ataaata" strand="+" begin="-31" end="-25" gene="AT4G12870"/>
        <instance sequence="ataaata" strand="+" begin="-27" end="-21" gene="AT4G12870"/>
        <instance sequence="atcacta" strand="+" begin="-986" end="-980" gene="AT4G13620"/>
        <instance sequence="tacatta" strand="+" begin="-975" end="-969" gene="AT4G13620"/>
        <instance sequence="tatatta" strand="+" begin="-946" end="-940" gene="AT4G13620"/>
        <instance sequence="attacta" strand="+" begin="-943" end="-937" gene="AT4G13620"/>
        <instance sequence="tataata" strand="+" begin="-938" end="-932" gene="AT4G13620"/>
        <instance sequence="tataata" strand="+" begin="-933" end="-927" gene="AT4G13620"/>
        <instance sequence="ataacta" strand="+" begin="-826" end="-820" gene="AT4G13620"/>
        <instance sequence="aataata" strand="+" begin="-809" end="-803" gene="AT4G13620"/>
        <instance sequence="taaatta" strand="+" begin="-804" end="-798" gene="AT4G13620"/>
        <instance sequence="agaaata" strand="+" begin="-726" end="-720" gene="AT4G13620"/>
        <instance sequence="aaaaata" strand="+" begin="-681" end="-675" gene="AT4G13620"/>
        <instance sequence="tatacta" strand="+" begin="-633" end="-627" gene="AT4G13620"/>
        <instance sequence="ttaatta" strand="+" begin="-607" end="-601" gene="AT4G13620"/>
        <instance sequence="aacatta" strand="+" begin="-589" end="-583" gene="AT4G13620"/>
        <instance sequence="aacaata" strand="+" begin="-508" end="-502" gene="AT4G13620"/>
        <instance sequence="tgtaata" strand="+" begin="-500" end="-494" gene="AT4G13620"/>
        <instance sequence="aatatta" strand="+" begin="-497" end="-491" gene="AT4G13620"/>
        <instance sequence="attagta" strand="+" begin="-494" end="-488" gene="AT4G13620"/>
        <instance sequence="tacaata" strand="+" begin="-453" end="-447" gene="AT4G13620"/>
        <instance sequence="aaaacta" strand="+" begin="-442" end="-436" gene="AT4G13620"/>
        <instance sequence="ttaaata" strand="+" begin="-426" end="-420" gene="AT4G13620"/>
        <instance sequence="ttaaata" strand="+" begin="-361" end="-355" gene="AT4G13620"/>
        <instance sequence="aacaata" strand="+" begin="-332" end="-326" gene="AT4G13620"/>
        <instance sequence="aaaaata" strand="+" begin="-211" end="-205" gene="AT4G13620"/>
        <instance sequence="aaaaata" strand="+" begin="-177" end="-171" gene="AT4G13620"/>
        <instance sequence="aatatta" strand="+" begin="-167" end="-161" gene="AT4G13620"/>
        <instance sequence="aacaata" strand="+" begin="-161" end="-155" gene="AT4G13620"/>
        <instance sequence="aataata" strand="+" begin="-158" end="-152" gene="AT4G13620"/>
        <instance sequence="tctaata" strand="+" begin="-17" end="-11" gene="AT4G13620"/>
        <instance sequence="aatatta" strand="+" begin="-14" end="-8" gene="AT4G13620"/>
        <instance sequence="taaatta" strand="+" begin="-998" end="-992" gene="AT4G14750"/>
        <instance sequence="atcaata" strand="+" begin="-840" end="-834" gene="AT4G14750"/>
        <instance sequence="tatatta" strand="+" begin="-778" end="-772" gene="AT4G14750"/>
        <instance sequence="tcaatta" strand="+" begin="-740" end="-734" gene="AT4G14750"/>
        <instance sequence="ttaatta" strand="+" begin="-662" end="-656" gene="AT4G14750"/>
        <instance sequence="tacaata" strand="+" begin="-613" end="-607" gene="AT4G14750"/>
        <instance sequence="aacaata" strand="+" begin="-601" end="-595" gene="AT4G14750"/>
        <instance sequence="aatatta" strand="+" begin="-598" end="-592" gene="AT4G14750"/>
        <instance sequence="ttaatta" strand="+" begin="-581" end="-575" gene="AT4G14750"/>
        <instance sequence="tctagta" strand="+" begin="-514" end="-508" gene="AT4G14750"/>
        <instance sequence="ataatta" strand="+" begin="-459" end="-453" gene="AT4G14750"/>
        <instance sequence="attatta" strand="+" begin="-375" end="-369" gene="AT4G14750"/>
        <instance sequence="ttcacta" strand="+" begin="-348" end="-342" gene="AT4G14750"/>
        <instance sequence="aaaaata" strand="+" begin="-333" end="-327" gene="AT4G14750"/>
        <instance sequence="aaaagta" strand="+" begin="-323" end="-317" gene="AT4G14750"/>
        <instance sequence="ataatta" strand="+" begin="-307" end="-301" gene="AT4G14750"/>
        <instance sequence="tatatta" strand="+" begin="-241" end="-235" gene="AT4G14750"/>
        <instance sequence="tttacta" strand="+" begin="-225" end="-219" gene="AT4G14750"/>
        <instance sequence="tccacta" strand="+" begin="-195" end="-189" gene="AT4G14750"/>
        <instance sequence="aaaatta" strand="+" begin="-149" end="-143" gene="AT4G14750"/>
        <instance sequence="tacatta" strand="+" begin="-969" end="-963" gene="AT4G14780"/>
        <instance sequence="tcaaata" strand="+" begin="-962" end="-956" gene="AT4G14780"/>
        <instance sequence="tttaata" strand="+" begin="-943" end="-937" gene="AT4G14780"/>
        <instance sequence="aaaaata" strand="+" begin="-916" end="-910" gene="AT4G14780"/>
        <instance sequence="acaatta" strand="+" begin="-831" end="-825" gene="AT4G14780"/>
        <instance sequence="tttaata" strand="+" begin="-812" end="-806" gene="AT4G14780"/>
        <instance sequence="ttcaata" strand="+" begin="-803" end="-797" gene="AT4G14780"/>
        <instance sequence="accaata" strand="+" begin="-779" end="-773" gene="AT4G14780"/>
        <instance sequence="aaaaata" strand="+" begin="-685" end="-679" gene="AT4G14780"/>
        <instance sequence="agaaata" strand="+" begin="-604" end="-598" gene="AT4G14780"/>
        <instance sequence="acaaata" strand="+" begin="-583" end="-577" gene="AT4G14780"/>
        <instance sequence="ataaata" strand="+" begin="-579" end="-573" gene="AT4G14780"/>
        <instance sequence="accatta" strand="+" begin="-374" end="-368" gene="AT4G14780"/>
        <instance sequence="tttaata" strand="+" begin="-243" end="-237" gene="AT4G14780"/>
        <instance sequence="tatatta" strand="+" begin="-219" end="-213" gene="AT4G14780"/>
        <instance sequence="ttcatta" strand="+" begin="-133" end="-127" gene="AT4G14780"/>
        <instance sequence="attaata" strand="+" begin="-82" end="-76" gene="AT4G14780"/>
        <instance sequence="ttcatta" strand="+" begin="-70" end="-64" gene="AT4G14780"/>
        <instance sequence="attatta" strand="+" begin="-67" end="-61" gene="AT4G14780"/>
        <instance sequence="aaaacta" strand="+" begin="-973" end="-967" gene="AT4G15700"/>
        <instance sequence="aaaacta" strand="+" begin="-950" end="-944" gene="AT4G15700"/>
        <instance sequence="tacacta" strand="+" begin="-897" end="-891" gene="AT4G15700"/>
        <instance sequence="tgaaata" strand="+" begin="-890" end="-884" gene="AT4G15700"/>
        <instance sequence="aatacta" strand="+" begin="-887" end="-881" gene="AT4G15700"/>
        <instance sequence="taaagta" strand="+" begin="-880" end="-874" gene="AT4G15700"/>
        <instance sequence="aaaaata" strand="+" begin="-810" end="-804" gene="AT4G15700"/>
        <instance sequence="tatatta" strand="+" begin="-798" end="-792" gene="AT4G15700"/>
        <instance sequence="attatta" strand="+" begin="-795" end="-789" gene="AT4G15700"/>
        <instance sequence="attaata" strand="+" begin="-792" end="-786" gene="AT4G15700"/>
        <instance sequence="aaaaata" strand="+" begin="-769" end="-763" gene="AT4G15700"/>
        <instance sequence="agaaata" strand="+" begin="-757" end="-751" gene="AT4G15700"/>
        <instance sequence="tcaatta" strand="+" begin="-748" end="-742" gene="AT4G15700"/>
        <instance sequence="aatacta" strand="+" begin="-735" end="-729" gene="AT4G15700"/>
        <instance sequence="tatatta" strand="+" begin="-730" end="-724" gene="AT4G15700"/>
        <instance sequence="attagta" strand="+" begin="-727" end="-721" gene="AT4G15700"/>
        <instance sequence="tatagta" strand="+" begin="-722" end="-716" gene="AT4G15700"/>
        <instance sequence="tcaatta" strand="+" begin="-698" end="-692" gene="AT4G15700"/>
        <instance sequence="aaaatta" strand="+" begin="-559" end="-553" gene="AT4G15700"/>
        <instance sequence="attatta" strand="+" begin="-556" end="-550" gene="AT4G15700"/>
        <instance sequence="aacacta" strand="+" begin="-512" end="-506" gene="AT4G15700"/>
        <instance sequence="actatta" strand="+" begin="-509" end="-503" gene="AT4G15700"/>
        <instance sequence="tcaatta" strand="+" begin="-345" end="-339" gene="AT4G15700"/>
        <instance sequence="accatta" strand="+" begin="-982" end="-976" gene="AT4G16008"/>
        <instance sequence="tgaaata" strand="+" begin="-877" end="-871" gene="AT4G16008"/>
        <instance sequence="tacatta" strand="+" begin="-754" end="-748" gene="AT4G16008"/>
        <instance sequence="attatta" strand="+" begin="-751" end="-745" gene="AT4G16008"/>
        <instance sequence="ataaata" strand="+" begin="-740" end="-734" gene="AT4G16008"/>
        <instance sequence="tccatta" strand="+" begin="-725" end="-719" gene="AT4G16008"/>
        <instance sequence="ttcacta" strand="+" begin="-429" end="-423" gene="AT4G16008"/>
        <instance sequence="actagta" strand="+" begin="-345" end="-339" gene="AT4G16008"/>
        <instance sequence="aaaacta" strand="+" begin="-271" end="-265" gene="AT4G16008"/>
        <instance sequence="ttcaata" strand="+" begin="-180" end="-174" gene="AT4G16008"/>
        <instance sequence="accaata" strand="+" begin="-167" end="-161" gene="AT4G16008"/>
        <instance sequence="tcaaata" strand="+" begin="-141" end="-135" gene="AT4G16008"/>
        <instance sequence="agaacta" strand="+" begin="-123" end="-117" gene="AT4G16008"/>
        <instance sequence="taaagta" strand="+" begin="-118" end="-112" gene="AT4G16008"/>
        <instance sequence="tatatta" strand="+" begin="-94" end="-88" gene="AT4G16008"/>
        <instance sequence="attaata" strand="+" begin="-91" end="-85" gene="AT4G16008"/>
        <instance sequence="acaatta" strand="+" begin="-57" end="-51" gene="AT4G16008"/>
        <instance sequence="accacta" strand="+" begin="-804" end="-798" gene="AT4G16920"/>
        <instance sequence="agaagta" strand="+" begin="-798" end="-792" gene="AT4G16920"/>
        <instance sequence="tacagta" strand="+" begin="-793" end="-787" gene="AT4G16920"/>
        <instance sequence="tttatta" strand="+" begin="-755" end="-749" gene="AT4G16920"/>
        <instance sequence="tacacta" strand="+" begin="-733" end="-727" gene="AT4G16920"/>
        <instance sequence="aaaaata" strand="+" begin="-725" end="-719" gene="AT4G16920"/>
        <instance sequence="tacagta" strand="+" begin="-711" end="-705" gene="AT4G16920"/>
        <instance sequence="taaaata" strand="+" begin="-593" end="-587" gene="AT4G16920"/>
        <instance sequence="ataaata" strand="+" begin="-589" end="-583" gene="AT4G16920"/>
        <instance sequence="attatta" strand="+" begin="-507" end="-501" gene="AT4G16920"/>
        <instance sequence="tcaatta" strand="+" begin="-463" end="-457" gene="AT4G16920"/>
        <instance sequence="aaaaata" strand="+" begin="-448" end="-442" gene="AT4G16920"/>
        <instance sequence="tatatta" strand="+" begin="-369" end="-363" gene="AT4G16920"/>
        <instance sequence="accagta" strand="+" begin="-320" end="-314" gene="AT4G16920"/>
        <instance sequence="taaaata" strand="+" begin="-315" end="-309" gene="AT4G16920"/>
        <instance sequence="tataata" strand="+" begin="-299" end="-293" gene="AT4G16920"/>
        <instance sequence="tttatta" strand="+" begin="-235" end="-229" gene="AT4G16920"/>
        <instance sequence="accacta" strand="+" begin="-178" end="-172" gene="AT4G16920"/>
        <instance sequence="aaaatta" strand="+" begin="-170" end="-164" gene="AT4G16920"/>
        <instance sequence="attacta" strand="+" begin="-167" end="-161" gene="AT4G16920"/>
        <instance sequence="atcatta" strand="+" begin="-62" end="-56" gene="AT4G16920"/>
        <instance sequence="tcaaata" strand="+" begin="-970" end="-964" gene="AT4G19750"/>
        <instance sequence="aatacta" strand="+" begin="-967" end="-961" gene="AT4G19750"/>
        <instance sequence="actaata" strand="+" begin="-964" end="-958" gene="AT4G19750"/>
        <instance sequence="tacacta" strand="+" begin="-780" end="-774" gene="AT4G19750"/>
        <instance sequence="tataata" strand="+" begin="-726" end="-720" gene="AT4G19750"/>
        <instance sequence="aatacta" strand="+" begin="-723" end="-717" gene="AT4G19750"/>
        <instance sequence="tatagta" strand="+" begin="-679" end="-673" gene="AT4G19750"/>
        <instance sequence="agtaata" strand="+" begin="-676" end="-670" gene="AT4G19750"/>
        <instance sequence="tgtacta" strand="+" begin="-658" end="-652" gene="AT4G19750"/>
        <instance sequence="ataatta" strand="+" begin="-635" end="-629" gene="AT4G19750"/>
        <instance sequence="tcaaata" strand="+" begin="-615" end="-609" gene="AT4G19750"/>
        <instance sequence="atcatta" strand="+" begin="-536" end="-530" gene="AT4G19750"/>
        <instance sequence="tttagta" strand="+" begin="-519" end="-513" gene="AT4G19750"/>
        <instance sequence="ataaata" strand="+" begin="-486" end="-480" gene="AT4G19750"/>
        <instance sequence="ttcatta" strand="+" begin="-416" end="-410" gene="AT4G19750"/>
        <instance sequence="tttatta" strand="+" begin="-315" end="-309" gene="AT4G19750"/>
        <instance sequence="aaaaata" strand="+" begin="-252" end="-246" gene="AT4G19750"/>
        <instance sequence="tgaaata" strand="+" begin="-220" end="-214" gene="AT4G19750"/>
        <instance sequence="aatacta" strand="+" begin="-217" end="-211" gene="AT4G19750"/>
        <instance sequence="aatacta" strand="+" begin="-152" end="-146" gene="AT4G19750"/>
        <instance sequence="ataaata" strand="+" begin="-82" end="-76" gene="AT4G19750"/>
        <instance sequence="ataatta" strand="+" begin="-57" end="-51" gene="AT4G19750"/>
        <instance sequence="taaacta" strand="+" begin="-968" end="-962" gene="AT4G19760"/>
        <instance sequence="atcaata" strand="+" begin="-949" end="-943" gene="AT4G19760"/>
        <instance sequence="agaatta" strand="+" begin="-860" end="-854" gene="AT4G19760"/>
        <instance sequence="tttaata" strand="+" begin="-828" end="-822" gene="AT4G19760"/>
        <instance sequence="atcaata" strand="+" begin="-816" end="-810" gene="AT4G19760"/>
        <instance sequence="tttaata" strand="+" begin="-796" end="-790" gene="AT4G19760"/>
        <instance sequence="ttaatta" strand="+" begin="-622" end="-616" gene="AT4G19760"/>
        <instance sequence="tttagta" strand="+" begin="-603" end="-597" gene="AT4G19760"/>
        <instance sequence="tctagta" strand="+" begin="-561" end="-555" gene="AT4G19760"/>
        <instance sequence="aaaaata" strand="+" begin="-552" end="-546" gene="AT4G19760"/>
        <instance sequence="aatatta" strand="+" begin="-401" end="-395" gene="AT4G19760"/>
        <instance sequence="attaata" strand="+" begin="-398" end="-392" gene="AT4G19760"/>
        <instance sequence="accaata" strand="+" begin="-379" end="-373" gene="AT4G19760"/>
        <instance sequence="actatta" strand="+" begin="-310" end="-304" gene="AT4G19760"/>
        <instance sequence="attatta" strand="+" begin="-307" end="-301" gene="AT4G19760"/>
        <instance sequence="attatta" strand="+" begin="-304" end="-298" gene="AT4G19760"/>
        <instance sequence="tcaatta" strand="+" begin="-289" end="-283" gene="AT4G19760"/>
        <instance sequence="attacta" strand="+" begin="-286" end="-280" gene="AT4G19760"/>
        <instance sequence="actaata" strand="+" begin="-283" end="-277" gene="AT4G19760"/>
        <instance sequence="tttaata" strand="+" begin="-213" end="-207" gene="AT4G19760"/>
        <instance sequence="agaaata" strand="+" begin="-203" end="-197" gene="AT4G19760"/>
        <instance sequence="taaaata" strand="+" begin="-183" end="-177" gene="AT4G19760"/>
        <instance sequence="ataaata" strand="+" begin="-82" end="-76" gene="AT4G19760"/>
        <instance sequence="ataatta" strand="+" begin="-57" end="-51" gene="AT4G19760"/>
        <instance sequence="tgcaata" strand="+" begin="-990" end="-984" gene="AT4G20210"/>
        <instance sequence="agaaata" strand="+" begin="-650" end="-644" gene="AT4G20210"/>
        <instance sequence="tataata" strand="+" begin="-621" end="-615" gene="AT4G20210"/>
        <instance sequence="atcacta" strand="+" begin="-537" end="-531" gene="AT4G20210"/>
        <instance sequence="actacta" strand="+" begin="-534" end="-528" gene="AT4G20210"/>
        <instance sequence="tcaaata" strand="+" begin="-484" end="-478" gene="AT4G20210"/>
        <instance sequence="ttaatta" strand="+" begin="-344" end="-338" gene="AT4G20210"/>
        <instance sequence="tttaata" strand="+" begin="-316" end="-310" gene="AT4G20210"/>
        <instance sequence="taaaata" strand="+" begin="-285" end="-279" gene="AT4G20210"/>
        <instance sequence="aaaatta" strand="+" begin="-276" end="-270" gene="AT4G20210"/>
        <instance sequence="tgaacta" strand="+" begin="-262" end="-256" gene="AT4G20210"/>
        <instance sequence="agcaata" strand="+" begin="-246" end="-240" gene="AT4G20210"/>
        <instance sequence="acaatta" strand="+" begin="-227" end="-221" gene="AT4G20210"/>
        <instance sequence="aaaaata" strand="+" begin="-187" end="-181" gene="AT4G20210"/>
        <instance sequence="aatatta" strand="+" begin="-184" end="-178" gene="AT4G20210"/>
        <instance sequence="tgtatta" strand="+" begin="-166" end="-160" gene="AT4G20210"/>
        <instance sequence="taaatta" strand="+" begin="-148" end="-142" gene="AT4G20210"/>
        <instance sequence="aaaaata" strand="+" begin="-139" end="-133" gene="AT4G20210"/>
        <instance sequence="ataatta" strand="+" begin="-135" end="-129" gene="AT4G20210"/>
        <instance sequence="taaatta" strand="+" begin="-971" end="-965" gene="AT4G20230"/>
        <instance sequence="tccaata" strand="+" begin="-942" end="-936" gene="AT4G20230"/>
        <instance sequence="tttaata" strand="+" begin="-867" end="-861" gene="AT4G20230"/>
        <instance sequence="aaaatta" strand="+" begin="-639" end="-633" gene="AT4G20230"/>
        <instance sequence="accacta" strand="+" begin="-490" end="-484" gene="AT4G20230"/>
        <instance sequence="tacaata" strand="+" begin="-480" end="-474" gene="AT4G20230"/>
        <instance sequence="tacagta" strand="+" begin="-431" end="-425" gene="AT4G20230"/>
        <instance sequence="tgcatta" strand="+" begin="-401" end="-395" gene="AT4G20230"/>
        <instance sequence="ttcaata" strand="+" begin="-352" end="-346" gene="AT4G20230"/>
        <instance sequence="taaatta" strand="+" begin="-335" end="-329" gene="AT4G20230"/>
        <instance sequence="atcaata" strand="+" begin="-232" end="-226" gene="AT4G20230"/>
        <instance sequence="aataata" strand="+" begin="-229" end="-223" gene="AT4G20230"/>
        <instance sequence="tatacta" strand="+" begin="-161" end="-155" gene="AT4G20230"/>
        <instance sequence="agaatta" strand="+" begin="-155" end="-149" gene="AT4G20230"/>
        <instance sequence="tctaata" strand="+" begin="-124" end="-118" gene="AT4G20230"/>
        <instance sequence="actagta" strand="+" begin="-72" end="-66" gene="AT4G20230"/>
        <instance sequence="aaaatta" strand="+" begin="-983" end="-977" gene="AT4G22210"/>
        <instance sequence="tatatta" strand="+" begin="-953" end="-947" gene="AT4G22210"/>
        <instance sequence="aaaatta" strand="+" begin="-936" end="-930" gene="AT4G22210"/>
        <instance sequence="ttcaata" strand="+" begin="-896" end="-890" gene="AT4G22210"/>
        <instance sequence="tatacta" strand="+" begin="-861" end="-855" gene="AT4G22210"/>
        <instance sequence="tataata" strand="+" begin="-854" end="-848" gene="AT4G22210"/>
        <instance sequence="ttcaata" strand="+" begin="-810" end="-804" gene="AT4G22210"/>
        <instance sequence="tgaaata" strand="+" begin="-716" end="-710" gene="AT4G22210"/>
        <instance sequence="tttaata" strand="+" begin="-666" end="-660" gene="AT4G22210"/>
        <instance sequence="agaatta" strand="+" begin="-604" end="-598" gene="AT4G22210"/>
        <instance sequence="taaaata" strand="+" begin="-599" end="-593" gene="AT4G22210"/>
        <instance sequence="ataaata" strand="+" begin="-595" end="-589" gene="AT4G22210"/>
        <instance sequence="tgtacta" strand="+" begin="-551" end="-545" gene="AT4G22210"/>
        <instance sequence="actaata" strand="+" begin="-541" end="-535" gene="AT4G22210"/>
        <instance sequence="tctatta" strand="+" begin="-518" end="-512" gene="AT4G22210"/>
        <instance sequence="agcatta" strand="+" begin="-512" end="-506" gene="AT4G22210"/>
        <instance sequence="tatatta" strand="+" begin="-501" end="-495" gene="AT4G22210"/>
        <instance sequence="attatta" strand="+" begin="-498" end="-492" gene="AT4G22210"/>
        <instance sequence="aacatta" strand="+" begin="-469" end="-463" gene="AT4G22210"/>
        <instance sequence="attatta" strand="+" begin="-466" end="-460" gene="AT4G22210"/>
        <instance sequence="attaata" strand="+" begin="-463" end="-457" gene="AT4G22210"/>
        <instance sequence="taaaata" strand="+" begin="-435" end="-429" gene="AT4G22210"/>
        <instance sequence="aatatta" strand="+" begin="-432" end="-426" gene="AT4G22210"/>
        <instance sequence="tttatta" strand="+" begin="-367" end="-361" gene="AT4G22210"/>
        <instance sequence="atcacta" strand="+" begin="-353" end="-347" gene="AT4G22210"/>
        <instance sequence="tacaata" strand="+" begin="-336" end="-330" gene="AT4G22210"/>
        <instance sequence="aatatta" strand="+" begin="-333" end="-327" gene="AT4G22210"/>
        <instance sequence="attaata" strand="+" begin="-330" end="-324" gene="AT4G22210"/>
        <instance sequence="aaaatta" strand="+" begin="-322" end="-316" gene="AT4G22210"/>
        <instance sequence="tttaata" strand="+" begin="-309" end="-303" gene="AT4G22210"/>
        <instance sequence="aatacta" strand="+" begin="-306" end="-300" gene="AT4G22210"/>
        <instance sequence="attatta" strand="+" begin="-274" end="-268" gene="AT4G22210"/>
        <instance sequence="ataaata" strand="+" begin="-262" end="-256" gene="AT4G22210"/>
        <instance sequence="taaaata" strand="+" begin="-257" end="-251" gene="AT4G22210"/>
        <instance sequence="tccaata" strand="+" begin="-215" end="-209" gene="AT4G22210"/>
        <instance sequence="aaaaata" strand="+" begin="-182" end="-176" gene="AT4G22210"/>
        <instance sequence="ataaata" strand="+" begin="-178" end="-172" gene="AT4G22210"/>
        <instance sequence="acaaata" strand="+" begin="-172" end="-166" gene="AT4G22210"/>
        <instance sequence="ataaata" strand="+" begin="-163" end="-157" gene="AT4G22210"/>
        <instance sequence="ataaata" strand="+" begin="-159" end="-153" gene="AT4G22210"/>
        <instance sequence="taaaata" strand="+" begin="-154" end="-148" gene="AT4G22210"/>
        <instance sequence="taaaata" strand="+" begin="-149" end="-143" gene="AT4G22210"/>
        <instance sequence="ttaagta" strand="+" begin="-963" end="-957" gene="AT4G22214"/>
        <instance sequence="tcaagta" strand="+" begin="-759" end="-753" gene="AT4G22214"/>
        <instance sequence="tcaaata" strand="+" begin="-752" end="-746" gene="AT4G22214"/>
        <instance sequence="tttatta" strand="+" begin="-714" end="-708" gene="AT4G22214"/>
        <instance sequence="atcaata" strand="+" begin="-658" end="-652" gene="AT4G22214"/>
        <instance sequence="aataata" strand="+" begin="-655" end="-649" gene="AT4G22214"/>
        <instance sequence="aataata" strand="+" begin="-652" end="-646" gene="AT4G22214"/>
        <instance sequence="ttcacta" strand="+" begin="-553" end="-547" gene="AT4G22214"/>
        <instance sequence="actaata" strand="+" begin="-550" end="-544" gene="AT4G22214"/>
        <instance sequence="agcagta" strand="+" begin="-544" end="-538" gene="AT4G22214"/>
        <instance sequence="aaaaata" strand="+" begin="-483" end="-477" gene="AT4G22214"/>
        <instance sequence="ttcaata" strand="+" begin="-465" end="-459" gene="AT4G22214"/>
        <instance sequence="attaata" strand="+" begin="-366" end="-360" gene="AT4G22214"/>
        <instance sequence="taaacta" strand="+" begin="-351" end="-345" gene="AT4G22214"/>
        <instance sequence="tctagta" strand="+" begin="-332" end="-326" gene="AT4G22214"/>
        <instance sequence="tataata" strand="+" begin="-315" end="-309" gene="AT4G22214"/>
        <instance sequence="aataata" strand="+" begin="-312" end="-306" gene="AT4G22214"/>
        <instance sequence="tttagta" strand="+" begin="-287" end="-281" gene="AT4G22214"/>
        <instance sequence="atcatta" strand="+" begin="-280" end="-274" gene="AT4G22214"/>
        <instance sequence="taaaata" strand="+" begin="-246" end="-240" gene="AT4G22214"/>
        <instance sequence="ttaatta" strand="+" begin="-233" end="-227" gene="AT4G22214"/>
        <instance sequence="attatta" strand="+" begin="-230" end="-224" gene="AT4G22214"/>
        <instance sequence="aaaaata" strand="+" begin="-181" end="-175" gene="AT4G22214"/>
        <instance sequence="acaaata" strand="+" begin="-137" end="-131" gene="AT4G22214"/>
        <instance sequence="taaaata" strand="+" begin="-89" end="-83" gene="AT4G22214"/>
        <instance sequence="taaaata" strand="+" begin="-84" end="-78" gene="AT4G22214"/>
        <instance sequence="taaagta" strand="+" begin="-79" end="-73" gene="AT4G22214"/>
        <instance sequence="taaatta" strand="+" begin="-74" end="-68" gene="AT4G22214"/>
        <instance sequence="taaatta" strand="+" begin="-29" end="-23" gene="AT4G22214"/>
        <instance sequence="tttagta" strand="+" begin="-998" end="-992" gene="AT4G23515"/>
        <instance sequence="accacta" strand="+" begin="-959" end="-953" gene="AT4G23515"/>
        <instance sequence="tataata" strand="+" begin="-940" end="-934" gene="AT4G23515"/>
        <instance sequence="tatatta" strand="+" begin="-935" end="-929" gene="AT4G23515"/>
        <instance sequence="acaatta" strand="+" begin="-804" end="-798" gene="AT4G23515"/>
        <instance sequence="tccatta" strand="+" begin="-633" end="-627" gene="AT4G23515"/>
        <instance sequence="ttaaata" strand="+" begin="-460" end="-454" gene="AT4G23515"/>
        <instance sequence="tatacta" strand="+" begin="-427" end="-421" gene="AT4G23515"/>
        <instance sequence="actagta" strand="+" begin="-424" end="-418" gene="AT4G23515"/>
        <instance sequence="ataatta" strand="+" begin="-408" end="-402" gene="AT4G23515"/>
        <instance sequence="ttaaata" strand="+" begin="-366" end="-360" gene="AT4G23515"/>
        <instance sequence="ttaaata" strand="+" begin="-345" end="-339" gene="AT4G23515"/>
        <instance sequence="tatacta" strand="+" begin="-155" end="-149" gene="AT4G23515"/>
        <instance sequence="tttagta" strand="+" begin="-148" end="-142" gene="AT4G23515"/>
        <instance sequence="tttagta" strand="+" begin="-134" end="-128" gene="AT4G23515"/>
        <instance sequence="attagta" strand="+" begin="-124" end="-118" gene="AT4G23515"/>
        <instance sequence="agtagta" strand="+" begin="-121" end="-115" gene="AT4G23515"/>
        <instance sequence="ataagta" strand="+" begin="-115" end="-109" gene="AT4G23515"/>
        <instance sequence="taaaata" strand="+" begin="-887" end="-881" gene="AT4G25090"/>
        <instance sequence="tgtaata" strand="+" begin="-872" end="-866" gene="AT4G25090"/>
        <instance sequence="acaatta" strand="+" begin="-805" end="-799" gene="AT4G25090"/>
        <instance sequence="tttatta" strand="+" begin="-739" end="-733" gene="AT4G25090"/>
        <instance sequence="atcagta" strand="+" begin="-712" end="-706" gene="AT4G25090"/>
        <instance sequence="tgtaata" strand="+" begin="-660" end="-654" gene="AT4G25090"/>
        <instance sequence="agaaata" strand="+" begin="-569" end="-563" gene="AT4G25090"/>
        <instance sequence="tataata" strand="+" begin="-558" end="-552" gene="AT4G25090"/>
        <instance sequence="tgaacta" strand="+" begin="-489" end="-483" gene="AT4G25090"/>
        <instance sequence="tttacta" strand="+" begin="-440" end="-434" gene="AT4G25090"/>
        <instance sequence="tgaaata" strand="+" begin="-332" end="-326" gene="AT4G25090"/>
        <instance sequence="aatatta" strand="+" begin="-329" end="-323" gene="AT4G25090"/>
        <instance sequence="tttaata" strand="+" begin="-318" end="-312" gene="AT4G25090"/>
        <instance sequence="ttaatta" strand="+" begin="-270" end="-264" gene="AT4G25090"/>
        <instance sequence="tctaata" strand="+" begin="-129" end="-123" gene="AT4G25090"/>
        <instance sequence="ataacta" strand="+" begin="-69" end="-63" gene="AT4G25090"/>
        <instance sequence="tcaaata" strand="+" begin="-944" end="-938" gene="AT4G25560"/>
        <instance sequence="aaaaata" strand="+" begin="-881" end="-875" gene="AT4G25560"/>
        <instance sequence="tgaaata" strand="+" begin="-874" end="-868" gene="AT4G25560"/>
        <instance sequence="ataatta" strand="+" begin="-870" end="-864" gene="AT4G25560"/>
        <instance sequence="attacta" strand="+" begin="-867" end="-861" gene="AT4G25560"/>
        <instance sequence="ttcacta" strand="+" begin="-834" end="-828" gene="AT4G25560"/>
        <instance sequence="ataatta" strand="+" begin="-818" end="-812" gene="AT4G25560"/>
        <instance sequence="tataata" strand="+" begin="-788" end="-782" gene="AT4G25560"/>
        <instance sequence="ataatta" strand="+" begin="-784" end="-778" gene="AT4G25560"/>
        <instance sequence="tcaagta" strand="+" begin="-775" end="-769" gene="AT4G25560"/>
        <instance sequence="tgtatta" strand="+" begin="-766" end="-760" gene="AT4G25560"/>
        <instance sequence="atcatta" strand="+" begin="-690" end="-684" gene="AT4G25560"/>
        <instance sequence="ttcatta" strand="+" begin="-682" end="-676" gene="AT4G25560"/>
        <instance sequence="taaatta" strand="+" begin="-590" end="-584" gene="AT4G25560"/>
        <instance sequence="tccatta" strand="+" begin="-490" end="-484" gene="AT4G25560"/>
        <instance sequence="tgaagta" strand="+" begin="-479" end="-473" gene="AT4G25560"/>
        <instance sequence="aacaata" strand="+" begin="-457" end="-451" gene="AT4G25560"/>
        <instance sequence="aacatta" strand="+" begin="-336" end="-330" gene="AT4G25560"/>
        <instance sequence="atcaata" strand="+" begin="-328" end="-322" gene="AT4G25560"/>
        <instance sequence="tccatta" strand="+" begin="-271" end="-265" gene="AT4G25560"/>
        <instance sequence="tacagta" strand="+" begin="-232" end="-226" gene="AT4G25560"/>
        <instance sequence="taaatta" strand="+" begin="-204" end="-198" gene="AT4G25560"/>
        <instance sequence="aaaaata" strand="+" begin="-181" end="-175" gene="AT4G25560"/>
        <instance sequence="agaaata" strand="+" begin="-175" end="-169" gene="AT4G25560"/>
        <instance sequence="tatagta" strand="+" begin="-54" end="-48" gene="AT4G25560"/>
        <instance sequence="ttaaata" strand="+" begin="-966" end="-960" gene="AT4G28410"/>
        <instance sequence="ttaatta" strand="+" begin="-945" end="-939" gene="AT4G28410"/>
        <instance sequence="attagta" strand="+" begin="-942" end="-936" gene="AT4G28410"/>
        <instance sequence="aaaacta" strand="+" begin="-917" end="-911" gene="AT4G28410"/>
        <instance sequence="acaatta" strand="+" begin="-911" end="-905" gene="AT4G28410"/>
        <instance sequence="tcaatta" strand="+" begin="-885" end="-879" gene="AT4G28410"/>
        <instance sequence="aaaatta" strand="+" begin="-751" end="-745" gene="AT4G28410"/>
        <instance sequence="tcaaata" strand="+" begin="-649" end="-643" gene="AT4G28410"/>
        <instance sequence="ttaacta" strand="+" begin="-605" end="-599" gene="AT4G28410"/>
        <instance sequence="aacatta" strand="+" begin="-501" end="-495" gene="AT4G28410"/>
        <instance sequence="aacaata" strand="+" begin="-281" end="-275" gene="AT4G28410"/>
        <instance sequence="ataacta" strand="+" begin="-244" end="-238" gene="AT4G28410"/>
        <instance sequence="acaacta" strand="+" begin="-233" end="-227" gene="AT4G28410"/>
        <instance sequence="aaaatta" strand="+" begin="-225" end="-219" gene="AT4G28410"/>
        <instance sequence="atcaata" strand="+" begin="-178" end="-172" gene="AT4G28410"/>
        <instance sequence="accaata" strand="+" begin="-151" end="-145" gene="AT4G28410"/>
        <instance sequence="ttaagta" strand="+" begin="-48" end="-42" gene="AT4G28410"/>
        <instance sequence="ttaatta" strand="+" begin="-991" end="-985" gene="AT4G28650"/>
        <instance sequence="acaatta" strand="+" begin="-952" end="-946" gene="AT4G28650"/>
        <instance sequence="tatatta" strand="+" begin="-920" end="-914" gene="AT4G28650"/>
        <instance sequence="aacaata" strand="+" begin="-911" end="-905" gene="AT4G28650"/>
        <instance sequence="aatatta" strand="+" begin="-908" end="-902" gene="AT4G28650"/>
        <instance sequence="tatacta" strand="+" begin="-903" end="-897" gene="AT4G28650"/>
        <instance sequence="tatatta" strand="+" begin="-892" end="-886" gene="AT4G28650"/>
        <instance sequence="aacagta" strand="+" begin="-826" end="-820" gene="AT4G28650"/>
        <instance sequence="tacatta" strand="+" begin="-793" end="-787" gene="AT4G28650"/>
        <instance sequence="tatagta" strand="+" begin="-788" end="-782" gene="AT4G28650"/>
        <instance sequence="tgaacta" strand="+" begin="-746" end="-740" gene="AT4G28650"/>
        <instance sequence="agaaata" strand="+" begin="-738" end="-732" gene="AT4G28650"/>
        <instance sequence="ttcatta" strand="+" begin="-606" end="-600" gene="AT4G28650"/>
        <instance sequence="ttaatta" strand="+" begin="-590" end="-584" gene="AT4G28650"/>
        <instance sequence="attaata" strand="+" begin="-587" end="-581" gene="AT4G28650"/>
        <instance sequence="ttaaata" strand="+" begin="-552" end="-546" gene="AT4G28650"/>
        <instance sequence="tacaata" strand="+" begin="-430" end="-424" gene="AT4G28650"/>
        <instance sequence="atcatta" strand="+" begin="-410" end="-404" gene="AT4G28650"/>
        <instance sequence="attaata" strand="+" begin="-407" end="-401" gene="AT4G28650"/>
        <instance sequence="tgaatta" strand="+" begin="-275" end="-269" gene="AT4G28650"/>
        <instance sequence="aaaaata" strand="+" begin="-216" end="-210" gene="AT4G28650"/>
        <instance sequence="aatagta" strand="+" begin="-213" end="-207" gene="AT4G28650"/>
        <instance sequence="tatatta" strand="+" begin="-204" end="-198" gene="AT4G28650"/>
        <instance sequence="attagta" strand="+" begin="-201" end="-195" gene="AT4G28650"/>
        <instance sequence="agtatta" strand="+" begin="-198" end="-192" gene="AT4G28650"/>
        <instance sequence="atcacta" strand="+" begin="-157" end="-151" gene="AT4G28650"/>
        <instance sequence="atcaata" strand="+" begin="-142" end="-136" gene="AT4G28650"/>
        <instance sequence="ttaatta" strand="+" begin="-129" end="-123" gene="AT4G28650"/>
        <instance sequence="tcaaata" strand="+" begin="-32" end="-26" gene="AT4G28650"/>
        <instance sequence="tctatta" strand="+" begin="-721" end="-715" gene="AT4G29905"/>
        <instance sequence="tgcaata" strand="+" begin="-663" end="-657" gene="AT4G29905"/>
        <instance sequence="agaaata" strand="+" begin="-630" end="-624" gene="AT4G29905"/>
        <instance sequence="tccacta" strand="+" begin="-553" end="-547" gene="AT4G29905"/>
        <instance sequence="tgtacta" strand="+" begin="-453" end="-447" gene="AT4G29905"/>
        <instance sequence="ttaacta" strand="+" begin="-403" end="-397" gene="AT4G29905"/>
        <instance sequence="tttacta" strand="+" begin="-366" end="-360" gene="AT4G29905"/>
        <instance sequence="atcatta" strand="+" begin="-154" end="-148" gene="AT4G29905"/>
        <instance sequence="taaaata" strand="+" begin="-98" end="-92" gene="AT4G29905"/>
        <instance sequence="taaaata" strand="+" begin="-86" end="-80" gene="AT4G29905"/>
        <instance sequence="ataagta" strand="+" begin="-34" end="-28" gene="AT4G29905"/>
        <instance sequence="tcaaata" strand="+" begin="-946" end="-940" gene="AT4G30140"/>
        <instance sequence="ataatta" strand="+" begin="-942" end="-936" gene="AT4G30140"/>
        <instance sequence="ttaacta" strand="+" begin="-867" end="-861" gene="AT4G30140"/>
        <instance sequence="tacacta" strand="+" begin="-756" end="-750" gene="AT4G30140"/>
        <instance sequence="acaatta" strand="+" begin="-750" end="-744" gene="AT4G30140"/>
        <instance sequence="taaacta" strand="+" begin="-730" end="-724" gene="AT4G30140"/>
        <instance sequence="tatatta" strand="+" begin="-710" end="-704" gene="AT4G30140"/>
        <instance sequence="ttcacta" strand="+" begin="-611" end="-605" gene="AT4G30140"/>
        <instance sequence="tacaata" strand="+" begin="-606" end="-600" gene="AT4G30140"/>
        <instance sequence="aaaatta" strand="+" begin="-580" end="-574" gene="AT4G30140"/>
        <instance sequence="attatta" strand="+" begin="-577" end="-571" gene="AT4G30140"/>
        <instance sequence="taaacta" strand="+" begin="-553" end="-547" gene="AT4G30140"/>
        <instance sequence="tttatta" strand="+" begin="-397" end="-391" gene="AT4G30140"/>
        <instance sequence="ttaatta" strand="+" begin="-393" end="-387" gene="AT4G30140"/>
        <instance sequence="acaaata" strand="+" begin="-365" end="-359" gene="AT4G30140"/>
        <instance sequence="tatatta" strand="+" begin="-339" end="-333" gene="AT4G30140"/>
        <instance sequence="ttaaata" strand="+" begin="-318" end="-312" gene="AT4G30140"/>
        <instance sequence="aataata" strand="+" begin="-315" end="-309" gene="AT4G30140"/>
        <instance sequence="tttagta" strand="+" begin="-201" end="-195" gene="AT4G30140"/>
        <instance sequence="ataagta" strand="+" begin="-191" end="-185" gene="AT4G30140"/>
        <instance sequence="taaatta" strand="+" begin="-186" end="-180" gene="AT4G30140"/>
        <instance sequence="aaaaata" strand="+" begin="-156" end="-150" gene="AT4G30140"/>
        <instance sequence="aataata" strand="+" begin="-153" end="-147" gene="AT4G30140"/>
        <instance sequence="aataata" strand="+" begin="-150" end="-144" gene="AT4G30140"/>
        <instance sequence="aatatta" strand="+" begin="-147" end="-141" gene="AT4G30140"/>
        <instance sequence="tcaaata" strand="+" begin="-126" end="-120" gene="AT4G30140"/>
        <instance sequence="ataaata" strand="+" begin="-122" end="-116" gene="AT4G30140"/>
        <instance sequence="aataata" strand="+" begin="-119" end="-113" gene="AT4G30140"/>
        <instance sequence="aatatta" strand="+" begin="-116" end="-110" gene="AT4G30140"/>
        <instance sequence="taaatta" strand="+" begin="-996" end="-990" gene="AT4G33120"/>
        <instance sequence="tctatta" strand="+" begin="-963" end="-957" gene="AT4G33120"/>
        <instance sequence="aatatta" strand="+" begin="-903" end="-897" gene="AT4G33120"/>
        <instance sequence="tgaacta" strand="+" begin="-851" end="-845" gene="AT4G33120"/>
        <instance sequence="actagta" strand="+" begin="-848" end="-842" gene="AT4G33120"/>
        <instance sequence="aaaagta" strand="+" begin="-766" end="-760" gene="AT4G33120"/>
        <instance sequence="tatatta" strand="+" begin="-752" end="-746" gene="AT4G33120"/>
        <instance sequence="ttaacta" strand="+" begin="-738" end="-732" gene="AT4G33120"/>
        <instance sequence="taaatta" strand="+" begin="-726" end="-720" gene="AT4G33120"/>
        <instance sequence="ataatta" strand="+" begin="-690" end="-684" gene="AT4G33120"/>
        <instance sequence="aacacta" strand="+" begin="-664" end="-658" gene="AT4G33120"/>
        <instance sequence="aaaatta" strand="+" begin="-640" end="-634" gene="AT4G33120"/>
        <instance sequence="aatatta" strand="+" begin="-604" end="-598" gene="AT4G33120"/>
        <instance sequence="agaagta" strand="+" begin="-551" end="-545" gene="AT4G33120"/>
        <instance sequence="ttaatta" strand="+" begin="-496" end="-490" gene="AT4G33120"/>
        <instance sequence="atcagta" strand="+" begin="-456" end="-450" gene="AT4G33120"/>
        <instance sequence="tatatta" strand="+" begin="-439" end="-433" gene="AT4G33120"/>
        <instance sequence="attatta" strand="+" begin="-436" end="-430" gene="AT4G33120"/>
        <instance sequence="tataata" strand="+" begin="-431" end="-425" gene="AT4G33120"/>
        <instance sequence="taaatta" strand="+" begin="-424" end="-418" gene="AT4G33120"/>
        <instance sequence="attaata" strand="+" begin="-421" end="-415" gene="AT4G33120"/>
        <instance sequence="taaaata" strand="+" begin="-385" end="-379" gene="AT4G33120"/>
        <instance sequence="taaatta" strand="+" begin="-231" end="-225" gene="AT4G33120"/>
        <instance sequence="ataatta" strand="+" begin="-210" end="-204" gene="AT4G33120"/>
        <instance sequence="attagta" strand="+" begin="-207" end="-201" gene="AT4G33120"/>
        <instance sequence="tatagta" strand="+" begin="-194" end="-188" gene="AT4G33120"/>
        <instance sequence="tgaatta" strand="+" begin="-93" end="-87" gene="AT4G33120"/>
        <instance sequence="agaaata" strand="+" begin="-86" end="-80" gene="AT4G33120"/>
        <instance sequence="attaata" strand="+" begin="-897" end="-891" gene="AT4G35200"/>
        <instance sequence="agaagta" strand="+" begin="-819" end="-813" gene="AT4G35200"/>
        <instance sequence="aaaagta" strand="+" begin="-741" end="-735" gene="AT4G35200"/>
        <instance sequence="tgcaata" strand="+" begin="-572" end="-566" gene="AT4G35200"/>
        <instance sequence="ttaacta" strand="+" begin="-564" end="-558" gene="AT4G35200"/>
        <instance sequence="tgaaata" strand="+" begin="-500" end="-494" gene="AT4G35200"/>
        <instance sequence="tacaata" strand="+" begin="-483" end="-477" gene="AT4G35200"/>
        <instance sequence="aataata" strand="+" begin="-480" end="-474" gene="AT4G35200"/>
        <instance sequence="acaaata" strand="+" begin="-442" end="-436" gene="AT4G35200"/>
        <instance sequence="aaaacta" strand="+" begin="-314" end="-308" gene="AT4G35200"/>
        <instance sequence="aacaata" strand="+" begin="-60" end="-54" gene="AT4G35200"/>
        <instance sequence="tcaaata" strand="+" begin="-980" end="-974" gene="AT4G36230"/>
        <instance sequence="tgaatta" strand="+" begin="-943" end="-937" gene="AT4G36230"/>
        <instance sequence="agaacta" strand="+" begin="-926" end="-920" gene="AT4G36230"/>
        <instance sequence="aacaata" strand="+" begin="-911" end="-905" gene="AT4G36230"/>
        <instance sequence="tgaatta" strand="+" begin="-861" end="-855" gene="AT4G36230"/>
        <instance sequence="tcaaata" strand="+" begin="-844" end="-838" gene="AT4G36230"/>
        <instance sequence="tataata" strand="+" begin="-807" end="-801" gene="AT4G36230"/>
        <instance sequence="aaaacta" strand="+" begin="-723" end="-717" gene="AT4G36230"/>
        <instance sequence="agaaata" strand="+" begin="-717" end="-711" gene="AT4G36230"/>
        <instance sequence="actatta" strand="+" begin="-619" end="-613" gene="AT4G36230"/>
        <instance sequence="aaaaata" strand="+" begin="-613" end="-607" gene="AT4G36230"/>
        <instance sequence="aaaaata" strand="+" begin="-607" end="-601" gene="AT4G36230"/>
        <instance sequence="tttatta" strand="+" begin="-553" end="-547" gene="AT4G36230"/>
        <instance sequence="tatatta" strand="+" begin="-518" end="-512" gene="AT4G36230"/>
        <instance sequence="tgcatta" strand="+" begin="-482" end="-476" gene="AT4G36230"/>
        <instance sequence="tatatta" strand="+" begin="-453" end="-447" gene="AT4G36230"/>
        <instance sequence="taaatta" strand="+" begin="-432" end="-426" gene="AT4G36230"/>
        <instance sequence="tttaata" strand="+" begin="-219" end="-213" gene="AT4G36230"/>
        <instance sequence="aaaatta" strand="+" begin="-190" end="-184" gene="AT4G36230"/>
        <instance sequence="ttaatta" strand="+" begin="-131" end="-125" gene="AT4G36230"/>
        <instance sequence="ttaaata" strand="+" begin="-127" end="-121" gene="AT4G36230"/>
        <instance sequence="agaaata" strand="+" begin="-86" end="-80" gene="AT4G36230"/>
        <instance sequence="aatagta" strand="+" begin="-83" end="-77" gene="AT4G36230"/>
        <instance sequence="taaatta" strand="+" begin="-9" end="-3" gene="AT4G36230"/>
        <instance sequence="aaaacta" strand="+" begin="-933" end="-927" gene="AT4G37160"/>
        <instance sequence="tcaatta" strand="+" begin="-854" end="-848" gene="AT4G37160"/>
        <instance sequence="ttaatta" strand="+" begin="-824" end="-818" gene="AT4G37160"/>
        <instance sequence="tatacta" strand="+" begin="-771" end="-765" gene="AT4G37160"/>
        <instance sequence="tgcacta" strand="+" begin="-648" end="-642" gene="AT4G37160"/>
        <instance sequence="actacta" strand="+" begin="-645" end="-639" gene="AT4G37160"/>
        <instance sequence="actaata" strand="+" begin="-619" end="-613" gene="AT4G37160"/>
        <instance sequence="aatacta" strand="+" begin="-616" end="-610" gene="AT4G37160"/>
        <instance sequence="tcaacta" strand="+" begin="-533" end="-527" gene="AT4G37160"/>
        <instance sequence="atcaata" strand="+" begin="-522" end="-516" gene="AT4G37160"/>
        <instance sequence="tataata" strand="+" begin="-421" end="-415" gene="AT4G37160"/>
        <instance sequence="ataacta" strand="+" begin="-385" end="-379" gene="AT4G37160"/>
        <instance sequence="actaata" strand="+" begin="-382" end="-376" gene="AT4G37160"/>
        <instance sequence="tatagta" strand="+" begin="-337" end="-331" gene="AT4G37160"/>
        <instance sequence="agtagta" strand="+" begin="-334" end="-328" gene="AT4G37160"/>
        <instance sequence="ataatta" strand="+" begin="-316" end="-310" gene="AT4G37160"/>
        <instance sequence="tctacta" strand="+" begin="-295" end="-289" gene="AT4G37160"/>
        <instance sequence="taaatta" strand="+" begin="-274" end="-268" gene="AT4G37160"/>
        <instance sequence="tgaagta" strand="+" begin="-240" end="-234" gene="AT4G37160"/>
        <instance sequence="aataata" strand="+" begin="-163" end="-157" gene="AT4G37160"/>
        <instance sequence="tatacta" strand="+" begin="-158" end="-152" gene="AT4G37160"/>
        <instance sequence="tgtatta" strand="+" begin="-46" end="-40" gene="AT4G37160"/>
        <instance sequence="aacaata" strand="+" begin="-995" end="-989" gene="AT5G01050"/>
        <instance sequence="tttacta" strand="+" begin="-907" end="-901" gene="AT5G01050"/>
        <instance sequence="tcaagta" strand="+" begin="-782" end="-776" gene="AT5G01050"/>
        <instance sequence="ttaacta" strand="+" begin="-764" end="-758" gene="AT5G01050"/>
        <instance sequence="agaaata" strand="+" begin="-558" end="-552" gene="AT5G01050"/>
        <instance sequence="tttatta" strand="+" begin="-299" end="-293" gene="AT5G01050"/>
        <instance sequence="tttaata" strand="+" begin="-218" end="-212" gene="AT5G01050"/>
        <instance sequence="attaata" strand="+" begin="-138" end="-132" gene="AT5G01050"/>
        <instance sequence="tttaata" strand="+" begin="-130" end="-124" gene="AT5G01050"/>
        <instance sequence="tttatta" strand="+" begin="-121" end="-115" gene="AT5G01050"/>
        <instance sequence="tataata" strand="+" begin="-116" end="-110" gene="AT5G01050"/>
        <instance sequence="acaaata" strand="+" begin="-68" end="-62" gene="AT5G01050"/>
        <instance sequence="acaagta" strand="+" begin="-36" end="-30" gene="AT5G01050"/>
        <instance sequence="ttaaata" strand="+" begin="-919" end="-913" gene="AT5G02260"/>
        <instance sequence="tacaata" strand="+" begin="-901" end="-895" gene="AT5G02260"/>
        <instance sequence="aatagta" strand="+" begin="-898" end="-892" gene="AT5G02260"/>
        <instance sequence="ttaagta" strand="+" begin="-854" end="-848" gene="AT5G02260"/>
        <instance sequence="ttaagta" strand="+" begin="-828" end="-822" gene="AT5G02260"/>
        <instance sequence="tttaata" strand="+" begin="-762" end="-756" gene="AT5G02260"/>
        <instance sequence="acaacta" strand="+" begin="-651" end="-645" gene="AT5G02260"/>
        <instance sequence="tctatta" strand="+" begin="-489" end="-483" gene="AT5G02260"/>
        <instance sequence="tttacta" strand="+" begin="-459" end="-453" gene="AT5G02260"/>
        <instance sequence="ataagta" strand="+" begin="-319" end="-313" gene="AT5G02260"/>
        <instance sequence="tttaata" strand="+" begin="-245" end="-239" gene="AT5G02260"/>
        <instance sequence="ttaaata" strand="+" begin="-225" end="-219" gene="AT5G02260"/>
        <instance sequence="tatatta" strand="+" begin="-165" end="-159" gene="AT5G02260"/>
        <instance sequence="aaaaata" strand="+" begin="-145" end="-139" gene="AT5G02260"/>
        <instance sequence="tacaata" strand="+" begin="-132" end="-126" gene="AT5G02260"/>
        <instance sequence="tttatta" strand="+" begin="-103" end="-97" gene="AT5G02260"/>
        <instance sequence="attaata" strand="+" begin="-100" end="-94" gene="AT5G02260"/>
        <instance sequence="taaatta" strand="+" begin="-83" end="-77" gene="AT5G02260"/>
        <instance sequence="aaaaata" strand="+" begin="-75" end="-69" gene="AT5G02260"/>
        <instance sequence="ataatta" strand="+" begin="-71" end="-65" gene="AT5G02260"/>
        <instance sequence="ataagta" strand="+" begin="-34" end="-28" gene="AT5G02260"/>
        <instance sequence="attaata" strand="+" begin="-976" end="-970" gene="AT5G02360"/>
        <instance sequence="aaaacta" strand="+" begin="-943" end="-937" gene="AT5G02360"/>
        <instance sequence="ttcaata" strand="+" begin="-776" end="-770" gene="AT5G02360"/>
        <instance sequence="accacta" strand="+" begin="-765" end="-759" gene="AT5G02360"/>
        <instance sequence="tttaata" strand="+" begin="-750" end="-744" gene="AT5G02360"/>
        <instance sequence="tatacta" strand="+" begin="-672" end="-666" gene="AT5G02360"/>
        <instance sequence="attaata" strand="+" begin="-648" end="-642" gene="AT5G02360"/>
        <instance sequence="acaaata" strand="+" begin="-616" end="-610" gene="AT5G02360"/>
        <instance sequence="ttaacta" strand="+" begin="-597" end="-591" gene="AT5G02360"/>
        <instance sequence="aaaatta" strand="+" begin="-580" end="-574" gene="AT5G02360"/>
        <instance sequence="tcaacta" strand="+" begin="-505" end="-499" gene="AT5G02360"/>
        <instance sequence="actagta" strand="+" begin="-502" end="-496" gene="AT5G02360"/>
        <instance sequence="agtatta" strand="+" begin="-499" end="-493" gene="AT5G02360"/>
        <instance sequence="attatta" strand="+" begin="-496" end="-490" gene="AT5G02360"/>
        <instance sequence="ttaatta" strand="+" begin="-492" end="-486" gene="AT5G02360"/>
        <instance sequence="ttaaata" strand="+" begin="-483" end="-477" gene="AT5G02360"/>
        <instance sequence="agaaata" strand="+" begin="-470" end="-464" gene="AT5G02360"/>
        <instance sequence="tcaaata" strand="+" begin="-459" end="-453" gene="AT5G02360"/>
        <instance sequence="ataaata" strand="+" begin="-455" end="-449" gene="AT5G02360"/>
        <instance sequence="taaagta" strand="+" begin="-446" end="-440" gene="AT5G02360"/>
        <instance sequence="taaatta" strand="+" begin="-312" end="-306" gene="AT5G02360"/>
        <instance sequence="attagta" strand="+" begin="-309" end="-303" gene="AT5G02360"/>
        <instance sequence="tttagta" strand="+" begin="-290" end="-284" gene="AT5G02360"/>
        <instance sequence="acaaata" strand="+" begin="-260" end="-254" gene="AT5G02360"/>
        <instance sequence="aatagta" strand="+" begin="-257" end="-251" gene="AT5G02360"/>
        <instance sequence="aataata" strand="+" begin="-186" end="-180" gene="AT5G02360"/>
        <instance sequence="ataaata" strand="+" begin="-182" end="-176" gene="AT5G02360"/>
        <instance sequence="ataatta" strand="+" begin="-156" end="-150" gene="AT5G02360"/>
        <instance sequence="tacaata" strand="+" begin="-151" end="-145" gene="AT5G02360"/>
        <instance sequence="tcaatta" strand="+" begin="-142" end="-136" gene="AT5G02360"/>
        <instance sequence="ataacta" strand="+" begin="-136" end="-130" gene="AT5G02360"/>
        <instance sequence="taaatta" strand="+" begin="-131" end="-125" gene="AT5G02360"/>
        <instance sequence="acaacta" strand="+" begin="-32" end="-26" gene="AT5G02360"/>
        <instance sequence="tttagta" strand="+" begin="-13" end="-7" gene="AT5G02360"/>
        <instance sequence="agtagta" strand="+" begin="-10" end="-4" gene="AT5G02360"/>
        <instance sequence="tatagta" strand="+" begin="-996" end="-990" gene="AT5G04950"/>
        <instance sequence="tttaata" strand="+" begin="-989" end="-983" gene="AT5G04950"/>
        <instance sequence="tatatta" strand="+" begin="-984" end="-978" gene="AT5G04950"/>
        <instance sequence="ttaatta" strand="+" begin="-934" end="-928" gene="AT5G04950"/>
        <instance sequence="ttaatta" strand="+" begin="-930" end="-924" gene="AT5G04950"/>
        <instance sequence="tacaata" strand="+" begin="-905" end="-899" gene="AT5G04950"/>
        <instance sequence="tgaatta" strand="+" begin="-883" end="-877" gene="AT5G04950"/>
        <instance sequence="aatatta" strand="+" begin="-871" end="-865" gene="AT5G04950"/>
        <instance sequence="tgaatta" strand="+" begin="-855" end="-849" gene="AT5G04950"/>
        <instance sequence="agaagta" strand="+" begin="-825" end="-819" gene="AT5G04950"/>
        <instance sequence="tataata" strand="+" begin="-684" end="-678" gene="AT5G04950"/>
        <instance sequence="tttatta" strand="+" begin="-634" end="-628" gene="AT5G04950"/>
        <instance sequence="acaatta" strand="+" begin="-551" end="-545" gene="AT5G04950"/>
        <instance sequence="tgcagta" strand="+" begin="-526" end="-520" gene="AT5G04950"/>
        <instance sequence="tttatta" strand="+" begin="-494" end="-488" gene="AT5G04950"/>
        <instance sequence="taaaata" strand="+" begin="-430" end="-424" gene="AT5G04950"/>
        <instance sequence="tatatta" strand="+" begin="-372" end="-366" gene="AT5G04950"/>
        <instance sequence="ataaata" strand="+" begin="-361" end="-355" gene="AT5G04950"/>
        <instance sequence="ataaata" strand="+" begin="-299" end="-293" gene="AT5G04950"/>
        <instance sequence="taaacta" strand="+" begin="-243" end="-237" gene="AT5G04950"/>
        <instance sequence="ataatta" strand="+" begin="-220" end="-214" gene="AT5G04950"/>
        <instance sequence="tgcatta" strand="+" begin="-160" end="-154" gene="AT5G04950"/>
        <instance sequence="ataaata" strand="+" begin="-98" end="-92" gene="AT5G04950"/>
        <instance sequence="ataaata" strand="+" begin="-59" end="-53" gene="AT5G04950"/>
        <instance sequence="aaaaata" strand="+" begin="-891" end="-885" gene="AT5G05420"/>
        <instance sequence="aataata" strand="+" begin="-872" end="-866" gene="AT5G05420"/>
        <instance sequence="tgcagta" strand="+" begin="-834" end="-828" gene="AT5G05420"/>
        <instance sequence="aaaatta" strand="+" begin="-661" end="-655" gene="AT5G05420"/>
        <instance sequence="attatta" strand="+" begin="-658" end="-652" gene="AT5G05420"/>
        <instance sequence="ttcagta" strand="+" begin="-459" end="-453" gene="AT5G05420"/>
        <instance sequence="taaatta" strand="+" begin="-393" end="-387" gene="AT5G05420"/>
        <instance sequence="tcaaata" strand="+" begin="-340" end="-334" gene="AT5G05420"/>
        <instance sequence="aatatta" strand="+" begin="-337" end="-331" gene="AT5G05420"/>
        <instance sequence="ttaacta" strand="+" begin="-297" end="-291" gene="AT5G05420"/>
        <instance sequence="ttaagta" strand="+" begin="-185" end="-179" gene="AT5G05420"/>
        <instance sequence="aaaagta" strand="+" begin="-156" end="-150" gene="AT5G05420"/>
        <instance sequence="attatta" strand="+" begin="-98" end="-92" gene="AT5G05420"/>
        <instance sequence="acaagta" strand="+" begin="-87" end="-81" gene="AT5G05420"/>
        <instance sequence="tttagta" strand="+" begin="-968" end="-962" gene="AT5G06930"/>
        <instance sequence="agtaata" strand="+" begin="-965" end="-959" gene="AT5G06930"/>
        <instance sequence="ttcagta" strand="+" begin="-897" end="-891" gene="AT5G06930"/>
        <instance sequence="taaaata" strand="+" begin="-892" end="-886" gene="AT5G06930"/>
        <instance sequence="aataata" strand="+" begin="-889" end="-883" gene="AT5G06930"/>
        <instance sequence="aaaaata" strand="+" begin="-740" end="-734" gene="AT5G06930"/>
        <instance sequence="aatatta" strand="+" begin="-737" end="-731" gene="AT5G06930"/>
        <instance sequence="taaatta" strand="+" begin="-717" end="-711" gene="AT5G06930"/>
        <instance sequence="taaaata" strand="+" begin="-703" end="-697" gene="AT5G06930"/>
        <instance sequence="taaacta" strand="+" begin="-611" end="-605" gene="AT5G06930"/>
        <instance sequence="tgtaata" strand="+" begin="-429" end="-423" gene="AT5G06930"/>
        <instance sequence="ttcatta" strand="+" begin="-349" end="-343" gene="AT5G06930"/>
        <instance sequence="tgtatta" strand="+" begin="-314" end="-308" gene="AT5G06930"/>
        <instance sequence="ataatta" strand="+" begin="-308" end="-302" gene="AT5G06930"/>
        <instance sequence="ttaagta" strand="+" begin="-304" end="-298" gene="AT5G06930"/>
        <instance sequence="agtaata" strand="+" begin="-301" end="-295" gene="AT5G06930"/>
        <instance sequence="aatagta" strand="+" begin="-298" end="-292" gene="AT5G06930"/>
        <instance sequence="aaaaata" strand="+" begin="-229" end="-223" gene="AT5G06930"/>
        <instance sequence="ttaatta" strand="+" begin="-206" end="-200" gene="AT5G06930"/>
        <instance sequence="tttaata" strand="+" begin="-196" end="-190" gene="AT5G06930"/>
        <instance sequence="ataagta" strand="+" begin="-192" end="-186" gene="AT5G06930"/>
        <instance sequence="agtagta" strand="+" begin="-189" end="-183" gene="AT5G06930"/>
        <instance sequence="ttaatta" strand="+" begin="-988" end="-982" gene="AT5G14750"/>
        <instance sequence="attagta" strand="+" begin="-985" end="-979" gene="AT5G14750"/>
        <instance sequence="aaaatta" strand="+" begin="-967" end="-961" gene="AT5G14750"/>
        <instance sequence="ataatta" strand="+" begin="-898" end="-892" gene="AT5G14750"/>
        <instance sequence="ataaata" strand="+" begin="-816" end="-810" gene="AT5G14750"/>
        <instance sequence="taaagta" strand="+" begin="-811" end="-805" gene="AT5G14750"/>
        <instance sequence="acaacta" strand="+" begin="-787" end="-781" gene="AT5G14750"/>
        <instance sequence="actacta" strand="+" begin="-784" end="-778" gene="AT5G14750"/>
        <instance sequence="actatta" strand="+" begin="-781" end="-775" gene="AT5G14750"/>
        <instance sequence="aacacta" strand="+" begin="-759" end="-753" gene="AT5G14750"/>
        <instance sequence="actatta" strand="+" begin="-756" end="-750" gene="AT5G14750"/>
        <instance sequence="ataatta" strand="+" begin="-750" end="-744" gene="AT5G14750"/>
        <instance sequence="aacaata" strand="+" begin="-729" end="-723" gene="AT5G14750"/>
        <instance sequence="ttaacta" strand="+" begin="-569" end="-563" gene="AT5G14750"/>
        <instance sequence="tctaata" strand="+" begin="-538" end="-532" gene="AT5G14750"/>
        <instance sequence="aaaaata" strand="+" begin="-518" end="-512" gene="AT5G14750"/>
        <instance sequence="tcaatta" strand="+" begin="-498" end="-492" gene="AT5G14750"/>
        <instance sequence="aacacta" strand="+" begin="-468" end="-462" gene="AT5G14750"/>
        <instance sequence="taaacta" strand="+" begin="-315" end="-309" gene="AT5G14750"/>
        <instance sequence="atcagta" strand="+" begin="-302" end="-296" gene="AT5G14750"/>
        <instance sequence="tccatta" strand="+" begin="-272" end="-266" gene="AT5G14750"/>
        <instance sequence="attatta" strand="+" begin="-269" end="-263" gene="AT5G14750"/>
        <instance sequence="atcaata" strand="+" begin="-232" end="-226" gene="AT5G14750"/>
        <instance sequence="taaaata" strand="+" begin="-210" end="-204" gene="AT5G14750"/>
        <instance sequence="atcatta" strand="+" begin="-195" end="-189" gene="AT5G14750"/>
        <instance sequence="attaata" strand="+" begin="-192" end="-186" gene="AT5G14750"/>
        <instance sequence="accaata" strand="+" begin="-174" end="-168" gene="AT5G14750"/>
        <instance sequence="aatagta" strand="+" begin="-171" end="-165" gene="AT5G14750"/>
        <instance sequence="tttatta" strand="+" begin="-159" end="-153" gene="AT5G14750"/>
        <instance sequence="ttaaata" strand="+" begin="-155" end="-149" gene="AT5G14750"/>
        <instance sequence="aatatta" strand="+" begin="-152" end="-146" gene="AT5G14750"/>
        <instance sequence="ataaata" strand="+" begin="-131" end="-125" gene="AT5G14750"/>
        <instance sequence="tccacta" strand="+" begin="-123" end="-117" gene="AT5G14750"/>
        <instance sequence="tgtagta" strand="+" begin="-105" end="-99" gene="AT5G14750"/>
        <instance sequence="agtacta" strand="+" begin="-102" end="-96" gene="AT5G14750"/>
        <instance sequence="actacta" strand="+" begin="-99" end="-93" gene="AT5G14750"/>
        <instance sequence="actatta" strand="+" begin="-96" end="-90" gene="AT5G14750"/>
        <instance sequence="attaata" strand="+" begin="-93" end="-87" gene="AT5G14750"/>
        <instance sequence="tcaaata" strand="+" begin="-80" end="-74" gene="AT5G14750"/>
        <instance sequence="ataacta" strand="+" begin="-76" end="-70" gene="AT5G14750"/>
        <instance sequence="ataacta" strand="+" begin="-950" end="-944" gene="AT5G16900"/>
        <instance sequence="aataata" strand="+" begin="-919" end="-913" gene="AT5G16900"/>
        <instance sequence="ttaatta" strand="+" begin="-811" end="-805" gene="AT5G16900"/>
        <instance sequence="tccatta" strand="+" begin="-770" end="-764" gene="AT5G16900"/>
        <instance sequence="ttaagta" strand="+" begin="-754" end="-748" gene="AT5G16900"/>
        <instance sequence="aatatta" strand="+" begin="-362" end="-356" gene="AT5G16900"/>
        <instance sequence="ttaagta" strand="+" begin="-262" end="-256" gene="AT5G16900"/>
        <instance sequence="agtatta" strand="+" begin="-259" end="-253" gene="AT5G16900"/>
        <instance sequence="aacatta" strand="+" begin="-195" end="-189" gene="AT5G16900"/>
        <instance sequence="tttatta" strand="+" begin="-81" end="-75" gene="AT5G16900"/>
        <instance sequence="tacaata" strand="+" begin="-959" end="-953" gene="AT5G17960"/>
        <instance sequence="ttaaata" strand="+" begin="-821" end="-815" gene="AT5G17960"/>
        <instance sequence="aatatta" strand="+" begin="-751" end="-745" gene="AT5G17960"/>
        <instance sequence="agaaata" strand="+" begin="-712" end="-706" gene="AT5G17960"/>
        <instance sequence="acaatta" strand="+" begin="-675" end="-669" gene="AT5G17960"/>
        <instance sequence="tgaatta" strand="+" begin="-490" end="-484" gene="AT5G17960"/>
        <instance sequence="taaagta" strand="+" begin="-419" end="-413" gene="AT5G17960"/>
        <instance sequence="agtaata" strand="+" begin="-416" end="-410" gene="AT5G17960"/>
        <instance sequence="tgcacta" strand="+" begin="-333" end="-327" gene="AT5G17960"/>
        <instance sequence="tctaata" strand="+" begin="-239" end="-233" gene="AT5G17960"/>
        <instance sequence="aatagta" strand="+" begin="-236" end="-230" gene="AT5G17960"/>
        <instance sequence="taaatta" strand="+" begin="-183" end="-177" gene="AT5G17960"/>
        <instance sequence="attatta" strand="+" begin="-180" end="-174" gene="AT5G17960"/>
        <instance sequence="ttaagta" strand="+" begin="-176" end="-170" gene="AT5G17960"/>
        <instance sequence="tgcaata" strand="+" begin="-111" end="-105" gene="AT5G17960"/>
        <instance sequence="aaaaata" strand="+" begin="-955" end="-949" gene="AT5G19730"/>
        <instance sequence="taaacta" strand="+" begin="-916" end="-910" gene="AT5G19730"/>
        <instance sequence="actaata" strand="+" begin="-913" end="-907" gene="AT5G19730"/>
        <instance sequence="tgcatta" strand="+" begin="-812" end="-806" gene="AT5G19730"/>
        <instance sequence="tttagta" strand="+" begin="-801" end="-795" gene="AT5G19730"/>
        <instance sequence="tgtatta" strand="+" begin="-780" end="-774" gene="AT5G19730"/>
        <instance sequence="aaaatta" strand="+" begin="-694" end="-688" gene="AT5G19730"/>
        <instance sequence="agaatta" strand="+" begin="-613" end="-607" gene="AT5G19730"/>
        <instance sequence="accacta" strand="+" begin="-546" end="-540" gene="AT5G19730"/>
        <instance sequence="tttacta" strand="+" begin="-394" end="-388" gene="AT5G19730"/>
        <instance sequence="ttaatta" strand="+" begin="-278" end="-272" gene="AT5G19730"/>
        <instance sequence="tgtaata" strand="+" begin="-256" end="-250" gene="AT5G19730"/>
        <instance sequence="agaaata" strand="+" begin="-245" end="-239" gene="AT5G19730"/>
        <instance sequence="tacagta" strand="+" begin="-980" end="-974" gene="AT5G20470"/>
        <instance sequence="aaaacta" strand="+" begin="-805" end="-799" gene="AT5G20470"/>
        <instance sequence="atcatta" strand="+" begin="-751" end="-745" gene="AT5G20470"/>
        <instance sequence="atcatta" strand="+" begin="-680" end="-674" gene="AT5G20470"/>
        <instance sequence="agtacta" strand="+" begin="-652" end="-646" gene="AT5G20470"/>
        <instance sequence="aaaagta" strand="+" begin="-533" end="-527" gene="AT5G20470"/>
        <instance sequence="acaaata" strand="+" begin="-517" end="-511" gene="AT5G20470"/>
        <instance sequence="aaaagta" strand="+" begin="-466" end="-460" gene="AT5G20470"/>
        <instance sequence="ttcacta" strand="+" begin="-413" end="-407" gene="AT5G20470"/>
        <instance sequence="ttaatta" strand="+" begin="-372" end="-366" gene="AT5G20470"/>
        <instance sequence="agaaata" strand="+" begin="-294" end="-288" gene="AT5G20470"/>
        <instance sequence="tgaaata" strand="+" begin="-209" end="-203" gene="AT5G20470"/>
        <instance sequence="ttaatta" strand="+" begin="-200" end="-194" gene="AT5G20470"/>
        <instance sequence="ttaagta" strand="+" begin="-196" end="-190" gene="AT5G20470"/>
        <instance sequence="aaaaata" strand="+" begin="-181" end="-175" gene="AT5G20470"/>
        <instance sequence="ataatta" strand="+" begin="-177" end="-171" gene="AT5G20470"/>
        <instance sequence="attaata" strand="+" begin="-174" end="-168" gene="AT5G20470"/>
        <instance sequence="tacacta" strand="+" begin="-167" end="-161" gene="AT5G20470"/>
        <instance sequence="actaata" strand="+" begin="-164" end="-158" gene="AT5G20470"/>
        <instance sequence="tcaatta" strand="+" begin="-22" end="-16" gene="AT5G20470"/>
        <instance sequence="acaaata" strand="+" begin="-942" end="-936" gene="AT5G24100"/>
        <instance sequence="ttaaata" strand="+" begin="-863" end="-857" gene="AT5G24100"/>
        <instance sequence="agaatta" strand="+" begin="-849" end="-843" gene="AT5G24100"/>
        <instance sequence="tttatta" strand="+" begin="-719" end="-713" gene="AT5G24100"/>
        <instance sequence="tgcaata" strand="+" begin="-605" end="-599" gene="AT5G24100"/>
        <instance sequence="ttaacta" strand="+" begin="-264" end="-258" gene="AT5G24100"/>
        <instance sequence="actaata" strand="+" begin="-261" end="-255" gene="AT5G24100"/>
        <instance sequence="aaaaata" strand="+" begin="-175" end="-169" gene="AT5G24100"/>
        <instance sequence="tccaata" strand="+" begin="-78" end="-72" gene="AT5G24100"/>
        <instance sequence="tttaata" strand="+" begin="-32" end="-26" gene="AT5G24100"/>
        <instance sequence="ataatta" strand="+" begin="-908" end="-902" gene="AT5G24910"/>
        <instance sequence="aataata" strand="+" begin="-887" end="-881" gene="AT5G24910"/>
        <instance sequence="tcaaata" strand="+" begin="-876" end="-870" gene="AT5G24910"/>
        <instance sequence="agcatta" strand="+" begin="-858" end="-852" gene="AT5G24910"/>
        <instance sequence="ataatta" strand="+" begin="-830" end="-824" gene="AT5G24910"/>
        <instance sequence="aaaaata" strand="+" begin="-772" end="-766" gene="AT5G24910"/>
        <instance sequence="aatacta" strand="+" begin="-769" end="-763" gene="AT5G24910"/>
        <instance sequence="tcaaata" strand="+" begin="-708" end="-702" gene="AT5G24910"/>
        <instance sequence="taaaata" strand="+" begin="-651" end="-645" gene="AT5G24910"/>
        <instance sequence="aatatta" strand="+" begin="-648" end="-642" gene="AT5G24910"/>
        <instance sequence="aaaaata" strand="+" begin="-640" end="-634" gene="AT5G24910"/>
        <instance sequence="ttaaata" strand="+" begin="-621" end="-615" gene="AT5G24910"/>
        <instance sequence="ttaatta" strand="+" begin="-606" end="-600" gene="AT5G24910"/>
        <instance sequence="attagta" strand="+" begin="-603" end="-597" gene="AT5G24910"/>
        <instance sequence="tataata" strand="+" begin="-598" end="-592" gene="AT5G24910"/>
        <instance sequence="taaacta" strand="+" begin="-573" end="-567" gene="AT5G24910"/>
        <instance sequence="actagta" strand="+" begin="-570" end="-564" gene="AT5G24910"/>
        <instance sequence="tgaagta" strand="+" begin="-548" end="-542" gene="AT5G24910"/>
        <instance sequence="tcaatta" strand="+" begin="-540" end="-534" gene="AT5G24910"/>
        <instance sequence="attaata" strand="+" begin="-537" end="-531" gene="AT5G24910"/>
        <instance sequence="acaaata" strand="+" begin="-484" end="-478" gene="AT5G24910"/>
        <instance sequence="aaaatta" strand="+" begin="-474" end="-468" gene="AT5G24910"/>
        <instance sequence="atcatta" strand="+" begin="-428" end="-422" gene="AT5G24910"/>
        <instance sequence="tacatta" strand="+" begin="-317" end="-311" gene="AT5G24910"/>
        <instance sequence="tttatta" strand="+" begin="-285" end="-279" gene="AT5G24910"/>
        <instance sequence="accatta" strand="+" begin="-237" end="-231" gene="AT5G24910"/>
        <instance sequence="ttaatta" strand="+" begin="-233" end="-227" gene="AT5G24910"/>
        <instance sequence="acaatta" strand="+" begin="-94" end="-88" gene="AT5G24910"/>
        <instance sequence="ataatta" strand="+" begin="-33" end="-27" gene="AT5G24910"/>
        <instance sequence="tccatta" strand="+" begin="-997" end="-991" gene="AT5G26230"/>
        <instance sequence="tgaatta" strand="+" begin="-934" end="-928" gene="AT5G26230"/>
        <instance sequence="tacaata" strand="+" begin="-823" end="-817" gene="AT5G26230"/>
        <instance sequence="tgcatta" strand="+" begin="-670" end="-664" gene="AT5G26230"/>
        <instance sequence="aacacta" strand="+" begin="-615" end="-609" gene="AT5G26230"/>
        <instance sequence="acaacta" strand="+" begin="-571" end="-565" gene="AT5G26230"/>
        <instance sequence="tcaacta" strand="+" begin="-562" end="-556" gene="AT5G26230"/>
        <instance sequence="agaaata" strand="+" begin="-499" end="-493" gene="AT5G26230"/>
        <instance sequence="ataaata" strand="+" begin="-495" end="-489" gene="AT5G26230"/>
        <instance sequence="ataaata" strand="+" begin="-480" end="-474" gene="AT5G26230"/>
        <instance sequence="tgaaata" strand="+" begin="-377" end="-371" gene="AT5G26230"/>
        <instance sequence="aaaacta" strand="+" begin="-359" end="-353" gene="AT5G26230"/>
        <instance sequence="actacta" strand="+" begin="-303" end="-297" gene="AT5G26230"/>
        <instance sequence="ataatta" strand="+" begin="-266" end="-260" gene="AT5G26230"/>
        <instance sequence="ataatta" strand="+" begin="-260" end="-254" gene="AT5G26230"/>
        <instance sequence="ttaacta" strand="+" begin="-256" end="-250" gene="AT5G26230"/>
        <instance sequence="ttaaata" strand="+" begin="-139" end="-133" gene="AT5G26230"/>
        <instance sequence="aaaaata" strand="+" begin="-130" end="-124" gene="AT5G26230"/>
        <instance sequence="aataata" strand="+" begin="-127" end="-121" gene="AT5G26230"/>
        <instance sequence="taaaata" strand="+" begin="-122" end="-116" gene="AT5G26230"/>
        <instance sequence="taaaata" strand="+" begin="-117" end="-111" gene="AT5G26230"/>
        <instance sequence="tataata" strand="+" begin="-99" end="-93" gene="AT5G26230"/>
        <instance sequence="aaaatta" strand="+" begin="-93" end="-87" gene="AT5G26230"/>
        <instance sequence="taaaata" strand="+" begin="-88" end="-82" gene="AT5G26230"/>
        <instance sequence="tctatta" strand="+" begin="-69" end="-63" gene="AT5G26230"/>
        <instance sequence="attatta" strand="+" begin="-66" end="-60" gene="AT5G26230"/>
        <instance sequence="attatta" strand="+" begin="-63" end="-57" gene="AT5G26230"/>
        <instance sequence="aacagta" strand="+" begin="-910" end="-904" gene="AT5G27100"/>
        <instance sequence="aacatta" strand="+" begin="-672" end="-666" gene="AT5G27100"/>
        <instance sequence="agaatta" strand="+" begin="-492" end="-486" gene="AT5G27100"/>
        <instance sequence="ttaatta" strand="+" begin="-224" end="-218" gene="AT5G27100"/>
        <instance sequence="taaatta" strand="+" begin="-167" end="-161" gene="AT5G27100"/>
        <instance sequence="ttaaata" strand="+" begin="-131" end="-125" gene="AT5G27100"/>
        <instance sequence="aatatta" strand="+" begin="-128" end="-122" gene="AT5G27100"/>
        <instance sequence="aacaata" strand="+" begin="-87" end="-81" gene="AT5G27100"/>
        <instance sequence="tcaacta" strand="+" begin="-886" end="-880" gene="AT5G36870"/>
        <instance sequence="attatta" strand="+" begin="-799" end="-793" gene="AT5G36870"/>
        <instance sequence="ttaagta" strand="+" begin="-673" end="-667" gene="AT5G36870"/>
        <instance sequence="tatatta" strand="+" begin="-668" end="-662" gene="AT5G36870"/>
        <instance sequence="tatatta" strand="+" begin="-663" end="-657" gene="AT5G36870"/>
        <instance sequence="aaaatta" strand="+" begin="-653" end="-647" gene="AT5G36870"/>
        <instance sequence="accaata" strand="+" begin="-637" end="-631" gene="AT5G36870"/>
        <instance sequence="aataata" strand="+" begin="-634" end="-628" gene="AT5G36870"/>
        <instance sequence="ttaaata" strand="+" begin="-490" end="-484" gene="AT5G36870"/>
        <instance sequence="taaatta" strand="+" begin="-416" end="-410" gene="AT5G36870"/>
        <instance sequence="tatatta" strand="+" begin="-411" end="-405" gene="AT5G36870"/>
        <instance sequence="aaaaata" strand="+" begin="-405" end="-399" gene="AT5G36870"/>
        <instance sequence="aaaaata" strand="+" begin="-399" end="-393" gene="AT5G36870"/>
        <instance sequence="ataacta" strand="+" begin="-384" end="-378" gene="AT5G36870"/>
        <instance sequence="acaatta" strand="+" begin="-372" end="-366" gene="AT5G36870"/>
        <instance sequence="tccatta" strand="+" begin="-93" end="-87" gene="AT5G36870"/>
        <instance sequence="tatatta" strand="+" begin="-982" end="-976" gene="AT5G37450"/>
        <instance sequence="acaagta" strand="+" begin="-808" end="-802" gene="AT5G37450"/>
        <instance sequence="attatta" strand="+" begin="-773" end="-767" gene="AT5G37450"/>
        <instance sequence="tacagta" strand="+" begin="-766" end="-760" gene="AT5G37450"/>
        <instance sequence="tccacta" strand="+" begin="-713" end="-707" gene="AT5G37450"/>
        <instance sequence="tttaata" strand="+" begin="-663" end="-657" gene="AT5G37450"/>
        <instance sequence="atcagta" strand="+" begin="-643" end="-637" gene="AT5G37450"/>
        <instance sequence="agtaata" strand="+" begin="-640" end="-634" gene="AT5G37450"/>
        <instance sequence="atcacta" strand="+" begin="-632" end="-626" gene="AT5G37450"/>
        <instance sequence="tcaaata" strand="+" begin="-588" end="-582" gene="AT5G37450"/>
        <instance sequence="attagta" strand="+" begin="-383" end="-377" gene="AT5G37450"/>
        <instance sequence="aaaagta" strand="+" begin="-307" end="-301" gene="AT5G37450"/>
        <instance sequence="ttaaata" strand="+" begin="-200" end="-194" gene="AT5G37450"/>
        <instance sequence="tacatta" strand="+" begin="-157" end="-151" gene="AT5G37450"/>
        <instance sequence="aaaagta" strand="+" begin="-140" end="-134" gene="AT5G37450"/>
        <instance sequence="ataaata" strand="+" begin="-40" end="-34" gene="AT5G37450"/>
        <instance sequence="attacta" strand="+" begin="-782" end="-776" gene="AT5G38100"/>
        <instance sequence="tatacta" strand="+" begin="-768" end="-762" gene="AT5G38100"/>
        <instance sequence="tacatta" strand="+" begin="-763" end="-757" gene="AT5G38100"/>
        <instance sequence="aaaaata" strand="+" begin="-631" end="-625" gene="AT5G38100"/>
        <instance sequence="ataaata" strand="+" begin="-609" end="-603" gene="AT5G38100"/>
        <instance sequence="ataaata" strand="+" begin="-605" end="-599" gene="AT5G38100"/>
        <instance sequence="tttaata" strand="+" begin="-581" end="-575" gene="AT5G38100"/>
        <instance sequence="taaaata" strand="+" begin="-576" end="-570" gene="AT5G38100"/>
        <instance sequence="aataata" strand="+" begin="-573" end="-567" gene="AT5G38100"/>
        <instance sequence="agaacta" strand="+" begin="-567" end="-561" gene="AT5G38100"/>
        <instance sequence="ttaatta" strand="+" begin="-489" end="-483" gene="AT5G38100"/>
        <instance sequence="tataata" strand="+" begin="-484" end="-478" gene="AT5G38100"/>
        <instance sequence="aaaaata" strand="+" begin="-413" end="-407" gene="AT5G38100"/>
        <instance sequence="aaaatta" strand="+" begin="-402" end="-396" gene="AT5G38100"/>
        <instance sequence="taaatta" strand="+" begin="-321" end="-315" gene="AT5G38100"/>
        <instance sequence="acaaata" strand="+" begin="-314" end="-308" gene="AT5G38100"/>
        <instance sequence="aatatta" strand="+" begin="-311" end="-305" gene="AT5G38100"/>
        <instance sequence="ttcaata" strand="+" begin="-302" end="-296" gene="AT5G38100"/>
        <instance sequence="taaaata" strand="+" begin="-269" end="-263" gene="AT5G38100"/>
        <instance sequence="ataatta" strand="+" begin="-265" end="-259" gene="AT5G38100"/>
        <instance sequence="acaatta" strand="+" begin="-146" end="-140" gene="AT5G38100"/>
        <instance sequence="actatta" strand="+" begin="-109" end="-103" gene="AT5G38100"/>
        <instance sequence="tgtaata" strand="+" begin="-975" end="-969" gene="AT5G38940"/>
        <instance sequence="ataaata" strand="+" begin="-969" end="-963" gene="AT5G38940"/>
        <instance sequence="atcaata" strand="+" begin="-951" end="-945" gene="AT5G38940"/>
        <instance sequence="atcacta" strand="+" begin="-828" end="-822" gene="AT5G38940"/>
        <instance sequence="aacaata" strand="+" begin="-785" end="-779" gene="AT5G38940"/>
        <instance sequence="tctaata" strand="+" begin="-731" end="-725" gene="AT5G38940"/>
        <instance sequence="aaaaata" strand="+" begin="-706" end="-700" gene="AT5G38940"/>
        <instance sequence="ataatta" strand="+" begin="-702" end="-696" gene="AT5G38940"/>
        <instance sequence="attaata" strand="+" begin="-699" end="-693" gene="AT5G38940"/>
        <instance sequence="taaagta" strand="+" begin="-630" end="-624" gene="AT5G38940"/>
        <instance sequence="agcatta" strand="+" begin="-604" end="-598" gene="AT5G38940"/>
        <instance sequence="ttaaata" strand="+" begin="-584" end="-578" gene="AT5G38940"/>
        <instance sequence="aatatta" strand="+" begin="-581" end="-575" gene="AT5G38940"/>
        <instance sequence="aacatta" strand="+" begin="-431" end="-425" gene="AT5G38940"/>
        <instance sequence="ttaatta" strand="+" begin="-427" end="-421" gene="AT5G38940"/>
        <instance sequence="tatacta" strand="+" begin="-409" end="-403" gene="AT5G38940"/>
        <instance sequence="actatta" strand="+" begin="-406" end="-400" gene="AT5G38940"/>
        <instance sequence="tccatta" strand="+" begin="-390" end="-384" gene="AT5G38940"/>
        <instance sequence="ttaatta" strand="+" begin="-386" end="-380" gene="AT5G38940"/>
        <instance sequence="tgaatta" strand="+" begin="-187" end="-181" gene="AT5G38940"/>
        <instance sequence="ttaaata" strand="+" begin="-154" end="-148" gene="AT5G38940"/>
        <instance sequence="tcaaata" strand="+" begin="-135" end="-129" gene="AT5G38940"/>
        <instance sequence="tgtatta" strand="+" begin="-118" end="-112" gene="AT5G38940"/>
        <instance sequence="ttcaata" strand="+" begin="-35" end="-29" gene="AT5G38940"/>
        <instance sequence="ttcatta" strand="+" begin="-783" end="-777" gene="AT5G39493"/>
        <instance sequence="ataaata" strand="+" begin="-711" end="-705" gene="AT5G39493"/>
        <instance sequence="tgaatta" strand="+" begin="-436" end="-430" gene="AT5G39493"/>
        <instance sequence="tccaata" strand="+" begin="-388" end="-382" gene="AT5G39493"/>
        <instance sequence="tgtaata" strand="+" begin="-314" end="-308" gene="AT5G39493"/>
        <instance sequence="tccaata" strand="+" begin="-284" end="-278" gene="AT5G39493"/>
        <instance sequence="tgtaata" strand="+" begin="-241" end="-235" gene="AT5G39493"/>
        <instance sequence="aacaata" strand="+" begin="-108" end="-102" gene="AT5G39493"/>
        <instance sequence="aatacta" strand="+" begin="-105" end="-99" gene="AT5G39493"/>
        <instance sequence="tttacta" strand="+" begin="-98" end="-92" gene="AT5G39493"/>
        <instance sequence="ataaata" strand="+" begin="-57" end="-51" gene="AT5G39493"/>
        <instance sequence="aatacta" strand="+" begin="-54" end="-48" gene="AT5G39493"/>
        <instance sequence="acaaata" strand="+" begin="-23" end="-17" gene="AT5G39493"/>
        <instance sequence="tacatta" strand="+" begin="-877" end="-871" gene="AT5G39820"/>
        <instance sequence="tacaata" strand="+" begin="-761" end="-755" gene="AT5G39820"/>
        <instance sequence="aataata" strand="+" begin="-758" end="-752" gene="AT5G39820"/>
        <instance sequence="aaaagta" strand="+" begin="-746" end="-740" gene="AT5G39820"/>
        <instance sequence="ataaata" strand="+" begin="-732" end="-726" gene="AT5G39820"/>
        <instance sequence="taaatta" strand="+" begin="-705" end="-699" gene="AT5G39820"/>
        <instance sequence="aacatta" strand="+" begin="-653" end="-647" gene="AT5G39820"/>
        <instance sequence="ataacta" strand="+" begin="-632" end="-626" gene="AT5G39820"/>
        <instance sequence="aaaacta" strand="+" begin="-626" end="-620" gene="AT5G39820"/>
        <instance sequence="tcaaata" strand="+" begin="-589" end="-583" gene="AT5G39820"/>
        <instance sequence="atcatta" strand="+" begin="-471" end="-465" gene="AT5G39820"/>
        <instance sequence="aaaaata" strand="+" begin="-256" end="-250" gene="AT5G39820"/>
        <instance sequence="aataata" strand="+" begin="-253" end="-247" gene="AT5G39820"/>
        <instance sequence="aaaagta" strand="+" begin="-25" end="-19" gene="AT5G39820"/>
        <instance sequence="agtacta" strand="+" begin="-22" end="-16" gene="AT5G39820"/>
        <instance sequence="aaaaata" strand="+" begin="-996" end="-990" gene="AT5G40630"/>
        <instance sequence="accatta" strand="+" begin="-983" end="-977" gene="AT5G40630"/>
        <instance sequence="aaaaata" strand="+" begin="-975" end="-969" gene="AT5G40630"/>
        <instance sequence="aatagta" strand="+" begin="-972" end="-966" gene="AT5G40630"/>
        <instance sequence="acaatta" strand="+" begin="-958" end="-952" gene="AT5G40630"/>
        <instance sequence="aaaatta" strand="+" begin="-899" end="-893" gene="AT5G40630"/>
        <instance sequence="tgaagta" strand="+" begin="-772" end="-766" gene="AT5G40630"/>
        <instance sequence="atcatta" strand="+" begin="-710" end="-704" gene="AT5G40630"/>
        <instance sequence="acaatta" strand="+" begin="-696" end="-690" gene="AT5G40630"/>
        <instance sequence="ataatta" strand="+" begin="-655" end="-649" gene="AT5G40630"/>
        <instance sequence="tgtaata" strand="+" begin="-648" end="-642" gene="AT5G40630"/>
        <instance sequence="accaata" strand="+" begin="-633" end="-627" gene="AT5G40630"/>
        <instance sequence="aataata" strand="+" begin="-630" end="-624" gene="AT5G40630"/>
        <instance sequence="aaaatta" strand="+" begin="-506" end="-500" gene="AT5G40630"/>
        <instance sequence="aaaacta" strand="+" begin="-443" end="-437" gene="AT5G40630"/>
        <instance sequence="actagta" strand="+" begin="-440" end="-434" gene="AT5G40630"/>
        <instance sequence="tgaacta" strand="+" begin="-390" end="-384" gene="AT5G40630"/>
        <instance sequence="actacta" strand="+" begin="-387" end="-381" gene="AT5G40630"/>
        <instance sequence="agtaata" strand="+" begin="-267" end="-261" gene="AT5G40630"/>
        <instance sequence="ataacta" strand="+" begin="-152" end="-146" gene="AT5G40630"/>
        <instance sequence="agaagta" strand="+" begin="-144" end="-138" gene="AT5G40630"/>
        <instance sequence="tttaata" strand="+" begin="-76" end="-70" gene="AT5G40630"/>
        <instance sequence="aataata" strand="+" begin="-73" end="-67" gene="AT5G40630"/>
        <instance sequence="atcaata" strand="+" begin="-62" end="-56" gene="AT5G40630"/>
        <instance sequence="ataaata" strand="+" begin="-33" end="-27" gene="AT5G40630"/>
        <instance sequence="ataaata" strand="+" begin="-999" end="-993" gene="AT5G41290"/>
        <instance sequence="aatacta" strand="+" begin="-996" end="-990" gene="AT5G41290"/>
        <instance sequence="aaaaata" strand="+" begin="-975" end="-969" gene="AT5G41290"/>
        <instance sequence="aaaaata" strand="+" begin="-969" end="-963" gene="AT5G41290"/>
        <instance sequence="atcaata" strand="+" begin="-962" end="-956" gene="AT5G41290"/>
        <instance sequence="tgaaata" strand="+" begin="-954" end="-948" gene="AT5G41290"/>
        <instance sequence="aatatta" strand="+" begin="-951" end="-945" gene="AT5G41290"/>
        <instance sequence="agaaata" strand="+" begin="-934" end="-928" gene="AT5G41290"/>
        <instance sequence="tttaata" strand="+" begin="-898" end="-892" gene="AT5G41290"/>
        <instance sequence="taaaata" strand="+" begin="-893" end="-887" gene="AT5G41290"/>
        <instance sequence="aatacta" strand="+" begin="-879" end="-873" gene="AT5G41290"/>
        <instance sequence="aaaatta" strand="+" begin="-796" end="-790" gene="AT5G41290"/>
        <instance sequence="attatta" strand="+" begin="-793" end="-787" gene="AT5G41290"/>
        <instance sequence="tatatta" strand="+" begin="-772" end="-766" gene="AT5G41290"/>
        <instance sequence="ataatta" strand="+" begin="-764" end="-758" gene="AT5G41290"/>
        <instance sequence="attaata" strand="+" begin="-761" end="-755" gene="AT5G41290"/>
        <instance sequence="attaata" strand="+" begin="-725" end="-719" gene="AT5G41290"/>
        <instance sequence="aatatta" strand="+" begin="-722" end="-716" gene="AT5G41290"/>
        <instance sequence="tcaatta" strand="+" begin="-702" end="-696" gene="AT5G41290"/>
        <instance sequence="ttaaata" strand="+" begin="-698" end="-692" gene="AT5G41290"/>
        <instance sequence="ataatta" strand="+" begin="-554" end="-548" gene="AT5G41290"/>
        <instance sequence="attatta" strand="+" begin="-536" end="-530" gene="AT5G41290"/>
        <instance sequence="attatta" strand="+" begin="-499" end="-493" gene="AT5G41290"/>
        <instance sequence="tataata" strand="+" begin="-492" end="-486" gene="AT5G41290"/>
        <instance sequence="tcaaata" strand="+" begin="-475" end="-469" gene="AT5G41290"/>
        <instance sequence="atcaata" strand="+" begin="-461" end="-455" gene="AT5G41290"/>
        <instance sequence="taaaata" strand="+" begin="-424" end="-418" gene="AT5G41290"/>
        <instance sequence="tctagta" strand="+" begin="-330" end="-324" gene="AT5G41290"/>
        <instance sequence="tacatta" strand="+" begin="-288" end="-282" gene="AT5G41290"/>
        <instance sequence="tgaaata" strand="+" begin="-216" end="-210" gene="AT5G41290"/>
        <instance sequence="tccatta" strand="+" begin="-195" end="-189" gene="AT5G41290"/>
        <instance sequence="aacatta" strand="+" begin="-967" end="-961" gene="AT5G41300"/>
        <instance sequence="ttaatta" strand="+" begin="-938" end="-932" gene="AT5G41300"/>
        <instance sequence="tccatta" strand="+" begin="-756" end="-750" gene="AT5G41300"/>
        <instance sequence="taaatta" strand="+" begin="-707" end="-701" gene="AT5G41300"/>
        <instance sequence="ttaacta" strand="+" begin="-672" end="-666" gene="AT5G41300"/>
        <instance sequence="actacta" strand="+" begin="-669" end="-663" gene="AT5G41300"/>
        <instance sequence="taaaata" strand="+" begin="-624" end="-618" gene="AT5G41300"/>
        <instance sequence="taaaata" strand="+" begin="-605" end="-599" gene="AT5G41300"/>
        <instance sequence="aaaatta" strand="+" begin="-588" end="-582" gene="AT5G41300"/>
        <instance sequence="agaaata" strand="+" begin="-578" end="-572" gene="AT5G41300"/>
        <instance sequence="aataata" strand="+" begin="-575" end="-569" gene="AT5G41300"/>
        <instance sequence="tacatta" strand="+" begin="-505" end="-499" gene="AT5G41300"/>
        <instance sequence="ataacta" strand="+" begin="-490" end="-484" gene="AT5G41300"/>
        <instance sequence="ttaatta" strand="+" begin="-457" end="-451" gene="AT5G41300"/>
        <instance sequence="tgtatta" strand="+" begin="-436" end="-430" gene="AT5G41300"/>
        <instance sequence="agaaata" strand="+" begin="-338" end="-332" gene="AT5G41300"/>
        <instance sequence="aaaacta" strand="+" begin="-328" end="-322" gene="AT5G41300"/>
        <instance sequence="ttcatta" strand="+" begin="-205" end="-199" gene="AT5G41300"/>
        <instance sequence="taaatta" strand="+" begin="-189" end="-183" gene="AT5G41300"/>
        <instance sequence="tgaaata" strand="+" begin="-173" end="-167" gene="AT5G41300"/>
        <instance sequence="taaatta" strand="+" begin="-66" end="-60" gene="AT5G41300"/>
        <instance sequence="aaaacta" strand="+" begin="-15" end="-9" gene="AT5G41300"/>
        <instance sequence="aataata" strand="+" begin="-971" end="-965" gene="AT5G42180"/>
        <instance sequence="tacatta" strand="+" begin="-943" end="-937" gene="AT5G42180"/>
        <instance sequence="tataata" strand="+" begin="-911" end="-905" gene="AT5G42180"/>
        <instance sequence="tatacta" strand="+" begin="-906" end="-900" gene="AT5G42180"/>
        <instance sequence="agtaata" strand="+" begin="-899" end="-893" gene="AT5G42180"/>
        <instance sequence="aaaaata" strand="+" begin="-864" end="-858" gene="AT5G42180"/>
        <instance sequence="ttcaata" strand="+" begin="-853" end="-847" gene="AT5G42180"/>
        <instance sequence="aataata" strand="+" begin="-850" end="-844" gene="AT5G42180"/>
        <instance sequence="agaaata" strand="+" begin="-843" end="-837" gene="AT5G42180"/>
        <instance sequence="aatagta" strand="+" begin="-840" end="-834" gene="AT5G42180"/>
        <instance sequence="ttaaata" strand="+" begin="-815" end="-809" gene="AT5G42180"/>
        <instance sequence="ttcaata" strand="+" begin="-806" end="-800" gene="AT5G42180"/>
        <instance sequence="tcaatta" strand="+" begin="-778" end="-772" gene="AT5G42180"/>
        <instance sequence="agaaata" strand="+" begin="-691" end="-685" gene="AT5G42180"/>
        <instance sequence="tccacta" strand="+" begin="-677" end="-671" gene="AT5G42180"/>
        <instance sequence="tttaata" strand="+" begin="-537" end="-531" gene="AT5G42180"/>
        <instance sequence="aatatta" strand="+" begin="-534" end="-528" gene="AT5G42180"/>
        <instance sequence="attatta" strand="+" begin="-531" end="-525" gene="AT5G42180"/>
        <instance sequence="tgtaata" strand="+" begin="-467" end="-461" gene="AT5G42180"/>
        <instance sequence="acaatta" strand="+" begin="-408" end="-402" gene="AT5G42180"/>
        <instance sequence="attaata" strand="+" begin="-405" end="-399" gene="AT5G42180"/>
        <instance sequence="tcaaata" strand="+" begin="-329" end="-323" gene="AT5G42180"/>
        <instance sequence="aatatta" strand="+" begin="-326" end="-320" gene="AT5G42180"/>
        <instance sequence="tctatta" strand="+" begin="-235" end="-229" gene="AT5G42180"/>
        <instance sequence="accaata" strand="+" begin="-228" end="-222" gene="AT5G42180"/>
        <instance sequence="taaatta" strand="+" begin="-170" end="-164" gene="AT5G42180"/>
        <instance sequence="attatta" strand="+" begin="-167" end="-161" gene="AT5G42180"/>
        <instance sequence="aaaatta" strand="+" begin="-133" end="-127" gene="AT5G42180"/>
        <instance sequence="ttaacta" strand="+" begin="-43" end="-37" gene="AT5G42180"/>
        <instance sequence="aaaatta" strand="+" begin="-995" end="-989" gene="AT5G42600"/>
        <instance sequence="atcatta" strand="+" begin="-987" end="-981" gene="AT5G42600"/>
        <instance sequence="attaata" strand="+" begin="-984" end="-978" gene="AT5G42600"/>
        <instance sequence="aatagta" strand="+" begin="-981" end="-975" gene="AT5G42600"/>
        <instance sequence="ttaaata" strand="+" begin="-952" end="-946" gene="AT5G42600"/>
        <instance sequence="tttaata" strand="+" begin="-942" end="-936" gene="AT5G42600"/>
        <instance sequence="tttatta" strand="+" begin="-925" end="-919" gene="AT5G42600"/>
        <instance sequence="tacatta" strand="+" begin="-901" end="-895" gene="AT5G42600"/>
        <instance sequence="taaaata" strand="+" begin="-896" end="-890" gene="AT5G42600"/>
        <instance sequence="ataagta" strand="+" begin="-890" end="-884" gene="AT5G42600"/>
        <instance sequence="taaaata" strand="+" begin="-885" end="-879" gene="AT5G42600"/>
        <instance sequence="tttatta" strand="+" begin="-870" end="-864" gene="AT5G42600"/>
        <instance sequence="ttaagta" strand="+" begin="-866" end="-860" gene="AT5G42600"/>
        <instance sequence="tatatta" strand="+" begin="-843" end="-837" gene="AT5G42600"/>
        <instance sequence="attaata" strand="+" begin="-840" end="-834" gene="AT5G42600"/>
        <instance sequence="tataata" strand="+" begin="-835" end="-829" gene="AT5G42600"/>
        <instance sequence="tttatta" strand="+" begin="-745" end="-739" gene="AT5G42600"/>
        <instance sequence="ttaacta" strand="+" begin="-690" end="-684" gene="AT5G42600"/>
        <instance sequence="aatagta" strand="+" begin="-651" end="-645" gene="AT5G42600"/>
        <instance sequence="ataacta" strand="+" begin="-435" end="-429" gene="AT5G42600"/>
        <instance sequence="aaaaata" strand="+" begin="-367" end="-361" gene="AT5G42600"/>
        <instance sequence="agaacta" strand="+" begin="-238" end="-232" gene="AT5G42600"/>
        <instance sequence="taaaata" strand="+" begin="-56" end="-50" gene="AT5G42600"/>
        <instance sequence="tatatta" strand="+" begin="-51" end="-45" gene="AT5G42600"/>
        <instance sequence="acaaata" strand="+" begin="-958" end="-952" gene="AT5G43040"/>
        <instance sequence="aaaaata" strand="+" begin="-952" end="-946" gene="AT5G43040"/>
        <instance sequence="ttaaata" strand="+" begin="-940" end="-934" gene="AT5G43040"/>
        <instance sequence="aaaatta" strand="+" begin="-921" end="-915" gene="AT5G43040"/>
        <instance sequence="tttatta" strand="+" begin="-914" end="-908" gene="AT5G43040"/>
        <instance sequence="acaatta" strand="+" begin="-815" end="-809" gene="AT5G43040"/>
        <instance sequence="attacta" strand="+" begin="-812" end="-806" gene="AT5G43040"/>
        <instance sequence="actagta" strand="+" begin="-774" end="-768" gene="AT5G43040"/>
        <instance sequence="tgaatta" strand="+" begin="-728" end="-722" gene="AT5G43040"/>
        <instance sequence="attagta" strand="+" begin="-725" end="-719" gene="AT5G43040"/>
        <instance sequence="tttaata" strand="+" begin="-677" end="-671" gene="AT5G43040"/>
        <instance sequence="agtaata" strand="+" begin="-662" end="-656" gene="AT5G43040"/>
        <instance sequence="tcaaata" strand="+" begin="-653" end="-647" gene="AT5G43040"/>
        <instance sequence="tttagta" strand="+" begin="-641" end="-635" gene="AT5G43040"/>
        <instance sequence="agtaata" strand="+" begin="-638" end="-632" gene="AT5G43040"/>
        <instance sequence="ttcatta" strand="+" begin="-614" end="-608" gene="AT5G43040"/>
        <instance sequence="tgaaata" strand="+" begin="-605" end="-599" gene="AT5G43040"/>
        <instance sequence="attatta" strand="+" begin="-562" end="-556" gene="AT5G43040"/>
        <instance sequence="tatacta" strand="+" begin="-557" end="-551" gene="AT5G43040"/>
        <instance sequence="tataata" strand="+" begin="-540" end="-534" gene="AT5G43040"/>
        <instance sequence="tttaata" strand="+" begin="-525" end="-519" gene="AT5G43040"/>
        <instance sequence="aaaatta" strand="+" begin="-502" end="-496" gene="AT5G43040"/>
        <instance sequence="attaata" strand="+" begin="-458" end="-452" gene="AT5G43040"/>
        <instance sequence="tacaata" strand="+" begin="-451" end="-445" gene="AT5G43040"/>
        <instance sequence="ataatta" strand="+" begin="-419" end="-413" gene="AT5G43040"/>
        <instance sequence="attaata" strand="+" begin="-416" end="-410" gene="AT5G43040"/>
        <instance sequence="tccaata" strand="+" begin="-352" end="-346" gene="AT5G43040"/>
        <instance sequence="agaaata" strand="+" begin="-328" end="-322" gene="AT5G43040"/>
        <instance sequence="agaatta" strand="+" begin="-314" end="-308" gene="AT5G43040"/>
        <instance sequence="ttaaata" strand="+" begin="-310" end="-304" gene="AT5G43040"/>
        <instance sequence="taaaata" strand="+" begin="-290" end="-284" gene="AT5G43040"/>
        <instance sequence="ttcaata" strand="+" begin="-278" end="-272" gene="AT5G43040"/>
        <instance sequence="aaaatta" strand="+" begin="-262" end="-256" gene="AT5G43040"/>
        <instance sequence="tatacta" strand="+" begin="-257" end="-251" gene="AT5G43040"/>
        <instance sequence="aaaatta" strand="+" begin="-203" end="-197" gene="AT5G43040"/>
        <instance sequence="attaata" strand="+" begin="-200" end="-194" gene="AT5G43040"/>
        <instance sequence="agtatta" strand="+" begin="-113" end="-107" gene="AT5G43040"/>
        <instance sequence="atcaata" strand="+" begin="-46" end="-40" gene="AT5G43040"/>
        <instance sequence="accatta" strand="+" begin="-7" end="-1" gene="AT5G43040"/>
        <instance sequence="tcaaata" strand="+" begin="-907" end="-901" gene="AT5G45080"/>
        <instance sequence="tgtaata" strand="+" begin="-891" end="-885" gene="AT5G45080"/>
        <instance sequence="tcaaata" strand="+" begin="-814" end="-808" gene="AT5G45080"/>
        <instance sequence="acaagta" strand="+" begin="-708" end="-702" gene="AT5G45080"/>
        <instance sequence="taaaata" strand="+" begin="-664" end="-658" gene="AT5G45080"/>
        <instance sequence="tctaata" strand="+" begin="-653" end="-647" gene="AT5G45080"/>
        <instance sequence="attatta" strand="+" begin="-630" end="-624" gene="AT5G45080"/>
        <instance sequence="tataata" strand="+" begin="-580" end="-574" gene="AT5G45080"/>
        <instance sequence="aacatta" strand="+" begin="-566" end="-560" gene="AT5G45080"/>
        <instance sequence="actatta" strand="+" begin="-555" end="-549" gene="AT5G45080"/>
        <instance sequence="agaatta" strand="+" begin="-538" end="-532" gene="AT5G45080"/>
        <instance sequence="agaatta" strand="+" begin="-516" end="-510" gene="AT5G45080"/>
        <instance sequence="acaatta" strand="+" begin="-491" end="-485" gene="AT5G45080"/>
        <instance sequence="acaatta" strand="+" begin="-452" end="-446" gene="AT5G45080"/>
        <instance sequence="ttaaata" strand="+" begin="-430" end="-424" gene="AT5G45080"/>
        <instance sequence="tgtaata" strand="+" begin="-314" end="-308" gene="AT5G45080"/>
        <instance sequence="actacta" strand="+" begin="-259" end="-253" gene="AT5G45080"/>
        <instance sequence="ataatta" strand="+" begin="-156" end="-150" gene="AT5G45080"/>
        <instance sequence="ttaacta" strand="+" begin="-152" end="-146" gene="AT5G45080"/>
        <instance sequence="aaaagta" strand="+" begin="-120" end="-114" gene="AT5G45080"/>
        <instance sequence="acaatta" strand="+" begin="-47" end="-41" gene="AT5G45080"/>
        <instance sequence="ttaaata" strand="+" begin="-990" end="-984" gene="AT5G45200"/>
        <instance sequence="ataacta" strand="+" begin="-908" end="-902" gene="AT5G45200"/>
        <instance sequence="taaatta" strand="+" begin="-781" end="-775" gene="AT5G45200"/>
        <instance sequence="tgaatta" strand="+" begin="-653" end="-647" gene="AT5G45200"/>
        <instance sequence="tccacta" strand="+" begin="-626" end="-620" gene="AT5G45200"/>
        <instance sequence="agaagta" strand="+" begin="-494" end="-488" gene="AT5G45200"/>
        <instance sequence="tccatta" strand="+" begin="-473" end="-467" gene="AT5G45200"/>
        <instance sequence="aaaacta" strand="+" begin="-404" end="-398" gene="AT5G45200"/>
        <instance sequence="tctacta" strand="+" begin="-325" end="-319" gene="AT5G45200"/>
        <instance sequence="aaaaata" strand="+" begin="-248" end="-242" gene="AT5G45200"/>
        <instance sequence="tgcaata" strand="+" begin="-168" end="-162" gene="AT5G45200"/>
        <instance sequence="agaagta" strand="+" begin="-68" end="-62" gene="AT5G45200"/>
        <instance sequence="taaatta" strand="+" begin="-908" end="-902" gene="AT5G45580"/>
        <instance sequence="attaata" strand="+" begin="-853" end="-847" gene="AT5G45580"/>
        <instance sequence="tatagta" strand="+" begin="-839" end="-833" gene="AT5G45580"/>
        <instance sequence="acaaata" strand="+" begin="-831" end="-825" gene="AT5G45580"/>
        <instance sequence="acaaata" strand="+" begin="-775" end="-769" gene="AT5G45580"/>
        <instance sequence="aaaagta" strand="+" begin="-740" end="-734" gene="AT5G45580"/>
        <instance sequence="acaatta" strand="+" begin="-671" end="-665" gene="AT5G45580"/>
        <instance sequence="agtaata" strand="+" begin="-656" end="-650" gene="AT5G45580"/>
        <instance sequence="tgcaata" strand="+" begin="-626" end="-620" gene="AT5G45580"/>
        <instance sequence="atcacta" strand="+" begin="-618" end="-612" gene="AT5G45580"/>
        <instance sequence="tacaata" strand="+" begin="-600" end="-594" gene="AT5G45580"/>
        <instance sequence="ataatta" strand="+" begin="-537" end="-531" gene="AT5G45580"/>
        <instance sequence="attacta" strand="+" begin="-534" end="-528" gene="AT5G45580"/>
        <instance sequence="tttatta" strand="+" begin="-519" end="-513" gene="AT5G45580"/>
        <instance sequence="tgtatta" strand="+" begin="-442" end="-436" gene="AT5G45580"/>
        <instance sequence="tatatta" strand="+" begin="-431" end="-425" gene="AT5G45580"/>
        <instance sequence="tataata" strand="+" begin="-426" end="-420" gene="AT5G45580"/>
        <instance sequence="aataata" strand="+" begin="-423" end="-417" gene="AT5G45580"/>
        <instance sequence="aatacta" strand="+" begin="-420" end="-414" gene="AT5G45580"/>
        <instance sequence="tatatta" strand="+" begin="-415" end="-409" gene="AT5G45580"/>
[truncated: 383,370 more chars]
