# Supplementary material for: Genome wide transcriptome analysis reveals ABA mediated response in Arabidopsis during gold (AuCl−4) treatment
Source: Front Plant Sci. 2014 Nov 28;5:652. doi: 10.3389/fpls.2014.00652 (PMC4246665; doi:10.3389/fpls.2014.00652)
Supplement: Supplementary file 1 [file Presentation1.ZIP › Supplementary material/Supplementary File 7_WebSCOPE.709229.xml]

<?xml version="1.0"?>

<scope>
  <properties>
    <property name="ambiguizer.method" value="LO" isdefault="true"/>
    <property name="ambiguizer.motif.min.non.N.count" value="5" isdefault="true"/>
    <property name="ambiguizer.reconstruct.beam.width" value="12" isdefault="true"/>
    <property name="ambiguizer.reconstruct.beam.width.init" value="25" isdefault="true"/>
    <property name="beam.bipartite.motif.length.min" value="6" isdefault="true"/>
    <property name="beam.bipartite.ncount.max" value="11" isdefault="true"/>
    <property name="beam.bipartite.ncount.min" value="2" isdefault="true"/>
    <property name="beam.bipartite.width" value="100" isdefault="true"/>
    <property name="beam.discard.overlaps.before" value="false" isdefault="true"/>
    <property name="beam.group.count.min" value="2" isdefault="true"/>
    <property name="beam.group.coverage.min" value="0.5" isdefault="true"/>
    <property name="beam.motif.growth.bidirectional" value="true" isdefault="true"/>
    <property name="beam.motif.length.max" value="50" isdefault="true"/>
    <property name="beam.motif.length.min" value="5" isdefault="true"/>
    <property name="beam.return.size" value="100" isdefault="true"/>
    <property name="beam.userevcomp" value="true" isdefault="true"/>
    <property name="beam.width" value="500" isdefault="true"/>
    <property name="bipartite.LO.count" value="5" isdefault="true"/>
    <property name="bipartite.reconstruct.count" value="5" isdefault="true"/>
    <property name="driver.biological.summary.ambiguizer.count" value="1" isdefault="true"/>
    <property name="driver.biological.summary.beam.count" value="2" isdefault="true"/>
    <property name="driver.biological.summary.best.count" value="3" isdefault="true"/>
    <property name="driver.biological.summary.bipartite.count" value="3" isdefault="true"/>
    <property name="driver.id" value="BeamDriver" isdefault="true"/>
    <property name="driver.run.ambiguizer" value="true"/>
    <property name="driver.run.beam" value="true"/>
    <property name="driver.run.bipartite.LO" value="true" isdefault="true"/>
    <property name="driver.run.bipartite.reconstructor" value="true" isdefault="true"/>
    <property name="driver.run.bipartites" value="true"/>
    <property name="driver.thread.count" value="1" isdefault="true"/>
    <property name="email.analysis.mode" value="fixed"/>
    <property name="email.max.printout" value="50" isdefault="true"/>
    <property name="email.min.sig.score" value="0" isdefault="true"/>
    <property name="email.organism" value="Arabidopsis thaliana"/>
    <property name="filter.ambiguizer.phi" value="0.3" isdefault="true"/>
    <property name="filter.name" value="phi" isdefault="true"/>
    <property name="filter.overlap.min" value=".5" isdefault="true"/>
    <property name="filter.phi.amb.min" value=".01" isdefault="true"/>
    <property name="filter.phi.beam.min" value=".01" isdefault="true"/>
    <property name="filter.phi.bipartite.min" value="0.5" isdefault="true"/>
    <property name="filter.phi.relaxed.min" value=".3" isdefault="true"/>
    <property name="filter.score.min" value="-Infinity" isdefault="true"/>
    <property name="filter.timing.ambiguizer.before" value="false" isdefault="true"/>
    <property name="find.extra.genes" value="false"/>
    <property name="finder.discard.overlaps" value="false" isdefault="true"/>
    <property name="finder.id" value="SuffixArrayMotifFinder" isdefault="true"/>
    <property name="java.path" value="/usr/bin/java" isdefault="true"/>
    <property name="line" value="feed separating each raw sequence."/>
    <property name="mx" value="-Xmx512M" isdefault="true"/>
    <property name="out.file" value="latestTest.txt" isdefault="true"/>
    <property name="out.progress.write" value="false" isdefault="true"/>
    <property name="out.root" value="testResults/" isdefault="true"/>
    <property name="out.subtest.id" value="" isdefault="true"/>
    <property name="out.sum.test.value" value="" isdefault="true"/>
    <property name="out.test.id" value="unknown" isdefault="true"/>
    <property name="output.jobid" value="709229"/>
    <property name="scorer.bipartite.id" value="OccurrenceScorer" isdefault="true"/>
    <property name="scorer.id" value="OccurrenceKSScorer"/>
    <property name="scorer.prior.use" value="true" isdefault="true"/>
    <property name="scorer.using.low.variation.scorer" value="true"/>
    <property name="seq.artificial.root" value="seq.artificial.root" isdefault="true"/>
    <property name="seq.gene.length" value="1000"/>
    <property name="seq.genes.names.master" value="Arabidopsis_thaliana_TAIR6_fixed2500_IDs.txt"/>
    <property name="seq.group.artificial.root" value="seq.group.artificial.root" isdefault="true"/>
    <property name="seq.group.id" value="/genie/home/scope/webscope-output/SCOPEsKVn8X.FASTA"/>
    <property name="seq.group.master" value="Arabidopsis_thaliana_TAIR6_fixed2500_regulons.txt"/>
    <property name="seq.group.motif.artificial.root" value="seq.group.motif.artificial.root" isdefault="true"/>
    <property name="seq.group.motif.master" value="Arabidopsis_thaliana_TAIR6_fixed2500_regulon_motifs.txt"/>
    <property name="seq.group.source" value="fastaFile"/>
    <property name="seq.id" value="Arabidopsis_thaliana_TAIR6_fixed2500_upstreamSequences.raw"/>
    <property name="seq.organism" value="Arabidopsis_thaliana_TAIR6_fixed2500"/>
    <property name="seq.query.type" value="upstream 1000"/>
    <property name="seq.species.identifier" value="Arabidopsis thaliana TAIR6"/>
    <property name="sequence.length.average.percentage.variation" value="2.4570024E-4"/>
    <property name="sequence.length.high.variation.scorer.id" value="OccurrenceScorer" isdefault="true"/>
    <property name="sequence.length.low.variation.scorer.id" value="OccurrenceKSScorer" isdefault="true"/>
    <property name="sequence.length.max.average.percentage.variation" value="10" isdefault="true"/>
    <property name="server" value="genie.dartmouth.edu"/>
  </properties>
  <genes>
    <gene name="AT1G01480" length="1000"/>
    <gene name="AT1G02230" length="1000"/>
    <gene name="AT1G02310" length="1000"/>
    <gene name="AT1G02360" length="1000"/>
    <gene name="AT1G02850" length="1000"/>
    <gene name="AT1G02920" length="1000"/>
    <gene name="AT1G02930" length="1000"/>
    <gene name="AT1G03070" length="1000"/>
    <gene name="AT1G03850" length="1000"/>
    <gene name="AT1G05340" length="1000"/>
    <gene name="AT1G05560" length="1000"/>
    <gene name="AT1G05675" length="1000"/>
    <gene name="AT1G05800" length="1000"/>
    <gene name="AT1G06570" length="1000"/>
    <gene name="AT1G07400" length="1000"/>
    <gene name="AT1G08230" length="1000"/>
    <gene name="AT1G08630" length="1000"/>
    <gene name="AT1G10070" length="1000"/>
    <gene name="AT1G10370" length="1000"/>
    <gene name="AT1G10585" length="1000"/>
    <gene name="AT1G11070" length="1000"/>
    <gene name="AT1G11925" length="1000"/>
    <gene name="AT1G13520" length="1000"/>
    <gene name="AT1G14120" length="1000"/>
    <gene name="AT1G14200" length="1000"/>
    <gene name="AT1G14540" length="1000"/>
    <gene name="AT1G14550" length="1000"/>
    <gene name="AT1G15385" length="1000"/>
    <gene name="AT1G15415" length="1000"/>
    <gene name="AT1G15520" length="1000"/>
    <gene name="AT1G16030" length="1000"/>
    <gene name="AT1G17020" length="1000"/>
    <gene name="AT1G17170" length="1000"/>
    <gene name="AT1G17180" length="1000"/>
    <gene name="AT1G17310" length="1000"/>
    <gene name="AT1G18830" length="1000"/>
    <gene name="AT1G18970" length="1000"/>
    <gene name="AT1G19610" length="1000"/>
    <gene name="AT1G21400" length="1000"/>
    <gene name="AT1G22110" length="1000"/>
    <gene name="AT1G22810" length="1000"/>
    <gene name="AT1G22985" length="1000"/>
    <gene name="AT1G23550" length="1000"/>
    <gene name="AT1G26240" length="1000"/>
    <gene name="AT1G26380" length="1000"/>
    <gene name="AT1G26390" length="1000"/>
    <gene name="AT1G26560" length="1000"/>
    <gene name="AT1G26720" length="1000"/>
    <gene name="AT1G28470" length="1000"/>
    <gene name="AT1G29000" length="1000"/>
    <gene name="AT1G30700" length="1000"/>
    <gene name="AT1G32350" length="1000"/>
    <gene name="AT1G32940" length="1000"/>
    <gene name="AT1G33030" length="1000"/>
    <gene name="AT1G33890" length="1000"/>
    <gene name="AT1G47510" length="1000"/>
    <gene name="AT1G47890" length="1000"/>
    <gene name="AT1G47990" length="1000"/>
    <gene name="AT1G48000" length="1000"/>
    <gene name="AT1G48260" length="1000"/>
    <gene name="AT1G52342" length="1000"/>
    <gene name="AT1G52560" length="1000"/>
    <gene name="AT1G52890" length="1000"/>
    <gene name="AT1G53540" length="1000"/>
    <gene name="AT1G55510" length="1000"/>
    <gene name="AT1G57630" length="1000"/>
    <gene name="AT1G58320" length="1000"/>
    <gene name="AT1G60730" length="1000"/>
    <gene name="AT1G60750" length="1000"/>
    <gene name="AT1G61080" length="1000"/>
    <gene name="AT1G61810" length="1000"/>
    <gene name="AT1G62760" length="1000"/>
    <gene name="AT1G62840" length="1000"/>
    <gene name="AT1G62975" length="1000"/>
    <gene name="AT1G63530" length="1000"/>
    <gene name="AT1G63560" length="1000"/>
    <gene name="AT1G63590" length="1000"/>
    <gene name="AT1G64660" length="1000"/>
    <gene name="AT1G66600" length="1000"/>
    <gene name="AT1G66700" length="1000"/>
    <gene name="AT1G67070" length="1000"/>
    <gene name="AT1G67100" length="1000"/>
    <gene name="AT1G67980" length="1000"/>
    <gene name="AT1G68290" length="1000"/>
    <gene name="AT1G68320" length="1000"/>
    <gene name="AT1G68450" length="1000"/>
    <gene name="AT1G68620" length="1000"/>
    <gene name="AT1G68630" length="1000"/>
    <gene name="AT1G69530" length="1000"/>
    <gene name="AT1G69570" length="1000"/>
    <gene name="AT1G69920" length="1000"/>
    <gene name="AT1G69930" length="1000"/>
    <gene name="AT1G70440" length="1000"/>
    <gene name="AT1G70920" length="1000"/>
    <gene name="AT1G71140" length="1000"/>
    <gene name="AT1G71520" length="1000"/>
    <gene name="AT1G71697" length="1000"/>
    <gene name="AT1G72060" length="1000"/>
    <gene name="AT1G72140" length="1000"/>
    <gene name="AT1G73010" length="1000"/>
    <gene name="AT1G73220" length="1000"/>
    <gene name="AT1G73480" length="1000"/>
    <gene name="AT1G74000" length="1000"/>
    <gene name="AT1G74310" length="1000"/>
    <gene name="AT1G75000" length="1000"/>
    <gene name="AT1G75030" length="1000"/>
    <gene name="AT1G75290" length="1000"/>
    <gene name="AT1G76470" length="1000"/>
    <gene name="AT1G76520" length="1000"/>
    <gene name="AT1G76680" length="1000"/>
    <gene name="AT1G76690" length="1000"/>
    <gene name="AT1G77450" length="1000"/>
    <gene name="AT1G77520" length="1000"/>
    <gene name="AT1G78340" length="1000"/>
    <gene name="AT1G78380" length="1000"/>
    <gene name="AT1G80160" length="1000"/>
    <gene name="AT2G02010" length="1000"/>
    <gene name="AT2G02120" length="1000"/>
    <gene name="AT2G02320" length="1000"/>
    <gene name="AT2G02930" length="1000"/>
    <gene name="AT2G03360" length="1000"/>
    <gene name="AT2G04040" length="1000"/>
    <gene name="AT2G14247" length="1000"/>
    <gene name="AT2G15220" length="1000"/>
    <gene name="AT2G15480" length="1000"/>
    <gene name="AT2G15490" length="1000"/>
    <gene name="AT2G15780" length="1000"/>
    <gene name="AT2G15830" length="1000"/>
    <gene name="AT2G17500" length="1000"/>
    <gene name="AT2G17850" length="1000"/>
    <gene name="AT2G18480" length="1000"/>
    <gene name="AT2G18700" length="1000"/>
    <gene name="AT2G19310" length="1000"/>
    <gene name="AT2G19500" length="1000"/>
    <gene name="AT2G23830" length="1000"/>
    <gene name="AT2G25625" length="1000"/>
    <gene name="AT2G26560" length="1000"/>
    <gene name="AT2G26695" length="1000"/>
    <gene name="AT2G29150" length="1000"/>
    <gene name="AT2G29420" length="1000"/>
    <gene name="AT2G29450" length="1000"/>
    <gene name="AT2G29460" length="1000"/>
    <gene name="AT2G29470" length="1000"/>
    <gene name="AT2G29480" length="1000"/>
    <gene name="AT2G29490" length="1000"/>
    <gene name="AT2G29500" length="1000"/>
    <gene name="AT2G29940" length="1000"/>
    <gene name="AT2G30140" length="1000"/>
    <gene name="AT2G30750" length="1000"/>
    <gene name="AT2G31345" length="1000"/>
    <gene name="AT2G31945" length="1000"/>
    <gene name="AT2G33160" length="1000"/>
    <gene name="AT2G33710" length="1000"/>
    <gene name="AT2G34390" length="1000"/>
    <gene name="AT2G34500" length="1000"/>
    <gene name="AT2G34790" length="1000"/>
    <gene name="AT2G36770" length="1000"/>
    <gene name="AT2G36800" length="1000"/>
    <gene name="AT2G36970" length="1000"/>
    <gene name="AT2G38240" length="1000"/>
    <gene name="AT2G38340" length="1000"/>
    <gene name="AT2G38600" length="1000"/>
    <gene name="AT2G38870" length="1000"/>
    <gene name="AT2G39030" length="1000"/>
    <gene name="AT2G39050" length="1000"/>
    <gene name="AT2G39400" length="1000"/>
    <gene name="AT2G40340" length="1000"/>
    <gene name="AT2G41230" length="1000"/>
    <gene name="AT2G41380" length="1000"/>
    <gene name="AT2G41850" length="1000"/>
    <gene name="AT2G42610" length="1000"/>
    <gene name="AT2G43000" length="1000"/>
    <gene name="AT2G43500" length="1000"/>
    <gene name="AT2G43510" length="1000"/>
    <gene name="AT2G44460" length="1000"/>
    <gene name="AT2G45220" length="1000"/>
    <gene name="AT2G45570" length="1000"/>
    <gene name="AT2G46740" length="1000"/>
    <gene name="AT2G46790" length="1000"/>
    <gene name="AT2G47190" length="1000"/>
    <gene name="AT3G01990" length="1000"/>
    <gene name="AT3G03530" length="1000"/>
    <gene name="AT3G04510" length="1000"/>
    <gene name="AT3G05520" length="1000"/>
    <gene name="AT3G06420" length="1000"/>
    <gene name="AT3G09270" length="1000"/>
    <gene name="AT3G09350" length="1000"/>
    <gene name="AT3G09405" length="1000"/>
    <gene name="AT3G10450" length="1000"/>
    <gene name="AT3G10790" length="1000"/>
    <gene name="AT3G10960" length="1000"/>
    <gene name="AT3G11020" length="1000"/>
    <gene name="AT3G12320" length="1000"/>
    <gene name="AT3G12910" length="1000"/>
    <gene name="AT3G13450" length="1000"/>
    <gene name="AT3G13630" length="1000"/>
    <gene name="AT3G14440" length="1000"/>
    <gene name="AT3G14620" length="1000"/>
    <gene name="AT3G14660" length="1000"/>
    <gene name="AT3G14690" length="1000"/>
    <gene name="AT3G14770" length="1000"/>
    <gene name="AT3G15356" length="1000"/>
    <gene name="AT3G15500" length="1000"/>
    <gene name="AT3G16150" length="1000"/>
    <gene name="AT3G16530" length="1000"/>
    <gene name="AT3G18250" length="1000"/>
    <gene name="AT3G18950" length="1000"/>
    <gene name="AT3G19615" length="1000"/>
    <gene name="AT3G19920" length="1000"/>
    <gene name="AT3G21500" length="1000"/>
    <gene name="AT3G21520" length="1000"/>
    <gene name="AT3G21690" length="1000"/>
    <gene name="AT3G21700" length="1000"/>
    <gene name="AT3G21780" length="1000"/>
    <gene name="AT3G22370" length="1000"/>
    <gene name="AT3G22910" length="1000"/>
    <gene name="AT3G23230" length="1000"/>
    <gene name="AT3G24500" length="1000"/>
    <gene name="AT3G25240" length="1000"/>
    <gene name="AT3G25730" length="1000"/>
    <gene name="AT3G25740" length="1000"/>
    <gene name="AT3G25760" length="1000"/>
    <gene name="AT3G25770" length="1000"/>
    <gene name="AT3G26190" length="1000"/>
    <gene name="AT3G26830" length="1000"/>
    <gene name="AT3G27880" length="1000"/>
    <gene name="AT3G28210" length="1000"/>
    <gene name="AT3G28510" length="1000"/>
    <gene name="AT3G28740" length="1000"/>
    <gene name="AT3G29240" length="1000"/>
    <gene name="AT3G29670" length="1000"/>
    <gene name="AT3G44300" length="1000"/>
    <gene name="AT3G46230" length="1000"/>
    <gene name="AT3G47720" length="1000"/>
    <gene name="AT3G48580" length="1000"/>
    <gene name="AT3G48850" length="1000"/>
    <gene name="AT3G49110" length="1000"/>
    <gene name="AT3G49130" length="1000"/>
    <gene name="AT3G49845" length="1000"/>
    <gene name="AT3G50440" length="1000"/>
    <gene name="AT3G51140" length="1000"/>
    <gene name="AT3G51895" length="1000"/>
    <gene name="AT3G53130" length="1000"/>
    <gene name="AT3G53150" length="1000"/>
    <gene name="AT3G53160" length="1000"/>
    <gene name="AT3G55090" length="1000"/>
    <gene name="AT3G55970" length="1000"/>
    <gene name="AT3G56400" length="1000"/>
    <gene name="AT3G56500" length="1000"/>
    <gene name="AT3G56620" length="1000"/>
    <gene name="AT3G60120" length="1000"/>
    <gene name="AT3G60140" length="1000"/>
    <gene name="AT3G61390" length="1000"/>
    <gene name="AT3G61890" length="1000"/>
    <gene name="AT3G62740" length="1000"/>
    <gene name="AT3G63380" length="1000"/>
    <gene name="AT4G01870" length="1000"/>
    <gene name="AT4G02280" length="1000"/>
    <gene name="AT4G03410" length="1000"/>
    <gene name="AT4G05120" length="1000"/>
    <gene name="AT4G09110" length="1000"/>
    <gene name="AT4G10510" length="1000"/>
    <gene name="AT4G10530" length="1000"/>
    <gene name="AT4G12290" length="1000"/>
    <gene name="AT4G13180" length="1000"/>
    <gene name="AT4G13280" length="1000"/>
    <gene name="AT4G13290" length="1000"/>
    <gene name="AT4G14060" length="1000"/>
    <gene name="AT4G15530" length="1000"/>
    <gene name="AT4G15550" length="1000"/>
    <gene name="AT4G15610" length="1000"/>
    <gene name="AT4G15760" length="1000"/>
    <gene name="AT4G16690" length="1000"/>
    <gene name="AT4G17660" length="1000"/>
    <gene name="AT4G17785" length="1000"/>
    <gene name="AT4G18050" length="1000"/>
    <gene name="AT4G18170" length="1000"/>
    <gene name="AT4G18310" length="1000"/>
    <gene name="AT4G18990" length="1000"/>
    <gene name="AT4G19970" length="1000"/>
    <gene name="AT4G20970" length="1000"/>
    <gene name="AT4G21380" length="1000"/>
    <gene name="AT4G22070" length="1000"/>
    <gene name="AT4G22485" length="1000"/>
    <gene name="AT4G22520" length="1000"/>
    <gene name="AT4G23030" length="1000"/>
    <gene name="AT4G23560" length="1000"/>
    <gene name="AT4G23680" length="1000"/>
    <gene name="AT4G23700" length="1000"/>
    <gene name="AT4G24040" length="1000"/>
    <gene name="AT4G25200" length="1000"/>
    <gene name="AT4G25400" length="1000"/>
    <gene name="AT4G25434" length="1000"/>
    <gene name="AT4G26260" length="1000"/>
    <gene name="AT4G26288" length="1000"/>
    <gene name="AT4G26290" length="1000"/>
    <gene name="AT4G27310" length="1000"/>
    <gene name="AT4G27410" length="1000"/>
    <gene name="AT4G27810" length="1000"/>
    <gene name="AT4G27830" length="1000"/>
    <gene name="AT4G28040" length="1000"/>
    <gene name="AT4G28350" length="1000"/>
    <gene name="AT4G28420" length="1000"/>
    <gene name="AT4G31020" length="1000"/>
    <gene name="AT4G31970" length="1000"/>
    <gene name="AT4G32950" length="1000"/>
    <gene name="AT4G34131" length="1000"/>
    <gene name="AT4G34135" length="1000"/>
    <gene name="AT4G34138" length="1000"/>
    <gene name="AT4G35180" length="1000"/>
    <gene name="AT4G35190" length="1000"/>
    <gene name="AT4G35770" length="1000"/>
    <gene name="AT4G36820" length="1000"/>
    <gene name="AT4G37150" length="1000"/>
    <gene name="AT4G37290" length="1000"/>
    <gene name="AT4G37370" length="1000"/>
    <gene name="AT4G37770" length="1000"/>
    <gene name="AT4G37800" length="1000"/>
    <gene name="AT4G38060" length="1000"/>
    <gene name="AT5G01225" length="1000"/>
    <gene name="AT5G01380" length="1000"/>
    <gene name="AT5G02780" length="1000"/>
    <gene name="AT5G04370" length="1000"/>
    <gene name="AT5G05220" length="1000"/>
    <gene name="AT5G05250" length="1000"/>
    <gene name="AT5G05530" length="1000"/>
    <gene name="AT5G06080" length="1000"/>
    <gene name="AT5G06860" length="1000"/>
    <gene name="AT5G06980" length="1000"/>
    <gene name="AT5G07010" length="1000"/>
    <gene name="AT5G07860" length="1000"/>
    <gene name="AT5G07870" length="1000"/>
    <gene name="AT5G11210" length="1000"/>
    <gene name="AT5G12020" length="1000"/>
    <gene name="AT5G12030" length="1000"/>
    <gene name="AT5G13370" length="1000"/>
    <gene name="AT5G13750" length="1000"/>
    <gene name="AT5G14470" length="1000"/>
    <gene name="AT5G14780" length="1000"/>
    <gene name="AT5G15190" length="1000"/>
    <gene name="AT5G16010" length="1000"/>
    <gene name="AT5G16970" length="1000"/>
    <gene name="AT5G16980" length="1000"/>
    <gene name="AT5G17390" length="1000"/>
    <gene name="AT5G17700" length="1000"/>
    <gene name="AT5G17860" length="1000"/>
    <gene name="AT5G18350" length="1000"/>
    <gene name="AT5G19600" length="1000"/>
    <gene name="AT5G19880" length="1000"/>
    <gene name="AT5G22270" length="1000"/>
    <gene name="AT5G22300" length="1000"/>
    <gene name="AT5G23950" length="1000"/>
    <gene name="AT5G24160" length="1000"/>
    <gene name="AT5G24570" length="1000"/>
    <gene name="AT5G25320" length="1000"/>
    <gene name="AT5G26200" length="1000"/>
    <gene name="AT5G26340" length="1000"/>
    <gene name="AT5G28646" length="1000"/>
    <gene name="AT5G36970" length="1000"/>
    <gene name="AT5G37670" length="1000"/>
    <gene name="AT5G37730" length="1000"/>
    <gene name="AT5G37840" length="1000"/>
    <gene name="AT5G37970" length="1000"/>
    <gene name="AT5G37990" length="1000"/>
    <gene name="AT5G38000" length="1000"/>
    <gene name="AT5G38020" length="1000"/>
    <gene name="AT5G38200" length="1000"/>
    <gene name="AT5G38900" length="1000"/>
    <gene name="AT5G38910" length="1000"/>
    <gene name="AT5G39050" length="1000"/>
    <gene name="AT5G39520" length="1000"/>
    <gene name="AT5G39610" length="1000"/>
    <gene name="AT5G40990" length="1000"/>
    <gene name="AT5G42200" length="1000"/>
    <gene name="AT5G42530" length="1000"/>
    <gene name="AT5G43570" length="1000"/>
    <gene name="AT5G43580" length="1000"/>
    <gene name="AT5G44990" length="1000"/>
    <gene name="AT5G45720" length="1000"/>
    <gene name="AT5G46240" length="1000"/>
    <gene name="AT5G46330" length="1000"/>
    <gene name="AT5G46350" length="1000"/>
    <gene name="AT5G48180" length="1000"/>
    <gene name="AT5G48400" length="1000"/>
    <gene name="AT5G48430" length="1000"/>
    <gene name="AT5G49340" length="1000"/>
    <gene name="AT5G49350" length="1000"/>
    <gene name="AT5G49690" length="1000"/>
    <gene name="AT5G49700" length="1000"/>
    <gene name="AT5G52570" length="1000"/>
    <gene name="AT5G54165" length="1000"/>
    <gene name="AT5G54300" length="1000"/>
    <gene name="AT5G54470" length="1000"/>
    <gene name="AT5G55970" length="1000"/>
    <gene name="AT5G57220" length="1000"/>
    <gene name="AT5G57660" length="1000"/>
    <gene name="AT5G59530" length="1000"/>
    <gene name="AT5G59720" length="1000"/>
    <gene name="AT5G60470" length="1000"/>
    <gene name="AT5G61820" length="1000"/>
    <gene name="AT5G63790" length="1000"/>
    <gene name="AT5G64190" length="1000"/>
    <gene name="AT5G64250" length="1000"/>
    <gene name="AT5G64510" length="1000"/>
    <gene name="AT5G64750" length="1000"/>
    <gene name="AT5G65600" length="1000"/>
    <gene name="AT5G66780" length="1000"/>
  </genes>
  <motifs>
    <motif sequence="acgtnd" revcomp="true" sigvalue="200.19898595090547" scorerInfo="OccurrenceKSScorer" algorithm="PRISM">
      <instances>
        <instance sequence="acgtga" strand="-" begin="-964" end="-969" gene="AT1G01480"/>
        <instance sequence="acgtag" strand="+" begin="-967" end="-962" gene="AT1G01480"/>
        <instance sequence="acgttt" strand="+" begin="-674" end="-669" gene="AT1G01480"/>
        <instance sequence="acgttt" strand="+" begin="-187" end="-182" gene="AT1G01480"/>
        <instance sequence="acgtat" strand="-" begin="-19" end="-24" gene="AT1G01480"/>
        <instance sequence="acgtta" strand="+" begin="-22" end="-17" gene="AT1G01480"/>
        <instance sequence="acgtta" strand="-" begin="-957" end="-962" gene="AT1G02230"/>
        <instance sequence="acgtga" strand="+" begin="-960" end="-955" gene="AT1G02230"/>
        <instance sequence="acgtct" strand="+" begin="-563" end="-558" gene="AT1G02230"/>
        <instance sequence="acgtgg" strand="-" begin="-489" end="-494" gene="AT1G02230"/>
        <instance sequence="acgtta" strand="+" begin="-492" end="-487" gene="AT1G02230"/>
        <instance sequence="acgttt" strand="-" begin="-440" end="-445" gene="AT1G02230"/>
        <instance sequence="acgtgt" strand="+" begin="-443" end="-438" gene="AT1G02230"/>
        <instance sequence="acgtca" strand="-" begin="-225" end="-230" gene="AT1G02230"/>
        <instance sequence="acgtca" strand="+" begin="-228" end="-223" gene="AT1G02230"/>
        <instance sequence="acgtca" strand="-" begin="-184" end="-189" gene="AT1G02230"/>
        <instance sequence="acgtca" strand="+" begin="-187" end="-182" gene="AT1G02230"/>
        <instance sequence="acgtaa" strand="-" begin="-479" end="-484" gene="AT1G02310"/>
        <instance sequence="acgtat" strand="+" begin="-482" end="-477" gene="AT1G02310"/>
        <instance sequence="acgttt" strand="-" begin="-159" end="-164" gene="AT1G02310"/>
        <instance sequence="acgtta" strand="+" begin="-162" end="-157" gene="AT1G02310"/>
        <instance sequence="acgttt" strand="-" begin="-102" end="-107" gene="AT1G02310"/>
        <instance sequence="acgtag" strand="+" begin="-105" end="-100" gene="AT1G02310"/>
        <instance sequence="acgtat" strand="-" begin="-62" end="-67" gene="AT1G02310"/>
        <instance sequence="acgtag" strand="+" begin="-65" end="-60" gene="AT1G02310"/>
        <instance sequence="acgtta" strand="-" begin="-4" end="-9" gene="AT1G02310"/>
        <instance sequence="acgttt" strand="+" begin="-7" end="-2" gene="AT1G02310"/>
        <instance sequence="acgtag" strand="-" begin="-453" end="-458" gene="AT1G02360"/>
        <instance sequence="acgtcg" strand="+" begin="-456" end="-451" gene="AT1G02360"/>
        <instance sequence="acgtga" strand="-" begin="-231" end="-236" gene="AT1G02360"/>
        <instance sequence="acgtat" strand="+" begin="-234" end="-229" gene="AT1G02360"/>
        <instance sequence="acgtta" strand="-" begin="-134" end="-139" gene="AT1G02360"/>
        <instance sequence="acgtga" strand="+" begin="-137" end="-132" gene="AT1G02360"/>
        <instance sequence="acgttg" strand="-" begin="-644" end="-649" gene="AT1G02850"/>
        <instance sequence="acgtcg" strand="+" begin="-647" end="-642" gene="AT1G02850"/>
        <instance sequence="acgtct" strand="-" begin="-562" end="-567" gene="AT1G02850"/>
        <instance sequence="acgtct" strand="+" begin="-565" end="-560" gene="AT1G02850"/>
        <instance sequence="acgtaa" strand="-" begin="-765" end="-770" gene="AT1G02920"/>
        <instance sequence="acgtaa" strand="+" begin="-768" end="-763" gene="AT1G02920"/>
        <instance sequence="acgttg" strand="-" begin="-274" end="-279" gene="AT1G02920"/>
        <instance sequence="acgtcg" strand="+" begin="-277" end="-272" gene="AT1G02920"/>
        <instance sequence="acgtat" strand="-" begin="-128" end="-133" gene="AT1G02920"/>
        <instance sequence="acgtta" strand="+" begin="-131" end="-126" gene="AT1G02920"/>
        <instance sequence="acgtgg" strand="-" begin="-148" end="-153" gene="AT1G02930"/>
        <instance sequence="acgtgg" strand="+" begin="-151" end="-146" gene="AT1G02930"/>
        <instance sequence="acgttg" strand="-" begin="-134" end="-139" gene="AT1G02930"/>
        <instance sequence="acgtcg" strand="+" begin="-137" end="-132" gene="AT1G02930"/>
        <instance sequence="acgtaa" strand="-" begin="-30" end="-35" gene="AT1G02930"/>
        <instance sequence="acgtta" strand="+" begin="-33" end="-28" gene="AT1G02930"/>
        <instance sequence="acgtgt" strand="+" begin="-429" end="-424" gene="AT1G03070"/>
        <instance sequence="acgtta" strand="-" begin="-64" end="-69" gene="AT1G03070"/>
        <instance sequence="acgttt" strand="+" begin="-67" end="-62" gene="AT1G03070"/>
        <instance sequence="acgtgg" strand="-" begin="-41" end="-46" gene="AT1G03070"/>
        <instance sequence="acgtgg" strand="+" begin="-44" end="-39" gene="AT1G03070"/>
        <instance sequence="acgtct" strand="-" begin="-979" end="-984" gene="AT1G03850"/>
        <instance sequence="acgtca" strand="+" begin="-982" end="-977" gene="AT1G03850"/>
        <instance sequence="acgtca" strand="-" begin="-835" end="-840" gene="AT1G03850"/>
        <instance sequence="acgtat" strand="+" begin="-838" end="-833" gene="AT1G03850"/>
        <instance sequence="acgttg" strand="-" begin="-824" end="-829" gene="AT1G03850"/>
        <instance sequence="acgtat" strand="+" begin="-827" end="-822" gene="AT1G03850"/>
        <instance sequence="acgtgt" strand="+" begin="-650" end="-645" gene="AT1G03850"/>
        <instance sequence="acgtca" strand="-" begin="-545" end="-550" gene="AT1G03850"/>
        <instance sequence="acgtaa" strand="+" begin="-548" end="-543" gene="AT1G03850"/>
        <instance sequence="acgttt" strand="-" begin="-484" end="-489" gene="AT1G03850"/>
        <instance sequence="acgtaa" strand="+" begin="-487" end="-482" gene="AT1G03850"/>
        <instance sequence="acgttt" strand="-" begin="-861" end="-866" gene="AT1G05340"/>
        <instance sequence="acgttt" strand="+" begin="-864" end="-859" gene="AT1G05340"/>
        <instance sequence="acgtca" strand="-" begin="-632" end="-637" gene="AT1G05340"/>
        <instance sequence="acgtgt" strand="+" begin="-635" end="-630" gene="AT1G05340"/>
        <instance sequence="acgtaa" strand="-" begin="-608" end="-613" gene="AT1G05340"/>
        <instance sequence="acgttt" strand="+" begin="-611" end="-606" gene="AT1G05340"/>
        <instance sequence="acgtca" strand="-" begin="-461" end="-466" gene="AT1G05340"/>
        <instance sequence="acgtgt" strand="+" begin="-464" end="-459" gene="AT1G05340"/>
        <instance sequence="acgtgt" strand="-" begin="-101" end="-106" gene="AT1G05340"/>
        <instance sequence="acgtgt" strand="+" begin="-104" end="-99" gene="AT1G05340"/>
        <instance sequence="acgtgg" strand="-" begin="-985" end="-990" gene="AT1G05560"/>
        <instance sequence="acgtca" strand="+" begin="-988" end="-983" gene="AT1G05560"/>
        <instance sequence="acgtct" strand="-" begin="-566" end="-571" gene="AT1G05560"/>
        <instance sequence="acgtat" strand="+" begin="-569" end="-564" gene="AT1G05560"/>
        <instance sequence="acgtct" strand="-" begin="-131" end="-136" gene="AT1G05560"/>
        <instance sequence="acgtca" strand="+" begin="-134" end="-129" gene="AT1G05560"/>
        <instance sequence="acgttt" strand="+" begin="-912" end="-907" gene="AT1G05675"/>
        <instance sequence="acgtca" strand="-" begin="-799" end="-804" gene="AT1G05675"/>
        <instance sequence="acgtcg" strand="-" begin="-743" end="-748" gene="AT1G05675"/>
        <instance sequence="acgtta" strand="+" begin="-746" end="-741" gene="AT1G05675"/>
        <instance sequence="acgtgg" strand="-" begin="-95" end="-100" gene="AT1G05675"/>
        <instance sequence="acgttt" strand="+" begin="-98" end="-93" gene="AT1G05675"/>
        <instance sequence="acgtta" strand="-" begin="-823" end="-828" gene="AT1G05800"/>
        <instance sequence="acgttt" strand="+" begin="-826" end="-821" gene="AT1G05800"/>
        <instance sequence="acgtct" strand="-" begin="-891" end="-896" gene="AT1G06570"/>
        <instance sequence="acgtat" strand="+" begin="-894" end="-889" gene="AT1G06570"/>
        <instance sequence="acgtgt" strand="-" begin="-220" end="-225" gene="AT1G06570"/>
        <instance sequence="acgtga" strand="+" begin="-223" end="-218" gene="AT1G06570"/>
        <instance sequence="acgtgt" strand="-" begin="-125" end="-130" gene="AT1G06570"/>
        <instance sequence="acgtgt" strand="+" begin="-128" end="-123" gene="AT1G06570"/>
        <instance sequence="acgtta" strand="+" begin="-611" end="-606" gene="AT1G08230"/>
        <instance sequence="acgtaa" strand="-" begin="-549" end="-554" gene="AT1G08630"/>
        <instance sequence="acgttt" strand="+" begin="-552" end="-547" gene="AT1G08630"/>
        <instance sequence="acgttt" strand="-" begin="-412" end="-417" gene="AT1G08630"/>
        <instance sequence="acgtta" strand="+" begin="-415" end="-410" gene="AT1G08630"/>
        <instance sequence="acgtgt" strand="-" begin="-77" end="-82" gene="AT1G08630"/>
        <instance sequence="acgttg" strand="+" begin="-80" end="-75" gene="AT1G08630"/>
        <instance sequence="acgttt" strand="-" begin="-630" end="-635" gene="AT1G10070"/>
        <instance sequence="acgttg" strand="+" begin="-633" end="-628" gene="AT1G10070"/>
        <instance sequence="acgtca" strand="-" begin="-596" end="-601" gene="AT1G10070"/>
        <instance sequence="acgtgg" strand="+" begin="-599" end="-594" gene="AT1G10070"/>
        <instance sequence="acgttg" strand="-" begin="-575" end="-580" gene="AT1G10070"/>
        <instance sequence="acgtgt" strand="+" begin="-578" end="-573" gene="AT1G10070"/>
        <instance sequence="acgtct" strand="-" begin="-538" end="-543" gene="AT1G10070"/>
        <instance sequence="acgttg" strand="+" begin="-541" end="-536" gene="AT1G10070"/>
        <instance sequence="acgttg" strand="-" begin="-459" end="-464" gene="AT1G10070"/>
        <instance sequence="acgtgg" strand="+" begin="-462" end="-457" gene="AT1G10070"/>
        <instance sequence="acgtgt" strand="-" begin="-163" end="-168" gene="AT1G10070"/>
        <instance sequence="acgtct" strand="+" begin="-166" end="-161" gene="AT1G10070"/>
        <instance sequence="acgtta" strand="-" begin="-125" end="-130" gene="AT1G10370"/>
        <instance sequence="acgttt" strand="+" begin="-128" end="-123" gene="AT1G10370"/>
        <instance sequence="acgtgt" strand="-" begin="-102" end="-107" gene="AT1G10370"/>
        <instance sequence="acgtgt" strand="+" begin="-105" end="-100" gene="AT1G10370"/>
        <instance sequence="acgttt" strand="+" begin="-877" end="-872" gene="AT1G10585"/>
        <instance sequence="acgtat" strand="-" begin="-678" end="-683" gene="AT1G10585"/>
        <instance sequence="acgtta" strand="+" begin="-416" end="-411" gene="AT1G10585"/>
        <instance sequence="acgtta" strand="+" begin="-359" end="-354" gene="AT1G10585"/>
        <instance sequence="acgtgg" strand="+" begin="-233" end="-228" gene="AT1G10585"/>
        <instance sequence="acgtga" strand="-" begin="-93" end="-98" gene="AT1G10585"/>
        <instance sequence="acgtag" strand="+" begin="-96" end="-91" gene="AT1G10585"/>
        <instance sequence="acgttt" strand="+" begin="-454" end="-449" gene="AT1G11070"/>
        <instance sequence="acgtgg" strand="-" begin="-159" end="-164" gene="AT1G11070"/>
        <instance sequence="acgtgt" strand="+" begin="-162" end="-157" gene="AT1G11070"/>
        <instance sequence="acgtaa" strand="-" begin="-644" end="-649" gene="AT1G11925"/>
        <instance sequence="acgtta" strand="+" begin="-647" end="-642" gene="AT1G11925"/>
        <instance sequence="acgtaa" strand="-" begin="-639" end="-644" gene="AT1G11925"/>
        <instance sequence="acgttt" strand="+" begin="-642" end="-637" gene="AT1G11925"/>
        <instance sequence="acgtct" strand="-" begin="-520" end="-525" gene="AT1G11925"/>
        <instance sequence="acgtta" strand="+" begin="-523" end="-518" gene="AT1G11925"/>
        <instance sequence="acgtga" strand="-" begin="-15" end="-20" gene="AT1G11925"/>
        <instance sequence="acgtcg" strand="+" begin="-18" end="-13" gene="AT1G11925"/>
        <instance sequence="acgttt" strand="-" begin="-883" end="-888" gene="AT1G13520"/>
        <instance sequence="acgttg" strand="+" begin="-886" end="-881" gene="AT1G13520"/>
        <instance sequence="acgtca" strand="-" begin="-536" end="-541" gene="AT1G13520"/>
        <instance sequence="acgtat" strand="+" begin="-539" end="-534" gene="AT1G13520"/>
        <instance sequence="acgtga" strand="-" begin="-102" end="-107" gene="AT1G14120"/>
        <instance sequence="acgtgg" strand="+" begin="-105" end="-100" gene="AT1G14120"/>
        <instance sequence="acgtcg" strand="-" begin="-971" end="-976" gene="AT1G14540"/>
        <instance sequence="acgttg" strand="+" begin="-974" end="-969" gene="AT1G14540"/>
        <instance sequence="acgttg" strand="-" begin="-497" end="-502" gene="AT1G14540"/>
        <instance sequence="acgtag" strand="+" begin="-500" end="-495" gene="AT1G14540"/>
        <instance sequence="acgtct" strand="-" begin="-24" end="-29" gene="AT1G14540"/>
        <instance sequence="acgtat" strand="+" begin="-27" end="-22" gene="AT1G14540"/>
        <instance sequence="acgtta" strand="-" begin="-591" end="-596" gene="AT1G14550"/>
        <instance sequence="acgtgt" strand="+" begin="-594" end="-589" gene="AT1G14550"/>
        <instance sequence="acgtat" strand="+" begin="-155" end="-150" gene="AT1G14550"/>
        <instance sequence="acgtaa" strand="-" begin="-32" end="-37" gene="AT1G14550"/>
        <instance sequence="acgttt" strand="+" begin="-862" end="-857" gene="AT1G15385"/>
        <instance sequence="acgtta" strand="-" begin="-318" end="-323" gene="AT1G15385"/>
        <instance sequence="acgtat" strand="+" begin="-321" end="-316" gene="AT1G15385"/>
        <instance sequence="acgtta" strand="-" begin="-208" end="-213" gene="AT1G15385"/>
        <instance sequence="acgttt" strand="+" begin="-211" end="-206" gene="AT1G15385"/>
        <instance sequence="acgtaa" strand="-" begin="-118" end="-123" gene="AT1G15385"/>
        <instance sequence="acgtaa" strand="+" begin="-121" end="-116" gene="AT1G15385"/>
        <instance sequence="acgtca" strand="-" begin="-663" end="-668" gene="AT1G15415"/>
        <instance sequence="acgttt" strand="+" begin="-666" end="-661" gene="AT1G15415"/>
        <instance sequence="acgtat" strand="-" begin="-276" end="-281" gene="AT1G15415"/>
        <instance sequence="acgtaa" strand="+" begin="-279" end="-274" gene="AT1G15415"/>
        <instance sequence="acgtgt" strand="-" begin="-957" end="-962" gene="AT1G15520"/>
        <instance sequence="acgttt" strand="+" begin="-960" end="-955" gene="AT1G15520"/>
        <instance sequence="acgtct" strand="-" begin="-854" end="-859" gene="AT1G15520"/>
        <instance sequence="acgtta" strand="+" begin="-857" end="-852" gene="AT1G15520"/>
        <instance sequence="acgtgg" strand="-" begin="-679" end="-684" gene="AT1G15520"/>
        <instance sequence="acgtaa" strand="+" begin="-682" end="-677" gene="AT1G15520"/>
        <instance sequence="acgttg" strand="-" begin="-661" end="-666" gene="AT1G15520"/>
        <instance sequence="acgtct" strand="+" begin="-664" end="-659" gene="AT1G15520"/>
        <instance sequence="acgtga" strand="-" begin="-618" end="-623" gene="AT1G15520"/>
        <instance sequence="acgtta" strand="+" begin="-621" end="-616" gene="AT1G15520"/>
        <instance sequence="acgttt" strand="-" begin="-504" end="-509" gene="AT1G15520"/>
        <instance sequence="acgtaa" strand="+" begin="-507" end="-502" gene="AT1G15520"/>
        <instance sequence="acgtta" strand="-" begin="-266" end="-271" gene="AT1G15520"/>
        <instance sequence="acgtct" strand="+" begin="-269" end="-264" gene="AT1G15520"/>
        <instance sequence="acgtca" strand="-" begin="-211" end="-216" gene="AT1G15520"/>
        <instance sequence="acgtaa" strand="+" begin="-214" end="-209" gene="AT1G15520"/>
        <instance sequence="acgtta" strand="-" begin="-135" end="-140" gene="AT1G15520"/>
        <instance sequence="acgttt" strand="+" begin="-138" end="-133" gene="AT1G15520"/>
        <instance sequence="acgtga" strand="-" begin="-118" end="-123" gene="AT1G15520"/>
        <instance sequence="acgtgg" strand="-" begin="-327" end="-332" gene="AT1G16030"/>
        <instance sequence="acgtga" strand="+" begin="-330" end="-325" gene="AT1G16030"/>
        <instance sequence="acgtct" strand="-" begin="-159" end="-164" gene="AT1G16030"/>
        <instance sequence="acgtaa" strand="+" begin="-162" end="-157" gene="AT1G16030"/>
        <instance sequence="acgtag" strand="-" begin="-850" end="-855" gene="AT1G17020"/>
        <instance sequence="acgtag" strand="+" begin="-853" end="-848" gene="AT1G17020"/>
        <instance sequence="acgttg" strand="+" begin="-653" end="-648" gene="AT1G17020"/>
        <instance sequence="acgtat" strand="-" begin="-18" end="-23" gene="AT1G17020"/>
        <instance sequence="acgtat" strand="+" begin="-21" end="-16" gene="AT1G17020"/>
        <instance sequence="acgtat" strand="-" begin="-12" end="-17" gene="AT1G17020"/>
        <instance sequence="acgttt" strand="+" begin="-15" end="-10" gene="AT1G17020"/>
        <instance sequence="acgtta" strand="+" begin="-105" end="-100" gene="AT1G17180"/>
        <instance sequence="acgtct" strand="-" begin="-453" end="-458" gene="AT1G17310"/>
        <instance sequence="acgtca" strand="+" begin="-456" end="-451" gene="AT1G17310"/>
        <instance sequence="acgtag" strand="-" begin="-395" end="-400" gene="AT1G17310"/>
        <instance sequence="acgttt" strand="+" begin="-398" end="-393" gene="AT1G17310"/>
        <instance sequence="acgtga" strand="+" begin="-382" end="-377" gene="AT1G17310"/>
        <instance sequence="acgttt" strand="-" begin="-117" end="-122" gene="AT1G17310"/>
        <instance sequence="acgtca" strand="-" begin="-975" end="-980" gene="AT1G18830"/>
        <instance sequence="acgtct" strand="+" begin="-978" end="-973" gene="AT1G18830"/>
        <instance sequence="acgttg" strand="-" begin="-947" end="-952" gene="AT1G18830"/>
        <instance sequence="acgtca" strand="+" begin="-950" end="-945" gene="AT1G18830"/>
        <instance sequence="acgtat" strand="-" begin="-346" end="-351" gene="AT1G18830"/>
        <instance sequence="acgtct" strand="+" begin="-349" end="-344" gene="AT1G18830"/>
        <instance sequence="acgtca" strand="-" begin="-182" end="-187" gene="AT1G18830"/>
        <instance sequence="acgtgt" strand="+" begin="-185" end="-180" gene="AT1G18830"/>
        <instance sequence="acgtag" strand="-" begin="-260" end="-265" gene="AT1G18970"/>
        <instance sequence="acgttg" strand="+" begin="-263" end="-258" gene="AT1G18970"/>
        <instance sequence="acgtgt" strand="-" begin="-839" end="-844" gene="AT1G19610"/>
        <instance sequence="acgtga" strand="+" begin="-842" end="-837" gene="AT1G19610"/>
        <instance sequence="acgtga" strand="-" begin="-711" end="-716" gene="AT1G19610"/>
        <instance sequence="acgtga" strand="+" begin="-714" end="-709" gene="AT1G19610"/>
        <instance sequence="acgtaa" strand="-" begin="-298" end="-303" gene="AT1G19610"/>
        <instance sequence="acgttt" strand="+" begin="-301" end="-296" gene="AT1G19610"/>
        <instance sequence="acgtct" strand="-" begin="-205" end="-210" gene="AT1G19610"/>
        <instance sequence="acgtca" strand="+" begin="-208" end="-203" gene="AT1G19610"/>
        <instance sequence="acgtca" strand="+" begin="-397" end="-392" gene="AT1G21400"/>
        <instance sequence="acgttt" strand="-" begin="-805" end="-810" gene="AT1G22110"/>
        <instance sequence="acgtgt" strand="+" begin="-808" end="-803" gene="AT1G22110"/>
        <instance sequence="acgtta" strand="-" begin="-759" end="-764" gene="AT1G22110"/>
        <instance sequence="acgttt" strand="+" begin="-762" end="-757" gene="AT1G22110"/>
        <instance sequence="acgtct" strand="-" begin="-693" end="-698" gene="AT1G22110"/>
        <instance sequence="acgttt" strand="+" begin="-696" end="-691" gene="AT1G22110"/>
        <instance sequence="acgtgg" strand="-" begin="-632" end="-637" gene="AT1G22810"/>
        <instance sequence="acgtgg" strand="+" begin="-635" end="-630" gene="AT1G22810"/>
        <instance sequence="acgtcg" strand="-" begin="-609" end="-614" gene="AT1G22810"/>
        <instance sequence="acgttt" strand="+" begin="-612" end="-607" gene="AT1G22810"/>
        <instance sequence="acgttg" strand="-" begin="-34" end="-39" gene="AT1G22810"/>
        <instance sequence="acgtat" strand="+" begin="-37" end="-32" gene="AT1G22810"/>
        <instance sequence="acgtcg" strand="+" begin="-744" end="-739" gene="AT1G23550"/>
        <instance sequence="acgtgt" strand="-" begin="-202" end="-207" gene="AT1G23550"/>
        <instance sequence="acgtcg" strand="+" begin="-205" end="-200" gene="AT1G23550"/>
        <instance sequence="acgtta" strand="-" begin="-144" end="-149" gene="AT1G23550"/>
        <instance sequence="acgtga" strand="+" begin="-147" end="-142" gene="AT1G23550"/>
        <instance sequence="acgtgg" strand="-" begin="-562" end="-567" gene="AT1G26240"/>
        <instance sequence="acgttg" strand="-" begin="-495" end="-500" gene="AT1G26380"/>
        <instance sequence="acgtag" strand="+" begin="-498" end="-493" gene="AT1G26380"/>
        <instance sequence="acgtat" strand="-" begin="-167" end="-172" gene="AT1G26380"/>
        <instance sequence="acgtat" strand="+" begin="-170" end="-165" gene="AT1G26380"/>
        <instance sequence="acgtaa" strand="-" begin="-160" end="-165" gene="AT1G26380"/>
        <instance sequence="acgttg" strand="+" begin="-159" end="-154" gene="AT1G26380"/>
        <instance sequence="acgttt" strand="-" begin="-816" end="-821" gene="AT1G26390"/>
        <instance sequence="acgttt" strand="+" begin="-819" end="-814" gene="AT1G26390"/>
        <instance sequence="acgtta" strand="+" begin="-560" end="-555" gene="AT1G26390"/>
        <instance sequence="acgttt" strand="-" begin="-532" end="-537" gene="AT1G26390"/>
        <instance sequence="acgtga" strand="+" begin="-535" end="-530" gene="AT1G26390"/>
        <instance sequence="acgttt" strand="-" begin="-458" end="-463" gene="AT1G26390"/>
        <instance sequence="acgtaa" strand="+" begin="-461" end="-456" gene="AT1G26390"/>
        <instance sequence="acgtaa" strand="-" begin="-309" end="-314" gene="AT1G26390"/>
        <instance sequence="acgttt" strand="+" begin="-312" end="-307" gene="AT1G26390"/>
        <instance sequence="acgtat" strand="-" begin="-154" end="-159" gene="AT1G26390"/>
        <instance sequence="acgttg" strand="+" begin="-157" end="-152" gene="AT1G26390"/>
        <instance sequence="acgtta" strand="-" begin="-51" end="-56" gene="AT1G26390"/>
        <instance sequence="acgtat" strand="-" begin="-203" end="-208" gene="AT1G26560"/>
        <instance sequence="acgtat" strand="+" begin="-206" end="-201" gene="AT1G26560"/>
        <instance sequence="acgtct" strand="-" begin="-905" end="-910" gene="AT1G26720"/>
        <instance sequence="acgttt" strand="+" begin="-908" end="-903" gene="AT1G26720"/>
        <instance sequence="acgtaa" strand="-" begin="-869" end="-874" gene="AT1G26720"/>
        <instance sequence="acgtaa" strand="+" begin="-872" end="-867" gene="AT1G26720"/>
        <instance sequence="acgtgt" strand="-" begin="-717" end="-722" gene="AT1G26720"/>
        <instance sequence="acgttt" strand="+" begin="-720" end="-715" gene="AT1G26720"/>
        <instance sequence="acgtca" strand="-" begin="-639" end="-644" gene="AT1G26720"/>
        <instance sequence="acgtat" strand="+" begin="-642" end="-637" gene="AT1G26720"/>
        <instance sequence="acgtta" strand="-" begin="-602" end="-607" gene="AT1G26720"/>
        <instance sequence="acgtat" strand="+" begin="-605" end="-600" gene="AT1G26720"/>
        <instance sequence="acgtat" strand="-" begin="-519" end="-524" gene="AT1G26720"/>
        <instance sequence="acgttt" strand="+" begin="-522" end="-517" gene="AT1G26720"/>
        <instance sequence="acgtct" strand="-" begin="-450" end="-455" gene="AT1G26720"/>
        <instance sequence="acgtaa" strand="-" begin="-352" end="-357" gene="AT1G26720"/>
        <instance sequence="acgtta" strand="-" begin="-633" end="-638" gene="AT1G28470"/>
        <instance sequence="acgttt" strand="+" begin="-636" end="-631" gene="AT1G28470"/>
        <instance sequence="acgttt" strand="-" begin="-168" end="-173" gene="AT1G28470"/>
        <instance sequence="acgtat" strand="+" begin="-171" end="-166" gene="AT1G28470"/>
        <instance sequence="acgtca" strand="-" begin="-138" end="-143" gene="AT1G28470"/>
        <instance sequence="acgtct" strand="-" begin="-391" end="-396" gene="AT1G29000"/>
        <instance sequence="acgtgg" strand="+" begin="-394" end="-389" gene="AT1G29000"/>
        <instance sequence="acgtga" strand="+" begin="-363" end="-358" gene="AT1G29000"/>
        <instance sequence="acgtta" strand="-" begin="-207" end="-212" gene="AT1G29000"/>
        <instance sequence="acgtgt" strand="+" begin="-210" end="-205" gene="AT1G29000"/>
        <instance sequence="acgtag" strand="-" begin="-88" end="-93" gene="AT1G29000"/>
        <instance sequence="acgtat" strand="-" begin="-187" end="-192" gene="AT1G30700"/>
        <instance sequence="acgttg" strand="+" begin="-190" end="-185" gene="AT1G30700"/>
        <instance sequence="acgttg" strand="-" begin="-916" end="-921" gene="AT1G32350"/>
        <instance sequence="acgtta" strand="+" begin="-798" end="-793" gene="AT1G32350"/>
        <instance sequence="acgttt" strand="-" begin="-110" end="-115" gene="AT1G32350"/>
        <instance sequence="acgtgt" strand="+" begin="-113" end="-108" gene="AT1G32350"/>
        <instance sequence="acgtct" strand="-" begin="-94" end="-99" gene="AT1G32940"/>
        <instance sequence="acgttt" strand="+" begin="-97" end="-92" gene="AT1G32940"/>
        <instance sequence="acgtga" strand="-" begin="-39" end="-44" gene="AT1G32940"/>
        <instance sequence="acgttt" strand="+" begin="-42" end="-37" gene="AT1G32940"/>
        <instance sequence="acgtta" strand="-" begin="-656" end="-661" gene="AT1G33030"/>
        <instance sequence="acgttt" strand="+" begin="-659" end="-654" gene="AT1G33030"/>
        <instance sequence="acgtcg" strand="-" begin="-499" end="-504" gene="AT1G33030"/>
        <instance sequence="acgtaa" strand="-" begin="-74" end="-79" gene="AT1G33030"/>
        <instance sequence="acgtct" strand="+" begin="-73" end="-68" gene="AT1G33030"/>
        <instance sequence="acgttt" strand="-" begin="-882" end="-887" gene="AT1G33890"/>
        <instance sequence="acgtta" strand="+" begin="-885" end="-880" gene="AT1G33890"/>
        <instance sequence="acgttt" strand="-" begin="-219" end="-224" gene="AT1G33890"/>
        <instance sequence="acgtgt" strand="+" begin="-222" end="-217" gene="AT1G33890"/>
        <instance sequence="acgtct" strand="-" begin="-147" end="-152" gene="AT1G47510"/>
        <instance sequence="acgtgt" strand="-" begin="-141" end="-146" gene="AT1G47510"/>
        <instance sequence="acgtct" strand="+" begin="-144" end="-139" gene="AT1G47510"/>
        <instance sequence="acgtgg" strand="-" begin="-97" end="-102" gene="AT1G47510"/>
        <instance sequence="acgtaa" strand="+" begin="-100" end="-95" gene="AT1G47510"/>
        <instance sequence="acgtaa" strand="+" begin="-434" end="-429" gene="AT1G47890"/>
        <instance sequence="acgtta" strand="-" begin="-426" end="-431" gene="AT1G47890"/>
        <instance sequence="acgttt" strand="+" begin="-429" end="-424" gene="AT1G47890"/>
        <instance sequence="acgtta" strand="-" begin="-243" end="-248" gene="AT1G47890"/>
        <instance sequence="acgtca" strand="-" begin="-198" end="-203" gene="AT1G47890"/>
        <instance sequence="acgttg" strand="+" begin="-201" end="-196" gene="AT1G47890"/>
        <instance sequence="acgtga" strand="+" begin="-146" end="-141" gene="AT1G47990"/>
        <instance sequence="acgttg" strand="-" begin="-855" end="-860" gene="AT1G48000"/>
        <instance sequence="acgtct" strand="+" begin="-858" end="-853" gene="AT1G48000"/>
        <instance sequence="acgtta" strand="-" begin="-255" end="-260" gene="AT1G48260"/>
        <instance sequence="acgttt" strand="+" begin="-258" end="-253" gene="AT1G48260"/>
        <instance sequence="acgttt" strand="-" begin="-812" end="-817" gene="AT1G52342"/>
        <instance sequence="acgtaa" strand="+" begin="-815" end="-810" gene="AT1G52342"/>
        <instance sequence="acgtaa" strand="-" begin="-687" end="-692" gene="AT1G52342"/>
        <instance sequence="acgtaa" strand="+" begin="-690" end="-685" gene="AT1G52342"/>
        <instance sequence="acgtta" strand="-" begin="-630" end="-635" gene="AT1G52342"/>
        <instance sequence="acgttt" strand="+" begin="-633" end="-628" gene="AT1G52342"/>
        <instance sequence="acgtct" strand="-" begin="-192" end="-197" gene="AT1G52342"/>
        <instance sequence="acgtgg" strand="-" begin="-170" end="-175" gene="AT1G52342"/>
        <instance sequence="acgtgt" strand="+" begin="-173" end="-168" gene="AT1G52342"/>
        <instance sequence="acgtca" strand="-" begin="-163" end="-168" gene="AT1G52342"/>
        <instance sequence="acgttt" strand="+" begin="-166" end="-161" gene="AT1G52342"/>
        <instance sequence="acgtta" strand="-" begin="-818" end="-823" gene="AT1G52560"/>
        <instance sequence="acgtaa" strand="+" begin="-821" end="-816" gene="AT1G52560"/>
        <instance sequence="acgtgt" strand="-" begin="-959" end="-964" gene="AT1G52890"/>
        <instance sequence="acgtgg" strand="+" begin="-962" end="-957" gene="AT1G52890"/>
        <instance sequence="acgtgt" strand="-" begin="-951" end="-956" gene="AT1G52890"/>
        <instance sequence="acgtgt" strand="+" begin="-954" end="-949" gene="AT1G52890"/>
        <instance sequence="acgtgt" strand="-" begin="-752" end="-757" gene="AT1G52890"/>
        <instance sequence="acgtga" strand="+" begin="-755" end="-750" gene="AT1G52890"/>
        <instance sequence="acgtgt" strand="-" begin="-122" end="-127" gene="AT1G52890"/>
        <instance sequence="acgtgt" strand="+" begin="-125" end="-120" gene="AT1G52890"/>
        <instance sequence="acgtgt" strand="-" begin="-60" end="-65" gene="AT1G52890"/>
        <instance sequence="acgtta" strand="+" begin="-63" end="-58" gene="AT1G52890"/>
        <instance sequence="acgtga" strand="-" begin="-859" end="-864" gene="AT1G53540"/>
        <instance sequence="acgtca" strand="+" begin="-862" end="-857" gene="AT1G53540"/>
        <instance sequence="acgtat" strand="-" begin="-629" end="-634" gene="AT1G53540"/>
        <instance sequence="acgtca" strand="+" begin="-632" end="-627" gene="AT1G53540"/>
        <instance sequence="acgtcg" strand="+" begin="-240" end="-235" gene="AT1G53540"/>
        <instance sequence="acgtta" strand="-" begin="-180" end="-185" gene="AT1G53540"/>
        <instance sequence="acgtcg" strand="+" begin="-183" end="-178" gene="AT1G53540"/>
        <instance sequence="acgtca" strand="-" begin="-10" end="-15" gene="AT1G55510"/>
        <instance sequence="acgtgg" strand="+" begin="-13" end="-8" gene="AT1G55510"/>
        <instance sequence="acgtaa" strand="-" begin="-333" end="-338" gene="AT1G57630"/>
        <instance sequence="acgtcg" strand="+" begin="-336" end="-331" gene="AT1G57630"/>
        <instance sequence="acgtag" strand="+" begin="-266" end="-261" gene="AT1G57630"/>
        <instance sequence="acgttg" strand="-" begin="-421" end="-426" gene="AT1G58320"/>
        <instance sequence="acgttt" strand="+" begin="-424" end="-419" gene="AT1G58320"/>
        <instance sequence="acgttt" strand="-" begin="-403" end="-408" gene="AT1G58320"/>
        <instance sequence="acgtct" strand="+" begin="-406" end="-401" gene="AT1G58320"/>
        <instance sequence="acgtcg" strand="-" begin="-190" end="-195" gene="AT1G58320"/>
        <instance sequence="acgttg" strand="+" begin="-193" end="-188" gene="AT1G58320"/>
        <instance sequence="acgtat" strand="-" begin="-210" end="-215" gene="AT1G60730"/>
        <instance sequence="acgtga" strand="+" begin="-213" end="-208" gene="AT1G60730"/>
        <instance sequence="acgttg" strand="-" begin="-939" end="-944" gene="AT1G60750"/>
        <instance sequence="acgtca" strand="+" begin="-942" end="-937" gene="AT1G60750"/>
        <instance sequence="acgtcg" strand="-" begin="-275" end="-280" gene="AT1G60750"/>
        <instance sequence="acgtca" strand="+" begin="-278" end="-273" gene="AT1G60750"/>
        <instance sequence="acgtag" strand="-" begin="-750" end="-755" gene="AT1G61080"/>
        <instance sequence="acgttt" strand="-" begin="-921" end="-926" gene="AT1G61810"/>
        <instance sequence="acgttg" strand="+" begin="-924" end="-919" gene="AT1G61810"/>
        <instance sequence="acgttg" strand="+" begin="-885" end="-880" gene="AT1G61810"/>
        <instance sequence="acgtcg" strand="-" begin="-762" end="-767" gene="AT1G61810"/>
        <instance sequence="acgtag" strand="+" begin="-765" end="-760" gene="AT1G61810"/>
        <instance sequence="acgttg" strand="-" begin="-418" end="-423" gene="AT1G61810"/>
        <instance sequence="acgtca" strand="+" begin="-421" end="-416" gene="AT1G61810"/>
        <instance sequence="acgtca" strand="-" begin="-157" end="-162" gene="AT1G61810"/>
        <instance sequence="acgttg" strand="+" begin="-160" end="-155" gene="AT1G61810"/>
        <instance sequence="acgtca" strand="-" begin="-111" end="-116" gene="AT1G61810"/>
        <instance sequence="acgttt" strand="+" begin="-114" end="-109" gene="AT1G61810"/>
        <instance sequence="acgtca" strand="-" begin="-76" end="-81" gene="AT1G61810"/>
        <instance sequence="acgttt" strand="+" begin="-79" end="-74" gene="AT1G61810"/>
        <instance sequence="acgtga" strand="-" begin="-44" end="-49" gene="AT1G61810"/>
        <instance sequence="acgttt" strand="+" begin="-47" end="-42" gene="AT1G61810"/>
        <instance sequence="acgttt" strand="-" begin="-656" end="-661" gene="AT1G62760"/>
        <instance sequence="acgtgt" strand="+" begin="-659" end="-654" gene="AT1G62760"/>
        <instance sequence="acgtat" strand="-" begin="-276" end="-281" gene="AT1G62760"/>
        <instance sequence="acgtta" strand="+" begin="-279" end="-274" gene="AT1G62760"/>
        <instance sequence="acgtaa" strand="-" begin="-141" end="-146" gene="AT1G62760"/>
        <instance sequence="acgtat" strand="+" begin="-144" end="-139" gene="AT1G62760"/>
        <instance sequence="acgtat" strand="-" begin="-237" end="-242" gene="AT1G62975"/>
        <instance sequence="acgtca" strand="-" begin="-218" end="-223" gene="AT1G62975"/>
        <instance sequence="acgtga" strand="+" begin="-221" end="-216" gene="AT1G62975"/>
        <instance sequence="acgtta" strand="-" begin="-585" end="-590" gene="AT1G63530"/>
        <instance sequence="acgtta" strand="+" begin="-588" end="-583" gene="AT1G63530"/>
        <instance sequence="acgtta" strand="-" begin="-969" end="-974" gene="AT1G63560"/>
        <instance sequence="acgttt" strand="+" begin="-972" end="-967" gene="AT1G63560"/>
        <instance sequence="acgtgg" strand="-" begin="-687" end="-692" gene="AT1G63560"/>
        <instance sequence="acgtcg" strand="+" begin="-690" end="-685" gene="AT1G63560"/>
        <instance sequence="acgtaa" strand="-" begin="-618" end="-623" gene="AT1G63560"/>
        <instance sequence="acgtta" strand="+" begin="-118" end="-113" gene="AT1G63560"/>
        <instance sequence="acgttg" strand="-" begin="-172" end="-177" gene="AT1G63590"/>
        <instance sequence="acgtct" strand="+" begin="-175" end="-170" gene="AT1G63590"/>
        <instance sequence="acgtat" strand="-" begin="-316" end="-321" gene="AT1G64660"/>
        <instance sequence="acgtgg" strand="+" begin="-315" end="-310" gene="AT1G64660"/>
        <instance sequence="acgtaa" strand="-" begin="-188" end="-193" gene="AT1G64660"/>
        <instance sequence="acgtgt" strand="-" begin="-162" end="-167" gene="AT1G64660"/>
        <instance sequence="acgtga" strand="+" begin="-165" end="-160" gene="AT1G64660"/>
        <instance sequence="acgtta" strand="-" begin="-76" end="-81" gene="AT1G64660"/>
        <instance sequence="acgtct" strand="+" begin="-79" end="-74" gene="AT1G64660"/>
        <instance sequence="acgttt" strand="-" begin="-914" end="-919" gene="AT1G66600"/>
        <instance sequence="acgttt" strand="+" begin="-917" end="-912" gene="AT1G66600"/>
        <instance sequence="acgtca" strand="-" begin="-558" end="-563" gene="AT1G66600"/>
        <instance sequence="acgtca" strand="-" begin="-542" end="-547" gene="AT1G66600"/>
        <instance sequence="acgtaa" strand="+" begin="-545" end="-540" gene="AT1G66600"/>
        <instance sequence="acgtca" strand="-" begin="-419" end="-424" gene="AT1G66600"/>
        <instance sequence="acgttt" strand="+" begin="-422" end="-417" gene="AT1G66600"/>
        <instance sequence="acgttt" strand="-" begin="-610" end="-615" gene="AT1G66700"/>
        <instance sequence="acgtat" strand="+" begin="-613" end="-608" gene="AT1G66700"/>
        <instance sequence="acgttg" strand="-" begin="-153" end="-158" gene="AT1G66700"/>
        <instance sequence="acgttt" strand="+" begin="-156" end="-151" gene="AT1G66700"/>
        <instance sequence="acgtcg" strand="-" begin="-94" end="-99" gene="AT1G66700"/>
        <instance sequence="acgtaa" strand="-" begin="-754" end="-759" gene="AT1G67070"/>
        <instance sequence="acgtat" strand="+" begin="-757" end="-752" gene="AT1G67070"/>
        <instance sequence="acgtgg" strand="-" begin="-219" end="-224" gene="AT1G67070"/>
        <instance sequence="acgtct" strand="+" begin="-222" end="-217" gene="AT1G67070"/>
        <instance sequence="acgtgt" strand="-" begin="-175" end="-180" gene="AT1G67070"/>
        <instance sequence="acgtaa" strand="+" begin="-178" end="-173" gene="AT1G67070"/>
        <instance sequence="acgtgt" strand="-" begin="-132" end="-137" gene="AT1G67070"/>
        <instance sequence="acgtaa" strand="+" begin="-135" end="-130" gene="AT1G67070"/>
        <instance sequence="acgttg" strand="+" begin="-738" end="-733" gene="AT1G67100"/>
        <instance sequence="acgtca" strand="+" begin="-137" end="-132" gene="AT1G67100"/>
        <instance sequence="acgttt" strand="-" begin="-200" end="-205" gene="AT1G67980"/>
        <instance sequence="acgtta" strand="+" begin="-203" end="-198" gene="AT1G67980"/>
        <instance sequence="acgttt" strand="-" begin="-321" end="-326" gene="AT1G68290"/>
        <instance sequence="acgtga" strand="+" begin="-324" end="-319" gene="AT1G68290"/>
        <instance sequence="acgtat" strand="-" begin="-53" end="-58" gene="AT1G68290"/>
        <instance sequence="acgtct" strand="+" begin="-56" end="-51" gene="AT1G68290"/>
        <instance sequence="acgtga" strand="-" begin="-727" end="-732" gene="AT1G68320"/>
        <instance sequence="acgtga" strand="+" begin="-730" end="-725" gene="AT1G68320"/>
        <instance sequence="acgttt" strand="-" begin="-239" end="-244" gene="AT1G68320"/>
        <instance sequence="acgtgt" strand="+" begin="-242" end="-237" gene="AT1G68320"/>
        <instance sequence="acgtat" strand="+" begin="-881" end="-876" gene="AT1G68450"/>
        <instance sequence="acgtaa" strand="+" begin="-705" end="-700" gene="AT1G68450"/>
        <instance sequence="acgtaa" strand="-" begin="-465" end="-470" gene="AT1G68450"/>
        <instance sequence="acgtaa" strand="+" begin="-468" end="-463" gene="AT1G68450"/>
        <instance sequence="acgtat" strand="-" begin="-21" end="-26" gene="AT1G68450"/>
        <instance sequence="acgtat" strand="+" begin="-24" end="-19" gene="AT1G68450"/>
        <instance sequence="acgtgg" strand="-" begin="-808" end="-813" gene="AT1G68620"/>
        <instance sequence="acgtaa" strand="+" begin="-811" end="-806" gene="AT1G68620"/>
        <instance sequence="acgtaa" strand="-" begin="-705" end="-710" gene="AT1G68620"/>
        <instance sequence="acgtta" strand="+" begin="-708" end="-703" gene="AT1G68620"/>
        <instance sequence="acgtgg" strand="-" begin="-531" end="-536" gene="AT1G68620"/>
        <instance sequence="acgtga" strand="-" begin="-415" end="-420" gene="AT1G68620"/>
        <instance sequence="acgttg" strand="+" begin="-418" end="-413" gene="AT1G68620"/>
        <instance sequence="acgtgt" strand="-" begin="-354" end="-359" gene="AT1G68620"/>
        <instance sequence="acgttt" strand="+" begin="-357" end="-352" gene="AT1G68620"/>
        <instance sequence="acgtca" strand="-" begin="-331" end="-336" gene="AT1G68620"/>
        <instance sequence="acgtga" strand="+" begin="-334" end="-329" gene="AT1G68620"/>
        <instance sequence="acgtga" strand="-" begin="-177" end="-182" gene="AT1G68620"/>
        <instance sequence="acgtgg" strand="+" begin="-180" end="-175" gene="AT1G68620"/>
        <instance sequence="acgtat" strand="-" begin="-655" end="-660" gene="AT1G69530"/>
        <instance sequence="acgtgt" strand="+" begin="-658" end="-653" gene="AT1G69530"/>
        <instance sequence="acgttt" strand="-" begin="-59" end="-64" gene="AT1G69530"/>
        <instance sequence="acgtaa" strand="+" begin="-62" end="-57" gene="AT1G69530"/>
        <instance sequence="acgtgt" strand="-" begin="-994" end="-999" gene="AT1G69570"/>
        <instance sequence="acgtgg" strand="+" begin="-997" end="-992" gene="AT1G69570"/>
        <instance sequence="acgtca" strand="-" begin="-975" end="-980" gene="AT1G69570"/>
        <instance sequence="acgtgg" strand="+" begin="-978" end="-973" gene="AT1G69570"/>
        <instance sequence="acgtgg" strand="-" begin="-926" end="-931" gene="AT1G69570"/>
        <instance sequence="acgtgt" strand="+" begin="-929" end="-924" gene="AT1G69570"/>
        <instance sequence="acgttt" strand="-" begin="-709" end="-714" gene="AT1G69570"/>
        <instance sequence="acgtta" strand="+" begin="-712" end="-707" gene="AT1G69570"/>
        <instance sequence="acgtta" strand="-" begin="-631" end="-636" gene="AT1G69570"/>
        <instance sequence="acgttt" strand="+" begin="-634" end="-629" gene="AT1G69570"/>
        <instance sequence="acgtat" strand="-" begin="-297" end="-302" gene="AT1G69570"/>
        <instance sequence="acgtca" strand="+" begin="-300" end="-295" gene="AT1G69570"/>
        <instance sequence="acgtaa" strand="-" begin="-171" end="-176" gene="AT1G69570"/>
        <instance sequence="acgtag" strand="+" begin="-174" end="-169" gene="AT1G69570"/>
        <instance sequence="acgtat" strand="-" begin="-122" end="-127" gene="AT1G69570"/>
        <instance sequence="acgttt" strand="+" begin="-125" end="-120" gene="AT1G69570"/>
        <instance sequence="acgtcg" strand="-" begin="-62" end="-67" gene="AT1G69570"/>
        <instance sequence="acgtgg" strand="+" begin="-65" end="-60" gene="AT1G69570"/>
        <instance sequence="acgttt" strand="-" begin="-798" end="-803" gene="AT1G69920"/>
        <instance sequence="acgtta" strand="+" begin="-801" end="-796" gene="AT1G69920"/>
        <instance sequence="acgtaa" strand="-" begin="-446" end="-451" gene="AT1G69920"/>
        <instance sequence="acgtgt" strand="+" begin="-449" end="-444" gene="AT1G69920"/>
        <instance sequence="acgttt" strand="-" begin="-392" end="-397" gene="AT1G69920"/>
        <instance sequence="acgtca" strand="+" begin="-395" end="-390" gene="AT1G69920"/>
        <instance sequence="acgttt" strand="-" begin="-347" end="-352" gene="AT1G69920"/>
        <instance sequence="acgtcg" strand="+" begin="-350" end="-345" gene="AT1G69920"/>
        <instance sequence="acgttt" strand="+" begin="-892" end="-887" gene="AT1G69930"/>
        <instance sequence="acgtgt" strand="-" begin="-480" end="-485" gene="AT1G69930"/>
        <instance sequence="acgtct" strand="+" begin="-483" end="-478" gene="AT1G69930"/>
        <instance sequence="acgtat" strand="-" begin="-739" end="-744" gene="AT1G70440"/>
        <instance sequence="acgtct" strand="+" begin="-742" end="-737" gene="AT1G70440"/>
        <instance sequence="acgtat" strand="-" begin="-476" end="-481" gene="AT1G70440"/>
        <instance sequence="acgtag" strand="+" begin="-479" end="-474" gene="AT1G70440"/>
        <instance sequence="acgtat" strand="-" begin="-421" end="-426" gene="AT1G70440"/>
        <instance sequence="acgtaa" strand="+" begin="-424" end="-419" gene="AT1G70440"/>
        <instance sequence="acgtta" strand="-" begin="-241" end="-246" gene="AT1G70440"/>
        <instance sequence="acgttg" strand="+" begin="-244" end="-239" gene="AT1G70440"/>
        <instance sequence="acgttt" strand="-" begin="-135" end="-140" gene="AT1G70440"/>
        <instance sequence="acgtag" strand="+" begin="-138" end="-133" gene="AT1G70440"/>
        <instance sequence="acgttt" strand="-" begin="-736" end="-741" gene="AT1G70920"/>
        <instance sequence="acgtca" strand="+" begin="-739" end="-734" gene="AT1G70920"/>
        <instance sequence="acgtct" strand="-" begin="-452" end="-457" gene="AT1G71520"/>
        <instance sequence="acgtca" strand="+" begin="-455" end="-450" gene="AT1G71520"/>
        <instance sequence="acgtga" strand="+" begin="-379" end="-374" gene="AT1G71520"/>
        <instance sequence="acgtaa" strand="-" begin="-256" end="-261" gene="AT1G71520"/>
        <instance sequence="acgttg" strand="+" begin="-259" end="-254" gene="AT1G71520"/>
        <instance sequence="acgttt" strand="-" begin="-134" end="-139" gene="AT1G71520"/>
        <instance sequence="acgtca" strand="+" begin="-137" end="-132" gene="AT1G71520"/>
        <instance sequence="acgtag" strand="-" begin="-683" end="-688" gene="AT1G71697"/>
        <instance sequence="acgtca" strand="+" begin="-686" end="-681" gene="AT1G71697"/>
        <instance sequence="acgtgg" strand="-" begin="-81" end="-86" gene="AT1G71697"/>
        <instance sequence="acgtgt" strand="+" begin="-84" end="-79" gene="AT1G71697"/>
        <instance sequence="acgtag" strand="-" begin="-787" end="-792" gene="AT1G72140"/>
        <instance sequence="acgtag" strand="+" begin="-790" end="-785" gene="AT1G72140"/>
        <instance sequence="acgtat" strand="-" begin="-403" end="-408" gene="AT1G72140"/>
        <instance sequence="acgtct" strand="+" begin="-406" end="-401" gene="AT1G72140"/>
        <instance sequence="acgtta" strand="-" begin="-316" end="-321" gene="AT1G72140"/>
        <instance sequence="acgtct" strand="+" begin="-319" end="-314" gene="AT1G72140"/>
        <instance sequence="acgtga" strand="-" begin="-66" end="-71" gene="AT1G72140"/>
        <instance sequence="acgtgt" strand="+" begin="-69" end="-64" gene="AT1G72140"/>
        <instance sequence="acgtat" strand="-" begin="-931" end="-936" gene="AT1G73010"/>
        <instance sequence="acgtta" strand="+" begin="-934" end="-929" gene="AT1G73010"/>
        <instance sequence="acgttt" strand="-" begin="-164" end="-169" gene="AT1G73010"/>
        <instance sequence="acgtca" strand="+" begin="-167" end="-162" gene="AT1G73010"/>
        <instance sequence="acgtat" strand="-" begin="-669" end="-674" gene="AT1G73220"/>
        <instance sequence="acgtaa" strand="+" begin="-672" end="-667" gene="AT1G73220"/>
        <instance sequence="acgtat" strand="-" begin="-638" end="-643" gene="AT1G73220"/>
        <instance sequence="acgtaa" strand="-" begin="-325" end="-330" gene="AT1G73220"/>
        <instance sequence="acgttt" strand="+" begin="-328" end="-323" gene="AT1G73220"/>
        <instance sequence="acgtgt" strand="+" begin="-144" end="-139" gene="AT1G73220"/>
        <instance sequence="acgtga" strand="-" begin="-951" end="-956" gene="AT1G73480"/>
        <instance sequence="acgtca" strand="-" begin="-500" end="-505" gene="AT1G73480"/>
        <instance sequence="acgtga" strand="+" begin="-503" end="-498" gene="AT1G73480"/>
        <instance sequence="acgtca" strand="-" begin="-495" end="-500" gene="AT1G73480"/>
        <instance sequence="acgtag" strand="+" begin="-498" end="-493" gene="AT1G73480"/>
        <instance sequence="acgtgt" strand="-" begin="-65" end="-70" gene="AT1G73480"/>
        <instance sequence="acgtgt" strand="+" begin="-68" end="-63" gene="AT1G73480"/>
        <instance sequence="acgtaa" strand="-" begin="-885" end="-890" gene="AT1G74000"/>
        <instance sequence="acgtgg" strand="+" begin="-888" end="-883" gene="AT1G74000"/>
        <instance sequence="acgtgt" strand="-" begin="-682" end="-687" gene="AT1G74000"/>
        <instance sequence="acgttt" strand="+" begin="-685" end="-680" gene="AT1G74000"/>
        <instance sequence="acgtgt" strand="-" begin="-655" end="-660" gene="AT1G74000"/>
        <instance sequence="acgtta" strand="+" begin="-658" end="-653" gene="AT1G74000"/>
        <instance sequence="acgtta" strand="-" begin="-198" end="-203" gene="AT1G74000"/>
        <instance sequence="acgtaa" strand="+" begin="-201" end="-196" gene="AT1G74000"/>
        <instance sequence="acgtaa" strand="-" begin="-683" end="-688" gene="AT1G74310"/>
        <instance sequence="acgttt" strand="+" begin="-686" end="-681" gene="AT1G74310"/>
        <instance sequence="acgttg" strand="+" begin="-574" end="-569" gene="AT1G74310"/>
        <instance sequence="acgttt" strand="-" begin="-346" end="-351" gene="AT1G74310"/>
        <instance sequence="acgtaa" strand="+" begin="-349" end="-344" gene="AT1G74310"/>
        <instance sequence="acgtgg" strand="-" begin="-138" end="-143" gene="AT1G74310"/>
        <instance sequence="acgtga" strand="+" begin="-141" end="-136" gene="AT1G74310"/>
        <instance sequence="acgtat" strand="-" begin="-909" end="-914" gene="AT1G75000"/>
        <instance sequence="acgtgg" strand="+" begin="-912" end="-907" gene="AT1G75000"/>
        <instance sequence="acgtga" strand="-" begin="-696" end="-701" gene="AT1G75000"/>
        <instance sequence="acgtaa" strand="+" begin="-699" end="-694" gene="AT1G75000"/>
        <instance sequence="acgtgg" strand="-" begin="-418" end="-423" gene="AT1G75030"/>
        <instance sequence="acgtgt" strand="+" begin="-421" end="-416" gene="AT1G75030"/>
        <instance sequence="acgttt" strand="-" begin="-516" end="-521" gene="AT1G75290"/>
        <instance sequence="acgtaa" strand="+" begin="-519" end="-514" gene="AT1G75290"/>
        <instance sequence="acgtga" strand="-" begin="-14" end="-19" gene="AT1G75290"/>
        <instance sequence="acgttt" strand="+" begin="-17" end="-12" gene="AT1G75290"/>
        <instance sequence="acgtaa" strand="-" begin="-777" end="-782" gene="AT1G76470"/>
        <instance sequence="acgttt" strand="+" begin="-525" end="-520" gene="AT1G76520"/>
        <instance sequence="acgtat" strand="-" begin="-221" end="-226" gene="AT1G76520"/>
        <instance sequence="acgtta" strand="+" begin="-224" end="-219" gene="AT1G76520"/>
        <instance sequence="acgtgg" strand="-" begin="-752" end="-757" gene="AT1G76680"/>
        <instance sequence="acgttt" strand="-" begin="-636" end="-641" gene="AT1G76680"/>
        <instance sequence="acgtta" strand="+" begin="-639" end="-634" gene="AT1G76680"/>
        <instance sequence="acgtat" strand="-" begin="-99" end="-104" gene="AT1G76680"/>
        <instance sequence="acgtca" strand="+" begin="-102" end="-97" gene="AT1G76680"/>
        <instance sequence="acgtat" strand="-" begin="-40" end="-45" gene="AT1G76680"/>
        <instance sequence="acgtcg" strand="+" begin="-43" end="-38" gene="AT1G76680"/>
        <instance sequence="acgtgg" strand="-" begin="-22" end="-27" gene="AT1G76680"/>
        <instance sequence="acgttg" strand="-" begin="-681" end="-686" gene="AT1G76690"/>
        <instance sequence="acgttt" strand="+" begin="-684" end="-679" gene="AT1G76690"/>
        <instance sequence="acgtat" strand="-" begin="-122" end="-127" gene="AT1G76690"/>
        <instance sequence="acgtct" strand="+" begin="-125" end="-120" gene="AT1G76690"/>
        <instance sequence="acgtgg" strand="-" begin="-64" end="-69" gene="AT1G76690"/>
        <instance sequence="acgtcg" strand="+" begin="-67" end="-62" gene="AT1G76690"/>
        <instance sequence="acgtgg" strand="-" begin="-934" end="-939" gene="AT1G77450"/>
        <instance sequence="acgtgg" strand="+" begin="-937" end="-932" gene="AT1G77450"/>
        <instance sequence="acgtca" strand="-" begin="-880" end="-885" gene="AT1G77450"/>
        <instance sequence="acgtcg" strand="-" begin="-679" end="-684" gene="AT1G77450"/>
        <instance sequence="acgttt" strand="+" begin="-682" end="-677" gene="AT1G77450"/>
        <instance sequence="acgtaa" strand="-" begin="-672" end="-677" gene="AT1G77450"/>
        <instance sequence="acgtca" strand="-" begin="-450" end="-455" gene="AT1G77450"/>
        <instance sequence="acgttg" strand="-" begin="-310" end="-315" gene="AT1G77450"/>
        <instance sequence="acgttt" strand="+" begin="-313" end="-308" gene="AT1G77450"/>
        <instance sequence="acgtgt" strand="+" begin="-273" end="-268" gene="AT1G77450"/>
        <instance sequence="acgtca" strand="-" begin="-201" end="-206" gene="AT1G77450"/>
        <instance sequence="acgtaa" strand="+" begin="-204" end="-199" gene="AT1G77450"/>
        <instance sequence="acgtgg" strand="-" begin="-161" end="-166" gene="AT1G77450"/>
        <instance sequence="acgtgt" strand="+" begin="-164" end="-159" gene="AT1G77450"/>
        <instance sequence="acgtct" strand="+" begin="-759" end="-754" gene="AT1G77520"/>
        <instance sequence="acgttt" strand="-" begin="-536" end="-541" gene="AT1G77520"/>
        <instance sequence="acgtta" strand="+" begin="-539" end="-534" gene="AT1G77520"/>
        <instance sequence="acgtca" strand="-" begin="-222" end="-227" gene="AT1G78340"/>
        <instance sequence="acgtaa" strand="+" begin="-225" end="-220" gene="AT1G78340"/>
        <instance sequence="acgtga" strand="-" begin="-756" end="-761" gene="AT1G78380"/>
        <instance sequence="acgtca" strand="+" begin="-759" end="-754" gene="AT1G78380"/>
        <instance sequence="acgtca" strand="-" begin="-729" end="-734" gene="AT1G78380"/>
        <instance sequence="acgtaa" strand="+" begin="-732" end="-727" gene="AT1G78380"/>
        <instance sequence="acgtta" strand="-" begin="-668" end="-673" gene="AT1G78380"/>
        <instance sequence="acgtga" strand="+" begin="-671" end="-666" gene="AT1G78380"/>
        <instance sequence="acgtat" strand="+" begin="-665" end="-660" gene="AT1G78380"/>
        <instance sequence="acgttt" strand="+" begin="-587" end="-582" gene="AT1G78380"/>
        <instance sequence="acgttt" strand="-" begin="-495" end="-500" gene="AT1G78380"/>
        <instance sequence="acgtca" strand="+" begin="-498" end="-493" gene="AT1G78380"/>
        <instance sequence="acgtaa" strand="-" begin="-150" end="-155" gene="AT1G78380"/>
        <instance sequence="acgtaa" strand="+" begin="-153" end="-148" gene="AT1G78380"/>
        <instance sequence="acgtca" strand="-" begin="-67" end="-72" gene="AT1G78380"/>
        <instance sequence="acgtaa" strand="+" begin="-70" end="-65" gene="AT1G78380"/>
        <instance sequence="acgttg" strand="-" begin="-583" end="-588" gene="AT1G80160"/>
        <instance sequence="acgttg" strand="+" begin="-586" end="-581" gene="AT1G80160"/>
        <instance sequence="acgtaa" strand="-" begin="-401" end="-406" gene="AT1G80160"/>
        <instance sequence="acgtag" strand="+" begin="-404" end="-399" gene="AT1G80160"/>
        <instance sequence="acgtta" strand="-" begin="-350" end="-355" gene="AT1G80160"/>
        <instance sequence="acgtaa" strand="+" begin="-353" end="-348" gene="AT1G80160"/>
        <instance sequence="acgtga" strand="-" begin="-267" end="-272" gene="AT1G80160"/>
        <instance sequence="acgtgt" strand="+" begin="-270" end="-265" gene="AT1G80160"/>
        <instance sequence="acgtgt" strand="-" begin="-51" end="-56" gene="AT1G80160"/>
        <instance sequence="acgtgt" strand="+" begin="-54" end="-49" gene="AT1G80160"/>
        <instance sequence="acgttg" strand="-" begin="-691" end="-696" gene="AT2G02010"/>
        <instance sequence="acgtaa" strand="+" begin="-694" end="-689" gene="AT2G02010"/>
        <instance sequence="acgtgt" strand="-" begin="-489" end="-494" gene="AT2G02120"/>
        <instance sequence="acgtaa" strand="+" begin="-492" end="-487" gene="AT2G02120"/>
        <instance sequence="acgtca" strand="-" begin="-411" end="-416" gene="AT2G02120"/>
        <instance sequence="acgtgg" strand="+" begin="-414" end="-409" gene="AT2G02120"/>
        <instance sequence="acgtat" strand="-" begin="-348" end="-353" gene="AT2G02120"/>
        <instance sequence="acgttt" strand="+" begin="-351" end="-346" gene="AT2G02120"/>
        <instance sequence="acgtaa" strand="-" begin="-568" end="-573" gene="AT2G02320"/>
        <instance sequence="acgtat" strand="+" begin="-571" end="-566" gene="AT2G02320"/>
        <instance sequence="acgtgt" strand="-" begin="-937" end="-942" gene="AT2G02930"/>
        <instance sequence="acgtgg" strand="+" begin="-940" end="-935" gene="AT2G02930"/>
        <instance sequence="acgttt" strand="-" begin="-181" end="-186" gene="AT2G02930"/>
        <instance sequence="acgtta" strand="+" begin="-184" end="-179" gene="AT2G02930"/>
        <instance sequence="acgttt" strand="-" begin="-164" end="-169" gene="AT2G03360"/>
        <instance sequence="acgtgg" strand="-" begin="-94" end="-99" gene="AT2G04040"/>
        <instance sequence="acgttt" strand="+" begin="-97" end="-92" gene="AT2G04040"/>
        <instance sequence="acgtaa" strand="-" begin="-847" end="-852" gene="AT2G14247"/>
        <instance sequence="acgtct" strand="+" begin="-850" end="-845" gene="AT2G14247"/>
        <instance sequence="acgtga" strand="+" begin="-511" end="-506" gene="AT2G14247"/>
        <instance sequence="acgtat" strand="-" begin="-207" end="-212" gene="AT2G14247"/>
        <instance sequence="acgtga" strand="+" begin="-210" end="-205" gene="AT2G14247"/>
        <instance sequence="acgtga" strand="-" begin="-680" end="-685" gene="AT2G15220"/>
        <instance sequence="acgttt" strand="-" begin="-504" end="-509" gene="AT2G15220"/>
        <instance sequence="acgttt" strand="+" begin="-507" end="-502" gene="AT2G15220"/>
        <instance sequence="acgtcg" strand="-" begin="-417" end="-422" gene="AT2G15220"/>
        <instance sequence="acgtat" strand="+" begin="-420" end="-415" gene="AT2G15220"/>
        <instance sequence="acgtca" strand="-" begin="-346" end="-351" gene="AT2G15220"/>
        <instance sequence="acgtaa" strand="+" begin="-349" end="-344" gene="AT2G15220"/>
        <instance sequence="acgtca" strand="-" begin="-161" end="-166" gene="AT2G15480"/>
        <instance sequence="acgtga" strand="+" begin="-164" end="-159" gene="AT2G15480"/>
        <instance sequence="acgtct" strand="-" begin="-149" end="-154" gene="AT2G15480"/>
        <instance sequence="acgtta" strand="+" begin="-152" end="-147" gene="AT2G15480"/>
        <instance sequence="acgttg" strand="-" begin="-96" end="-101" gene="AT2G15480"/>
        <instance sequence="acgtgt" strand="-" begin="-88" end="-93" gene="AT2G15480"/>
        <instance sequence="acgtgt" strand="+" begin="-91" end="-86" gene="AT2G15480"/>
        <instance sequence="acgtca" strand="-" begin="-118" end="-123" gene="AT2G15490"/>
        <instance sequence="acgtat" strand="+" begin="-121" end="-116" gene="AT2G15490"/>
        <instance sequence="acgtgt" strand="-" begin="-106" end="-111" gene="AT2G15490"/>
        <instance sequence="acgtaa" strand="+" begin="-109" end="-104" gene="AT2G15490"/>
        <instance sequence="acgtgt" strand="-" begin="-40" end="-45" gene="AT2G15490"/>
        <instance sequence="acgtag" strand="-" begin="-953" end="-958" gene="AT2G15780"/>
        <instance sequence="acgtta" strand="+" begin="-956" end="-951" gene="AT2G15780"/>
        <instance sequence="acgttt" strand="+" begin="-920" end="-915" gene="AT2G15780"/>
        <instance sequence="acgttt" strand="-" begin="-893" end="-898" gene="AT2G15780"/>
        <instance sequence="acgttt" strand="+" begin="-896" end="-891" gene="AT2G15780"/>
        <instance sequence="acgtga" strand="-" begin="-684" end="-689" gene="AT2G15780"/>
        <instance sequence="acgttt" strand="+" begin="-687" end="-682" gene="AT2G15780"/>
        <instance sequence="acgttt" strand="-" begin="-665" end="-670" gene="AT2G15780"/>
        <instance sequence="acgtcg" strand="+" begin="-668" end="-663" gene="AT2G15780"/>
        <instance sequence="acgtgt" strand="-" begin="-531" end="-536" gene="AT2G15780"/>
        <instance sequence="acgttt" strand="-" begin="-474" end="-479" gene="AT2G15780"/>
        <instance sequence="acgtaa" strand="+" begin="-477" end="-472" gene="AT2G15780"/>
        <instance sequence="acgttg" strand="-" begin="-403" end="-408" gene="AT2G15780"/>
        <instance sequence="acgtta" strand="+" begin="-406" end="-401" gene="AT2G15780"/>
        <instance sequence="acgttg" strand="-" begin="-327" end="-332" gene="AT2G15780"/>
        <instance sequence="acgtaa" strand="-" begin="-552" end="-557" gene="AT2G15830"/>
        <instance sequence="acgttg" strand="+" begin="-555" end="-550" gene="AT2G15830"/>
        <instance sequence="acgttg" strand="+" begin="-372" end="-367" gene="AT2G15830"/>
        <instance sequence="acgtgt" strand="-" begin="-104" end="-109" gene="AT2G15830"/>
        <instance sequence="acgtta" strand="+" begin="-107" end="-102" gene="AT2G15830"/>
        <instance sequence="acgtgt" strand="-" begin="-792" end="-797" gene="AT2G17500"/>
        <instance sequence="acgtgt" strand="+" begin="-795" end="-790" gene="AT2G17500"/>
        <instance sequence="acgtgt" strand="-" begin="-602" end="-607" gene="AT2G17500"/>
        <instance sequence="acgtgt" strand="+" begin="-605" end="-600" gene="AT2G17500"/>
        <instance sequence="acgttt" strand="-" begin="-383" end="-388" gene="AT2G17500"/>
        <instance sequence="acgtaa" strand="+" begin="-386" end="-381" gene="AT2G17500"/>
        <instance sequence="acgtca" strand="-" begin="-375" end="-380" gene="AT2G17500"/>
        <instance sequence="acgtgt" strand="+" begin="-378" end="-373" gene="AT2G17500"/>
        <instance sequence="acgtta" strand="-" begin="-258" end="-263" gene="AT2G17500"/>
        <instance sequence="acgttt" strand="+" begin="-261" end="-256" gene="AT2G17500"/>
        <instance sequence="acgtaa" strand="-" begin="-158" end="-163" gene="AT2G17500"/>
        <instance sequence="acgtaa" strand="+" begin="-161" end="-156" gene="AT2G17500"/>
        <instance sequence="acgtgg" strand="-" begin="-132" end="-137" gene="AT2G17850"/>
        <instance sequence="acgtat" strand="+" begin="-135" end="-130" gene="AT2G17850"/>
        <instance sequence="acgtat" strand="-" begin="-548" end="-553" gene="AT2G18480"/>
        <instance sequence="acgtaa" strand="+" begin="-551" end="-546" gene="AT2G18480"/>
        <instance sequence="acgtaa" strand="-" begin="-337" end="-342" gene="AT2G18480"/>
        <instance sequence="acgtat" strand="+" begin="-340" end="-335" gene="AT2G18480"/>
        <instance sequence="acgtat" strand="-" begin="-230" end="-235" gene="AT2G18480"/>
        <instance sequence="acgtct" strand="+" begin="-233" end="-228" gene="AT2G18480"/>
        <instance sequence="acgtat" strand="-" begin="-172" end="-177" gene="AT2G18480"/>
        <instance sequence="acgtgg" strand="+" begin="-175" end="-170" gene="AT2G18480"/>
        <instance sequence="acgtaa" strand="+" begin="-1000" end="-995" gene="AT2G18700"/>
        <instance sequence="acgtct" strand="-" begin="-557" end="-562" gene="AT2G18700"/>
        <instance sequence="acgtgt" strand="+" begin="-560" end="-555" gene="AT2G18700"/>
        <instance sequence="acgtgg" strand="-" begin="-828" end="-833" gene="AT2G19310"/>
        <instance sequence="acgtat" strand="+" begin="-831" end="-826" gene="AT2G19310"/>
        <instance sequence="acgtgg" strand="-" begin="-787" end="-792" gene="AT2G19310"/>
        <instance sequence="acgtta" strand="+" begin="-790" end="-785" gene="AT2G19310"/>
        <instance sequence="acgtta" strand="-" begin="-772" end="-777" gene="AT2G19310"/>
        <instance sequence="acgtgg" strand="-" begin="-765" end="-770" gene="AT2G19310"/>
        <instance sequence="acgtgt" strand="+" begin="-768" end="-763" gene="AT2G19310"/>
        <instance sequence="acgttt" strand="-" begin="-67" end="-72" gene="AT2G19310"/>
        <instance sequence="acgtca" strand="+" begin="-70" end="-65" gene="AT2G19310"/>
        <instance sequence="acgtaa" strand="+" begin="-783" end="-778" gene="AT2G19500"/>
        <instance sequence="acgtag" strand="-" begin="-591" end="-596" gene="AT2G19500"/>
        <instance sequence="acgtat" strand="+" begin="-594" end="-589" gene="AT2G19500"/>
        <instance sequence="acgtaa" strand="+" begin="-563" end="-558" gene="AT2G19500"/>
        <instance sequence="acgtta" strand="-" begin="-939" end="-944" gene="AT2G23830"/>
        <instance sequence="acgtct" strand="+" begin="-942" end="-937" gene="AT2G23830"/>
        <instance sequence="acgttt" strand="+" begin="-911" end="-906" gene="AT2G23830"/>
        <instance sequence="acgtca" strand="-" begin="-311" end="-316" gene="AT2G25625"/>
        <instance sequence="acgtgg" strand="+" begin="-314" end="-309" gene="AT2G25625"/>
        <instance sequence="acgtat" strand="-" begin="-242" end="-247" gene="AT2G25625"/>
        <instance sequence="acgtgt" strand="+" begin="-245" end="-240" gene="AT2G25625"/>
        <instance sequence="acgttg" strand="+" begin="-239" end="-234" gene="AT2G25625"/>
        <instance sequence="acgtct" strand="-" begin="-222" end="-227" gene="AT2G25625"/>
        <instance sequence="acgtag" strand="+" begin="-225" end="-220" gene="AT2G25625"/>
        <instance sequence="acgtaa" strand="+" begin="-522" end="-517" gene="AT2G26560"/>
        <instance sequence="acgtaa" strand="-" begin="-475" end="-480" gene="AT2G26560"/>
        <instance sequence="acgttg" strand="+" begin="-478" end="-473" gene="AT2G26560"/>
        <instance sequence="acgtaa" strand="-" begin="-361" end="-366" gene="AT2G26695"/>
        <instance sequence="acgtta" strand="+" begin="-364" end="-359" gene="AT2G26695"/>
        <instance sequence="acgtct" strand="+" begin="-347" end="-342" gene="AT2G26695"/>
        <instance sequence="acgttg" strand="+" begin="-322" end="-317" gene="AT2G26695"/>
        <instance sequence="acgttt" strand="+" begin="-986" end="-981" gene="AT2G29150"/>
        <instance sequence="acgtaa" strand="-" begin="-421" end="-426" gene="AT2G29150"/>
        <instance sequence="acgttt" strand="+" begin="-424" end="-419" gene="AT2G29150"/>
        <instance sequence="acgttg" strand="-" begin="-197" end="-202" gene="AT2G29150"/>
        <instance sequence="acgttt" strand="+" begin="-200" end="-195" gene="AT2G29150"/>
        <instance sequence="acgtga" strand="-" begin="-132" end="-137" gene="AT2G29150"/>
        <instance sequence="acgtct" strand="+" begin="-921" end="-916" gene="AT2G29420"/>
        <instance sequence="acgtca" strand="-" begin="-904" end="-909" gene="AT2G29420"/>
        <instance sequence="acgtct" strand="+" begin="-907" end="-902" gene="AT2G29420"/>
        <instance sequence="acgtcg" strand="-" begin="-296" end="-301" gene="AT2G29420"/>
        <instance sequence="acgttt" strand="+" begin="-299" end="-294" gene="AT2G29420"/>
        <instance sequence="acgtca" strand="-" begin="-47" end="-52" gene="AT2G29420"/>
        <instance sequence="acgtca" strand="+" begin="-50" end="-45" gene="AT2G29420"/>
        <instance sequence="acgtgt" strand="-" begin="-738" end="-743" gene="AT2G29450"/>
        <instance sequence="acgtaa" strand="+" begin="-741" end="-736" gene="AT2G29450"/>
        <instance sequence="acgtta" strand="+" begin="-160" end="-155" gene="AT2G29450"/>
        <instance sequence="acgtgt" strand="-" begin="-611" end="-616" gene="AT2G29460"/>
        <instance sequence="acgtat" strand="+" begin="-614" end="-609" gene="AT2G29460"/>
        <instance sequence="acgtat" strand="-" begin="-967" end="-972" gene="AT2G29470"/>
        <instance sequence="acgttt" strand="+" begin="-970" end="-965" gene="AT2G29470"/>
        <instance sequence="acgtag" strand="-" begin="-844" end="-849" gene="AT2G29470"/>
        <instance sequence="acgtta" strand="-" begin="-530" end="-535" gene="AT2G29470"/>
        <instance sequence="acgtat" strand="+" begin="-533" end="-528" gene="AT2G29470"/>
        <instance sequence="acgtct" strand="-" begin="-799" end="-804" gene="AT2G29480"/>
        <instance sequence="acgtgg" strand="+" begin="-802" end="-797" gene="AT2G29480"/>
        <instance sequence="acgtta" strand="-" begin="-112" end="-117" gene="AT2G29480"/>
        <instance sequence="acgtgg" strand="+" begin="-115" end="-110" gene="AT2G29480"/>
        <instance sequence="acgtgt" strand="-" begin="-976" end="-981" gene="AT2G29490"/>
        <instance sequence="acgtgg" strand="+" begin="-979" end="-974" gene="AT2G29490"/>
        <instance sequence="acgtaa" strand="+" begin="-240" end="-235" gene="AT2G29490"/>
        <instance sequence="acgtca" strand="-" begin="-137" end="-142" gene="AT2G29490"/>
        <instance sequence="acgttg" strand="+" begin="-140" end="-135" gene="AT2G29490"/>
        <instance sequence="acgtca" strand="-" begin="-125" end="-130" gene="AT2G29490"/>
        <instance sequence="acgtaa" strand="-" begin="-504" end="-509" gene="AT2G29500"/>
        <instance sequence="acgtca" strand="+" begin="-507" end="-502" gene="AT2G29500"/>
        <instance sequence="acgtta" strand="+" begin="-392" end="-387" gene="AT2G29500"/>
        <instance sequence="acgtct" strand="-" begin="-97" end="-102" gene="AT2G29500"/>
        <instance sequence="acgtgg" strand="-" begin="-956" end="-961" gene="AT2G29940"/>
        <instance sequence="acgtaa" strand="+" begin="-959" end="-954" gene="AT2G29940"/>
        <instance sequence="acgtta" strand="-" begin="-818" end="-823" gene="AT2G30750"/>
        <instance sequence="acgtaa" strand="-" begin="-334" end="-339" gene="AT2G30750"/>
        <instance sequence="acgtct" strand="+" begin="-337" end="-332" gene="AT2G30750"/>
        <instance sequence="acgttg" strand="-" begin="-124" end="-129" gene="AT2G30750"/>
        <instance sequence="acgtat" strand="+" begin="-127" end="-122" gene="AT2G30750"/>
        <instance sequence="acgtag" strand="-" begin="-938" end="-943" gene="AT2G31345"/>
        <instance sequence="acgtaa" strand="-" begin="-855" end="-860" gene="AT2G31945"/>
        <instance sequence="acgtat" strand="+" begin="-858" end="-853" gene="AT2G31945"/>
        <instance sequence="acgtca" strand="-" begin="-759" end="-764" gene="AT2G31945"/>
        <instance sequence="acgtct" strand="+" begin="-762" end="-757" gene="AT2G31945"/>
        <instance sequence="acgttg" strand="+" begin="-640" end="-635" gene="AT2G31945"/>
        <instance sequence="acgtca" strand="-" begin="-608" end="-613" gene="AT2G31945"/>
        <instance sequence="acgtcg" strand="+" begin="-611" end="-606" gene="AT2G31945"/>
        <instance sequence="acgtta" strand="-" begin="-197" end="-202" gene="AT2G31945"/>
        <instance sequence="acgtaa" strand="+" begin="-200" end="-195" gene="AT2G31945"/>
        <instance sequence="acgtgg" strand="-" begin="-76" end="-81" gene="AT2G31945"/>
        <instance sequence="acgtct" strand="+" begin="-79" end="-74" gene="AT2G31945"/>
        <instance sequence="acgtgg" strand="-" begin="-357" end="-362" gene="AT2G33160"/>
        <instance sequence="acgtgg" strand="+" begin="-360" end="-355" gene="AT2G33160"/>
        <instance sequence="acgttg" strand="+" begin="-671" end="-666" gene="AT2G33710"/>
        <instance sequence="acgtta" strand="-" begin="-171" end="-176" gene="AT2G33710"/>
        <instance sequence="acgttt" strand="+" begin="-174" end="-169" gene="AT2G33710"/>
        <instance sequence="acgtct" strand="+" begin="-810" end="-805" gene="AT2G34390"/>
        <instance sequence="acgttt" strand="-" begin="-652" end="-657" gene="AT2G34500"/>
        <instance sequence="acgtca" strand="+" begin="-655" end="-650" gene="AT2G34500"/>
        <instance sequence="acgtaa" strand="-" begin="-201" end="-206" gene="AT2G34790"/>
        <instance sequence="acgtta" strand="+" begin="-204" end="-199" gene="AT2G34790"/>
        <instance sequence="acgtaa" strand="-" begin="-64" end="-69" gene="AT2G34790"/>
        <instance sequence="acgtgt" strand="+" begin="-67" end="-62" gene="AT2G34790"/>
        <instance sequence="acgtgt" strand="-" begin="-757" end="-762" gene="AT2G36770"/>
        <instance sequence="acgtgg" strand="+" begin="-760" end="-755" gene="AT2G36770"/>
        <instance sequence="acgttt" strand="+" begin="-483" end="-478" gene="AT2G36770"/>
        <instance sequence="acgttt" strand="-" begin="-384" end="-389" gene="AT2G36770"/>
        <instance sequence="acgtca" strand="+" begin="-387" end="-382" gene="AT2G36770"/>
        <instance sequence="acgtaa" strand="-" begin="-93" end="-98" gene="AT2G36770"/>
        <instance sequence="acgtaa" strand="+" begin="-96" end="-91" gene="AT2G36770"/>
        <instance sequence="acgttg" strand="-" begin="-426" end="-431" gene="AT2G36800"/>
        <instance sequence="acgttt" strand="+" begin="-429" end="-424" gene="AT2G36800"/>
        <instance sequence="acgtaa" strand="-" begin="-87" end="-92" gene="AT2G36800"/>
        <instance sequence="acgtca" strand="+" begin="-90" end="-85" gene="AT2G36800"/>
        <instance sequence="acgtaa" strand="-" begin="-75" end="-80" gene="AT2G36800"/>
        <instance sequence="acgtct" strand="+" begin="-78" end="-73" gene="AT2G36800"/>
        <instance sequence="acgtga" strand="-" begin="-772" end="-777" gene="AT2G36970"/>
        <instance sequence="acgtca" strand="+" begin="-775" end="-770" gene="AT2G36970"/>
        <instance sequence="acgtag" strand="-" begin="-740" end="-745" gene="AT2G36970"/>
        <instance sequence="acgtgt" strand="+" begin="-513" end="-508" gene="AT2G36970"/>
        <instance sequence="acgttt" strand="-" begin="-194" end="-199" gene="AT2G36970"/>
        <instance sequence="acgttg" strand="+" begin="-197" end="-192" gene="AT2G36970"/>
        <instance sequence="acgtga" strand="-" begin="-818" end="-823" gene="AT2G38240"/>
        <instance sequence="acgttt" strand="+" begin="-821" end="-816" gene="AT2G38240"/>
        <instance sequence="acgttt" strand="-" begin="-770" end="-775" gene="AT2G38240"/>
        <instance sequence="acgttt" strand="+" begin="-773" end="-768" gene="AT2G38240"/>
        <instance sequence="acgttt" strand="-" begin="-169" end="-174" gene="AT2G38240"/>
        <instance sequence="acgtgt" strand="+" begin="-172" end="-167" gene="AT2G38240"/>
        <instance sequence="acgttt" strand="-" begin="-435" end="-440" gene="AT2G38340"/>
        <instance sequence="acgtct" strand="+" begin="-438" end="-433" gene="AT2G38340"/>
        <instance sequence="acgtgt" strand="-" begin="-361" end="-366" gene="AT2G38340"/>
        <instance sequence="acgttt" strand="+" begin="-364" end="-359" gene="AT2G38340"/>
        <instance sequence="acgtgg" strand="-" begin="-116" end="-121" gene="AT2G38340"/>
        <instance sequence="acgtgt" strand="+" begin="-119" end="-114" gene="AT2G38340"/>
        <instance sequence="acgtat" strand="-" begin="-636" end="-641" gene="AT2G38600"/>
        <instance sequence="acgtga" strand="+" begin="-639" end="-634" gene="AT2G38600"/>
        <instance sequence="acgtta" strand="-" begin="-519" end="-524" gene="AT2G38600"/>
        <instance sequence="acgtga" strand="+" begin="-522" end="-517" gene="AT2G38600"/>
        <instance sequence="acgtag" strand="-" begin="-991" end="-996" gene="AT2G38870"/>
        <instance sequence="acgtaa" strand="+" begin="-994" end="-989" gene="AT2G38870"/>
        <instance sequence="acgtag" strand="-" begin="-794" end="-799" gene="AT2G38870"/>
        <instance sequence="acgttt" strand="+" begin="-797" end="-792" gene="AT2G38870"/>
        <instance sequence="acgtat" strand="-" begin="-477" end="-482" gene="AT2G38870"/>
        <instance sequence="acgtat" strand="-" begin="-415" end="-420" gene="AT2G38870"/>
        <instance sequence="acgtgt" strand="+" begin="-418" end="-413" gene="AT2G38870"/>
        <instance sequence="acgtca" strand="+" begin="-298" end="-293" gene="AT2G38870"/>
        <instance sequence="acgtct" strand="-" begin="-978" end="-983" gene="AT2G39030"/>
        <instance sequence="acgtaa" strand="+" begin="-981" end="-976" gene="AT2G39030"/>
        <instance sequence="acgtgt" strand="+" begin="-880" end="-875" gene="AT2G39030"/>
        <instance sequence="acgtga" strand="-" begin="-751" end="-756" gene="AT2G39030"/>
        <instance sequence="acgttt" strand="+" begin="-754" end="-749" gene="AT2G39030"/>
        <instance sequence="acgtcg" strand="-" begin="-490" end="-495" gene="AT2G39030"/>
        <instance sequence="acgtaa" strand="+" begin="-493" end="-488" gene="AT2G39030"/>
        <instance sequence="acgtat" strand="-" begin="-335" end="-340" gene="AT2G39030"/>
        <instance sequence="acgttg" strand="+" begin="-338" end="-333" gene="AT2G39030"/>
        <instance sequence="acgtta" strand="-" begin="-206" end="-211" gene="AT2G39030"/>
        <instance sequence="acgtgt" strand="+" begin="-209" end="-204" gene="AT2G39030"/>
        <instance sequence="acgttt" strand="-" begin="-100" end="-105" gene="AT2G39050"/>
        <instance sequence="acgtga" strand="+" begin="-103" end="-98" gene="AT2G39050"/>
        <instance sequence="acgttt" strand="-" begin="-902" end="-907" gene="AT2G39400"/>
        <instance sequence="acgtct" strand="-" begin="-382" end="-387" gene="AT2G39400"/>
        <instance sequence="acgtta" strand="+" begin="-385" end="-380" gene="AT2G39400"/>
        <instance sequence="acgtca" strand="-" begin="-110" end="-115" gene="AT2G39400"/>
        <instance sequence="acgtca" strand="+" begin="-113" end="-108" gene="AT2G39400"/>
        <instance sequence="acgtag" strand="-" begin="-795" end="-800" gene="AT2G40340"/>
        <instance sequence="acgtca" strand="+" begin="-798" end="-793" gene="AT2G40340"/>
        <instance sequence="acgtta" strand="-" begin="-601" end="-606" gene="AT2G40340"/>
        <instance sequence="acgtca" strand="-" begin="-231" end="-236" gene="AT2G40340"/>
        <instance sequence="acgtat" strand="+" begin="-234" end="-229" gene="AT2G40340"/>
        <instance sequence="acgtgg" strand="-" begin="-71" end="-76" gene="AT2G40340"/>
        <instance sequence="acgtca" strand="+" begin="-74" end="-69" gene="AT2G40340"/>
        <instance sequence="acgtaa" strand="-" begin="-742" end="-747" gene="AT2G41230"/>
        <instance sequence="acgtaa" strand="+" begin="-745" end="-740" gene="AT2G41230"/>
        <instance sequence="acgtag" strand="+" begin="-715" end="-710" gene="AT2G41230"/>
        <instance sequence="acgtgt" strand="-" begin="-85" end="-90" gene="AT2G41230"/>
        <instance sequence="acgtat" strand="+" begin="-88" end="-83" gene="AT2G41230"/>
        <instance sequence="acgtat" strand="+" begin="-841" end="-836" gene="AT2G41380"/>
        <instance sequence="acgtga" strand="-" begin="-766" end="-771" gene="AT2G41380"/>
        <instance sequence="acgtgg" strand="+" begin="-769" end="-764" gene="AT2G41380"/>
        <instance sequence="acgtat" strand="-" begin="-284" end="-289" gene="AT2G41380"/>
        <instance sequence="acgtgg" strand="+" begin="-287" end="-282" gene="AT2G41380"/>
        <instance sequence="acgtaa" strand="-" begin="-943" end="-948" gene="AT2G41850"/>
        <instance sequence="acgtgg" strand="+" begin="-946" end="-941" gene="AT2G41850"/>
        <instance sequence="acgtca" strand="-" begin="-857" end="-862" gene="AT2G41850"/>
        <instance sequence="acgtgg" strand="+" begin="-860" end="-855" gene="AT2G41850"/>
        <instance sequence="acgtga" strand="-" begin="-772" end="-777" gene="AT2G41850"/>
        <instance sequence="acgtga" strand="+" begin="-775" end="-770" gene="AT2G41850"/>
        <instance sequence="acgttt" strand="-" begin="-653" end="-658" gene="AT2G41850"/>
        <instance sequence="acgtga" strand="-" begin="-618" end="-623" gene="AT2G41850"/>
        <instance sequence="acgtat" strand="+" begin="-621" end="-616" gene="AT2G41850"/>
        <instance sequence="acgtga" strand="-" begin="-598" end="-603" gene="AT2G41850"/>
        <instance sequence="acgtaa" strand="+" begin="-601" end="-596" gene="AT2G41850"/>
        <instance sequence="acgtta" strand="-" begin="-498" end="-503" gene="AT2G41850"/>
        <instance sequence="acgtat" strand="+" begin="-501" end="-496" gene="AT2G41850"/>
        <instance sequence="acgtaa" strand="-" begin="-132" end="-137" gene="AT2G41850"/>
        <instance sequence="acgtga" strand="+" begin="-135" end="-130" gene="AT2G41850"/>
        <instance sequence="acgttt" strand="-" begin="-67" end="-72" gene="AT2G41850"/>
        <instance sequence="acgtgt" strand="-" begin="-39" end="-44" gene="AT2G41850"/>
        <instance sequence="acgttg" strand="-" begin="-498" end="-503" gene="AT2G42610"/>
        <instance sequence="acgttt" strand="+" begin="-501" end="-496" gene="AT2G42610"/>
        <instance sequence="acgtat" strand="-" begin="-142" end="-147" gene="AT2G42610"/>
        <instance sequence="acgtaa" strand="+" begin="-145" end="-140" gene="AT2G42610"/>
        <instance sequence="acgtta" strand="-" begin="-69" end="-74" gene="AT2G42610"/>
        <instance sequence="acgtca" strand="+" begin="-72" end="-67" gene="AT2G42610"/>
        <instance sequence="acgtgg" strand="-" begin="-737" end="-742" gene="AT2G43000"/>
        <instance sequence="acgtga" strand="+" begin="-740" end="-735" gene="AT2G43000"/>
        <instance sequence="acgtat" strand="-" begin="-721" end="-726" gene="AT2G43000"/>
        <instance sequence="acgttt" strand="+" begin="-724" end="-719" gene="AT2G43000"/>
        <instance sequence="acgtat" strand="-" begin="-687" end="-692" gene="AT2G43000"/>
        <instance sequence="acgtat" strand="+" begin="-690" end="-685" gene="AT2G43000"/>
        <instance sequence="acgtat" strand="-" begin="-633" end="-638" gene="AT2G43000"/>
        <instance sequence="acgtaa" strand="+" begin="-636" end="-631" gene="AT2G43000"/>
        <instance sequence="acgtat" strand="-" begin="-812" end="-817" gene="AT2G43500"/>
        <instance sequence="acgtat" strand="+" begin="-815" end="-810" gene="AT2G43500"/>
        <instance sequence="acgtat" strand="-" begin="-238" end="-243" gene="AT2G43500"/>
        <instance sequence="acgtat" strand="+" begin="-241" end="-236" gene="AT2G43500"/>
        <instance sequence="acgtga" strand="-" begin="-95" end="-100" gene="AT2G43500"/>
        <instance sequence="acgtcg" strand="+" begin="-98" end="-93" gene="AT2G43500"/>
        <instance sequence="acgtgt" strand="-" begin="-85" end="-90" gene="AT2G43500"/>
        <instance sequence="acgtgg" strand="+" begin="-88" end="-83" gene="AT2G43500"/>
        <instance sequence="acgttt" strand="+" begin="-989" end="-984" gene="AT2G43510"/>
        <instance sequence="acgttt" strand="-" begin="-929" end="-934" gene="AT2G43510"/>
        <instance sequence="acgttt" strand="+" begin="-932" end="-927" gene="AT2G43510"/>
        <instance sequence="acgtca" strand="-" begin="-719" end="-724" gene="AT2G43510"/>
        <instance sequence="acgtcg" strand="+" begin="-722" end="-717" gene="AT2G43510"/>
        <instance sequence="acgtag" strand="-" begin="-528" end="-533" gene="AT2G43510"/>
        <instance sequence="acgttg" strand="+" begin="-531" end="-526" gene="AT2G43510"/>
        <instance sequence="acgtta" strand="-" begin="-291" end="-296" gene="AT2G43510"/>
        <instance sequence="acgtca" strand="+" begin="-481" end="-476" gene="AT2G44460"/>
        <instance sequence="acgtga" strand="+" begin="-465" end="-460" gene="AT2G44460"/>
        <instance sequence="acgtgg" strand="-" begin="-79" end="-84" gene="AT2G44460"/>
        <instance sequence="acgtag" strand="+" begin="-82" end="-77" gene="AT2G44460"/>
        <instance sequence="acgttg" strand="-" begin="-66" end="-71" gene="AT2G44460"/>
        <instance sequence="acgtca" strand="+" begin="-69" end="-64" gene="AT2G44460"/>
        <instance sequence="acgtta" strand="-" begin="-513" end="-518" gene="AT2G45220"/>
        <instance sequence="acgtcg" strand="+" begin="-516" end="-511" gene="AT2G45220"/>
        <instance sequence="acgtcg" strand="-" begin="-507" end="-512" gene="AT2G45220"/>
        <instance sequence="acgttt" strand="+" begin="-510" end="-505" gene="AT2G45220"/>
        <instance sequence="acgtgt" strand="-" begin="-217" end="-222" gene="AT2G45220"/>
        <instance sequence="acgtca" strand="+" begin="-220" end="-215" gene="AT2G45220"/>
        <instance sequence="acgtat" strand="+" begin="-764" end="-759" gene="AT2G45570"/>
        <instance sequence="acgtat" strand="-" begin="-192" end="-197" gene="AT2G45570"/>
        <instance sequence="acgtat" strand="+" begin="-195" end="-190" gene="AT2G45570"/>
        <instance sequence="acgtaa" strand="-" begin="-33" end="-38" gene="AT2G45570"/>
        <instance sequence="acgtat" strand="+" begin="-36" end="-31" gene="AT2G45570"/>
        <instance sequence="acgtaa" strand="+" begin="-847" end="-842" gene="AT2G46740"/>
        <instance sequence="acgttg" strand="-" begin="-538" end="-543" gene="AT2G46740"/>
        <instance sequence="acgtct" strand="+" begin="-541" end="-536" gene="AT2G46740"/>
        <instance sequence="acgtct" strand="+" begin="-453" end="-448" gene="AT2G46740"/>
        <instance sequence="acgtgg" strand="-" begin="-282" end="-287" gene="AT2G46790"/>
        <instance sequence="acgtgt" strand="+" begin="-285" end="-280" gene="AT2G46790"/>
        <instance sequence="acgtgt" strand="-" begin="-210" end="-215" gene="AT2G46790"/>
        <instance sequence="acgtgt" strand="+" begin="-213" end="-208" gene="AT2G46790"/>
        <instance sequence="acgtgg" strand="-" begin="-119" end="-124" gene="AT2G46790"/>
        <instance sequence="acgtca" strand="+" begin="-122" end="-117" gene="AT2G46790"/>
        <instance sequence="acgttg" strand="-" begin="-892" end="-897" gene="AT2G47190"/>
        <instance sequence="acgtct" strand="-" begin="-798" end="-803" gene="AT2G47190"/>
        <instance sequence="acgtct" strand="+" begin="-801" end="-796" gene="AT2G47190"/>
        <instance sequence="acgtaa" strand="-" begin="-390" end="-395" gene="AT2G47190"/>
        <instance sequence="acgtct" strand="+" begin="-393" end="-388" gene="AT2G47190"/>
        <instance sequence="acgtca" strand="-" begin="-310" end="-315" gene="AT3G01990"/>
        <instance sequence="acgtta" strand="+" begin="-313" end="-308" gene="AT3G01990"/>
        <instance sequence="acgtta" strand="+" begin="-264" end="-259" gene="AT3G01990"/>
        <instance sequence="acgtgg" strand="-" begin="-79" end="-84" gene="AT3G01990"/>
        <instance sequence="acgtca" strand="+" begin="-82" end="-77" gene="AT3G01990"/>
        <instance sequence="acgtca" strand="+" begin="-980" end="-975" gene="AT3G03530"/>
        <instance sequence="acgttt" strand="+" begin="-893" end="-888" gene="AT3G03530"/>
        <instance sequence="acgtta" strand="-" begin="-548" end="-553" gene="AT3G03530"/>
        <instance sequence="acgtgt" strand="+" begin="-551" end="-546" gene="AT3G03530"/>
        <instance sequence="acgttg" strand="-" begin="-473" end="-478" gene="AT3G03530"/>
        <instance sequence="acgtca" strand="+" begin="-476" end="-471" gene="AT3G03530"/>
        <instance sequence="acgtta" strand="-" begin="-414" end="-419" gene="AT3G03530"/>
        <instance sequence="acgttt" strand="+" begin="-417" end="-412" gene="AT3G03530"/>
        <instance sequence="acgtca" strand="-" begin="-97" end="-102" gene="AT3G03530"/>
        <instance sequence="acgtta" strand="+" begin="-100" end="-95" gene="AT3G03530"/>
        <instance sequence="acgtcg" strand="-" begin="-60" end="-65" gene="AT3G03530"/>
        <instance sequence="acgtaa" strand="-" begin="-34" end="-39" gene="AT3G03530"/>
        <instance sequence="acgtct" strand="+" begin="-37" end="-32" gene="AT3G03530"/>
        <instance sequence="acgtag" strand="-" begin="-5" end="-10" gene="AT3G03530"/>
        <instance sequence="acgtat" strand="+" begin="-8" end="-3" gene="AT3G03530"/>
        <instance sequence="acgttg" strand="+" begin="-979" end="-974" gene="AT3G04510"/>
        <instance sequence="acgtat" strand="-" begin="-845" end="-850" gene="AT3G04510"/>
        <instance sequence="acgtag" strand="+" begin="-848" end="-843" gene="AT3G04510"/>
        <instance sequence="acgtct" strand="-" begin="-589" end="-594" gene="AT3G04510"/>
        <instance sequence="acgtcg" strand="+" begin="-592" end="-587" gene="AT3G04510"/>
        <instance sequence="acgtcg" strand="-" begin="-583" end="-588" gene="AT3G04510"/>
        <instance sequence="acgtgg" strand="+" begin="-586" end="-581" gene="AT3G04510"/>
        <instance sequence="acgtgt" strand="-" begin="-918" end="-923" gene="AT3G05520"/>
        <instance sequence="acgtct" strand="+" begin="-921" end="-916" gene="AT3G05520"/>
        <instance sequence="acgtgg" strand="-" begin="-121" end="-126" gene="AT3G05520"/>
        <instance sequence="acgtgg" strand="+" begin="-124" end="-119" gene="AT3G05520"/>
        <instance sequence="acgttt" strand="+" begin="-395" end="-390" gene="AT3G06420"/>
        <instance sequence="acgtca" strand="-" begin="-84" end="-89" gene="AT3G06420"/>
        <instance sequence="acgtaa" strand="+" begin="-810" end="-805" gene="AT3G09270"/>
        <instance sequence="acgtaa" strand="+" begin="-773" end="-768" gene="AT3G09270"/>
        <instance sequence="acgtaa" strand="-" begin="-758" end="-763" gene="AT3G09270"/>
        <instance sequence="acgtag" strand="+" begin="-761" end="-756" gene="AT3G09270"/>
        <instance sequence="acgtct" strand="+" begin="-873" end="-868" gene="AT3G09350"/>
        <instance sequence="acgtga" strand="-" begin="-349" end="-354" gene="AT3G09350"/>
        <instance sequence="acgtct" strand="+" begin="-352" end="-347" gene="AT3G09350"/>
        <instance sequence="acgtca" strand="-" begin="-342" end="-347" gene="AT3G09350"/>
        <instance sequence="acgtct" strand="+" begin="-345" end="-340" gene="AT3G09350"/>
        <instance sequence="acgtta" strand="-" begin="-218" end="-223" gene="AT3G09350"/>
        <instance sequence="acgtca" strand="-" begin="-251" end="-256" gene="AT3G09405"/>
        <instance sequence="acgtaa" strand="+" begin="-254" end="-249" gene="AT3G09405"/>
        <instance sequence="acgtct" strand="-" begin="-849" end="-854" gene="AT3G10450"/>
        <instance sequence="acgtaa" strand="+" begin="-852" end="-847" gene="AT3G10450"/>
        <instance sequence="acgttg" strand="-" begin="-855" end="-860" gene="AT3G10790"/>
        <instance sequence="acgtta" strand="+" begin="-858" end="-853" gene="AT3G10790"/>
        <instance sequence="acgtca" strand="-" begin="-766" end="-771" gene="AT3G10790"/>
        <instance sequence="acgtta" strand="+" begin="-769" end="-764" gene="AT3G10790"/>
        <instance sequence="acgtaa" strand="+" begin="-612" end="-607" gene="AT3G10790"/>
        <instance sequence="acgtag" strand="-" begin="-150" end="-155" gene="AT3G10790"/>
        <instance sequence="acgtga" strand="+" begin="-153" end="-148" gene="AT3G10790"/>
        <instance sequence="acgtgt" strand="-" begin="-108" end="-113" gene="AT3G10790"/>
        <instance sequence="acgttg" strand="+" begin="-111" end="-106" gene="AT3G10790"/>
        <instance sequence="acgtca" strand="-" begin="-972" end="-977" gene="AT3G10960"/>
        <instance sequence="acgtga" strand="+" begin="-975" end="-970" gene="AT3G10960"/>
        <instance sequence="acgtca" strand="-" begin="-967" end="-972" gene="AT3G10960"/>
        <instance sequence="acgtct" strand="+" begin="-970" end="-965" gene="AT3G10960"/>
        <instance sequence="acgtca" strand="-" begin="-433" end="-438" gene="AT3G10960"/>
        <instance sequence="acgtct" strand="+" begin="-436" end="-431" gene="AT3G10960"/>
        <instance sequence="acgtta" strand="-" begin="-300" end="-305" gene="AT3G10960"/>
        <instance sequence="acgtga" strand="+" begin="-303" end="-298" gene="AT3G10960"/>
        <instance sequence="acgtct" strand="-" begin="-84" end="-89" gene="AT3G10960"/>
        <instance sequence="acgtgt" strand="+" begin="-87" end="-82" gene="AT3G10960"/>
        <instance sequence="acgtta" strand="-" begin="-974" end="-979" gene="AT3G11020"/>
        <instance sequence="acgtaa" strand="+" begin="-977" end="-972" gene="AT3G11020"/>
        <instance sequence="acgtta" strand="-" begin="-918" end="-923" gene="AT3G11020"/>
        <instance sequence="acgtgt" strand="-" begin="-129" end="-134" gene="AT3G11020"/>
        <instance sequence="acgtgt" strand="+" begin="-132" end="-127" gene="AT3G11020"/>
        <instance sequence="acgttt" strand="-" begin="-655" end="-660" gene="AT3G12320"/>
        <instance sequence="acgtgt" strand="+" begin="-658" end="-653" gene="AT3G12320"/>
        <instance sequence="acgttg" strand="-" begin="-417" end="-422" gene="AT3G12320"/>
        <instance sequence="acgtgg" strand="+" begin="-420" end="-415" gene="AT3G12320"/>
        <instance sequence="acgtgg" strand="-" begin="-387" end="-392" gene="AT3G12320"/>
        <instance sequence="acgtgt" strand="+" begin="-390" end="-385" gene="AT3G12320"/>
        <instance sequence="acgtga" strand="-" begin="-357" end="-362" gene="AT3G12320"/>
        <instance sequence="acgtgt" strand="+" begin="-360" end="-355" gene="AT3G12320"/>
        <instance sequence="acgtgt" strand="-" begin="-327" end="-332" gene="AT3G12320"/>
        <instance sequence="acgtct" strand="+" begin="-330" end="-325" gene="AT3G12320"/>
        <instance sequence="acgtgt" strand="-" begin="-155" end="-160" gene="AT3G12320"/>
        <instance sequence="acgtgg" strand="+" begin="-158" end="-153" gene="AT3G12320"/>
        <instance sequence="acgtaa" strand="+" begin="-961" end="-956" gene="AT3G12910"/>
        <instance sequence="acgtta" strand="-" begin="-408" end="-413" gene="AT3G12910"/>
        <instance sequence="acgtca" strand="+" begin="-411" end="-406" gene="AT3G12910"/>
        <instance sequence="acgtgg" strand="-" begin="-180" end="-185" gene="AT3G12910"/>
        <instance sequence="acgtat" strand="+" begin="-183" end="-178" gene="AT3G12910"/>
        <instance sequence="acgttt" strand="-" begin="-915" end="-920" gene="AT3G13450"/>
        <instance sequence="acgtta" strand="-" begin="-762" end="-767" gene="AT3G13450"/>
        <instance sequence="acgttt" strand="+" begin="-765" end="-760" gene="AT3G13450"/>
        <instance sequence="acgtca" strand="-" begin="-53" end="-58" gene="AT3G13450"/>
        <instance sequence="acgtgg" strand="+" begin="-56" end="-51" gene="AT3G13450"/>
        <instance sequence="acgtat" strand="-" begin="-561" end="-566" gene="AT3G13630"/>
        <instance sequence="acgttt" strand="+" begin="-564" end="-559" gene="AT3G13630"/>
        <instance sequence="acgtag" strand="-" begin="-522" end="-527" gene="AT3G14440"/>
        <instance sequence="acgtgt" strand="-" begin="-80" end="-85" gene="AT3G14440"/>
        <instance sequence="acgtgg" strand="+" begin="-83" end="-78" gene="AT3G14440"/>
        <instance sequence="acgtgg" strand="-" begin="-445" end="-450" gene="AT3G14660"/>
        <instance sequence="acgtct" strand="+" begin="-448" end="-443" gene="AT3G14660"/>
        <instance sequence="acgtgt" strand="-" begin="-225" end="-230" gene="AT3G14690"/>
        <instance sequence="acgtca" strand="+" begin="-228" end="-223" gene="AT3G14690"/>
        <instance sequence="acgtct" strand="-" begin="-208" end="-213" gene="AT3G14690"/>
        <instance sequence="acgtta" strand="-" begin="-827" end="-832" gene="AT3G14770"/>
        <instance sequence="acgtta" strand="+" begin="-830" end="-825" gene="AT3G14770"/>
        <instance sequence="acgttt" strand="-" begin="-674" end="-679" gene="AT3G14770"/>
        <instance sequence="acgtta" strand="+" begin="-677" end="-672" gene="AT3G14770"/>
        <instance sequence="acgtaa" strand="+" begin="-633" end="-628" gene="AT3G14770"/>
        <instance sequence="acgtta" strand="-" begin="-608" end="-613" gene="AT3G14770"/>
        <instance sequence="acgtag" strand="+" begin="-611" end="-606" gene="AT3G14770"/>
        <instance sequence="acgtat" strand="-" begin="-520" end="-525" gene="AT3G14770"/>
        <instance sequence="acgtgt" strand="+" begin="-523" end="-518" gene="AT3G14770"/>
        <instance sequence="acgtaa" strand="-" begin="-354" end="-359" gene="AT3G14770"/>
        <instance sequence="acgtgt" strand="+" begin="-357" end="-352" gene="AT3G14770"/>
        <instance sequence="acgttg" strand="-" begin="-56" end="-61" gene="AT3G14770"/>
        <instance sequence="acgtta" strand="+" begin="-59" end="-54" gene="AT3G14770"/>
        <instance sequence="acgtga" strand="-" begin="-882" end="-887" gene="AT3G15500"/>
        <instance sequence="acgtgt" strand="-" begin="-495" end="-500" gene="AT3G15500"/>
        <instance sequence="acgtgt" strand="+" begin="-498" end="-493" gene="AT3G15500"/>
        <instance sequence="acgtgg" strand="-" begin="-109" end="-114" gene="AT3G15500"/>
        <instance sequence="acgtgt" strand="+" begin="-112" end="-107" gene="AT3G15500"/>
        <instance sequence="acgtta" strand="+" begin="-69" end="-64" gene="AT3G15500"/>
        <instance sequence="acgtaa" strand="-" begin="-817" end="-822" gene="AT3G16150"/>
        <instance sequence="acgtaa" strand="+" begin="-820" end="-815" gene="AT3G16150"/>
        <instance sequence="acgtca" strand="-" begin="-711" end="-716" gene="AT3G16150"/>
        <instance sequence="acgtat" strand="+" begin="-714" end="-709" gene="AT3G16150"/>
        <instance sequence="acgtta" strand="-" begin="-687" end="-692" gene="AT3G16150"/>
        <instance sequence="acgtag" strand="+" begin="-690" end="-685" gene="AT3G16150"/>
        <instance sequence="acgtca" strand="-" begin="-446" end="-451" gene="AT3G16150"/>
        <instance sequence="acgtgg" strand="+" begin="-449" end="-444" gene="AT3G16150"/>
        <instance sequence="acgtta" strand="-" begin="-296" end="-301" gene="AT3G16150"/>
        <instance sequence="acgttt" strand="+" begin="-299" end="-294" gene="AT3G16150"/>
        <instance sequence="acgttg" strand="-" begin="-963" end="-968" gene="AT3G16530"/>
        <instance sequence="acgtta" strand="+" begin="-966" end="-961" gene="AT3G16530"/>
        <instance sequence="acgtca" strand="+" begin="-949" end="-944" gene="AT3G16530"/>
        <instance sequence="acgtat" strand="-" begin="-736" end="-741" gene="AT3G16530"/>
        <instance sequence="acgtag" strand="+" begin="-739" end="-734" gene="AT3G16530"/>
        <instance sequence="acgtga" strand="-" begin="-570" end="-575" gene="AT3G16530"/>
        <instance sequence="acgtaa" strand="+" begin="-573" end="-568" gene="AT3G16530"/>
        <instance sequence="acgttt" strand="-" begin="-556" end="-561" gene="AT3G16530"/>
        <instance sequence="acgtgt" strand="+" begin="-559" end="-554" gene="AT3G16530"/>
        <instance sequence="acgttt" strand="-" begin="-480" end="-485" gene="AT3G16530"/>
        <instance sequence="acgttt" strand="+" begin="-483" end="-478" gene="AT3G16530"/>
        <instance sequence="acgtgg" strand="-" begin="-464" end="-469" gene="AT3G16530"/>
        <instance sequence="acgtaa" strand="+" begin="-467" end="-462" gene="AT3G16530"/>
        <instance sequence="acgtaa" strand="+" begin="-451" end="-446" gene="AT3G16530"/>
        <instance sequence="acgtca" strand="+" begin="-420" end="-415" gene="AT3G16530"/>
        <instance sequence="acgttt" strand="-" begin="-406" end="-411" gene="AT3G16530"/>
        <instance sequence="acgtat" strand="+" begin="-409" end="-404" gene="AT3G16530"/>
        <instance sequence="acgtgg" strand="-" begin="-391" end="-396" gene="AT3G16530"/>
        <instance sequence="acgtaa" strand="+" begin="-394" end="-389" gene="AT3G16530"/>
        <instance sequence="acgtaa" strand="-" begin="-42" end="-47" gene="AT3G16530"/>
        <instance sequence="acgtta" strand="+" begin="-45" end="-40" gene="AT3G16530"/>
        <instance sequence="acgtaa" strand="-" begin="-816" end="-821" gene="AT3G18250"/>
        <instance sequence="acgtcg" strand="+" begin="-819" end="-814" gene="AT3G18250"/>
        <instance sequence="acgtgg" strand="-" begin="-745" end="-750" gene="AT3G18250"/>
        <instance sequence="acgtga" strand="+" begin="-748" end="-743" gene="AT3G18250"/>
        <instance sequence="acgtat" strand="-" begin="-275" end="-280" gene="AT3G18250"/>
        <instance sequence="acgtga" strand="+" begin="-278" end="-273" gene="AT3G18250"/>
        <instance sequence="acgtaa" strand="-" begin="-70" end="-75" gene="AT3G18250"/>
        <instance sequence="acgtga" strand="-" begin="-32" end="-37" gene="AT3G18250"/>
        <instance sequence="acgtta" strand="+" begin="-35" end="-30" gene="AT3G18250"/>
        <instance sequence="acgtat" strand="-" begin="-897" end="-902" gene="AT3G18950"/>
        <instance sequence="acgtta" strand="+" begin="-900" end="-895" gene="AT3G18950"/>
        <instance sequence="acgtgt" strand="-" begin="-738" end="-743" gene="AT3G18950"/>
        <instance sequence="acgtat" strand="+" begin="-741" end="-736" gene="AT3G18950"/>
        <instance sequence="acgtaa" strand="-" begin="-452" end="-457" gene="AT3G18950"/>
        <instance sequence="acgtta" strand="+" begin="-455" end="-450" gene="AT3G18950"/>
        <instance sequence="acgtaa" strand="-" begin="-447" end="-452" gene="AT3G18950"/>
        <instance sequence="acgttt" strand="+" begin="-450" end="-445" gene="AT3G18950"/>
        <instance sequence="acgttg" strand="-" begin="-437" end="-442" gene="AT3G18950"/>
        <instance sequence="acgtgt" strand="+" begin="-440" end="-435" gene="AT3G18950"/>
        <instance sequence="acgtga" strand="-" begin="-99" end="-104" gene="AT3G18950"/>
        <instance sequence="acgtct" strand="+" begin="-102" end="-97" gene="AT3G18950"/>
        <instance sequence="acgtgg" strand="-" begin="-78" end="-83" gene="AT3G18950"/>
        <instance sequence="acgtgt" strand="+" begin="-81" end="-76" gene="AT3G18950"/>
        <instance sequence="acgtgg" strand="-" begin="-63" end="-68" gene="AT3G18950"/>
        <instance sequence="acgtcg" strand="+" begin="-66" end="-61" gene="AT3G18950"/>
        <instance sequence="acgtgg" strand="-" begin="-496" end="-501" gene="AT3G19615"/>
        <instance sequence="acgtgg" strand="+" begin="-499" end="-494" gene="AT3G19615"/>
        <instance sequence="acgttg" strand="-" begin="-244" end="-249" gene="AT3G19615"/>
        <instance sequence="acgtta" strand="+" begin="-247" end="-242" gene="AT3G19615"/>
        <instance sequence="acgtga" strand="-" begin="-976" end="-981" gene="AT3G19920"/>
        <instance sequence="acgtat" strand="+" begin="-979" end="-974" gene="AT3G19920"/>
        <instance sequence="acgtag" strand="-" begin="-562" end="-567" gene="AT3G21500"/>
        <instance sequence="acgtat" strand="+" begin="-565" end="-560" gene="AT3G21500"/>
        <instance sequence="acgtga" strand="-" begin="-364" end="-369" gene="AT3G21500"/>
        <instance sequence="acgtcg" strand="+" begin="-367" end="-362" gene="AT3G21500"/>
        <instance sequence="acgtct" strand="-" begin="-118" end="-123" gene="AT3G21500"/>
        <instance sequence="acgtta" strand="+" begin="-121" end="-116" gene="AT3G21500"/>
        <instance sequence="acgtag" strand="-" begin="-46" end="-51" gene="AT3G21500"/>
        <instance sequence="acgtgg" strand="+" begin="-49" end="-44" gene="AT3G21500"/>
        <instance sequence="acgtat" strand="-" begin="-920" end="-925" gene="AT3G21520"/>
        <instance sequence="acgtaa" strand="+" begin="-923" end="-918" gene="AT3G21520"/>
        <instance sequence="acgtca" strand="-" begin="-535" end="-540" gene="AT3G21520"/>
        <instance sequence="acgtaa" strand="+" begin="-538" end="-533" gene="AT3G21520"/>
        <instance sequence="acgttt" strand="-" begin="-473" end="-478" gene="AT3G21520"/>
        <instance sequence="acgtag" strand="+" begin="-476" end="-471" gene="AT3G21520"/>
        <instance sequence="acgtga" strand="-" begin="-423" end="-428" gene="AT3G21520"/>
        <instance sequence="acgttt" strand="+" begin="-426" end="-421" gene="AT3G21520"/>
        <instance sequence="acgttt" strand="-" begin="-260" end="-265" gene="AT3G21520"/>
        <instance sequence="acgtgt" strand="+" begin="-263" end="-258" gene="AT3G21520"/>
        <instance sequence="acgtgt" strand="-" begin="-15" end="-20" gene="AT3G21520"/>
        <instance sequence="acgtat" strand="+" begin="-18" end="-13" gene="AT3G21520"/>
        <instance sequence="acgttt" strand="-" begin="-985" end="-990" gene="AT3G21690"/>
        <instance sequence="acgtag" strand="+" begin="-988" end="-983" gene="AT3G21690"/>
        <instance sequence="acgttt" strand="-" begin="-923" end="-928" gene="AT3G21690"/>
        <instance sequence="acgtgt" strand="+" begin="-926" end="-921" gene="AT3G21690"/>
        <instance sequence="acgtta" strand="+" begin="-330" end="-325" gene="AT3G21690"/>
        <instance sequence="acgtct" strand="-" begin="-117" end="-122" gene="AT3G21690"/>
        <instance sequence="acgtgg" strand="+" begin="-120" end="-115" gene="AT3G21690"/>
        <instance sequence="acgtta" strand="-" begin="-862" end="-867" gene="AT3G21700"/>
        <instance sequence="acgtgg" strand="+" begin="-865" end="-860" gene="AT3G21700"/>
        <instance sequence="acgtga" strand="-" begin="-845" end="-850" gene="AT3G21700"/>
        <instance sequence="acgtgg" strand="+" begin="-848" end="-843" gene="AT3G21700"/>
        <instance sequence="acgtag" strand="-" begin="-298" end="-303" gene="AT3G21700"/>
        <instance sequence="acgtat" strand="+" begin="-301" end="-296" gene="AT3G21700"/>
        <instance sequence="acgtaa" strand="+" begin="-169" end="-164" gene="AT3G21700"/>
        <instance sequence="acgtat" strand="-" begin="-142" end="-147" gene="AT3G21700"/>
        <instance sequence="acgtct" strand="+" begin="-145" end="-140" gene="AT3G21700"/>
        <instance sequence="acgtca" strand="-" begin="-584" end="-589" gene="AT3G21780"/>
        <instance sequence="acgtga" strand="+" begin="-587" end="-582" gene="AT3G21780"/>
        <instance sequence="acgttt" strand="+" begin="-910" end="-905" gene="AT3G22370"/>
        <instance sequence="acgtgt" strand="-" begin="-92" end="-97" gene="AT3G22370"/>
        <instance sequence="acgtgt" strand="+" begin="-95" end="-90" gene="AT3G22370"/>
        <instance sequence="acgtag" strand="-" begin="-68" end="-73" gene="AT3G22370"/>
        <instance sequence="acgtga" strand="+" begin="-71" end="-66" gene="AT3G22370"/>
        <instance sequence="acgttt" strand="-" begin="-957" end="-962" gene="AT3G22910"/>
        <instance sequence="acgtgt" strand="+" begin="-960" end="-955" gene="AT3G22910"/>
        <instance sequence="acgtgt" strand="-" begin="-880" end="-885" gene="AT3G22910"/>
        <instance sequence="acgtat" strand="+" begin="-883" end="-878" gene="AT3G22910"/>
        <instance sequence="acgtgt" strand="-" begin="-520" end="-525" gene="AT3G22910"/>
        <instance sequence="acgtgt" strand="+" begin="-523" end="-518" gene="AT3G22910"/>
        <instance sequence="acgtat" strand="-" begin="-825" end="-830" gene="AT3G23230"/>
        <instance sequence="acgtgg" strand="-" begin="-281" end="-286" gene="AT3G23230"/>
        <instance sequence="acgtgg" strand="+" begin="-284" end="-279" gene="AT3G23230"/>
        <instance sequence="acgtga" strand="-" begin="-153" end="-158" gene="AT3G23230"/>
        <instance sequence="acgtga" strand="+" begin="-156" end="-151" gene="AT3G23230"/>
        <instance sequence="acgtcg" strand="+" begin="-144" end="-139" gene="AT3G23230"/>
        <instance sequence="acgttt" strand="-" begin="-748" end="-753" gene="AT3G24500"/>
        <instance sequence="acgtgt" strand="-" begin="-116" end="-121" gene="AT3G24500"/>
        <instance sequence="acgtcg" strand="+" begin="-119" end="-114" gene="AT3G24500"/>
        <instance sequence="acgttt" strand="-" begin="-764" end="-769" gene="AT3G25240"/>
        <instance sequence="acgtag" strand="+" begin="-767" end="-762" gene="AT3G25240"/>
        <instance sequence="acgtgg" strand="-" begin="-280" end="-285" gene="AT3G25240"/>
        <instance sequence="acgtca" strand="+" begin="-283" end="-278" gene="AT3G25240"/>
        <instance sequence="acgtgt" strand="-" begin="-3" end="-8" gene="AT3G25730"/>
        <instance sequence="acgtcg" strand="-" begin="-980" end="-985" gene="AT3G25740"/>
        <instance sequence="acgtcg" strand="+" begin="-983" end="-978" gene="AT3G25740"/>
        <instance sequence="acgtcg" strand="-" begin="-924" end="-929" gene="AT3G25740"/>
        <instance sequence="acgttt" strand="-" begin="-823" end="-828" gene="AT3G25740"/>
        <instance sequence="acgtaa" strand="+" begin="-826" end="-821" gene="AT3G25740"/>
        <instance sequence="acgtca" strand="-" begin="-707" end="-712" gene="AT3G25740"/>
        <instance sequence="acgtcg" strand="+" begin="-710" end="-705" gene="AT3G25740"/>
        <instance sequence="acgtta" strand="-" begin="-629" end="-634" gene="AT3G25740"/>
        <instance sequence="acgtct" strand="+" begin="-632" end="-627" gene="AT3G25740"/>
        <instance sequence="acgtct" strand="-" begin="-593" end="-598" gene="AT3G25740"/>
        <instance sequence="acgtta" strand="+" begin="-596" end="-591" gene="AT3G25740"/>
        <instance sequence="acgttg" strand="-" begin="-219" end="-224" gene="AT3G25740"/>
        <instance sequence="acgtta" strand="+" begin="-222" end="-217" gene="AT3G25740"/>
        <instance sequence="acgttt" strand="+" begin="-241" end="-236" gene="AT3G25760"/>
        <instance sequence="acgtga" strand="-" begin="-160" end="-165" gene="AT3G25770"/>
        <instance sequence="acgtga" strand="-" begin="-702" end="-707" gene="AT3G26190"/>
        <instance sequence="acgtgt" strand="+" begin="-705" end="-700" gene="AT3G26190"/>
        <instance sequence="acgtag" strand="-" begin="-667" end="-672" gene="AT3G26190"/>
        <instance sequence="acgtca" strand="-" begin="-219" end="-224" gene="AT3G26190"/>
        <instance sequence="acgtcg" strand="+" begin="-222" end="-217" gene="AT3G26190"/>
        <instance sequence="acgttg" strand="+" begin="-173" end="-168" gene="AT3G26190"/>
        <instance sequence="acgtgt" strand="-" begin="-93" end="-98" gene="AT3G26190"/>
        <instance sequence="acgtca" strand="-" begin="-979" end="-984" gene="AT3G27880"/>
        <instance sequence="acgtaa" strand="+" begin="-982" end="-977" gene="AT3G27880"/>
        <instance sequence="acgtat" strand="-" begin="-915" end="-920" gene="AT3G27880"/>
        <instance sequence="acgtgt" strand="+" begin="-918" end="-913" gene="AT3G27880"/>
        <instance sequence="acgtta" strand="-" begin="-678" end="-683" gene="AT3G27880"/>
        <instance sequence="acgtca" strand="+" begin="-681" end="-676" gene="AT3G27880"/>
        <instance sequence="acgtgg" strand="-" begin="-27" end="-32" gene="AT3G27880"/>
        <instance sequence="acgtta" strand="+" begin="-30" end="-25" gene="AT3G27880"/>
        <instance sequence="acgtaa" strand="-" begin="-134" end="-139" gene="AT3G28210"/>
        <instance sequence="acgtgt" strand="+" begin="-137" end="-132" gene="AT3G28210"/>
        <instance sequence="acgtcg" strand="-" begin="-958" end="-963" gene="AT3G28510"/>
        <instance sequence="acgtca" strand="+" begin="-961" end="-956" gene="AT3G28510"/>
        <instance sequence="acgtat" strand="+" begin="-949" end="-944" gene="AT3G28510"/>
        <instance sequence="acgtca" strand="-" begin="-922" end="-927" gene="AT3G28510"/>
        <instance sequence="acgtca" strand="+" begin="-925" end="-920" gene="AT3G28510"/>
        <instance sequence="acgttt" strand="-" begin="-517" end="-522" gene="AT3G28510"/>
        <instance sequence="acgtaa" strand="+" begin="-520" end="-515" gene="AT3G28510"/>
        <instance sequence="acgtat" strand="-" begin="-426" end="-431" gene="AT3G28510"/>
        <instance sequence="acgttt" strand="+" begin="-429" end="-424" gene="AT3G28510"/>
        <instance sequence="acgttg" strand="-" begin="-418" end="-423" gene="AT3G28510"/>
        <instance sequence="acgttg" strand="+" begin="-421" end="-416" gene="AT3G28510"/>
        <instance sequence="acgtga" strand="-" begin="-201" end="-206" gene="AT3G28740"/>
        <instance sequence="acgtgt" strand="+" begin="-204" end="-199" gene="AT3G28740"/>
        <instance sequence="acgtta" strand="-" begin="-89" end="-94" gene="AT3G28740"/>
        <instance sequence="acgtta" strand="+" begin="-92" end="-87" gene="AT3G28740"/>
        <instance sequence="acgtca" strand="+" begin="-490" end="-485" gene="AT3G29240"/>
        <instance sequence="acgtca" strand="-" begin="-473" end="-478" gene="AT3G29240"/>
        <instance sequence="acgtat" strand="+" begin="-476" end="-471" gene="AT3G29240"/>
        <instance sequence="acgtga" strand="-" begin="-133" end="-138" gene="AT3G29240"/>
        <instance sequence="acgtaa" strand="+" begin="-136" end="-131" gene="AT3G29240"/>
        <instance sequence="acgtat" strand="-" begin="-55" end="-60" gene="AT3G29240"/>
        <instance sequence="acgtat" strand="-" begin="-989" end="-994" gene="AT3G46230"/>
        <instance sequence="acgtag" strand="+" begin="-992" end="-987" gene="AT3G46230"/>
        <instance sequence="acgtaa" strand="+" begin="-898" end="-893" gene="AT3G46230"/>
        <instance sequence="acgtgt" strand="-" begin="-238" end="-243" gene="AT3G46230"/>
        <instance sequence="acgtga" strand="+" begin="-241" end="-236" gene="AT3G46230"/>
        <instance sequence="acgtgt" strand="-" begin="-71" end="-76" gene="AT3G46230"/>
        <instance sequence="acgtta" strand="+" begin="-74" end="-69" gene="AT3G46230"/>
        <instance sequence="acgtaa" strand="-" begin="-969" end="-974" gene="AT3G47720"/>
        <instance sequence="acgttg" strand="-" begin="-634" end="-639" gene="AT3G47720"/>
        <instance sequence="acgtct" strand="+" begin="-637" end="-632" gene="AT3G47720"/>
        <instance sequence="acgttg" strand="-" begin="-616" end="-621" gene="AT3G47720"/>
        <instance sequence="acgttg" strand="+" begin="-619" end="-614" gene="AT3G47720"/>
        <instance sequence="acgtag" strand="-" begin="-519" end="-524" gene="AT3G47720"/>
        <instance sequence="acgtaa" strand="+" begin="-522" end="-517" gene="AT3G47720"/>
        <instance sequence="acgtag" strand="+" begin="-473" end="-468" gene="AT3G47720"/>
        <instance sequence="acgtta" strand="-" begin="-279" end="-284" gene="AT3G47720"/>
        <instance sequence="acgtgg" strand="+" begin="-282" end="-277" gene="AT3G47720"/>
        <instance sequence="acgttg" strand="-" begin="-39" end="-44" gene="AT3G48580"/>
        <instance sequence="acgtaa" strand="+" begin="-42" end="-37" gene="AT3G48580"/>
        <instance sequence="acgtta" strand="-" begin="-34" end="-39" gene="AT3G48580"/>
        <instance sequence="acgtgg" strand="+" begin="-33" end="-28" gene="AT3G48580"/>
        <instance sequence="acgttt" strand="-" begin="-981" end="-986" gene="AT3G48850"/>
        <instance sequence="acgtga" strand="-" begin="-323" end="-328" gene="AT3G48850"/>
        <instance sequence="acgtat" strand="+" begin="-326" end="-321" gene="AT3G48850"/>
        <instance sequence="acgttt" strand="-" begin="-24" end="-29" gene="AT3G48850"/>
        <instance sequence="acgtca" strand="+" begin="-27" end="-22" gene="AT3G48850"/>
        <instance sequence="acgtgt" strand="-" begin="-902" end="-907" gene="AT3G49110"/>
        <instance sequence="acgtgt" strand="+" begin="-905" end="-900" gene="AT3G49110"/>
        <instance sequence="acgtga" strand="-" begin="-804" end="-809" gene="AT3G49110"/>
        <instance sequence="acgtag" strand="+" begin="-807" end="-802" gene="AT3G49110"/>
        <instance sequence="acgtgt" strand="-" begin="-726" end="-731" gene="AT3G49110"/>
        <instance sequence="acgttt" strand="+" begin="-729" end="-724" gene="AT3G49110"/>
        <instance sequence="acgtga" strand="-" begin="-409" end="-414" gene="AT3G49110"/>
        <instance sequence="acgtgg" strand="+" begin="-412" end="-407" gene="AT3G49110"/>
        <instance sequence="acgtta" strand="-" begin="-240" end="-245" gene="AT3G49110"/>
        <instance sequence="acgttg" strand="+" begin="-243" end="-238" gene="AT3G49110"/>
        <instance sequence="acgtaa" strand="+" begin="-168" end="-163" gene="AT3G49110"/>
        <instance sequence="acgtgg" strand="-" begin="-50" end="-55" gene="AT3G49110"/>
        <instance sequence="acgttt" strand="+" begin="-53" end="-48" gene="AT3G49110"/>
        <instance sequence="acgtag" strand="-" begin="-712" end="-717" gene="AT3G49130"/>
        <instance sequence="acgtag" strand="-" begin="-680" end="-685" gene="AT3G49130"/>
        <instance sequence="acgtga" strand="+" begin="-683" end="-678" gene="AT3G49130"/>
        <instance sequence="acgtct" strand="-" begin="-346" end="-351" gene="AT3G49130"/>
        <instance sequence="acgttt" strand="+" begin="-349" end="-344" gene="AT3G49130"/>
        <instance sequence="acgtat" strand="-" begin="-331" end="-336" gene="AT3G49845"/>
        <instance sequence="acgttt" strand="+" begin="-334" end="-329" gene="AT3G49845"/>
        <instance sequence="acgtgt" strand="-" begin="-943" end="-948" gene="AT3G50440"/>
        <instance sequence="acgtgt" strand="-" begin="-15" end="-20" gene="AT3G50440"/>
        <instance sequence="acgtat" strand="+" begin="-18" end="-13" gene="AT3G50440"/>
        <instance sequence="acgtca" strand="-" begin="-826" end="-831" gene="AT3G51140"/>
        <instance sequence="acgtaa" strand="+" begin="-829" end="-824" gene="AT3G51140"/>
        <instance sequence="acgtta" strand="-" begin="-209" end="-214" gene="AT3G51140"/>
        <instance sequence="acgtca" strand="+" begin="-212" end="-207" gene="AT3G51140"/>
        <instance sequence="acgttg" strand="-" begin="-968" end="-973" gene="AT3G51895"/>
        <instance sequence="acgtaa" strand="+" begin="-971" end="-966" gene="AT3G51895"/>
        <instance sequence="acgttg" strand="-" begin="-918" end="-923" gene="AT3G51895"/>
        <instance sequence="acgtgg" strand="+" begin="-921" end="-916" gene="AT3G51895"/>
        <instance sequence="acgtta" strand="-" begin="-725" end="-730" gene="AT3G51895"/>
        <instance sequence="acgtta" strand="+" begin="-728" end="-723" gene="AT3G51895"/>
        <instance sequence="acgttt" strand="-" begin="-449" end="-454" gene="AT3G51895"/>
        <instance sequence="acgtaa" strand="+" begin="-452" end="-447" gene="AT3G51895"/>
        <instance sequence="acgtga" strand="-" begin="-613" end="-618" gene="AT3G53130"/>
        <instance sequence="acgttt" strand="-" begin="-59" end="-64" gene="AT3G53130"/>
        <instance sequence="acgtag" strand="+" begin="-62" end="-57" gene="AT3G53130"/>
        <instance sequence="acgttg" strand="-" begin="-733" end="-738" gene="AT3G53150"/>
        <instance sequence="acgtga" strand="+" begin="-736" end="-731" gene="AT3G53150"/>
        <instance sequence="acgtca" strand="-" begin="-219" end="-224" gene="AT3G53150"/>
        <instance sequence="acgtaa" strand="+" begin="-222" end="-217" gene="AT3G53150"/>
        <instance sequence="acgtgt" strand="-" begin="-53" end="-58" gene="AT3G53150"/>
        <instance sequence="acgtat" strand="+" begin="-56" end="-51" gene="AT3G53150"/>
        <instance sequence="acgttt" strand="-" begin="-349" end="-354" gene="AT3G53160"/>
        <instance sequence="acgtaa" strand="+" begin="-352" end="-347" gene="AT3G53160"/>
        <instance sequence="acgtgg" strand="-" begin="-354" end="-359" gene="AT3G55090"/>
        <instance sequence="acgtgt" strand="+" begin="-357" end="-352" gene="AT3G55090"/>
        <instance sequence="acgtag" strand="-" begin="-337" end="-342" gene="AT3G55090"/>
        <instance sequence="acgtat" strand="+" begin="-340" end="-335" gene="AT3G55090"/>
        <instance sequence="acgtgt" strand="-" begin="-136" end="-141" gene="AT3G55090"/>
        <instance sequence="acgtta" strand="+" begin="-139" end="-134" gene="AT3G55090"/>
        <instance sequence="acgttt" strand="-" begin="-948" end="-953" gene="AT3G55970"/>
        <instance sequence="acgtat" strand="+" begin="-951" end="-946" gene="AT3G55970"/>
        <instance sequence="acgttt" strand="-" begin="-885" end="-890" gene="AT3G55970"/>
        <instance sequence="acgttt" strand="+" begin="-888" end="-883" gene="AT3G55970"/>
        <instance sequence="acgtta" strand="+" begin="-405" end="-400" gene="AT3G55970"/>
        <instance sequence="acgttt" strand="-" begin="-130" end="-135" gene="AT3G55970"/>
        <instance sequence="acgtgt" strand="+" begin="-133" end="-128" gene="AT3G55970"/>
        <instance sequence="acgtat" strand="-" begin="-836" end="-841" gene="AT3G56400"/>
        <instance sequence="acgttt" strand="+" begin="-839" end="-834" gene="AT3G56400"/>
        <instance sequence="acgttg" strand="-" begin="-773" end="-778" gene="AT3G56400"/>
        <instance sequence="acgtaa" strand="+" begin="-776" end="-771" gene="AT3G56400"/>
        <instance sequence="acgtag" strand="-" begin="-216" end="-221" gene="AT3G56400"/>
        <instance sequence="acgtca" strand="+" begin="-219" end="-214" gene="AT3G56400"/>
        <instance sequence="acgtaa" strand="-" begin="-201" end="-206" gene="AT3G56400"/>
        <instance sequence="acgtca" strand="+" begin="-204" end="-199" gene="AT3G56400"/>
        <instance sequence="acgttt" strand="-" begin="-417" end="-422" gene="AT3G56500"/>
        <instance sequence="acgtgg" strand="+" begin="-420" end="-415" gene="AT3G56500"/>
        <instance sequence="acgtcg" strand="-" begin="-209" end="-214" gene="AT3G56500"/>
        <instance sequence="acgtgt" strand="+" begin="-212" end="-207" gene="AT3G56500"/>
        <instance sequence="acgtga" strand="-" begin="-158" end="-163" gene="AT3G56500"/>
        <instance sequence="acgtct" strand="+" begin="-161" end="-156" gene="AT3G56500"/>
        <instance sequence="acgtga" strand="-" begin="-66" end="-71" gene="AT3G56500"/>
        <instance sequence="acgtgt" strand="+" begin="-69" end="-64" gene="AT3G56500"/>
        <instance sequence="acgtca" strand="-" begin="-942" end="-947" gene="AT3G56620"/>
        <instance sequence="acgtct" strand="+" begin="-945" end="-940" gene="AT3G56620"/>
        <instance sequence="acgttg" strand="-" begin="-506" end="-511" gene="AT3G56620"/>
        <instance sequence="acgtaa" strand="+" begin="-509" end="-504" gene="AT3G56620"/>
        <instance sequence="acgtaa" strand="-" begin="-340" end="-345" gene="AT3G56620"/>
        <instance sequence="acgtgt" strand="+" begin="-343" end="-338" gene="AT3G56620"/>
        <instance sequence="acgttg" strand="-" begin="-128" end="-133" gene="AT3G56620"/>
        <instance sequence="acgtca" strand="+" begin="-131" end="-126" gene="AT3G56620"/>
        <instance sequence="acgtat" strand="-" begin="-871" end="-876" gene="AT3G60120"/>
        <instance sequence="acgttt" strand="-" begin="-129" end="-134" gene="AT3G60120"/>
        <instance sequence="acgtat" strand="-" begin="-118" end="-123" gene="AT3G60120"/>
        <instance sequence="acgtag" strand="+" begin="-121" end="-116" gene="AT3G60120"/>
        <instance sequence="acgtgg" strand="-" begin="-75" end="-80" gene="AT3G60120"/>
        <instance sequence="acgtag" strand="+" begin="-439" end="-434" gene="AT3G60140"/>
        <instance sequence="acgtgg" strand="-" begin="-63" end="-68" gene="AT3G60140"/>
        <instance sequence="acgtag" strand="+" begin="-66" end="-61" gene="AT3G60140"/>
        <instance sequence="acgtca" strand="-" begin="-54" end="-59" gene="AT3G60140"/>
        <instance sequence="acgtat" strand="+" begin="-57" end="-52" gene="AT3G60140"/>
        <instance sequence="acgtca" strand="-" begin="-722" end="-727" gene="AT3G61390"/>
        <instance sequence="acgtta" strand="+" begin="-725" end="-720" gene="AT3G61390"/>
        <instance sequence="acgtta" strand="+" begin="-430" end="-425" gene="AT3G61390"/>
        <instance sequence="acgtat" strand="-" begin="-72" end="-77" gene="AT3G61390"/>
        <instance sequence="acgtgt" strand="+" begin="-75" end="-70" gene="AT3G61390"/>
        <instance sequence="acgttt" strand="-" begin="-871" end="-876" gene="AT3G61890"/>
        <instance sequence="acgtgt" strand="+" begin="-874" end="-869" gene="AT3G61890"/>
        <instance sequence="acgtga" strand="-" begin="-862" end="-867" gene="AT3G61890"/>
        <instance sequence="acgtaa" strand="+" begin="-865" end="-860" gene="AT3G61890"/>
        <instance sequence="acgtgg" strand="+" begin="-740" end="-735" gene="AT3G61890"/>
        <instance sequence="acgtat" strand="-" begin="-591" end="-596" gene="AT3G61890"/>
        <instance sequence="acgttg" strand="+" begin="-594" end="-589" gene="AT3G61890"/>
        <instance sequence="acgtgg" strand="-" begin="-362" end="-367" gene="AT3G61890"/>
        <instance sequence="acgtta" strand="+" begin="-365" end="-360" gene="AT3G61890"/>
        <instance sequence="acgtat" strand="+" begin="-187" end="-182" gene="AT3G61890"/>
        <instance sequence="acgttt" strand="-" begin="-354" end="-359" gene="AT3G62740"/>
        <instance sequence="acgtga" strand="+" begin="-357" end="-352" gene="AT3G62740"/>
        <instance sequence="acgtta" strand="-" begin="-230" end="-235" gene="AT3G62740"/>
        <instance sequence="acgttt" strand="+" begin="-233" end="-228" gene="AT3G62740"/>
        <instance sequence="acgtga" strand="-" begin="-697" end="-702" gene="AT3G63380"/>
        <instance sequence="acgtct" strand="+" begin="-700" end="-695" gene="AT3G63380"/>
        <instance sequence="acgttg" strand="-" begin="-114" end="-119" gene="AT3G63380"/>
        <instance sequence="acgttt" strand="+" begin="-117" end="-112" gene="AT3G63380"/>
        <instance sequence="acgtgg" strand="-" begin="-153" end="-158" gene="AT4G01870"/>
        <instance sequence="acgtaa" strand="+" begin="-156" end="-151" gene="AT4G01870"/>
        <instance sequence="acgttg" strand="-" begin="-117" end="-122" gene="AT4G01870"/>
        <instance sequence="acgtca" strand="+" begin="-120" end="-115" gene="AT4G01870"/>
        <instance sequence="acgtaa" strand="-" begin="-946" end="-951" gene="AT4G02280"/>
        <instance sequence="acgttt" strand="+" begin="-949" end="-944" gene="AT4G02280"/>
        <instance sequence="acgtga" strand="-" begin="-322" end="-327" gene="AT4G02280"/>
        <instance sequence="acgtag" strand="+" begin="-325" end="-320" gene="AT4G02280"/>
        <instance sequence="acgtag" strand="-" begin="-165" end="-170" gene="AT4G02280"/>
        <instance sequence="acgtgg" strand="+" begin="-168" end="-163" gene="AT4G02280"/>
        <instance sequence="acgtgg" strand="-" begin="-551" end="-556" gene="AT4G03410"/>
        <instance sequence="acgtta" strand="+" begin="-554" end="-549" gene="AT4G03410"/>
        <instance sequence="acgttt" strand="-" begin="-478" end="-483" gene="AT4G03410"/>
        <instance sequence="acgtgg" strand="+" begin="-481" end="-476" gene="AT4G03410"/>
        <instance sequence="acgtta" strand="-" begin="-253" end="-258" gene="AT4G03410"/>
        <instance sequence="acgtgg" strand="+" begin="-256" end="-251" gene="AT4G03410"/>
        <instance sequence="acgtgt" strand="-" begin="-699" end="-704" gene="AT4G05120"/>
        <instance sequence="acgtaa" strand="+" begin="-702" end="-697" gene="AT4G05120"/>
        <instance sequence="acgttt" strand="-" begin="-446" end="-451" gene="AT4G05120"/>
        <instance sequence="acgtaa" strand="+" begin="-449" end="-444" gene="AT4G05120"/>
        <instance sequence="acgtaa" strand="-" begin="-274" end="-279" gene="AT4G05120"/>
        <instance sequence="acgttt" strand="+" begin="-277" end="-272" gene="AT4G05120"/>
        <instance sequence="acgttt" strand="-" begin="-494" end="-499" gene="AT4G09110"/>
        <instance sequence="acgtga" strand="+" begin="-360" end="-355" gene="AT4G09110"/>
        <instance sequence="acgtag" strand="-" begin="-238" end="-243" gene="AT4G09110"/>
        <instance sequence="acgtct" strand="+" begin="-241" end="-236" gene="AT4G09110"/>
        <instance sequence="acgtca" strand="-" begin="-226" end="-231" gene="AT4G09110"/>
        <instance sequence="acgtaa" strand="+" begin="-229" end="-224" gene="AT4G09110"/>
        <instance sequence="acgttt" strand="-" begin="-200" end="-205" gene="AT4G09110"/>
        <instance sequence="acgtta" strand="+" begin="-203" end="-198" gene="AT4G09110"/>
        <instance sequence="acgtta" strand="+" begin="-84" end="-79" gene="AT4G10530"/>
        <instance sequence="acgtca" strand="-" begin="-853" end="-858" gene="AT4G12290"/>
        <instance sequence="acgtaa" strand="+" begin="-856" end="-851" gene="AT4G12290"/>
        <instance sequence="acgtat" strand="-" begin="-960" end="-965" gene="AT4G13180"/>
        <instance sequence="acgtat" strand="+" begin="-963" end="-958" gene="AT4G13180"/>
        <instance sequence="acgtgt" strand="-" begin="-129" end="-134" gene="AT4G13180"/>
        <instance sequence="acgtca" strand="+" begin="-132" end="-127" gene="AT4G13180"/>
        <instance sequence="acgttg" strand="-" begin="-796" end="-801" gene="AT4G13280"/>
        <instance sequence="acgttg" strand="+" begin="-799" end="-794" gene="AT4G13280"/>
        <instance sequence="acgttt" strand="-" begin="-302" end="-307" gene="AT4G13280"/>
        <instance sequence="acgtta" strand="+" begin="-305" end="-300" gene="AT4G13280"/>
        <instance sequence="acgtgg" strand="-" begin="-860" end="-865" gene="AT4G13290"/>
        <instance sequence="acgttt" strand="+" begin="-863" end="-858" gene="AT4G13290"/>
        <instance sequence="acgtaa" strand="-" begin="-609" end="-614" gene="AT4G13290"/>
        <instance sequence="acgtgg" strand="+" begin="-612" end="-607" gene="AT4G13290"/>
        <instance sequence="acgtgt" strand="-" begin="-551" end="-556" gene="AT4G13290"/>
        <instance sequence="acgttt" strand="-" begin="-207" end="-212" gene="AT4G13290"/>
        <instance sequence="acgttt" strand="-" begin="-975" end="-980" gene="AT4G14060"/>
        <instance sequence="acgtta" strand="-" begin="-860" end="-865" gene="AT4G14060"/>
        <instance sequence="acgtca" strand="+" begin="-863" end="-858" gene="AT4G14060"/>
        <instance sequence="acgtaa" strand="-" begin="-714" end="-719" gene="AT4G14060"/>
        <instance sequence="acgtct" strand="+" begin="-717" end="-712" gene="AT4G14060"/>
        <instance sequence="acgttt" strand="-" begin="-254" end="-259" gene="AT4G14060"/>
        <instance sequence="acgtga" strand="+" begin="-257" end="-252" gene="AT4G14060"/>
        <instance sequence="acgtta" strand="-" begin="-45" end="-50" gene="AT4G14060"/>
        <instance sequence="acgtta" strand="+" begin="-48" end="-43" gene="AT4G14060"/>
        <instance sequence="acgtga" strand="-" begin="-77" end="-82" gene="AT4G15530"/>
        <instance sequence="acgtca" strand="+" begin="-80" end="-75" gene="AT4G15530"/>
        <instance sequence="acgtga" strand="-" begin="-404" end="-409" gene="AT4G15550"/>
        <instance sequence="acgttg" strand="+" begin="-403" end="-398" gene="AT4G15550"/>
        <instance sequence="acgtta" strand="-" begin="-161" end="-166" gene="AT4G15550"/>
        <instance sequence="acgtca" strand="+" begin="-164" end="-159" gene="AT4G15550"/>
        <instance sequence="acgtga" strand="-" begin="-972" end="-977" gene="AT4G15610"/>
        <instance sequence="acgtat" strand="+" begin="-975" end="-970" gene="AT4G15610"/>
        <instance sequence="acgtaa" strand="-" begin="-825" end="-830" gene="AT4G15610"/>
        <instance sequence="acgtga" strand="+" begin="-828" end="-823" gene="AT4G15610"/>
        <instance sequence="acgtgt" strand="-" begin="-317" end="-322" gene="AT4G15610"/>
        <instance sequence="acgtag" strand="+" begin="-320" end="-315" gene="AT4G15610"/>
        <instance sequence="acgtca" strand="-" begin="-722" end="-727" gene="AT4G16690"/>
        <instance sequence="acgtcg" strand="+" begin="-725" end="-720" gene="AT4G16690"/>
        <instance sequence="acgttt" strand="-" begin="-815" end="-820" gene="AT4G17660"/>
        <instance sequence="acgtta" strand="+" begin="-818" end="-813" gene="AT4G17660"/>
        <instance sequence="acgtag" strand="-" begin="-603" end="-608" gene="AT4G17660"/>
        <instance sequence="acgttt" strand="+" begin="-606" end="-601" gene="AT4G17660"/>
        <instance sequence="acgtcg" strand="-" begin="-351" end="-356" gene="AT4G17660"/>
        <instance sequence="acgtct" strand="+" begin="-354" end="-349" gene="AT4G17660"/>
        <instance sequence="acgtga" strand="-" begin="-994" end="-999" gene="AT4G17785"/>
        <instance sequence="acgtaa" strand="+" begin="-997" end="-992" gene="AT4G17785"/>
        <instance sequence="acgtat" strand="+" begin="-916" end="-911" gene="AT4G17785"/>
        <instance sequence="acgtaa" strand="-" begin="-576" end="-581" gene="AT4G18050"/>
        <instance sequence="acgtgt" strand="+" begin="-579" end="-574" gene="AT4G18050"/>
        <instance sequence="acgtta" strand="-" begin="-493" end="-498" gene="AT4G18050"/>
        <instance sequence="acgttt" strand="+" begin="-496" end="-491" gene="AT4G18050"/>
        <instance sequence="acgttt" strand="-" begin="-445" end="-450" gene="AT4G18050"/>
        <instance sequence="acgtca" strand="+" begin="-448" end="-443" gene="AT4G18050"/>
        <instance sequence="acgtta" strand="-" begin="-910" end="-915" gene="AT4G18170"/>
        <instance sequence="acgtcg" strand="+" begin="-913" end="-908" gene="AT4G18170"/>
        <instance sequence="acgtgg" strand="-" begin="-843" end="-848" gene="AT4G18170"/>
        <instance sequence="acgtat" strand="+" begin="-846" end="-841" gene="AT4G18170"/>
        <instance sequence="acgtaa" strand="-" begin="-544" end="-549" gene="AT4G18170"/>
        <instance sequence="acgtaa" strand="+" begin="-547" end="-542" gene="AT4G18170"/>
        <instance sequence="acgtta" strand="-" begin="-293" end="-298" gene="AT4G18170"/>
        <instance sequence="acgtga" strand="+" begin="-296" end="-291" gene="AT4G18170"/>
        <instance sequence="acgtgt" strand="-" begin="-143" end="-148" gene="AT4G18170"/>
        <instance sequence="acgttt" strand="-" begin="-851" end="-856" gene="AT4G18310"/>
        <instance sequence="acgttt" strand="+" begin="-854" end="-849" gene="AT4G18310"/>
        <instance sequence="acgtaa" strand="-" begin="-742" end="-747" gene="AT4G18310"/>
        <instance sequence="acgtct" strand="+" begin="-745" end="-740" gene="AT4G18310"/>
        <instance sequence="acgtaa" strand="-" begin="-946" end="-951" gene="AT4G18990"/>
        <instance sequence="acgtat" strand="+" begin="-949" end="-944" gene="AT4G18990"/>
        <instance sequence="acgtaa" strand="-" begin="-534" end="-539" gene="AT4G19970"/>
        <instance sequence="acgtct" strand="+" begin="-537" end="-532" gene="AT4G19970"/>
        <instance sequence="acgtga" strand="+" begin="-381" end="-376" gene="AT4G19970"/>
        <instance sequence="acgtag" strand="-" begin="-488" end="-493" gene="AT4G20970"/>
        <instance sequence="acgtga" strand="+" begin="-491" end="-486" gene="AT4G20970"/>
        <instance sequence="acgttt" strand="-" begin="-445" end="-450" gene="AT4G21380"/>
        <instance sequence="acgtga" strand="+" begin="-448" end="-443" gene="AT4G21380"/>
        <instance sequence="acgttt" strand="-" begin="-943" end="-948" gene="AT4G22070"/>
        <instance sequence="acgtat" strand="+" begin="-946" end="-941" gene="AT4G22070"/>
        <instance sequence="acgtga" strand="-" begin="-929" end="-934" gene="AT4G22070"/>
        <instance sequence="acgtga" strand="+" begin="-932" end="-927" gene="AT4G22070"/>
        <instance sequence="acgtgt" strand="-" begin="-570" end="-575" gene="AT4G22070"/>
        <instance sequence="acgtct" strand="+" begin="-573" end="-568" gene="AT4G22070"/>
        <instance sequence="acgttt" strand="-" begin="-377" end="-382" gene="AT4G22070"/>
        <instance sequence="acgtta" strand="+" begin="-670" end="-665" gene="AT4G22485"/>
        <instance sequence="acgtaa" strand="+" begin="-622" end="-617" gene="AT4G22485"/>
        <instance sequence="acgttg" strand="-" begin="-358" end="-363" gene="AT4G22485"/>
        <instance sequence="acgtaa" strand="+" begin="-361" end="-356" gene="AT4G22485"/>
        <instance sequence="acgtaa" strand="+" begin="-136" end="-131" gene="AT4G22485"/>
        <instance sequence="acgtca" strand="-" begin="-779" end="-784" gene="AT4G22520"/>
        <instance sequence="acgttg" strand="+" begin="-782" end="-777" gene="AT4G22520"/>
        <instance sequence="acgtta" strand="+" begin="-517" end="-512" gene="AT4G22520"/>
        <instance sequence="acgtct" strand="-" begin="-477" end="-482" gene="AT4G22520"/>
        <instance sequence="acgttt" strand="+" begin="-480" end="-475" gene="AT4G22520"/>
        <instance sequence="acgttt" strand="-" begin="-621" end="-626" gene="AT4G23030"/>
        <instance sequence="acgtct" strand="+" begin="-624" end="-619" gene="AT4G23030"/>
        <instance sequence="acgttt" strand="-" begin="-436" end="-441" gene="AT4G23030"/>
        <instance sequence="acgtaa" strand="+" begin="-439" end="-434" gene="AT4G23030"/>
        <instance sequence="acgtaa" strand="-" begin="-83" end="-88" gene="AT4G23560"/>
        <instance sequence="acgtga" strand="+" begin="-86" end="-81" gene="AT4G23560"/>
        <instance sequence="acgtaa" strand="-" begin="-56" end="-61" gene="AT4G23560"/>
        <instance sequence="acgttt" strand="-" begin="-436" end="-441" gene="AT4G23680"/>
        <instance sequence="acgtag" strand="+" begin="-439" end="-434" gene="AT4G23680"/>
        <instance sequence="acgtta" strand="-" begin="-208" end="-213" gene="AT4G23680"/>
        <instance sequence="acgtgg" strand="+" begin="-211" end="-206" gene="AT4G23680"/>
        <instance sequence="acgtat" strand="-" begin="-125" end="-130" gene="AT4G23680"/>
        <instance sequence="acgtta" strand="+" begin="-124" end="-119" gene="AT4G23680"/>
        <instance sequence="acgtcg" strand="-" begin="-560" end="-565" gene="AT4G23700"/>
        <instance sequence="acgtca" strand="+" begin="-563" end="-558" gene="AT4G23700"/>
        <instance sequence="acgtga" strand="-" begin="-627" end="-632" gene="AT4G24040"/>
        <instance sequence="acgtta" strand="+" begin="-630" end="-625" gene="AT4G24040"/>
        <instance sequence="acgtga" strand="-" begin="-224" end="-229" gene="AT4G24040"/>
        <instance sequence="acgtag" strand="+" begin="-760" end="-755" gene="AT4G25200"/>
        <instance sequence="acgtgt" strand="-" begin="-612" end="-617" gene="AT4G25200"/>
        <instance sequence="acgtct" strand="+" begin="-615" end="-610" gene="AT4G25200"/>
        <instance sequence="acgtag" strand="-" begin="-516" end="-521" gene="AT4G25200"/>
        <instance sequence="acgttg" strand="+" begin="-519" end="-514" gene="AT4G25200"/>
        <instance sequence="acgtta" strand="-" begin="-444" end="-449" gene="AT4G25200"/>
        <instance sequence="acgtca" strand="+" begin="-447" end="-442" gene="AT4G25200"/>
        <instance sequence="acgtgg" strand="-" begin="-318" end="-323" gene="AT4G25200"/>
        <instance sequence="acgtct" strand="-" begin="-369" end="-374" gene="AT4G25400"/>
        <instance sequence="acgtca" strand="+" begin="-372" end="-367" gene="AT4G25400"/>
        <instance sequence="acgtat" strand="-" begin="-322" end="-327" gene="AT4G25400"/>
        <instance sequence="acgtct" strand="+" begin="-325" end="-320" gene="AT4G25400"/>
        <instance sequence="acgtta" strand="-" begin="-84" end="-89" gene="AT4G25400"/>
        <instance sequence="acgtat" strand="+" begin="-87" end="-82" gene="AT4G25400"/>
        <instance sequence="acgtgg" strand="-" begin="-979" end="-984" gene="AT4G25434"/>
        <instance sequence="acgttg" strand="+" begin="-982" end="-977" gene="AT4G25434"/>
        <instance sequence="acgtaa" strand="-" begin="-227" end="-232" gene="AT4G25434"/>
        <instance sequence="acgtat" strand="+" begin="-230" end="-225" gene="AT4G25434"/>
        <instance sequence="acgtca" strand="-" begin="-194" end="-199" gene="AT4G25434"/>
        <instance sequence="acgtgt" strand="+" begin="-197" end="-192" gene="AT4G25434"/>
        <instance sequence="acgtag" strand="-" begin="-182" end="-187" gene="AT4G25434"/>
        <instance sequence="acgtca" strand="+" begin="-185" end="-180" gene="AT4G25434"/>
        <instance sequence="acgtgg" strand="-" begin="-727" end="-732" gene="AT4G26260"/>
        <instance sequence="acgtaa" strand="+" begin="-730" end="-725" gene="AT4G26260"/>
        <instance sequence="acgttg" strand="-" begin="-283" end="-288" gene="AT4G26260"/>
        <instance sequence="acgtaa" strand="+" begin="-286" end="-281" gene="AT4G26260"/>
        <instance sequence="acgtca" strand="-" begin="-969" end="-974" gene="AT4G26288"/>
        <instance sequence="acgtaa" strand="+" begin="-972" end="-967" gene="AT4G26288"/>
        <instance sequence="acgtaa" strand="-" begin="-799" end="-804" gene="AT4G26288"/>
        <instance sequence="acgtaa" strand="+" begin="-802" end="-797" gene="AT4G26288"/>
        <instance sequence="acgtaa" strand="-" begin="-778" end="-783" gene="AT4G26288"/>
        <instance sequence="acgtgt" strand="+" begin="-781" end="-776" gene="AT4G26288"/>
        <instance sequence="acgtgt" strand="-" begin="-566" end="-571" gene="AT4G26288"/>
        <instance sequence="acgttg" strand="+" begin="-569" end="-564" gene="AT4G26288"/>
        <instance sequence="acgtta" strand="-" begin="-492" end="-497" gene="AT4G26288"/>
        <instance sequence="acgttt" strand="-" begin="-180" end="-185" gene="AT4G26288"/>
        <instance sequence="acgtta" strand="+" begin="-183" end="-178" gene="AT4G26288"/>
        <instance sequence="acgtaa" strand="+" begin="-158" end="-153" gene="AT4G26288"/>
        <instance sequence="acgtat" strand="-" begin="-664" end="-669" gene="AT4G27310"/>
        <instance sequence="acgtgg" strand="+" begin="-667" end="-662" gene="AT4G27310"/>
        <instance sequence="acgtga" strand="-" begin="-611" end="-616" gene="AT4G27310"/>
        <instance sequence="acgtgg" strand="+" begin="-614" end="-609" gene="AT4G27310"/>
        <instance sequence="acgtgg" strand="-" begin="-574" end="-579" gene="AT4G27310"/>
        <instance sequence="acgtag" strand="+" begin="-577" end="-572" gene="AT4G27310"/>
        <instance sequence="acgtgg" strand="-" begin="-521" end="-526" gene="AT4G27310"/>
        <instance sequence="acgtca" strand="+" begin="-524" end="-519" gene="AT4G27310"/>
        <instance sequence="acgtgg" strand="-" begin="-456" end="-461" gene="AT4G27310"/>
        <instance sequence="acgtat" strand="-" begin="-103" end="-108" gene="AT4G27310"/>
        <instance sequence="acgtta" strand="+" begin="-106" end="-101" gene="AT4G27310"/>
        <instance sequence="acgtat" strand="-" begin="-881" end="-886" gene="AT4G27410"/>
        <instance sequence="acgtgt" strand="+" begin="-884" end="-879" gene="AT4G27410"/>
        <instance sequence="acgtta" strand="-" begin="-866" end="-871" gene="AT4G27410"/>
        <instance sequence="acgtat" strand="+" begin="-869" end="-864" gene="AT4G27410"/>
        <instance sequence="acgtgt" strand="-" begin="-724" end="-729" gene="AT4G27410"/>
        <instance sequence="acgtgt" strand="+" begin="-727" end="-722" gene="AT4G27410"/>
        <instance sequence="acgttt" strand="-" begin="-653" end="-658" gene="AT4G27410"/>
        <instance sequence="acgtct" strand="+" begin="-656" end="-651" gene="AT4G27410"/>
        <instance sequence="acgtgt" strand="-" begin="-442" end="-447" gene="AT4G27410"/>
        <instance sequence="acgtgt" strand="+" begin="-445" end="-440" gene="AT4G27410"/>
        <instance sequence="acgtct" strand="-" begin="-118" end="-123" gene="AT4G27410"/>
        <instance sequence="acgtgg" strand="+" begin="-121" end="-116" gene="AT4G27410"/>
        <instance sequence="acgttg" strand="-" begin="-234" end="-239" gene="AT4G27810"/>
        <instance sequence="acgtta" strand="+" begin="-237" end="-232" gene="AT4G27810"/>
        <instance sequence="acgtgt" strand="-" begin="-671" end="-676" gene="AT4G27830"/>
        <instance sequence="acgttt" strand="+" begin="-674" end="-669" gene="AT4G27830"/>
        <instance sequence="acgttg" strand="-" begin="-492" end="-497" gene="AT4G27830"/>
        <instance sequence="acgtct" strand="+" begin="-495" end="-490" gene="AT4G27830"/>
        <instance sequence="acgttt" strand="-" begin="-389" end="-394" gene="AT4G27830"/>
        <instance sequence="acgtaa" strand="+" begin="-392" end="-387" gene="AT4G27830"/>
        <instance sequence="acgtaa" strand="+" begin="-881" end="-876" gene="AT4G28040"/>
        <instance sequence="acgtat" strand="-" begin="-376" end="-381" gene="AT4G28040"/>
        <instance sequence="acgtta" strand="+" begin="-379" end="-374" gene="AT4G28040"/>
        <instance sequence="acgtat" strand="-" begin="-281" end="-286" gene="AT4G28040"/>
        <instance sequence="acgtat" strand="+" begin="-284" end="-279" gene="AT4G28040"/>
        <instance sequence="acgtat" strand="-" begin="-182" end="-187" gene="AT4G28040"/>
        <instance sequence="acgtat" strand="+" begin="-185" end="-180" gene="AT4G28040"/>
        <instance sequence="acgtaa" strand="-" begin="-94" end="-99" gene="AT4G28040"/>
        <instance sequence="acgtat" strand="+" begin="-97" end="-92" gene="AT4G28040"/>
        <instance sequence="acgtgt" strand="-" begin="-27" end="-32" gene="AT4G28350"/>
        <instance sequence="acgtct" strand="+" begin="-30" end="-25" gene="AT4G28350"/>
        <instance sequence="acgttt" strand="-" begin="-734" end="-739" gene="AT4G28420"/>
        <instance sequence="acgttg" strand="+" begin="-737" end="-732" gene="AT4G28420"/>
        <instance sequence="acgtcg" strand="+" begin="-707" end="-702" gene="AT4G28420"/>
        <instance sequence="acgtgt" strand="-" begin="-442" end="-447" gene="AT4G28420"/>
        <instance sequence="acgtaa" strand="-" begin="-390" end="-395" gene="AT4G28420"/>
        <instance sequence="acgttt" strand="+" begin="-393" end="-388" gene="AT4G28420"/>
        <instance sequence="acgtga" strand="-" begin="-327" end="-332" gene="AT4G28420"/>
        <instance sequence="acgtta" strand="+" begin="-330" end="-325" gene="AT4G28420"/>
        <instance sequence="acgtca" strand="-" begin="-140" end="-145" gene="AT4G28420"/>
        <instance sequence="acgtta" strand="-" begin="-310" end="-315" gene="AT4G31970"/>
        <instance sequence="acgttg" strand="+" begin="-313" end="-308" gene="AT4G31970"/>
        <instance sequence="acgtca" strand="+" begin="-224" end="-219" gene="AT4G31970"/>
        <instance sequence="acgttt" strand="-" begin="-944" end="-949" gene="AT4G32950"/>
        <instance sequence="acgtta" strand="+" begin="-947" end="-942" gene="AT4G32950"/>
        <instance sequence="acgtgg" strand="-" begin="-565" end="-570" gene="AT4G32950"/>
        <instance sequence="acgtca" strand="+" begin="-568" end="-563" gene="AT4G32950"/>
        <instance sequence="acgtat" strand="-" begin="-485" end="-490" gene="AT4G32950"/>
        <instance sequence="acgttg" strand="+" begin="-488" end="-483" gene="AT4G32950"/>
        <instance sequence="acgtcg" strand="-" begin="-139" end="-144" gene="AT4G34131"/>
        <instance sequence="acgtat" strand="+" begin="-142" end="-137" gene="AT4G34131"/>
        <instance sequence="acgtct" strand="-" begin="-127" end="-132" gene="AT4G34131"/>
        <instance sequence="acgtca" strand="-" begin="-109" end="-114" gene="AT4G34131"/>
        <instance sequence="acgtat" strand="+" begin="-112" end="-107" gene="AT4G34131"/>
        <instance sequence="acgtcg" strand="-" begin="-97" end="-102" gene="AT4G34131"/>
        <instance sequence="acgtca" strand="+" begin="-100" end="-95" gene="AT4G34131"/>
        <instance sequence="acgtat" strand="-" begin="-557" end="-562" gene="AT4G34135"/>
        <instance sequence="acgtta" strand="+" begin="-140" end="-135" gene="AT4G34135"/>
        <instance sequence="acgtct" strand="-" begin="-98" end="-103" gene="AT4G34135"/>
        <instance sequence="acgtat" strand="+" begin="-101" end="-96" gene="AT4G34135"/>
        <instance sequence="acgtcg" strand="-" begin="-86" end="-91" gene="AT4G34135"/>
        <instance sequence="acgtca" strand="+" begin="-89" end="-84" gene="AT4G34135"/>
        <instance sequence="acgtat" strand="-" begin="-33" end="-38" gene="AT4G34135"/>
        <instance sequence="acgtta" strand="+" begin="-36" end="-31" gene="AT4G34135"/>
        <instance sequence="acgtca" strand="-" begin="-389" end="-394" gene="AT4G34138"/>
        <instance sequence="acgtga" strand="+" begin="-392" end="-387" gene="AT4G34138"/>
        <instance sequence="acgtgt" strand="-" begin="-120" end="-125" gene="AT4G34138"/>
        <instance sequence="acgtga" strand="+" begin="-123" end="-118" gene="AT4G34138"/>
        <instance sequence="acgttt" strand="+" begin="-544" end="-539" gene="AT4G35180"/>
        <instance sequence="acgtaa" strand="-" begin="-263" end="-268" gene="AT4G35180"/>
        <instance sequence="acgtca" strand="+" begin="-266" end="-261" gene="AT4G35180"/>
        <instance sequence="acgtaa" strand="-" begin="-234" end="-239" gene="AT4G35180"/>
        <instance sequence="acgtca" strand="+" begin="-237" end="-232" gene="AT4G35180"/>
        <instance sequence="acgtag" strand="-" begin="-674" end="-679" gene="AT4G35190"/>
        <instance sequence="acgtgt" strand="+" begin="-677" end="-672" gene="AT4G35190"/>
        <instance sequence="acgtgt" strand="-" begin="-488" end="-493" gene="AT4G35190"/>
        <instance sequence="acgttg" strand="+" begin="-491" end="-486" gene="AT4G35190"/>
        <instance sequence="acgtta" strand="-" begin="-975" end="-980" gene="AT4G36820"/>
        <instance sequence="acgtga" strand="+" begin="-974" end="-969" gene="AT4G36820"/>
        <instance sequence="acgttt" strand="-" begin="-738" end="-743" gene="AT4G36820"/>
        <instance sequence="acgtaa" strand="+" begin="-741" end="-736" gene="AT4G36820"/>
        <instance sequence="acgtag" strand="-" begin="-707" end="-712" gene="AT4G36820"/>
        <instance sequence="acgtgt" strand="+" begin="-710" end="-705" gene="AT4G36820"/>
        <instance sequence="acgtag" strand="-" begin="-667" end="-672" gene="AT4G36820"/>
        <instance sequence="acgtgt" strand="+" begin="-670" end="-665" gene="AT4G36820"/>
        <instance sequence="acgtgt" strand="-" begin="-566" end="-571" gene="AT4G36820"/>
        <instance sequence="acgtgt" strand="-" begin="-445" end="-450" gene="AT4G36820"/>
        <instance sequence="acgtca" strand="+" begin="-448" end="-443" gene="AT4G36820"/>
        <instance sequence="acgtgt" strand="-" begin="-310" end="-315" gene="AT4G36820"/>
        <instance sequence="acgttt" strand="+" begin="-313" end="-308" gene="AT4G36820"/>
        <instance sequence="acgtgg" strand="-" begin="-174" end="-179" gene="AT4G36820"/>
        <instance sequence="acgtgg" strand="+" begin="-177" end="-172" gene="AT4G36820"/>
        <instance sequence="acgtca" strand="-" begin="-101" end="-106" gene="AT4G36820"/>
        <instance sequence="acgtgt" strand="+" begin="-104" end="-99" gene="AT4G36820"/>
        <instance sequence="acgttt" strand="-" begin="-69" end="-74" gene="AT4G36820"/>
        <instance sequence="acgtaa" strand="+" begin="-72" end="-67" gene="AT4G36820"/>
        <instance sequence="acgtta" strand="-" begin="-745" end="-750" gene="AT4G37150"/>
        <instance sequence="acgttt" strand="-" begin="-720" end="-725" gene="AT4G37150"/>
        <instance sequence="acgtaa" strand="-" begin="-666" end="-671" gene="AT4G37150"/>
        <instance sequence="acgtgg" strand="+" begin="-669" end="-664" gene="AT4G37150"/>
        <instance sequence="acgttt" strand="-" begin="-641" end="-646" gene="AT4G37150"/>
        <instance sequence="acgtag" strand="+" begin="-644" end="-639" gene="AT4G37150"/>
        <instance sequence="acgttt" strand="-" begin="-184" end="-189" gene="AT4G37150"/>
        <instance sequence="acgttt" strand="+" begin="-187" end="-182" gene="AT4G37150"/>
        <instance sequence="acgtta" strand="-" begin="-49" end="-54" gene="AT4G37150"/>
        <instance sequence="acgtgg" strand="+" begin="-52" end="-47" gene="AT4G37150"/>
        <instance sequence="acgttg" strand="-" begin="-928" end="-933" gene="AT4G37290"/>
        <instance sequence="acgtca" strand="+" begin="-931" end="-926" gene="AT4G37290"/>
        <instance sequence="acgtga" strand="-" begin="-774" end="-779" gene="AT4G37290"/>
        <instance sequence="acgtga" strand="+" begin="-777" end="-772" gene="AT4G37290"/>
        <instance sequence="acgtat" strand="-" begin="-363" end="-368" gene="AT4G37290"/>
        <instance sequence="acgttg" strand="+" begin="-366" end="-361" gene="AT4G37290"/>
        <instance sequence="acgtga" strand="+" begin="-308" end="-303" gene="AT4G37370"/>
        <instance sequence="acgtgt" strand="-" begin="-228" end="-233" gene="AT4G37370"/>
        <instance sequence="acgtgg" strand="+" begin="-231" end="-226" gene="AT4G37370"/>
        <instance sequence="acgtgt" strand="-" begin="-937" end="-942" gene="AT4G37770"/>
        <instance sequence="acgttt" strand="+" begin="-940" end="-935" gene="AT4G37770"/>
        <instance sequence="acgtgt" strand="-" begin="-852" end="-857" gene="AT4G37770"/>
        <instance sequence="acgtca" strand="+" begin="-855" end="-850" gene="AT4G37770"/>
        <instance sequence="acgtga" strand="-" begin="-249" end="-254" gene="AT4G37770"/>
        <instance sequence="acgtaa" strand="+" begin="-252" end="-247" gene="AT4G37770"/>
        <instance sequence="acgtgt" strand="-" begin="-407" end="-412" gene="AT4G37800"/>
        <instance sequence="acgtgt" strand="+" begin="-410" end="-405" gene="AT4G37800"/>
        <instance sequence="acgtta" strand="-" begin="-956" end="-961" gene="AT4G38060"/>
        <instance sequence="acgttt" strand="+" begin="-959" end="-954" gene="AT4G38060"/>
        <instance sequence="acgtgg" strand="-" begin="-582" end="-587" gene="AT4G38060"/>
        <instance sequence="acgtta" strand="+" begin="-585" end="-580" gene="AT4G38060"/>
        <instance sequence="acgtgg" strand="-" begin="-323" end="-328" gene="AT4G38060"/>
        <instance sequence="acgtgt" strand="+" begin="-326" end="-321" gene="AT4G38060"/>
        <instance sequence="acgtaa" strand="-" begin="-175" end="-180" gene="AT5G01225"/>
        <instance sequence="acgtgt" strand="+" begin="-178" end="-173" gene="AT5G01225"/>
        <instance sequence="acgtga" strand="-" begin="-60" end="-65" gene="AT5G01225"/>
        <instance sequence="acgtct" strand="+" begin="-63" end="-58" gene="AT5G01225"/>
        <instance sequence="acgtta" strand="+" begin="-932" end="-927" gene="AT5G01380"/>
        <instance sequence="acgtat" strand="-" begin="-745" end="-750" gene="AT5G02780"/>
        <instance sequence="acgtga" strand="-" begin="-254" end="-259" gene="AT5G02780"/>
        <instance sequence="acgtat" strand="+" begin="-257" end="-252" gene="AT5G02780"/>
        <instance sequence="acgtga" strand="-" begin="-231" end="-236" gene="AT5G02780"/>
        <instance sequence="acgtat" strand="+" begin="-234" end="-229" gene="AT5G02780"/>
        <instance sequence="acgtca" strand="-" begin="-116" end="-121" gene="AT5G02780"/>
        <instance sequence="acgttt" strand="+" begin="-115" end="-110" gene="AT5G02780"/>
        <instance sequence="acgtat" strand="-" begin="-9" end="-14" gene="AT5G02780"/>
        <instance sequence="acgtag" strand="+" begin="-12" end="-7" gene="AT5G02780"/>
        <instance sequence="acgtat" strand="-" begin="-747" end="-752" gene="AT5G04370"/>
        <instance sequence="acgtga" strand="+" begin="-750" end="-745" gene="AT5G04370"/>
        <instance sequence="acgtta" strand="-" begin="-739" end="-744" gene="AT5G04370"/>
        <instance sequence="acgtgt" strand="+" begin="-742" end="-737" gene="AT5G04370"/>
        <instance sequence="acgtcg" strand="-" begin="-632" end="-637" gene="AT5G04370"/>
        <instance sequence="acgtca" strand="+" begin="-635" end="-630" gene="AT5G04370"/>
        <instance sequence="acgtct" strand="-" begin="-540" end="-545" gene="AT5G04370"/>
        <instance sequence="acgtaa" strand="+" begin="-543" end="-538" gene="AT5G04370"/>
        <instance sequence="acgtta" strand="-" begin="-376" end="-381" gene="AT5G04370"/>
        <instance sequence="acgttt" strand="+" begin="-379" end="-374" gene="AT5G04370"/>
        <instance sequence="acgtgg" strand="-" begin="-308" end="-313" gene="AT5G04370"/>
        <instance sequence="acgtgt" strand="-" begin="-203" end="-208" gene="AT5G04370"/>
        <instance sequence="acgtgt" strand="+" begin="-206" end="-201" gene="AT5G04370"/>
        <instance sequence="acgttt" strand="-" begin="-245" end="-250" gene="AT5G05220"/>
        <instance sequence="acgtgt" strand="+" begin="-248" end="-243" gene="AT5G05220"/>
        <instance sequence="acgtgt" strand="-" begin="-145" end="-150" gene="AT5G05220"/>
        <instance sequence="acgtgg" strand="+" begin="-148" end="-143" gene="AT5G05220"/>
        <instance sequence="acgtgt" strand="-" begin="-84" end="-89" gene="AT5G05220"/>
        <instance sequence="acgtat" strand="+" begin="-87" end="-82" gene="AT5G05220"/>
        <instance sequence="acgtca" strand="-" begin="-70" end="-75" gene="AT5G05220"/>
        <instance sequence="acgtgt" strand="+" begin="-73" end="-68" gene="AT5G05220"/>
        <instance sequence="acgtaa" strand="-" begin="-703" end="-708" gene="AT5G05250"/>
        <instance sequence="acgtta" strand="+" begin="-706" end="-701" gene="AT5G05250"/>
        <instance sequence="acgtca" strand="-" begin="-586" end="-591" gene="AT5G05250"/>
        <instance sequence="acgtat" strand="+" begin="-589" end="-584" gene="AT5G05250"/>
        <instance sequence="acgtgg" strand="-" begin="-536" end="-541" gene="AT5G05250"/>
        <instance sequence="acgtgg" strand="+" begin="-539" end="-534" gene="AT5G05250"/>
        <instance sequence="acgtca" strand="-" begin="-519" end="-524" gene="AT5G05250"/>
        <instance sequence="acgtgg" strand="+" begin="-522" end="-517" gene="AT5G05250"/>
        <instance sequence="acgtgt" strand="-" begin="-508" end="-513" gene="AT5G05250"/>
        <instance sequence="acgtgg" strand="+" begin="-511" end="-506" gene="AT5G05250"/>
        <instance sequence="acgtgg" strand="-" begin="-444" end="-449" gene="AT5G05250"/>
        <instance sequence="acgtga" strand="-" begin="-423" end="-428" gene="AT5G05250"/>
        <instance sequence="acgtag" strand="-" begin="-225" end="-230" gene="AT5G05250"/>
        <instance sequence="acgtga" strand="+" begin="-228" end="-223" gene="AT5G05250"/>
        <instance sequence="acgtca" strand="-" begin="-65" end="-70" gene="AT5G05250"/>
        <instance sequence="acgtca" strand="+" begin="-68" end="-63" gene="AT5G05250"/>
        <instance sequence="acgtaa" strand="-" begin="-18" end="-23" gene="AT5G05250"/>
        <instance sequence="acgtta" strand="+" begin="-21" end="-16" gene="AT5G05250"/>
        <instance sequence="acgtgt" strand="-" begin="-272" end="-277" gene="AT5G06080"/>
        <instance sequence="acgtcg" strand="-" begin="-247" end="-252" gene="AT5G06080"/>
        <instance sequence="acgttg" strand="-" begin="-19" end="-24" gene="AT5G06080"/>
        <instance sequence="acgtga" strand="+" begin="-22" end="-17" gene="AT5G06080"/>
        <instance sequence="acgtga" strand="-" begin="-530" end="-535" gene="AT5G06860"/>
        <instance sequence="acgtga" strand="-" begin="-262" end="-267" gene="AT5G06980"/>
        <instance sequence="acgtgt" strand="+" begin="-265" end="-260" gene="AT5G06980"/>
        <instance sequence="acgtgt" strand="-" begin="-231" end="-236" gene="AT5G06980"/>
        <instance sequence="acgtgt" strand="+" begin="-234" end="-229" gene="AT5G06980"/>
        <instance sequence="acgtca" strand="-" begin="-200" end="-205" gene="AT5G06980"/>
        <instance sequence="acgtgt" strand="+" begin="-203" end="-198" gene="AT5G06980"/>
        <instance sequence="acgttt" strand="-" begin="-85" end="-90" gene="AT5G06980"/>
        <instance sequence="acgtag" strand="+" begin="-231" end="-226" gene="AT5G07010"/>
        <instance sequence="acgtgg" strand="-" begin="-95" end="-100" gene="AT5G07010"/>
        <instance sequence="acgtgg" strand="+" begin="-98" end="-93" gene="AT5G07010"/>
        <instance sequence="acgtaa" strand="-" begin="-652" end="-657" gene="AT5G07860"/>
        <instance sequence="acgttt" strand="+" begin="-655" end="-650" gene="AT5G07860"/>
        <instance sequence="acgtga" strand="-" begin="-402" end="-407" gene="AT5G07860"/>
        <instance sequence="acgtga" strand="+" begin="-405" end="-400" gene="AT5G07860"/>
        <instance sequence="acgtca" strand="-" begin="-397" end="-402" gene="AT5G07860"/>
        <instance sequence="acgtga" strand="-" begin="-321" end="-326" gene="AT5G07870"/>
        <instance sequence="acgtga" strand="+" begin="-324" end="-319" gene="AT5G07870"/>
        <instance sequence="acgtca" strand="-" begin="-316" end="-321" gene="AT5G07870"/>
        <instance sequence="acgtag" strand="-" begin="-688" end="-693" gene="AT5G11210"/>
        <instance sequence="acgtgt" strand="+" begin="-691" end="-686" gene="AT5G11210"/>
        <instance sequence="acgtgg" strand="-" begin="-419" end="-424" gene="AT5G11210"/>
        <instance sequence="acgtat" strand="+" begin="-422" end="-417" gene="AT5G11210"/>
        <instance sequence="acgtga" strand="-" begin="-299" end="-304" gene="AT5G11210"/>
        <instance sequence="acgtaa" strand="+" begin="-302" end="-297" gene="AT5G11210"/>
        <instance sequence="acgtta" strand="-" begin="-755" end="-760" gene="AT5G12020"/>
        <instance sequence="acgtaa" strand="+" begin="-758" end="-753" gene="AT5G12020"/>
        <instance sequence="acgtct" strand="-" begin="-116" end="-121" gene="AT5G12020"/>
        <instance sequence="acgttt" strand="+" begin="-119" end="-114" gene="AT5G12020"/>
        <instance sequence="acgtct" strand="-" begin="-124" end="-129" gene="AT5G12030"/>
        <instance sequence="acgttt" strand="+" begin="-127" end="-122" gene="AT5G12030"/>
        <instance sequence="acgtta" strand="+" begin="-116" end="-111" gene="AT5G12030"/>
        <instance sequence="acgttg" strand="-" begin="-766" end="-771" gene="AT5G13370"/>
        <instance sequence="acgttg" strand="+" begin="-769" end="-764" gene="AT5G13370"/>
        <instance sequence="acgttg" strand="-" begin="-93" end="-98" gene="AT5G13370"/>
        <instance sequence="acgtgt" strand="+" begin="-96" end="-91" gene="AT5G13370"/>
        <instance sequence="acgttt" strand="-" begin="-853" end="-858" gene="AT5G13750"/>
        <instance sequence="acgtgg" strand="+" begin="-856" end="-851" gene="AT5G13750"/>
        <instance sequence="acgtgg" strand="+" begin="-600" end="-595" gene="AT5G13750"/>
        <instance sequence="acgtga" strand="-" begin="-321" end="-326" gene="AT5G13750"/>
        <instance sequence="acgtaa" strand="+" begin="-324" end="-319" gene="AT5G13750"/>
        <instance sequence="acgtat" strand="-" begin="-743" end="-748" gene="AT5G14470"/>
        <instance sequence="acgtat" strand="+" begin="-746" end="-741" gene="AT5G14470"/>
        <instance sequence="acgtca" strand="-" begin="-122" end="-127" gene="AT5G14470"/>
        <instance sequence="acgtca" strand="+" begin="-125" end="-120" gene="AT5G14470"/>
        <instance sequence="acgtca" strand="-" begin="-90" end="-95" gene="AT5G14470"/>
        <instance sequence="acgtgt" strand="+" begin="-93" end="-88" gene="AT5G14470"/>
        <instance sequence="acgtcg" strand="-" begin="-582" end="-587" gene="AT5G14780"/>
        <instance sequence="acgtta" strand="-" begin="-560" end="-565" gene="AT5G14780"/>
        <instance sequence="acgtta" strand="+" begin="-563" end="-558" gene="AT5G14780"/>
        <instance sequence="acgtgt" strand="-" begin="-54" end="-59" gene="AT5G14780"/>
        <instance sequence="acgtgg" strand="+" begin="-57" end="-52" gene="AT5G14780"/>
        <instance sequence="acgtgt" strand="-" begin="-983" end="-988" gene="AT5G15190"/>
        <instance sequence="acgtaa" strand="+" begin="-986" end="-981" gene="AT5G15190"/>
        <instance sequence="acgtgt" strand="-" begin="-900" end="-905" gene="AT5G15190"/>
        <instance sequence="acgtat" strand="+" begin="-903" end="-898" gene="AT5G15190"/>
        <instance sequence="acgtgg" strand="-" begin="-700" end="-705" gene="AT5G15190"/>
        <instance sequence="acgtaa" strand="+" begin="-703" end="-698" gene="AT5G15190"/>
        <instance sequence="acgtcg" strand="-" begin="-339" end="-344" gene="AT5G15190"/>
        <instance sequence="acgtgg" strand="+" begin="-342" end="-337" gene="AT5G15190"/>
        <instance sequence="acgtgt" strand="-" begin="-236" end="-241" gene="AT5G15190"/>
        <instance sequence="acgtct" strand="+" begin="-239" end="-234" gene="AT5G15190"/>
        <instance sequence="acgtgg" strand="-" begin="-147" end="-152" gene="AT5G15190"/>
        <instance sequence="acgtgg" strand="+" begin="-150" end="-145" gene="AT5G15190"/>
        <instance sequence="acgtgt" strand="-" begin="-110" end="-115" gene="AT5G15190"/>
        <instance sequence="acgtca" strand="+" begin="-113" end="-108" gene="AT5G15190"/>
        <instance sequence="acgtgt" strand="-" begin="-503" end="-508" gene="AT5G16010"/>
        <instance sequence="acgtag" strand="+" begin="-506" end="-501" gene="AT5G16010"/>
        <instance sequence="acgttt" strand="-" begin="-440" end="-445" gene="AT5G16010"/>
        <instance sequence="acgtcg" strand="+" begin="-443" end="-438" gene="AT5G16010"/>
        <instance sequence="acgtcg" strand="-" begin="-381" end="-386" gene="AT5G16010"/>
        <instance sequence="acgtgt" strand="+" begin="-384" end="-379" gene="AT5G16010"/>
        <instance sequence="acgtgg" strand="-" begin="-354" end="-359" gene="AT5G16010"/>
        <instance sequence="acgtgg" strand="+" begin="-357" end="-352" gene="AT5G16010"/>
        <instance sequence="acgtgg" strand="+" begin="-351" end="-346" gene="AT5G16010"/>
        <instance sequence="acgttt" strand="-" begin="-254" end="-259" gene="AT5G16010"/>
        <instance sequence="acgtat" strand="-" begin="-149" end="-154" gene="AT5G16010"/>
        <instance sequence="acgttt" strand="+" begin="-152" end="-147" gene="AT5G16010"/>
        <instance sequence="acgttg" strand="-" begin="-510" end="-515" gene="AT5G16970"/>
        <instance sequence="acgtgt" strand="+" begin="-513" end="-508" gene="AT5G16970"/>
        <instance sequence="acgtaa" strand="-" begin="-450" end="-455" gene="AT5G16970"/>
        <instance sequence="acgttt" strand="+" begin="-453" end="-448" gene="AT5G16970"/>
        <instance sequence="acgtct" strand="-" begin="-415" end="-420" gene="AT5G16970"/>
        <instance sequence="acgtat" strand="-" begin="-165" end="-170" gene="AT5G16970"/>
        <instance sequence="acgtaa" strand="+" begin="-168" end="-163" gene="AT5G16970"/>
        <instance sequence="acgtca" strand="-" begin="-53" end="-58" gene="AT5G16970"/>
        <instance sequence="acgtca" strand="+" begin="-56" end="-51" gene="AT5G16970"/>
        <instance sequence="acgttg" strand="+" begin="-939" end="-934" gene="AT5G16980"/>
        <instance sequence="acgtga" strand="-" begin="-576" end="-581" gene="AT5G16980"/>
        <instance sequence="acgttt" strand="-" begin="-137" end="-142" gene="AT5G16980"/>
        <instance sequence="acgtca" strand="-" begin="-86" end="-91" gene="AT5G16980"/>
        <instance sequence="acgtca" strand="+" begin="-89" end="-84" gene="AT5G16980"/>
        <instance sequence="acgttg" strand="+" begin="-966" end="-961" gene="AT5G17390"/>
        <instance sequence="acgtaa" strand="-" begin="-822" end="-827" gene="AT5G17390"/>
        <instance sequence="acgtgt" strand="+" begin="-825" end="-820" gene="AT5G17390"/>
        <instance sequence="acgtgt" strand="-" begin="-729" end="-734" gene="AT5G17390"/>
        <instance sequence="acgtaa" strand="+" begin="-732" end="-727" gene="AT5G17390"/>
        <instance sequence="acgtag" strand="-" begin="-691" end="-696" gene="AT5G17390"/>
        <instance sequence="acgtag" strand="+" begin="-694" end="-689" gene="AT5G17390"/>
        <instance sequence="acgttg" strand="-" begin="-138" end="-143" gene="AT5G17390"/>
        <instance sequence="acgtgt" strand="+" begin="-141" end="-136" gene="AT5G17390"/>
        <instance sequence="acgtga" strand="-" begin="-71" end="-76" gene="AT5G17390"/>
        <instance sequence="acgtat" strand="+" begin="-74" end="-69" gene="AT5G17390"/>
        <instance sequence="acgtgg" strand="+" begin="-724" end="-719" gene="AT5G17700"/>
        <instance sequence="acgtat" strand="-" begin="-667" end="-672" gene="AT5G17700"/>
        <instance sequence="acgtat" strand="+" begin="-670" end="-665" gene="AT5G17700"/>
        <instance sequence="acgtca" strand="-" begin="-255" end="-260" gene="AT5G17700"/>
        <instance sequence="acgtga" strand="+" begin="-258" end="-253" gene="AT5G17700"/>
        <instance sequence="acgttg" strand="+" begin="-203" end="-198" gene="AT5G17700"/>
        <instance sequence="acgtaa" strand="-" begin="-112" end="-117" gene="AT5G17700"/>
        <instance sequence="acgttg" strand="+" begin="-115" end="-110" gene="AT5G17700"/>
        <instance sequence="acgtgt" strand="-" begin="-95" end="-100" gene="AT5G17700"/>
        <instance sequence="acgtct" strand="+" begin="-98" end="-93" gene="AT5G17700"/>
        <instance sequence="acgtgt" strand="-" begin="-371" end="-376" gene="AT5G17860"/>
        <instance sequence="acgtgt" strand="+" begin="-374" end="-369" gene="AT5G17860"/>
        <instance sequence="acgttg" strand="+" begin="-124" end="-119" gene="AT5G18350"/>
        <instance sequence="acgtat" strand="-" begin="-955" end="-960" gene="AT5G19600"/>
        <instance sequence="acgtgt" strand="+" begin="-958" end="-953" gene="AT5G19600"/>
        <instance sequence="acgtaa" strand="-" begin="-814" end="-819" gene="AT5G19600"/>
        <instance sequence="acgtat" strand="+" begin="-817" end="-812" gene="AT5G19600"/>
        <instance sequence="acgttg" strand="-" begin="-82" end="-87" gene="AT5G19600"/>
        <instance sequence="acgtgg" strand="+" begin="-85" end="-80" gene="AT5G19600"/>
        <instance sequence="acgtaa" strand="-" begin="-836" end="-841" gene="AT5G19880"/>
        <instance sequence="acgttt" strand="+" begin="-839" end="-834" gene="AT5G19880"/>
        <instance sequence="acgtga" strand="-" begin="-980" end="-985" gene="AT5G22270"/>
        <instance sequence="acgtgt" strand="+" begin="-983" end="-978" gene="AT5G22270"/>
        <instance sequence="acgtta" strand="-" begin="-896" end="-901" gene="AT5G22300"/>
        <instance sequence="acgtgg" strand="+" begin="-899" end="-894" gene="AT5G22300"/>
        <instance sequence="acgtat" strand="-" begin="-587" end="-592" gene="AT5G22300"/>
        <instance sequence="acgtga" strand="+" begin="-590" end="-585" gene="AT5G22300"/>
        <instance sequence="acgtca" strand="-" begin="-77" end="-82" gene="AT5G22300"/>
        <instance sequence="acgtat" strand="+" begin="-80" end="-75" gene="AT5G22300"/>
        <instance sequence="acgtaa" strand="-" begin="-982" end="-987" gene="AT5G24160"/>
        <instance sequence="acgtcg" strand="+" begin="-985" end="-980" gene="AT5G24160"/>
        <instance sequence="acgtga" strand="-" begin="-836" end="-841" gene="AT5G24160"/>
        <instance sequence="acgttt" strand="+" begin="-839" end="-834" gene="AT5G24160"/>
        <instance sequence="acgtca" strand="-" begin="-607" end="-612" gene="AT5G24160"/>
        <instance sequence="acgtca" strand="+" begin="-610" end="-605" gene="AT5G24160"/>
        <instance sequence="acgtcg" strand="-" begin="-79" end="-84" gene="AT5G24160"/>
        <instance sequence="acgttg" strand="-" begin="-469" end="-474" gene="AT5G24570"/>
        <instance sequence="acgtta" strand="+" begin="-472" end="-467" gene="AT5G24570"/>
        <instance sequence="acgtta" strand="-" begin="-417" end="-422" gene="AT5G24570"/>
        <instance sequence="acgtta" strand="+" begin="-420" end="-415" gene="AT5G24570"/>
        <instance sequence="acgtta" strand="-" begin="-330" end="-335" gene="AT5G24570"/>
        <instance sequence="acgtta" strand="+" begin="-333" end="-328" gene="AT5G24570"/>
        <instance sequence="acgtgt" strand="-" begin="-753" end="-758" gene="AT5G25320"/>
        <instance sequence="acgttt" strand="+" begin="-756" end="-751" gene="AT5G25320"/>
        <instance sequence="acgtgt" strand="-" begin="-634" end="-639" gene="AT5G25320"/>
        <instance sequence="acgttt" strand="+" begin="-637" end="-632" gene="AT5G25320"/>
        <instance sequence="acgtgt" strand="-" begin="-266" end="-271" gene="AT5G25320"/>
        <instance sequence="acgtta" strand="+" begin="-269" end="-264" gene="AT5G25320"/>
        <instance sequence="acgttt" strand="-" begin="-111" end="-116" gene="AT5G25320"/>
        <instance sequence="acgttt" strand="+" begin="-114" end="-109" gene="AT5G25320"/>
        <instance sequence="acgtgg" strand="-" begin="-149" end="-154" gene="AT5G26200"/>
        <instance sequence="acgtta" strand="-" begin="-861" end="-866" gene="AT5G26340"/>
        <instance sequence="acgtga" strand="+" begin="-864" end="-859" gene="AT5G26340"/>
        <instance sequence="acgtta" strand="-" begin="-538" end="-543" gene="AT5G26340"/>
        <instance sequence="acgtaa" strand="+" begin="-541" end="-536" gene="AT5G26340"/>
        <instance sequence="acgtca" strand="-" begin="-457" end="-462" gene="AT5G26340"/>
        <instance sequence="acgttg" strand="+" begin="-460" end="-455" gene="AT5G26340"/>
        <instance sequence="acgttt" strand="-" begin="-147" end="-152" gene="AT5G26340"/>
        <instance sequence="acgttt" strand="+" begin="-150" end="-145" gene="AT5G26340"/>
        <instance sequence="acgtct" strand="-" begin="-94" end="-99" gene="AT5G26340"/>
        <instance sequence="acgtta" strand="-" begin="-889" end="-894" gene="AT5G28646"/>
        <instance sequence="acgtag" strand="+" begin="-892" end="-887" gene="AT5G28646"/>
        <instance sequence="acgtga" strand="-" begin="-760" end="-765" gene="AT5G28646"/>
        <instance sequence="acgtta" strand="+" begin="-763" end="-758" gene="AT5G28646"/>
        <instance sequence="acgtta" strand="-" begin="-509" end="-514" gene="AT5G28646"/>
        <instance sequence="acgtcg" strand="+" begin="-512" end="-507" gene="AT5G28646"/>
        <instance sequence="acgtga" strand="-" begin="-452" end="-457" gene="AT5G28646"/>
        <instance sequence="acgtgt" strand="+" begin="-455" end="-450" gene="AT5G28646"/>
        <instance sequence="acgtgt" strand="-" begin="-209" end="-214" gene="AT5G36970"/>
        <instance sequence="acgttt" strand="+" begin="-212" end="-207" gene="AT5G36970"/>
        <instance sequence="acgttt" strand="-" begin="-79" end="-84" gene="AT5G36970"/>
        <instance sequence="acgtga" strand="+" begin="-82" end="-77" gene="AT5G36970"/>
        <instance sequence="acgtgt" strand="-" begin="-691" end="-696" gene="AT5G37670"/>
        <instance sequence="acgtat" strand="+" begin="-694" end="-689" gene="AT5G37670"/>
        <instance sequence="acgtgg" strand="-" begin="-584" end="-589" gene="AT5G37730"/>
        <instance sequence="acgttt" strand="+" begin="-587" end="-582" gene="AT5G37730"/>
        <instance sequence="acgtct" strand="-" begin="-645" end="-650" gene="AT5G37840"/>
        <instance sequence="acgtta" strand="-" begin="-228" end="-233" gene="AT5G37840"/>
        <instance sequence="acgtaa" strand="+" begin="-231" end="-226" gene="AT5G37840"/>
        <instance sequence="acgtta" strand="-" begin="-223" end="-228" gene="AT5G37840"/>
        <instance sequence="acgtga" strand="-" begin="-109" end="-114" gene="AT5G37840"/>
        <instance sequence="acgttt" strand="+" begin="-112" end="-107" gene="AT5G37840"/>
        <instance sequence="acgttg" strand="-" begin="-69" end="-74" gene="AT5G37840"/>
        <instance sequence="acgtta" strand="+" begin="-72" end="-67" gene="AT5G37840"/>
        <instance sequence="acgtca" strand="-" begin="-892" end="-897" gene="AT5G37970"/>
        <instance sequence="acgtgt" strand="+" begin="-895" end="-890" gene="AT5G37970"/>
        <instance sequence="acgttt" strand="-" begin="-812" end="-817" gene="AT5G37990"/>
        <instance sequence="acgtct" strand="+" begin="-815" end="-810" gene="AT5G37990"/>
        <instance sequence="acgttt" strand="-" begin="-328" end="-333" gene="AT5G37990"/>
        <instance sequence="acgtaa" strand="+" begin="-331" end="-326" gene="AT5G37990"/>
        <instance sequence="acgtct" strand="-" begin="-97" end="-102" gene="AT5G37990"/>
        <instance sequence="acgtta" strand="+" begin="-100" end="-95" gene="AT5G37990"/>
        <instance sequence="acgtca" strand="-" begin="-104" end="-109" gene="AT5G38000"/>
        <instance sequence="acgtta" strand="+" begin="-107" end="-102" gene="AT5G38000"/>
        <instance sequence="acgtca" strand="-" begin="-74" end="-79" gene="AT5G38000"/>
        <instance sequence="acgtca" strand="+" begin="-77" end="-72" gene="AT5G38000"/>
        <instance sequence="acgtca" strand="+" begin="-834" end="-829" gene="AT5G38020"/>
        <instance sequence="acgtgg" strand="-" begin="-258" end="-263" gene="AT5G38020"/>
        <instance sequence="acgtat" strand="+" begin="-261" end="-256" gene="AT5G38020"/>
        <instance sequence="acgtga" strand="-" begin="-205" end="-210" gene="AT5G38020"/>
        <instance sequence="acgtag" strand="-" begin="-957" end="-962" gene="AT5G38200"/>
        <instance sequence="acgtca" strand="+" begin="-960" end="-955" gene="AT5G38200"/>
        <instance sequence="acgtgt" strand="-" begin="-914" end="-919" gene="AT5G38200"/>
        <instance sequence="acgtgt" strand="+" begin="-917" end="-912" gene="AT5G38200"/>
        <instance sequence="acgttg" strand="-" begin="-322" end="-327" gene="AT5G38200"/>
        <instance sequence="acgtat" strand="+" begin="-325" end="-320" gene="AT5G38200"/>
        <instance sequence="acgtta" strand="-" begin="-686" end="-691" gene="AT5G38900"/>
        <instance sequence="acgtta" strand="+" begin="-689" end="-684" gene="AT5G38900"/>
        <instance sequence="acgtca" strand="-" begin="-324" end="-329" gene="AT5G38910"/>
        <instance sequence="acgtat" strand="+" begin="-327" end="-322" gene="AT5G38910"/>
        <instance sequence="acgtaa" strand="-" begin="-250" end="-255" gene="AT5G38910"/>
        <instance sequence="acgtat" strand="+" begin="-253" end="-248" gene="AT5G38910"/>
        <instance sequence="acgtaa" strand="-" begin="-225" end="-230" gene="AT5G38910"/>
        <instance sequence="acgttt" strand="+" begin="-228" end="-223" gene="AT5G38910"/>
        <instance sequence="acgtgg" strand="-" begin="-901" end="-906" gene="AT5G39050"/>
        <instance sequence="acgtca" strand="+" begin="-904" end="-899" gene="AT5G39050"/>
        <instance sequence="acgtta" strand="-" begin="-127" end="-132" gene="AT5G39520"/>
        <instance sequence="acgtct" strand="+" begin="-130" end="-125" gene="AT5G39520"/>
        <instance sequence="acgtgg" strand="-" begin="-109" end="-114" gene="AT5G39520"/>
        <instance sequence="acgtgg" strand="+" begin="-112" end="-107" gene="AT5G39520"/>
        <instance sequence="acgtaa" strand="+" begin="-106" end="-101" gene="AT5G39520"/>
        <instance sequence="acgttg" strand="-" begin="-14" end="-19" gene="AT5G39520"/>
        <instance sequence="acgtat" strand="+" begin="-17" end="-12" gene="AT5G39520"/>
        <instance sequence="acgtaa" strand="-" begin="-658" end="-663" gene="AT5G39610"/>
        <instance sequence="acgtat" strand="+" begin="-661" end="-656" gene="AT5G39610"/>
        <instance sequence="acgtaa" strand="-" begin="-286" end="-291" gene="AT5G40990"/>
        <instance sequence="acgtct" strand="+" begin="-289" end="-284" gene="AT5G40990"/>
        <instance sequence="acgtca" strand="-" begin="-263" end="-268" gene="AT5G42200"/>
        <instance sequence="acgttt" strand="+" begin="-266" end="-261" gene="AT5G42200"/>
        <instance sequence="acgtca" strand="-" begin="-302" end="-307" gene="AT5G42530"/>
        <instance sequence="acgtag" strand="+" begin="-305" end="-300" gene="AT5G42530"/>
        <instance sequence="acgtaa" strand="-" begin="-392" end="-397" gene="AT5G43570"/>
        <instance sequence="acgtaa" strand="+" begin="-395" end="-390" gene="AT5G43570"/>
        <instance sequence="acgtga" strand="-" begin="-131" end="-136" gene="AT5G43570"/>
        <instance sequence="acgttg" strand="+" begin="-134" end="-129" gene="AT5G43570"/>
        <instance sequence="acgtgg" strand="-" begin="-91" end="-96" gene="AT5G43570"/>
        <instance sequence="acgttt" strand="+" begin="-94" end="-89" gene="AT5G43570"/>
        <instance sequence="acgtgg" strand="-" begin="-48" end="-53" gene="AT5G43570"/>
        <instance sequence="acgtct" strand="-" begin="-988" end="-993" gene="AT5G43580"/>
        <instance sequence="acgttg" strand="+" begin="-991" end="-986" gene="AT5G43580"/>
        <instance sequence="acgttt" strand="-" begin="-472" end="-477" gene="AT5G43580"/>
        <instance sequence="acgtga" strand="+" begin="-475" end="-470" gene="AT5G43580"/>
        <instance sequence="acgtcg" strand="-" begin="-418" end="-423" gene="AT5G43580"/>
        <instance sequence="acgtta" strand="+" begin="-421" end="-416" gene="AT5G43580"/>
        <instance sequence="acgtaa" strand="-" begin="-110" end="-115" gene="AT5G43580"/>
        <instance sequence="acgttt" strand="+" begin="-113" end="-108" gene="AT5G43580"/>
        <instance sequence="acgtaa" strand="-" begin="-839" end="-844" gene="AT5G44990"/>
        <instance sequence="acgtta" strand="+" begin="-842" end="-837" gene="AT5G44990"/>
        <instance sequence="acgtaa" strand="-" begin="-791" end="-796" gene="AT5G44990"/>
        <instance sequence="acgttt" strand="+" begin="-794" end="-789" gene="AT5G44990"/>
        <instance sequence="acgtaa" strand="-" begin="-14" end="-19" gene="AT5G44990"/>
        <instance sequence="acgtgg" strand="-" begin="-893" end="-898" gene="AT5G46240"/>
        <instance sequence="acgtgg" strand="+" begin="-896" end="-891" gene="AT5G46240"/>
        <instance sequence="acgtga" strand="-" begin="-880" end="-885" gene="AT5G46240"/>
        <instance sequence="acgtag" strand="+" begin="-883" end="-878" gene="AT5G46240"/>
        <instance sequence="acgttt" strand="-" begin="-425" end="-430" gene="AT5G46240"/>
        <instance sequence="acgtct" strand="-" begin="-738" end="-743" gene="AT5G46330"/>
        <instance sequence="acgtgt" strand="+" begin="-741" end="-736" gene="AT5G46330"/>
        <instance sequence="acgttt" strand="+" begin="-423" end="-418" gene="AT5G46330"/>
        <instance sequence="acgtta" strand="-" begin="-974" end="-979" gene="AT5G46350"/>
        <instance sequence="acgtta" strand="-" begin="-752" end="-757" gene="AT5G46350"/>
        <instance sequence="acgtct" strand="+" begin="-755" end="-750" gene="AT5G46350"/>
        <instance sequence="acgtgg" strand="-" begin="-704" end="-709" gene="AT5G46350"/>
        <instance sequence="acgtgt" strand="-" begin="-653" end="-658" gene="AT5G46350"/>
        <instance sequence="acgtgt" strand="+" begin="-656" end="-651" gene="AT5G46350"/>
        <instance sequence="acgttt" strand="-" begin="-321" end="-326" gene="AT5G46350"/>
        <instance sequence="acgttt" strand="+" begin="-324" end="-319" gene="AT5G46350"/>
        <instance sequence="acgtgt" strand="-" begin="-204" end="-209" gene="AT5G48180"/>
        <instance sequence="acgtct" strand="+" begin="-207" end="-202" gene="AT5G48180"/>
        <instance sequence="acgtta" strand="-" begin="-133" end="-138" gene="AT5G48180"/>
        <instance sequence="acgtat" strand="+" begin="-136" end="-131" gene="AT5G48180"/>
        <instance sequence="acgtct" strand="-" begin="-104" end="-109" gene="AT5G48180"/>
        <instance sequence="acgtta" strand="+" begin="-107" end="-102" gene="AT5G48180"/>
        <instance sequence="acgttt" strand="-" begin="-38" end="-43" gene="AT5G48400"/>
        <instance sequence="acgtga" strand="+" begin="-41" end="-36" gene="AT5G48400"/>
        <instance sequence="acgttg" strand="-" begin="-798" end="-803" gene="AT5G48430"/>
        <instance sequence="acgttt" strand="+" begin="-801" end="-796" gene="AT5G48430"/>
        <instance sequence="acgtag" strand="-" begin="-613" end="-618" gene="AT5G48430"/>
        <instance sequence="acgtct" strand="+" begin="-616" end="-611" gene="AT5G48430"/>
        <instance sequence="acgtta" strand="-" begin="-280" end="-285" gene="AT5G48430"/>
        <instance sequence="acgtat" strand="+" begin="-283" end="-278" gene="AT5G48430"/>
        <instance sequence="acgtta" strand="-" begin="-71" end="-76" gene="AT5G48430"/>
        <instance sequence="acgtgt" strand="+" begin="-74" end="-69" gene="AT5G48430"/>
        <instance sequence="acgtat" strand="-" begin="-21" end="-26" gene="AT5G48430"/>
        <instance sequence="acgttg" strand="-" begin="-890" end="-895" gene="AT5G49340"/>
        <instance sequence="acgtct" strand="+" begin="-893" end="-888" gene="AT5G49340"/>
        <instance sequence="acgtca" strand="-" begin="-588" end="-593" gene="AT5G49340"/>
        <instance sequence="acgttg" strand="+" begin="-591" end="-586" gene="AT5G49340"/>
        <instance sequence="acgtcg" strand="-" begin="-5" end="-10" gene="AT5G49340"/>
        <instance sequence="acgtat" strand="+" begin="-8" end="-3" gene="AT5G49340"/>
        <instance sequence="acgtgt" strand="-" begin="-69" end="-74" gene="AT5G49350"/>
        <instance sequence="acgtct" strand="+" begin="-72" end="-67" gene="AT5G49350"/>
        <instance sequence="acgtat" strand="-" begin="-824" end="-829" gene="AT5G49690"/>
        <instance sequence="acgtgt" strand="+" begin="-827" end="-822" gene="AT5G49690"/>
        <instance sequence="acgtaa" strand="-" begin="-118" end="-123" gene="AT5G49690"/>
        <instance sequence="acgtat" strand="+" begin="-121" end="-116" gene="AT5G49690"/>
        <instance sequence="acgtga" strand="-" begin="-38" end="-43" gene="AT5G49690"/>
        <instance sequence="acgtag" strand="+" begin="-41" end="-36" gene="AT5G49690"/>
        <instance sequence="acgtat" strand="-" begin="-27" end="-32" gene="AT5G49690"/>
        <instance sequence="acgtaa" strand="+" begin="-30" end="-25" gene="AT5G49690"/>
        <instance sequence="acgtgt" strand="-" begin="-382" end="-387" gene="AT5G49700"/>
        <instance sequence="acgtat" strand="+" begin="-385" end="-380" gene="AT5G49700"/>
        <instance sequence="acgtaa" strand="-" begin="-942" end="-947" gene="AT5G52570"/>
        <instance sequence="acgtgt" strand="+" begin="-945" end="-940" gene="AT5G52570"/>
        <instance sequence="acgtgg" strand="-" begin="-271" end="-276" gene="AT5G52570"/>
        <instance sequence="acgtgg" strand="+" begin="-274" end="-269" gene="AT5G52570"/>
        <instance sequence="acgtat" strand="-" begin="-752" end="-757" gene="AT5G54165"/>
        <instance sequence="acgtaa" strand="+" begin="-755" end="-750" gene="AT5G54165"/>
        <instance sequence="acgtga" strand="-" begin="-169" end="-174" gene="AT5G54165"/>
        <instance sequence="acgtgg" strand="-" begin="-152" end="-157" gene="AT5G54165"/>
        <instance sequence="acgtgg" strand="+" begin="-155" end="-150" gene="AT5G54165"/>
        <instance sequence="acgttt" strand="+" begin="-747" end="-742" gene="AT5G54300"/>
        <instance sequence="acgtat" strand="-" begin="-719" end="-724" gene="AT5G54300"/>
        <instance sequence="acgtat" strand="+" begin="-722" end="-717" gene="AT5G54300"/>
        <instance sequence="acgtag" strand="+" begin="-302" end="-297" gene="AT5G54300"/>
        <instance sequence="acgttt" strand="-" begin="-172" end="-177" gene="AT5G54300"/>
        <instance sequence="acgtca" strand="+" begin="-175" end="-170" gene="AT5G54300"/>
        <instance sequence="acgtgt" strand="-" begin="-151" end="-156" gene="AT5G54300"/>
        <instance sequence="acgtgt" strand="+" begin="-154" end="-149" gene="AT5G54300"/>
        <instance sequence="acgtct" strand="-" begin="-583" end="-588" gene="AT5G54470"/>
        <instance sequence="acgtgt" strand="+" begin="-586" end="-581" gene="AT5G54470"/>
        <instance sequence="acgtga" strand="-" begin="-545" end="-550" gene="AT5G54470"/>
        <instance sequence="acgtgg" strand="+" begin="-548" end="-543" gene="AT5G54470"/>
        <instance sequence="acgtgg" strand="-" begin="-508" end="-513" gene="AT5G54470"/>
        <instance sequence="acgtag" strand="+" begin="-511" end="-506" gene="AT5G54470"/>
        <instance sequence="acgtgg" strand="-" begin="-454" end="-459" gene="AT5G54470"/>
        <instance sequence="acgtca" strand="+" begin="-457" end="-452" gene="AT5G54470"/>
        <instance sequence="acgtgt" strand="-" begin="-386" end="-391" gene="AT5G54470"/>
        <instance sequence="acgtaa" strand="+" begin="-389" end="-384" gene="AT5G54470"/>
        <instance sequence="acgtaa" strand="-" begin="-98" end="-103" gene="AT5G54470"/>
        <instance sequence="acgtga" strand="+" begin="-101" end="-96" gene="AT5G54470"/>
        <instance sequence="acgttg" strand="-" begin="-644" end="-649" gene="AT5G55970"/>
        <instance sequence="acgtgg" strand="+" begin="-647" end="-642" gene="AT5G55970"/>
        <instance sequence="acgtta" strand="-" begin="-615" end="-620" gene="AT5G55970"/>
        <instance sequence="acgttt" strand="+" begin="-618" end="-613" gene="AT5G55970"/>
        <instance sequence="acgtag" strand="-" begin="-761" end="-766" gene="AT5G57660"/>
        <instance sequence="acgtaa" strand="+" begin="-764" end="-759" gene="AT5G57660"/>
        <instance sequence="acgtgt" strand="-" begin="-61" end="-66" gene="AT5G57660"/>
        <instance sequence="acgtgt" strand="+" begin="-64" end="-59" gene="AT5G57660"/>
        <instance sequence="acgtcg" strand="+" begin="-588" end="-583" gene="AT5G59530"/>
        <instance sequence="acgttt" strand="-" begin="-508" end="-513" gene="AT5G59720"/>
        <instance sequence="acgtgg" strand="+" begin="-511" end="-506" gene="AT5G59720"/>
        <instance sequence="acgtag" strand="+" begin="-233" end="-228" gene="AT5G59720"/>
        <instance sequence="acgttg" strand="+" begin="-798" end="-793" gene="AT5G60470"/>
        <instance sequence="acgtca" strand="-" begin="-104" end="-109" gene="AT5G61820"/>
        <instance sequence="acgtca" strand="+" begin="-107" end="-102" gene="AT5G61820"/>
        <instance sequence="acgtgt" strand="-" begin="-89" end="-94" gene="AT5G61820"/>
        <instance sequence="acgtgt" strand="+" begin="-92" end="-87" gene="AT5G61820"/>
        <instance sequence="acgtga" strand="-" begin="-82" end="-87" gene="AT5G61820"/>
        <instance sequence="acgtat" strand="-" begin="-57" end="-62" gene="AT5G61820"/>
        <instance sequence="acgtct" strand="+" begin="-60" end="-55" gene="AT5G61820"/>
        <instance sequence="acgtaa" strand="-" begin="-405" end="-410" gene="AT5G63790"/>
        <instance sequence="acgtat" strand="+" begin="-408" end="-403" gene="AT5G63790"/>
        <instance sequence="acgtca" strand="-" begin="-352" end="-357" gene="AT5G63790"/>
        <instance sequence="acgtat" strand="+" begin="-355" end="-350" gene="AT5G63790"/>
        <instance sequence="acgtgg" strand="-" begin="-124" end="-129" gene="AT5G63790"/>
        <instance sequence="acgtgt" strand="+" begin="-127" end="-122" gene="AT5G63790"/>
        <instance sequence="acgttg" strand="-" begin="-94" end="-99" gene="AT5G63790"/>
        <instance sequence="acgttg" strand="+" begin="-97" end="-92" gene="AT5G63790"/>
        <instance sequence="acgtgt" strand="-" begin="-61" end="-66" gene="AT5G63790"/>
        <instance sequence="acgtgt" strand="+" begin="-64" end="-59" gene="AT5G63790"/>
        <instance sequence="acgtgt" strand="-" begin="-38" end="-43" gene="AT5G63790"/>
        <instance sequence="acgtgt" strand="+" begin="-41" end="-36" gene="AT5G63790"/>
        <instance sequence="acgtag" strand="-" begin="-916" end="-921" gene="AT5G64190"/>
        <instance sequence="acgtaa" strand="+" begin="-919" end="-914" gene="AT5G64190"/>
        <instance sequence="acgtat" strand="-" begin="-567" end="-572" gene="AT5G64190"/>
        <instance sequence="acgtaa" strand="+" begin="-570" end="-565" gene="AT5G64190"/>
        <instance sequence="acgtca" strand="-" begin="-85" end="-90" gene="AT5G64190"/>
        <instance sequence="acgtta" strand="-" begin="-67" end="-72" gene="AT5G64190"/>
        <instance sequence="acgtat" strand="-" begin="-51" end="-56" gene="AT5G64190"/>
        <instance sequence="acgtgt" strand="+" begin="-54" end="-49" gene="AT5G64190"/>
        <instance sequence="acgtat" strand="+" begin="-964" end="-959" gene="AT5G64250"/>
        <instance sequence="acgtag" strand="-" begin="-541" end="-546" gene="AT5G64250"/>
        <instance sequence="acgtat" strand="+" begin="-544" end="-539" gene="AT5G64250"/>
        <instance sequence="acgtct" strand="-" begin="-159" end="-164" gene="AT5G64250"/>
        <instance sequence="acgtca" strand="+" begin="-162" end="-157" gene="AT5G64250"/>
        <instance sequence="acgtca" strand="+" begin="-562" end="-557" gene="AT5G64510"/>
        <instance sequence="acgtga" strand="-" begin="-262" end="-267" gene="AT5G64510"/>
        <instance sequence="acgtca" strand="+" begin="-265" end="-260" gene="AT5G64510"/>
        <instance sequence="acgtta" strand="-" begin="-192" end="-197" gene="AT5G64510"/>
        <instance sequence="acgtaa" strand="+" begin="-195" end="-190" gene="AT5G64510"/>
        <instance sequence="acgtcg" strand="-" begin="-168" end="-173" gene="AT5G64510"/>
        <instance sequence="acgtcg" strand="+" begin="-171" end="-166" gene="AT5G64510"/>
        <instance sequence="acgtgg" strand="-" begin="-128" end="-133" gene="AT5G64510"/>
        <instance sequence="acgtca" strand="+" begin="-131" end="-126" gene="AT5G64510"/>
        <instance sequence="acgtgg" strand="-" begin="-64" end="-69" gene="AT5G64510"/>
        <instance sequence="acgtca" strand="+" begin="-67" end="-62" gene="AT5G64510"/>
        <instance sequence="acgtca" strand="-" begin="-716" end="-721" gene="AT5G64750"/>
        <instance sequence="acgtcg" strand="+" begin="-719" end="-714" gene="AT5G64750"/>
        <instance sequence="acgtgt" strand="-" begin="-698" end="-703" gene="AT5G64750"/>
        <instance sequence="acgtat" strand="-" begin="-308" end="-313" gene="AT5G64750"/>
        <instance sequence="acgttt" strand="+" begin="-311" end="-306" gene="AT5G64750"/>
        <instance sequence="acgtta" strand="-" begin="-460" end="-465" gene="AT5G65600"/>
        <instance sequence="acgttt" strand="+" begin="-463" end="-458" gene="AT5G65600"/>
        <instance sequence="acgtgt" strand="-" begin="-232" end="-237" gene="AT5G65600"/>
        <instance sequence="acgttg" strand="+" begin="-235" end="-230" gene="AT5G65600"/>
        <instance sequence="acgttg" strand="+" begin="-973" end="-968" gene="AT5G66780"/>
        <instance sequence="acgtgg" strand="-" begin="-384" end="-389" gene="AT5G66780"/>
        <instance sequence="acgtga" strand="-" begin="-354" end="-359" gene="AT5G66780"/>
        <instance sequence="acgtgg" strand="+" begin="-357" end="-352" gene="AT5G66780"/>
        <instance sequence="acgtgt" strand="-" begin="-192" end="-197" gene="AT5G66780"/>
        <instance sequence="acgtat" strand="+" begin="-195" end="-190" gene="AT5G66780"/>
        <instance sequence="acgtca" strand="-" begin="-69" end="-74" gene="AT5G66780"/>
        <instance sequence="acgtat" strand="+" begin="-72" end="-67" gene="AT5G66780"/>
      </instances>
      <pwm>
        <base name="a">
          <weight>2191</weight>
          <weight>0</weight>
          <weight>0</weight>
          <weight>0</weight>
          <weight>553</weight>
          <weight>832</weight>
        </base>
        <base name="c">
          <weight>0</weight>
          <weight>2191</weight>
          <weight>0</weight>
          <weight>0</weight>
          <weight>411</weight>
          <weight>0</weight>
        </base>
        <base name="g">
          <weight>0</weight>
          <weight>0</weight>
          <weight>2191</weight>
          <weight>0</weight>
          <weight>596</weight>
          <weight>488</weight>
        </base>
        <base name="t">
          <weight>0</weight>
          <weight>0</weight>
          <weight>0</weight>
          <weight>2191</weight>
          <weight>631</weight>
          <weight>871</weight>
        </base>
      </pwm>
    </motif>
    <motif sequence="acgtg" revcomp="true" sigvalue="73.58499450005557" scorerInfo="OccurrenceKSScorer" algorithm="PRISM">
      <instances>
        <instance sequence="acgtg" strand="-" begin="-964" end="-968" gene="AT1G01480"/>
        <instance sequence="acgtg" strand="+" begin="-960" end="-956" gene="AT1G02230"/>
        <instance sequence="acgtg" strand="-" begin="-489" end="-493" gene="AT1G02230"/>
        <instance sequence="acgtg" strand="+" begin="-443" end="-439" gene="AT1G02230"/>
        <instance sequence="acgtg" strand="-" begin="-231" end="-235" gene="AT1G02360"/>
        <instance sequence="acgtg" strand="+" begin="-137" end="-133" gene="AT1G02360"/>
        <instance sequence="acgtg" strand="-" begin="-148" end="-152" gene="AT1G02930"/>
        <instance sequence="acgtg" strand="+" begin="-151" end="-147" gene="AT1G02930"/>
        <instance sequence="acgtg" strand="+" begin="-429" end="-425" gene="AT1G03070"/>
        <instance sequence="acgtg" strand="-" begin="-41" end="-45" gene="AT1G03070"/>
        <instance sequence="acgtg" strand="+" begin="-44" end="-40" gene="AT1G03070"/>
        <instance sequence="acgtg" strand="+" begin="-650" end="-646" gene="AT1G03850"/>
        <instance sequence="acgtg" strand="+" begin="-635" end="-631" gene="AT1G05340"/>
        <instance sequence="acgtg" strand="+" begin="-464" end="-460" gene="AT1G05340"/>
        <instance sequence="acgtg" strand="-" begin="-101" end="-105" gene="AT1G05340"/>
        <instance sequence="acgtg" strand="+" begin="-104" end="-100" gene="AT1G05340"/>
        <instance sequence="acgtg" strand="-" begin="-985" end="-989" gene="AT1G05560"/>
        <instance sequence="acgtg" strand="-" begin="-95" end="-99" gene="AT1G05675"/>
        <instance sequence="acgtg" strand="-" begin="-220" end="-224" gene="AT1G06570"/>
        <instance sequence="acgtg" strand="+" begin="-223" end="-219" gene="AT1G06570"/>
        <instance sequence="acgtg" strand="-" begin="-125" end="-129" gene="AT1G06570"/>
        <instance sequence="acgtg" strand="+" begin="-128" end="-124" gene="AT1G06570"/>
        <instance sequence="acgtg" strand="-" begin="-77" end="-81" gene="AT1G08630"/>
        <instance sequence="acgtg" strand="+" begin="-599" end="-595" gene="AT1G10070"/>
        <instance sequence="acgtg" strand="+" begin="-578" end="-574" gene="AT1G10070"/>
        <instance sequence="acgtg" strand="+" begin="-462" end="-458" gene="AT1G10070"/>
        <instance sequence="acgtg" strand="-" begin="-163" end="-167" gene="AT1G10070"/>
        <instance sequence="acgtg" strand="-" begin="-102" end="-106" gene="AT1G10370"/>
        <instance sequence="acgtg" strand="+" begin="-105" end="-101" gene="AT1G10370"/>
        <instance sequence="acgtg" strand="+" begin="-681" end="-677" gene="AT1G10585"/>
        <instance sequence="acgtg" strand="+" begin="-233" end="-229" gene="AT1G10585"/>
        <instance sequence="acgtg" strand="-" begin="-93" end="-97" gene="AT1G10585"/>
        <instance sequence="acgtg" strand="-" begin="-451" end="-455" gene="AT1G11070"/>
        <instance sequence="acgtg" strand="-" begin="-159" end="-163" gene="AT1G11070"/>
        <instance sequence="acgtg" strand="+" begin="-162" end="-158" gene="AT1G11070"/>
        <instance sequence="acgtg" strand="-" begin="-15" end="-19" gene="AT1G11925"/>
        <instance sequence="acgtg" strand="-" begin="-102" end="-106" gene="AT1G14120"/>
        <instance sequence="acgtg" strand="+" begin="-105" end="-101" gene="AT1G14120"/>
        <instance sequence="acgtg" strand="+" begin="-594" end="-590" gene="AT1G14550"/>
        <instance sequence="acgtg" strand="-" begin="-152" end="-156" gene="AT1G14550"/>
        <instance sequence="acgtg" strand="-" begin="-957" end="-961" gene="AT1G15520"/>
        <instance sequence="acgtg" strand="-" begin="-679" end="-683" gene="AT1G15520"/>
        <instance sequence="acgtg" strand="-" begin="-618" end="-622" gene="AT1G15520"/>
        <instance sequence="acgtg" strand="-" begin="-118" end="-122" gene="AT1G15520"/>
        <instance sequence="acgtg" strand="-" begin="-327" end="-331" gene="AT1G16030"/>
        <instance sequence="acgtg" strand="+" begin="-330" end="-326" gene="AT1G16030"/>
        <instance sequence="acgtg" strand="-" begin="-102" end="-106" gene="AT1G17180"/>
        <instance sequence="acgtg" strand="+" begin="-382" end="-378" gene="AT1G17310"/>
        <instance sequence="acgtg" strand="+" begin="-185" end="-181" gene="AT1G18830"/>
        <instance sequence="acgtg" strand="-" begin="-839" end="-843" gene="AT1G19610"/>
        <instance sequence="acgtg" strand="+" begin="-842" end="-838" gene="AT1G19610"/>
        <instance sequence="acgtg" strand="-" begin="-711" end="-715" gene="AT1G19610"/>
        <instance sequence="acgtg" strand="+" begin="-714" end="-710" gene="AT1G19610"/>
        <instance sequence="acgtg" strand="+" begin="-808" end="-804" gene="AT1G22110"/>
        <instance sequence="acgtg" strand="-" begin="-632" end="-636" gene="AT1G22810"/>
        <instance sequence="acgtg" strand="+" begin="-635" end="-631" gene="AT1G22810"/>
        <instance sequence="acgtg" strand="-" begin="-741" end="-745" gene="AT1G23550"/>
        <instance sequence="acgtg" strand="-" begin="-202" end="-206" gene="AT1G23550"/>
        <instance sequence="acgtg" strand="+" begin="-147" end="-143" gene="AT1G23550"/>
        <instance sequence="acgtg" strand="-" begin="-562" end="-566" gene="AT1G26240"/>
        <instance sequence="acgtg" strand="-" begin="-557" end="-561" gene="AT1G26390"/>
        <instance sequence="acgtg" strand="+" begin="-535" end="-531" gene="AT1G26390"/>
        <instance sequence="acgtg" strand="-" begin="-717" end="-721" gene="AT1G26720"/>
        <instance sequence="acgtg" strand="+" begin="-394" end="-390" gene="AT1G29000"/>
        <instance sequence="acgtg" strand="+" begin="-363" end="-359" gene="AT1G29000"/>
        <instance sequence="acgtg" strand="+" begin="-210" end="-206" gene="AT1G29000"/>
        <instance sequence="acgtg" strand="+" begin="-91" end="-87" gene="AT1G29000"/>
        <instance sequence="acgtg" strand="+" begin="-113" end="-109" gene="AT1G32350"/>
        <instance sequence="acgtg" strand="-" begin="-39" end="-43" gene="AT1G32940"/>
        <instance sequence="acgtg" strand="+" begin="-222" end="-218" gene="AT1G33890"/>
        <instance sequence="acgtg" strand="-" begin="-141" end="-145" gene="AT1G47510"/>
        <instance sequence="acgtg" strand="-" begin="-97" end="-101" gene="AT1G47510"/>
        <instance sequence="acgtg" strand="-" begin="-143" end="-147" gene="AT1G47990"/>
        <instance sequence="acgtg" strand="+" begin="-146" end="-142" gene="AT1G47990"/>
        <instance sequence="acgtg" strand="+" begin="-195" end="-191" gene="AT1G52342"/>
        <instance sequence="acgtg" strand="-" begin="-170" end="-174" gene="AT1G52342"/>
        <instance sequence="acgtg" strand="+" begin="-173" end="-169" gene="AT1G52342"/>
        <instance sequence="acgtg" strand="-" begin="-959" end="-963" gene="AT1G52890"/>
        <instance sequence="acgtg" strand="+" begin="-962" end="-958" gene="AT1G52890"/>
        <instance sequence="acgtg" strand="-" begin="-951" end="-955" gene="AT1G52890"/>
        <instance sequence="acgtg" strand="+" begin="-954" end="-950" gene="AT1G52890"/>
        <instance sequence="acgtg" strand="-" begin="-752" end="-756" gene="AT1G52890"/>
        <instance sequence="acgtg" strand="+" begin="-755" end="-751" gene="AT1G52890"/>
        <instance sequence="acgtg" strand="-" begin="-122" end="-126" gene="AT1G52890"/>
        <instance sequence="acgtg" strand="+" begin="-125" end="-121" gene="AT1G52890"/>
        <instance sequence="acgtg" strand="-" begin="-60" end="-64" gene="AT1G52890"/>
        <instance sequence="acgtg" strand="-" begin="-859" end="-863" gene="AT1G53540"/>
        <instance sequence="acgtg" strand="-" begin="-237" end="-241" gene="AT1G53540"/>
        <instance sequence="acgtg" strand="+" begin="-13" end="-9" gene="AT1G55510"/>
        <instance sequence="acgtg" strand="+" begin="-213" end="-209" gene="AT1G60730"/>
        <instance sequence="acgtg" strand="-" begin="-44" end="-48" gene="AT1G61810"/>
        <instance sequence="acgtg" strand="+" begin="-659" end="-655" gene="AT1G62760"/>
        <instance sequence="acgtg" strand="+" begin="-221" end="-217" gene="AT1G62975"/>
        <instance sequence="acgtg" strand="-" begin="-687" end="-691" gene="AT1G63560"/>
        <instance sequence="acgtg" strand="+" begin="-315" end="-311" gene="AT1G64660"/>
        <instance sequence="acgtg" strand="-" begin="-162" end="-166" gene="AT1G64660"/>
        <instance sequence="acgtg" strand="+" begin="-165" end="-161" gene="AT1G64660"/>
        <instance sequence="acgtg" strand="-" begin="-219" end="-223" gene="AT1G67070"/>
        <instance sequence="acgtg" strand="-" begin="-175" end="-179" gene="AT1G67070"/>
        <instance sequence="acgtg" strand="-" begin="-132" end="-136" gene="AT1G67070"/>
        <instance sequence="acgtg" strand="-" begin="-134" end="-138" gene="AT1G67100"/>
        <instance sequence="acgtg" strand="+" begin="-324" end="-320" gene="AT1G68290"/>
        <instance sequence="acgtg" strand="-" begin="-727" end="-731" gene="AT1G68320"/>
        <instance sequence="acgtg" strand="+" begin="-730" end="-726" gene="AT1G68320"/>
        <instance sequence="acgtg" strand="+" begin="-242" end="-238" gene="AT1G68320"/>
        <instance sequence="acgtg" strand="-" begin="-808" end="-812" gene="AT1G68620"/>
        <instance sequence="acgtg" strand="-" begin="-531" end="-535" gene="AT1G68620"/>
        <instance sequence="acgtg" strand="+" begin="-534" end="-530" gene="AT1G68620"/>
        <instance sequence="acgtg" strand="-" begin="-415" end="-419" gene="AT1G68620"/>
        <instance sequence="acgtg" strand="-" begin="-354" end="-358" gene="AT1G68620"/>
        <instance sequence="acgtg" strand="+" begin="-334" end="-330" gene="AT1G68620"/>
        <instance sequence="acgtg" strand="-" begin="-177" end="-181" gene="AT1G68620"/>
        <instance sequence="acgtg" strand="+" begin="-180" end="-176" gene="AT1G68620"/>
        <instance sequence="acgtg" strand="+" begin="-658" end="-654" gene="AT1G69530"/>
        <instance sequence="acgtg" strand="-" begin="-994" end="-998" gene="AT1G69570"/>
        <instance sequence="acgtg" strand="+" begin="-997" end="-993" gene="AT1G69570"/>
        <instance sequence="acgtg" strand="+" begin="-978" end="-974" gene="AT1G69570"/>
        <instance sequence="acgtg" strand="-" begin="-926" end="-930" gene="AT1G69570"/>
        <instance sequence="acgtg" strand="+" begin="-929" end="-925" gene="AT1G69570"/>
        <instance sequence="acgtg" strand="+" begin="-65" end="-61" gene="AT1G69570"/>
        <instance sequence="acgtg" strand="+" begin="-449" end="-445" gene="AT1G69920"/>
        <instance sequence="acgtg" strand="-" begin="-480" end="-484" gene="AT1G69930"/>
        <instance sequence="acgtg" strand="-" begin="-47" end="-51" gene="AT1G69930"/>
        <instance sequence="acgtg" strand="+" begin="-609" end="-605" gene="AT1G71140"/>
        <instance sequence="acgtg" strand="-" begin="-376" end="-380" gene="AT1G71520"/>
        <instance sequence="acgtg" strand="+" begin="-379" end="-375" gene="AT1G71520"/>
        <instance sequence="acgtg" strand="-" begin="-81" end="-85" gene="AT1G71697"/>
        <instance sequence="acgtg" strand="+" begin="-84" end="-80" gene="AT1G71697"/>
        <instance sequence="acgtg" strand="-" begin="-819" end="-823" gene="AT1G72140"/>
        <instance sequence="acgtg" strand="-" begin="-66" end="-70" gene="AT1G72140"/>
        <instance sequence="acgtg" strand="+" begin="-69" end="-65" gene="AT1G72140"/>
        <instance sequence="acgtg" strand="+" begin="-144" end="-140" gene="AT1G73220"/>
        <instance sequence="acgtg" strand="-" begin="-951" end="-955" gene="AT1G73480"/>
        <instance sequence="acgtg" strand="+" begin="-954" end="-950" gene="AT1G73480"/>
        <instance sequence="acgtg" strand="+" begin="-503" end="-499" gene="AT1G73480"/>
        <instance sequence="acgtg" strand="-" begin="-65" end="-69" gene="AT1G73480"/>
        <instance sequence="acgtg" strand="+" begin="-68" end="-64" gene="AT1G73480"/>
        <instance sequence="acgtg" strand="+" begin="-888" end="-884" gene="AT1G74000"/>
        <instance sequence="acgtg" strand="-" begin="-682" end="-686" gene="AT1G74000"/>
        <instance sequence="acgtg" strand="-" begin="-655" end="-659" gene="AT1G74000"/>
        <instance sequence="acgtg" strand="-" begin="-138" end="-142" gene="AT1G74310"/>
        <instance sequence="acgtg" strand="+" begin="-141" end="-137" gene="AT1G74310"/>
        <instance sequence="acgtg" strand="+" begin="-912" end="-908" gene="AT1G75000"/>
        <instance sequence="acgtg" strand="-" begin="-696" end="-700" gene="AT1G75000"/>
        <instance sequence="acgtg" strand="-" begin="-418" end="-422" gene="AT1G75030"/>
        <instance sequence="acgtg" strand="+" begin="-421" end="-417" gene="AT1G75030"/>
        <instance sequence="acgtg" strand="-" begin="-14" end="-18" gene="AT1G75290"/>
        <instance sequence="acgtg" strand="-" begin="-522" end="-526" gene="AT1G76520"/>
        <instance sequence="acgtg" strand="-" begin="-752" end="-756" gene="AT1G76680"/>
        <instance sequence="acgtg" strand="+" begin="-755" end="-751" gene="AT1G76680"/>
        <instance sequence="acgtg" strand="-" begin="-22" end="-26" gene="AT1G76680"/>
        <instance sequence="acgtg" strand="-" begin="-64" end="-68" gene="AT1G76690"/>
        <instance sequence="acgtg" strand="-" begin="-934" end="-938" gene="AT1G77450"/>
        <instance sequence="acgtg" strand="+" begin="-937" end="-933" gene="AT1G77450"/>
        <instance sequence="acgtg" strand="+" begin="-273" end="-269" gene="AT1G77450"/>
        <instance sequence="acgtg" strand="-" begin="-161" end="-165" gene="AT1G77450"/>
        <instance sequence="acgtg" strand="+" begin="-164" end="-160" gene="AT1G77450"/>
        <instance sequence="acgtg" strand="-" begin="-756" end="-760" gene="AT1G78380"/>
        <instance sequence="acgtg" strand="+" begin="-671" end="-667" gene="AT1G78380"/>
        <instance sequence="acgtg" strand="-" begin="-584" end="-588" gene="AT1G78380"/>
        <instance sequence="acgtg" strand="-" begin="-267" end="-271" gene="AT1G80160"/>
        <instance sequence="acgtg" strand="+" begin="-270" end="-266" gene="AT1G80160"/>
        <instance sequence="acgtg" strand="-" begin="-51" end="-55" gene="AT1G80160"/>
        <instance sequence="acgtg" strand="+" begin="-54" end="-50" gene="AT1G80160"/>
        <instance sequence="acgtg" strand="-" begin="-489" end="-493" gene="AT2G02120"/>
        <instance sequence="acgtg" strand="+" begin="-414" end="-410" gene="AT2G02120"/>
        <instance sequence="acgtg" strand="-" begin="-937" end="-941" gene="AT2G02930"/>
        <instance sequence="acgtg" strand="+" begin="-940" end="-936" gene="AT2G02930"/>
        <instance sequence="acgtg" strand="-" begin="-94" end="-98" gene="AT2G04040"/>
        <instance sequence="acgtg" strand="+" begin="-511" end="-507" gene="AT2G14247"/>
        <instance sequence="acgtg" strand="+" begin="-210" end="-206" gene="AT2G14247"/>
        <instance sequence="acgtg" strand="-" begin="-680" end="-684" gene="AT2G15220"/>
        <instance sequence="acgtg" strand="+" begin="-164" end="-160" gene="AT2G15480"/>
        <instance sequence="acgtg" strand="+" begin="-99" end="-95" gene="AT2G15480"/>
        <instance sequence="acgtg" strand="-" begin="-88" end="-92" gene="AT2G15480"/>
        <instance sequence="acgtg" strand="+" begin="-91" end="-87" gene="AT2G15480"/>
        <instance sequence="acgtg" strand="-" begin="-106" end="-110" gene="AT2G15490"/>
        <instance sequence="acgtg" strand="-" begin="-40" end="-44" gene="AT2G15490"/>
        <instance sequence="acgtg" strand="+" begin="-43" end="-39" gene="AT2G15490"/>
        <instance sequence="acgtg" strand="-" begin="-684" end="-688" gene="AT2G15780"/>
        <instance sequence="acgtg" strand="-" begin="-531" end="-535" gene="AT2G15780"/>
        <instance sequence="acgtg" strand="-" begin="-104" end="-108" gene="AT2G15830"/>
        <instance sequence="acgtg" strand="-" begin="-792" end="-796" gene="AT2G17500"/>
        <instance sequence="acgtg" strand="+" begin="-795" end="-791" gene="AT2G17500"/>
        <instance sequence="acgtg" strand="-" begin="-602" end="-606" gene="AT2G17500"/>
        <instance sequence="acgtg" strand="+" begin="-605" end="-601" gene="AT2G17500"/>
        <instance sequence="acgtg" strand="+" begin="-378" end="-374" gene="AT2G17500"/>
        <instance sequence="acgtg" strand="-" begin="-132" end="-136" gene="AT2G17850"/>
        <instance sequence="acgtg" strand="+" begin="-175" end="-171" gene="AT2G18480"/>
        <instance sequence="acgtg" strand="+" begin="-560" end="-556" gene="AT2G18700"/>
        <instance sequence="acgtg" strand="-" begin="-828" end="-832" gene="AT2G19310"/>
        <instance sequence="acgtg" strand="-" begin="-787" end="-791" gene="AT2G19310"/>
        <instance sequence="acgtg" strand="+" begin="-775" end="-771" gene="AT2G19310"/>
        <instance sequence="acgtg" strand="-" begin="-765" end="-769" gene="AT2G19310"/>
        <instance sequence="acgtg" strand="+" begin="-768" end="-764" gene="AT2G19310"/>
        <instance sequence="acgtg" strand="+" begin="-314" end="-310" gene="AT2G25625"/>
        <instance sequence="acgtg" strand="+" begin="-245" end="-241" gene="AT2G25625"/>
        <instance sequence="acgtg" strand="-" begin="-132" end="-136" gene="AT2G29150"/>
        <instance sequence="acgtg" strand="-" begin="-738" end="-742" gene="AT2G29450"/>
        <instance sequence="acgtg" strand="-" begin="-611" end="-615" gene="AT2G29460"/>
        <instance sequence="acgtg" strand="+" begin="-802" end="-798" gene="AT2G29480"/>
        <instance sequence="acgtg" strand="+" begin="-115" end="-111" gene="AT2G29480"/>
        <instance sequence="acgtg" strand="-" begin="-976" end="-980" gene="AT2G29490"/>
        <instance sequence="acgtg" strand="+" begin="-979" end="-975" gene="AT2G29490"/>
        <instance sequence="acgtg" strand="+" begin="-128" end="-124" gene="AT2G29490"/>
        <instance sequence="acgtg" strand="-" begin="-389" end="-393" gene="AT2G29500"/>
        <instance sequence="acgtg" strand="-" begin="-956" end="-960" gene="AT2G29940"/>
        <instance sequence="acgtg" strand="-" begin="-76" end="-80" gene="AT2G31945"/>
        <instance sequence="acgtg" strand="-" begin="-357" end="-361" gene="AT2G33160"/>
        <instance sequence="acgtg" strand="+" begin="-360" end="-356" gene="AT2G33160"/>
        <instance sequence="acgtg" strand="+" begin="-67" end="-63" gene="AT2G34790"/>
        <instance sequence="acgtg" strand="-" begin="-757" end="-761" gene="AT2G36770"/>
        <instance sequence="acgtg" strand="+" begin="-760" end="-756" gene="AT2G36770"/>
        <instance sequence="acgtg" strand="-" begin="-772" end="-776" gene="AT2G36970"/>
        <instance sequence="acgtg" strand="+" begin="-743" end="-739" gene="AT2G36970"/>
        <instance sequence="acgtg" strand="+" begin="-513" end="-509" gene="AT2G36970"/>
        <instance sequence="acgtg" strand="-" begin="-818" end="-822" gene="AT2G38240"/>
        <instance sequence="acgtg" strand="+" begin="-172" end="-168" gene="AT2G38240"/>
        <instance sequence="acgtg" strand="-" begin="-361" end="-365" gene="AT2G38340"/>
        <instance sequence="acgtg" strand="-" begin="-116" end="-120" gene="AT2G38340"/>
        <instance sequence="acgtg" strand="+" begin="-119" end="-115" gene="AT2G38340"/>
        <instance sequence="acgtg" strand="+" begin="-639" end="-635" gene="AT2G38600"/>
        <instance sequence="acgtg" strand="+" begin="-522" end="-518" gene="AT2G38600"/>
        <instance sequence="acgtg" strand="+" begin="-480" end="-476" gene="AT2G38870"/>
        <instance sequence="acgtg" strand="+" begin="-418" end="-414" gene="AT2G38870"/>
        <instance sequence="acgtg" strand="+" begin="-880" end="-876" gene="AT2G39030"/>
        <instance sequence="acgtg" strand="-" begin="-751" end="-755" gene="AT2G39030"/>
        <instance sequence="acgtg" strand="+" begin="-209" end="-205" gene="AT2G39030"/>
        <instance sequence="acgtg" strand="+" begin="-103" end="-99" gene="AT2G39050"/>
        <instance sequence="acgtg" strand="-" begin="-71" end="-75" gene="AT2G40340"/>
        <instance sequence="acgtg" strand="-" begin="-85" end="-89" gene="AT2G41230"/>
        <instance sequence="acgtg" strand="-" begin="-766" end="-770" gene="AT2G41380"/>
        <instance sequence="acgtg" strand="+" begin="-769" end="-765" gene="AT2G41380"/>
        <instance sequence="acgtg" strand="+" begin="-287" end="-283" gene="AT2G41380"/>
        <instance sequence="acgtg" strand="+" begin="-946" end="-942" gene="AT2G41850"/>
        <instance sequence="acgtg" strand="+" begin="-860" end="-856" gene="AT2G41850"/>
        <instance sequence="acgtg" strand="-" begin="-772" end="-776" gene="AT2G41850"/>
        <instance sequence="acgtg" strand="+" begin="-775" end="-771" gene="AT2G41850"/>
        <instance sequence="acgtg" strand="+" begin="-656" end="-652" gene="AT2G41850"/>
        <instance sequence="acgtg" strand="-" begin="-618" end="-622" gene="AT2G41850"/>
        <instance sequence="acgtg" strand="-" begin="-598" end="-602" gene="AT2G41850"/>
        <instance sequence="acgtg" strand="+" begin="-135" end="-131" gene="AT2G41850"/>
        <instance sequence="acgtg" strand="-" begin="-39" end="-43" gene="AT2G41850"/>
        <instance sequence="acgtg" strand="+" begin="-42" end="-38" gene="AT2G41850"/>
        <instance sequence="acgtg" strand="-" begin="-737" end="-741" gene="AT2G43000"/>
        <instance sequence="acgtg" strand="+" begin="-740" end="-736" gene="AT2G43000"/>
        <instance sequence="acgtg" strand="-" begin="-95" end="-99" gene="AT2G43500"/>
        <instance sequence="acgtg" strand="-" begin="-85" end="-89" gene="AT2G43500"/>
        <instance sequence="acgtg" strand="+" begin="-88" end="-84" gene="AT2G43500"/>
        <instance sequence="acgtg" strand="+" begin="-465" end="-461" gene="AT2G44460"/>
        <instance sequence="acgtg" strand="-" begin="-79" end="-83" gene="AT2G44460"/>
        <instance sequence="acgtg" strand="-" begin="-217" end="-221" gene="AT2G45220"/>
        <instance sequence="acgtg" strand="-" begin="-282" end="-286" gene="AT2G46790"/>
        <instance sequence="acgtg" strand="+" begin="-285" end="-281" gene="AT2G46790"/>
        <instance sequence="acgtg" strand="-" begin="-210" end="-214" gene="AT2G46790"/>
        <instance sequence="acgtg" strand="+" begin="-213" end="-209" gene="AT2G46790"/>
        <instance sequence="acgtg" strand="-" begin="-119" end="-123" gene="AT2G46790"/>
        <instance sequence="acgtg" strand="-" begin="-79" end="-83" gene="AT3G01990"/>
        <instance sequence="acgtg" strand="-" begin="-52" end="-56" gene="AT3G01990"/>
        <instance sequence="acgtg" strand="+" begin="-55" end="-51" gene="AT3G01990"/>
        <instance sequence="acgtg" strand="-" begin="-977" end="-981" gene="AT3G03530"/>
        <instance sequence="acgtg" strand="+" begin="-551" end="-547" gene="AT3G03530"/>
        <instance sequence="acgtg" strand="+" begin="-63" end="-59" gene="AT3G03530"/>
        <instance sequence="acgtg" strand="+" begin="-586" end="-582" gene="AT3G04510"/>
        <instance sequence="acgtg" strand="-" begin="-918" end="-922" gene="AT3G05520"/>
        <instance sequence="acgtg" strand="-" begin="-121" end="-125" gene="AT3G05520"/>
        <instance sequence="acgtg" strand="+" begin="-124" end="-120" gene="AT3G05520"/>
        <instance sequence="acgtg" strand="+" begin="-87" end="-83" gene="AT3G06420"/>
        <instance sequence="acgtg" strand="-" begin="-349" end="-353" gene="AT3G09350"/>
        <instance sequence="acgtg" strand="+" begin="-153" end="-149" gene="AT3G10790"/>
        <instance sequence="acgtg" strand="-" begin="-108" end="-112" gene="AT3G10790"/>
        <instance sequence="acgtg" strand="+" begin="-975" end="-971" gene="AT3G10960"/>
        <instance sequence="acgtg" strand="+" begin="-303" end="-299" gene="AT3G10960"/>
        <instance sequence="acgtg" strand="+" begin="-87" end="-83" gene="AT3G10960"/>
        <instance sequence="acgtg" strand="-" begin="-129" end="-133" gene="AT3G11020"/>
        <instance sequence="acgtg" strand="+" begin="-132" end="-128" gene="AT3G11020"/>
        <instance sequence="acgtg" strand="+" begin="-658" end="-654" gene="AT3G12320"/>
        <instance sequence="acgtg" strand="+" begin="-420" end="-416" gene="AT3G12320"/>
        <instance sequence="acgtg" strand="-" begin="-387" end="-391" gene="AT3G12320"/>
        <instance sequence="acgtg" strand="+" begin="-390" end="-386" gene="AT3G12320"/>
        <instance sequence="acgtg" strand="-" begin="-357" end="-361" gene="AT3G12320"/>
        <instance sequence="acgtg" strand="+" begin="-360" end="-356" gene="AT3G12320"/>
        <instance sequence="acgtg" strand="-" begin="-327" end="-331" gene="AT3G12320"/>
        <instance sequence="acgtg" strand="-" begin="-155" end="-159" gene="AT3G12320"/>
        <instance sequence="acgtg" strand="+" begin="-158" end="-154" gene="AT3G12320"/>
        <instance sequence="acgtg" strand="-" begin="-180" end="-184" gene="AT3G12910"/>
        <instance sequence="acgtg" strand="+" begin="-56" end="-52" gene="AT3G13450"/>
        <instance sequence="acgtg" strand="-" begin="-80" end="-84" gene="AT3G14440"/>
        <instance sequence="acgtg" strand="+" begin="-83" end="-79" gene="AT3G14440"/>
        <instance sequence="acgtg" strand="-" begin="-445" end="-449" gene="AT3G14660"/>
        <instance sequence="acgtg" strand="-" begin="-225" end="-229" gene="AT3G14690"/>
        <instance sequence="acgtg" strand="+" begin="-523" end="-519" gene="AT3G14770"/>
        <instance sequence="acgtg" strand="+" begin="-357" end="-353" gene="AT3G14770"/>
        <instance sequence="acgtg" strand="-" begin="-882" end="-886" gene="AT3G15500"/>
        <instance sequence="acgtg" strand="-" begin="-495" end="-499" gene="AT3G15500"/>
        <instance sequence="acgtg" strand="+" begin="-498" end="-494" gene="AT3G15500"/>
        <instance sequence="acgtg" strand="-" begin="-109" end="-113" gene="AT3G15500"/>
        <instance sequence="acgtg" strand="+" begin="-112" end="-108" gene="AT3G15500"/>
        <instance sequence="acgtg" strand="-" begin="-66" end="-70" gene="AT3G15500"/>
        <instance sequence="acgtg" strand="+" begin="-449" end="-445" gene="AT3G16150"/>
        <instance sequence="acgtg" strand="-" begin="-570" end="-574" gene="AT3G16530"/>
        <instance sequence="acgtg" strand="+" begin="-559" end="-555" gene="AT3G16530"/>
        <instance sequence="acgtg" strand="-" begin="-464" end="-468" gene="AT3G16530"/>
        <instance sequence="acgtg" strand="-" begin="-391" end="-395" gene="AT3G16530"/>
        <instance sequence="acgtg" strand="-" begin="-745" end="-749" gene="AT3G18250"/>
        <instance sequence="acgtg" strand="+" begin="-748" end="-744" gene="AT3G18250"/>
        <instance sequence="acgtg" strand="+" begin="-278" end="-274" gene="AT3G18250"/>
        <instance sequence="acgtg" strand="-" begin="-32" end="-36" gene="AT3G18250"/>
        <instance sequence="acgtg" strand="-" begin="-738" end="-742" gene="AT3G18950"/>
        <instance sequence="acgtg" strand="+" begin="-440" end="-436" gene="AT3G18950"/>
        <instance sequence="acgtg" strand="-" begin="-99" end="-103" gene="AT3G18950"/>
        <instance sequence="acgtg" strand="-" begin="-78" end="-82" gene="AT3G18950"/>
        <instance sequence="acgtg" strand="+" begin="-81" end="-77" gene="AT3G18950"/>
        <instance sequence="acgtg" strand="-" begin="-63" end="-67" gene="AT3G18950"/>
        <instance sequence="acgtg" strand="-" begin="-496" end="-500" gene="AT3G19615"/>
        <instance sequence="acgtg" strand="+" begin="-499" end="-495" gene="AT3G19615"/>
        <instance sequence="acgtg" strand="-" begin="-976" end="-980" gene="AT3G19920"/>
        <instance sequence="acgtg" strand="-" begin="-364" end="-368" gene="AT3G21500"/>
        <instance sequence="acgtg" strand="+" begin="-49" end="-45" gene="AT3G21500"/>
        <instance sequence="acgtg" strand="-" begin="-423" end="-427" gene="AT3G21520"/>
        <instance sequence="acgtg" strand="+" begin="-263" end="-259" gene="AT3G21520"/>
        <instance sequence="acgtg" strand="-" begin="-15" end="-19" gene="AT3G21520"/>
        <instance sequence="acgtg" strand="+" begin="-926" end="-922" gene="AT3G21690"/>
        <instance sequence="acgtg" strand="+" begin="-120" end="-116" gene="AT3G21690"/>
        <instance sequence="acgtg" strand="+" begin="-865" end="-861" gene="AT3G21700"/>
        <instance sequence="acgtg" strand="-" begin="-845" end="-849" gene="AT3G21700"/>
        <instance sequence="acgtg" strand="+" begin="-848" end="-844" gene="AT3G21700"/>
        <instance sequence="acgtg" strand="-" begin="-166" end="-170" gene="AT3G21700"/>
        <instance sequence="acgtg" strand="+" begin="-587" end="-583" gene="AT3G21780"/>
        <instance sequence="acgtg" strand="-" begin="-92" end="-96" gene="AT3G22370"/>
        <instance sequence="acgtg" strand="+" begin="-95" end="-91" gene="AT3G22370"/>
        <instance sequence="acgtg" strand="+" begin="-71" end="-67" gene="AT3G22370"/>
        <instance sequence="acgtg" strand="+" begin="-960" end="-956" gene="AT3G22910"/>
        <instance sequence="acgtg" strand="-" begin="-880" end="-884" gene="AT3G22910"/>
        <instance sequence="acgtg" strand="-" begin="-520" end="-524" gene="AT3G22910"/>
        <instance sequence="acgtg" strand="+" begin="-523" end="-519" gene="AT3G22910"/>
        <instance sequence="acgtg" strand="-" begin="-281" end="-285" gene="AT3G23230"/>
        <instance sequence="acgtg" strand="+" begin="-284" end="-280" gene="AT3G23230"/>
        <instance sequence="acgtg" strand="-" begin="-153" end="-157" gene="AT3G23230"/>
        <instance sequence="acgtg" strand="+" begin="-156" end="-152" gene="AT3G23230"/>
        <instance sequence="acgtg" strand="-" begin="-116" end="-120" gene="AT3G24500"/>
        <instance sequence="acgtg" strand="-" begin="-280" end="-284" gene="AT3G25240"/>
        <instance sequence="acgtg" strand="-" begin="-3" end="-7" gene="AT3G25730"/>
        <instance sequence="acgtg" strand="-" begin="-238" end="-242" gene="AT3G25760"/>
        <instance sequence="acgtg" strand="-" begin="-160" end="-164" gene="AT3G25770"/>
        <instance sequence="acgtg" strand="-" begin="-80" end="-84" gene="AT3G25770"/>
        <instance sequence="acgtg" strand="+" begin="-83" end="-79" gene="AT3G25770"/>
        <instance sequence="acgtg" strand="-" begin="-702" end="-706" gene="AT3G26190"/>
        <instance sequence="acgtg" strand="+" begin="-705" end="-701" gene="AT3G26190"/>
        <instance sequence="acgtg" strand="-" begin="-170" end="-174" gene="AT3G26190"/>
        <instance sequence="acgtg" strand="-" begin="-93" end="-97" gene="AT3G26190"/>
        <instance sequence="acgtg" strand="+" begin="-918" end="-914" gene="AT3G27880"/>
        <instance sequence="acgtg" strand="-" begin="-27" end="-31" gene="AT3G27880"/>
        <instance sequence="acgtg" strand="+" begin="-137" end="-133" gene="AT3G28210"/>
        <instance sequence="acgtg" strand="-" begin="-201" end="-205" gene="AT3G28740"/>
        <instance sequence="acgtg" strand="+" begin="-204" end="-200" gene="AT3G28740"/>
        <instance sequence="acgtg" strand="-" begin="-133" end="-137" gene="AT3G29240"/>
        <instance sequence="acgtg" strand="+" begin="-58" end="-54" gene="AT3G29240"/>
        <instance sequence="acgtg" strand="-" begin="-238" end="-242" gene="AT3G46230"/>
        <instance sequence="acgtg" strand="+" begin="-241" end="-237" gene="AT3G46230"/>
        <instance sequence="acgtg" strand="-" begin="-71" end="-75" gene="AT3G46230"/>
        <instance sequence="acgtg" strand="-" begin="-470" end="-474" gene="AT3G47720"/>
        <instance sequence="acgtg" strand="+" begin="-282" end="-278" gene="AT3G47720"/>
        <instance sequence="acgtg" strand="+" begin="-33" end="-29" gene="AT3G48580"/>
        <instance sequence="acgtg" strand="-" begin="-323" end="-327" gene="AT3G48850"/>
        <instance sequence="acgtg" strand="-" begin="-902" end="-906" gene="AT3G49110"/>
        <instance sequence="acgtg" strand="+" begin="-905" end="-901" gene="AT3G49110"/>
        <instance sequence="acgtg" strand="-" begin="-804" end="-808" gene="AT3G49110"/>
        <instance sequence="acgtg" strand="-" begin="-726" end="-730" gene="AT3G49110"/>
        <instance sequence="acgtg" strand="-" begin="-409" end="-413" gene="AT3G49110"/>
        <instance sequence="acgtg" strand="+" begin="-412" end="-408" gene="AT3G49110"/>
        <instance sequence="acgtg" strand="-" begin="-50" end="-54" gene="AT3G49110"/>
        <instance sequence="acgtg" strand="+" begin="-683" end="-679" gene="AT3G49130"/>
        <instance sequence="acgtg" strand="-" begin="-943" end="-947" gene="AT3G50440"/>
        <instance sequence="acgtg" strand="-" begin="-15" end="-19" gene="AT3G50440"/>
        <instance sequence="acgtg" strand="+" begin="-921" end="-917" gene="AT3G51895"/>
        <instance sequence="acgtg" strand="-" begin="-716" end="-720" gene="AT3G51895"/>
        <instance sequence="acgtg" strand="-" begin="-613" end="-617" gene="AT3G53130"/>
        <instance sequence="acgtg" strand="+" begin="-736" end="-732" gene="AT3G53150"/>
        <instance sequence="acgtg" strand="-" begin="-53" end="-57" gene="AT3G53150"/>
        <instance sequence="acgtg" strand="-" begin="-354" end="-358" gene="AT3G55090"/>
        <instance sequence="acgtg" strand="+" begin="-357" end="-353" gene="AT3G55090"/>
        <instance sequence="acgtg" strand="-" begin="-136" end="-140" gene="AT3G55090"/>
        <instance sequence="acgtg" strand="+" begin="-133" end="-129" gene="AT3G55970"/>
        <instance sequence="acgtg" strand="+" begin="-420" end="-416" gene="AT3G56500"/>
        <instance sequence="acgtg" strand="+" begin="-212" end="-208" gene="AT3G56500"/>
        <instance sequence="acgtg" strand="-" begin="-158" end="-162" gene="AT3G56500"/>
        <instance sequence="acgtg" strand="-" begin="-66" end="-70" gene="AT3G56500"/>
        <instance sequence="acgtg" strand="+" begin="-69" end="-65" gene="AT3G56500"/>
        <instance sequence="acgtg" strand="+" begin="-343" end="-339" gene="AT3G56620"/>
        <instance sequence="acgtg" strand="-" begin="-75" end="-79" gene="AT3G60120"/>
        <instance sequence="acgtg" strand="-" begin="-63" end="-67" gene="AT3G60140"/>
        <instance sequence="acgtg" strand="+" begin="-75" end="-71" gene="AT3G61390"/>
        <instance sequence="acgtg" strand="+" begin="-874" end="-870" gene="AT3G61890"/>
        <instance sequence="acgtg" strand="-" begin="-862" end="-866" gene="AT3G61890"/>
        <instance sequence="acgtg" strand="+" begin="-740" end="-736" gene="AT3G61890"/>
        <instance sequence="acgtg" strand="-" begin="-362" end="-366" gene="AT3G61890"/>
        <instance sequence="acgtg" strand="+" begin="-357" end="-353" gene="AT3G62740"/>
        <instance sequence="acgtg" strand="-" begin="-697" end="-701" gene="AT3G63380"/>
        <instance sequence="acgtg" strand="-" begin="-153" end="-157" gene="AT4G01870"/>
        <instance sequence="acgtg" strand="-" begin="-101" end="-105" gene="AT4G01870"/>
        <instance sequence="acgtg" strand="-" begin="-322" end="-326" gene="AT4G02280"/>
        <instance sequence="acgtg" strand="+" begin="-168" end="-164" gene="AT4G02280"/>
        <instance sequence="acgtg" strand="-" begin="-551" end="-555" gene="AT4G03410"/>
        <instance sequence="acgtg" strand="+" begin="-481" end="-477" gene="AT4G03410"/>
        <instance sequence="acgtg" strand="+" begin="-256" end="-252" gene="AT4G03410"/>
        <instance sequence="acgtg" strand="-" begin="-699" end="-703" gene="AT4G05120"/>
        <instance sequence="acgtg" strand="+" begin="-360" end="-356" gene="AT4G09110"/>
        <instance sequence="acgtg" strand="-" begin="-129" end="-133" gene="AT4G13180"/>
        <instance sequence="acgtg" strand="-" begin="-860" end="-864" gene="AT4G13290"/>
        <instance sequence="acgtg" strand="+" begin="-612" end="-608" gene="AT4G13290"/>
        <instance sequence="acgtg" strand="-" begin="-551" end="-555" gene="AT4G13290"/>
        <instance sequence="acgtg" strand="+" begin="-554" end="-550" gene="AT4G13290"/>
        <instance sequence="acgtg" strand="+" begin="-257" end="-253" gene="AT4G14060"/>
        <instance sequence="acgtg" strand="-" begin="-77" end="-81" gene="AT4G15530"/>
        <instance sequence="acgtg" strand="-" begin="-404" end="-408" gene="AT4G15550"/>
        <instance sequence="acgtg" strand="-" begin="-972" end="-976" gene="AT4G15610"/>
        <instance sequence="acgtg" strand="+" begin="-828" end="-824" gene="AT4G15610"/>
        <instance sequence="acgtg" strand="-" begin="-317" end="-321" gene="AT4G15610"/>
        <instance sequence="acgtg" strand="-" begin="-994" end="-998" gene="AT4G17785"/>
        <instance sequence="acgtg" strand="+" begin="-579" end="-575" gene="AT4G18050"/>
        <instance sequence="acgtg" strand="-" begin="-843" end="-847" gene="AT4G18170"/>
        <instance sequence="acgtg" strand="+" begin="-296" end="-292" gene="AT4G18170"/>
        <instance sequence="acgtg" strand="-" begin="-143" end="-147" gene="AT4G18170"/>
        <instance sequence="acgtg" strand="+" begin="-381" end="-377" gene="AT4G19970"/>
        <instance sequence="acgtg" strand="+" begin="-491" end="-487" gene="AT4G20970"/>
        <instance sequence="acgtg" strand="+" begin="-448" end="-444" gene="AT4G21380"/>
        <instance sequence="acgtg" strand="-" begin="-929" end="-933" gene="AT4G22070"/>
        <instance sequence="acgtg" strand="+" begin="-932" end="-928" gene="AT4G22070"/>
        <instance sequence="acgtg" strand="-" begin="-570" end="-574" gene="AT4G22070"/>
        <instance sequence="acgtg" strand="+" begin="-380" end="-376" gene="AT4G22070"/>
        <instance sequence="acgtg" strand="+" begin="-86" end="-82" gene="AT4G23560"/>
        <instance sequence="acgtg" strand="+" begin="-211" end="-207" gene="AT4G23680"/>
        <instance sequence="acgtg" strand="-" begin="-627" end="-631" gene="AT4G24040"/>
        <instance sequence="acgtg" strand="-" begin="-224" end="-228" gene="AT4G24040"/>
        <instance sequence="acgtg" strand="-" begin="-757" end="-761" gene="AT4G25200"/>
        <instance sequence="acgtg" strand="-" begin="-612" end="-616" gene="AT4G25200"/>
        <instance sequence="acgtg" strand="-" begin="-318" end="-322" gene="AT4G25200"/>
        <instance sequence="acgtg" strand="-" begin="-979" end="-983" gene="AT4G25434"/>
        <instance sequence="acgtg" strand="+" begin="-197" end="-193" gene="AT4G25434"/>
        <instance sequence="acgtg" strand="-" begin="-727" end="-731" gene="AT4G26260"/>
        <instance sequence="acgtg" strand="+" begin="-781" end="-777" gene="AT4G26288"/>
        <instance sequence="acgtg" strand="-" begin="-566" end="-570" gene="AT4G26288"/>
        <instance sequence="acgtg" strand="-" begin="-155" end="-159" gene="AT4G26288"/>
        <instance sequence="acgtg" strand="+" begin="-667" end="-663" gene="AT4G27310"/>
        <instance sequence="acgtg" strand="-" begin="-611" end="-615" gene="AT4G27310"/>
        <instance sequence="acgtg" strand="+" begin="-614" end="-610" gene="AT4G27310"/>
        <instance sequence="acgtg" strand="-" begin="-574" end="-578" gene="AT4G27310"/>
        <instance sequence="acgtg" strand="-" begin="-521" end="-525" gene="AT4G27310"/>
        <instance sequence="acgtg" strand="-" begin="-456" end="-460" gene="AT4G27310"/>
        <instance sequence="acgtg" strand="+" begin="-884" end="-880" gene="AT4G27410"/>
        <instance sequence="acgtg" strand="-" begin="-724" end="-728" gene="AT4G27410"/>
        <instance sequence="acgtg" strand="+" begin="-727" end="-723" gene="AT4G27410"/>
        <instance sequence="acgtg" strand="-" begin="-442" end="-446" gene="AT4G27410"/>
        <instance sequence="acgtg" strand="+" begin="-445" end="-441" gene="AT4G27410"/>
        <instance sequence="acgtg" strand="+" begin="-121" end="-117" gene="AT4G27410"/>
        <instance sequence="acgtg" strand="-" begin="-671" end="-675" gene="AT4G27830"/>
        <instance sequence="acgtg" strand="-" begin="-27" end="-31" gene="AT4G28350"/>
        <instance sequence="acgtg" strand="-" begin="-442" end="-446" gene="AT4G28420"/>
        <instance sequence="acgtg" strand="-" begin="-327" end="-331" gene="AT4G28420"/>
        <instance sequence="acgtg" strand="-" begin="-565" end="-569" gene="AT4G32950"/>
        <instance sequence="acgtg" strand="-" begin="-137" end="-141" gene="AT4G34135"/>
        <instance sequence="acgtg" strand="+" begin="-392" end="-388" gene="AT4G34138"/>
        <instance sequence="acgtg" strand="-" begin="-120" end="-124" gene="AT4G34138"/>
        <instance sequence="acgtg" strand="+" begin="-123" end="-119" gene="AT4G34138"/>
        <instance sequence="acgtg" strand="-" begin="-541" end="-545" gene="AT4G35180"/>
        <instance sequence="acgtg" strand="+" begin="-677" end="-673" gene="AT4G35190"/>
        <instance sequence="acgtg" strand="-" begin="-488" end="-492" gene="AT4G35190"/>
        <instance sequence="acgtg" strand="+" begin="-974" end="-970" gene="AT4G36820"/>
        <instance sequence="acgtg" strand="+" begin="-710" end="-706" gene="AT4G36820"/>
        <instance sequence="acgtg" strand="+" begin="-670" end="-666" gene="AT4G36820"/>
        <instance sequence="acgtg" strand="-" begin="-566" end="-570" gene="AT4G36820"/>
        <instance sequence="acgtg" strand="-" begin="-445" end="-449" gene="AT4G36820"/>
        <instance sequence="acgtg" strand="-" begin="-310" end="-314" gene="AT4G36820"/>
        <instance sequence="acgtg" strand="-" begin="-174" end="-178" gene="AT4G36820"/>
        <instance sequence="acgtg" strand="+" begin="-177" end="-173" gene="AT4G36820"/>
        <instance sequence="acgtg" strand="+" begin="-104" end="-100" gene="AT4G36820"/>
        <instance sequence="acgtg" strand="+" begin="-669" end="-665" gene="AT4G37150"/>
        <instance sequence="acgtg" strand="+" begin="-52" end="-48" gene="AT4G37150"/>
        <instance sequence="acgtg" strand="-" begin="-774" end="-778" gene="AT4G37290"/>
        <instance sequence="acgtg" strand="+" begin="-777" end="-773" gene="AT4G37290"/>
        <instance sequence="acgtg" strand="+" begin="-308" end="-304" gene="AT4G37370"/>
        <instance sequence="acgtg" strand="-" begin="-228" end="-232" gene="AT4G37370"/>
        <instance sequence="acgtg" strand="+" begin="-231" end="-227" gene="AT4G37370"/>
        <instance sequence="acgtg" strand="-" begin="-937" end="-941" gene="AT4G37770"/>
        <instance sequence="acgtg" strand="-" begin="-852" end="-856" gene="AT4G37770"/>
        <instance sequence="acgtg" strand="-" begin="-249" end="-253" gene="AT4G37770"/>
        <instance sequence="acgtg" strand="-" begin="-407" end="-411" gene="AT4G37800"/>
        <instance sequence="acgtg" strand="+" begin="-410" end="-406" gene="AT4G37800"/>
        <instance sequence="acgtg" strand="-" begin="-582" end="-586" gene="AT4G38060"/>
        <instance sequence="acgtg" strand="-" begin="-323" end="-327" gene="AT4G38060"/>
        <instance sequence="acgtg" strand="+" begin="-326" end="-322" gene="AT4G38060"/>
        <instance sequence="acgtg" strand="+" begin="-178" end="-174" gene="AT5G01225"/>
        <instance sequence="acgtg" strand="-" begin="-60" end="-64" gene="AT5G01225"/>
        <instance sequence="acgtg" strand="-" begin="-254" end="-258" gene="AT5G02780"/>
        <instance sequence="acgtg" strand="-" begin="-231" end="-235" gene="AT5G02780"/>
        <instance sequence="acgtg" strand="+" begin="-750" end="-746" gene="AT5G04370"/>
        <instance sequence="acgtg" strand="+" begin="-742" end="-738" gene="AT5G04370"/>
        <instance sequence="acgtg" strand="-" begin="-308" end="-312" gene="AT5G04370"/>
        <instance sequence="acgtg" strand="-" begin="-203" end="-207" gene="AT5G04370"/>
        <instance sequence="acgtg" strand="+" begin="-206" end="-202" gene="AT5G04370"/>
        <instance sequence="acgtg" strand="+" begin="-248" end="-244" gene="AT5G05220"/>
        <instance sequence="acgtg" strand="-" begin="-145" end="-149" gene="AT5G05220"/>
        <instance sequence="acgtg" strand="+" begin="-148" end="-144" gene="AT5G05220"/>
        <instance sequence="acgtg" strand="-" begin="-84" end="-88" gene="AT5G05220"/>
        <instance sequence="acgtg" strand="+" begin="-73" end="-69" gene="AT5G05220"/>
        <instance sequence="acgtg" strand="-" begin="-536" end="-540" gene="AT5G05250"/>
        <instance sequence="acgtg" strand="+" begin="-539" end="-535" gene="AT5G05250"/>
        <instance sequence="acgtg" strand="+" begin="-522" end="-518" gene="AT5G05250"/>
        <instance sequence="acgtg" strand="-" begin="-508" end="-512" gene="AT5G05250"/>
        <instance sequence="acgtg" strand="+" begin="-511" end="-507" gene="AT5G05250"/>
        <instance sequence="acgtg" strand="-" begin="-444" end="-448" gene="AT5G05250"/>
        <instance sequence="acgtg" strand="-" begin="-423" end="-427" gene="AT5G05250"/>
        <instance sequence="acgtg" strand="+" begin="-426" end="-422" gene="AT5G05250"/>
        <instance sequence="acgtg" strand="+" begin="-228" end="-224" gene="AT5G05250"/>
        <instance sequence="acgtg" strand="-" begin="-272" end="-276" gene="AT5G06080"/>
        <instance sequence="acgtg" strand="+" begin="-22" end="-18" gene="AT5G06080"/>
        <instance sequence="acgtg" strand="-" begin="-530" end="-534" gene="AT5G06860"/>
        <instance sequence="acgtg" strand="-" begin="-262" end="-266" gene="AT5G06980"/>
        <instance sequence="acgtg" strand="+" begin="-265" end="-261" gene="AT5G06980"/>
        <instance sequence="acgtg" strand="-" begin="-231" end="-235" gene="AT5G06980"/>
        <instance sequence="acgtg" strand="+" begin="-234" end="-230" gene="AT5G06980"/>
        <instance sequence="acgtg" strand="+" begin="-203" end="-199" gene="AT5G06980"/>
        <instance sequence="acgtg" strand="-" begin="-95" end="-99" gene="AT5G07010"/>
        <instance sequence="acgtg" strand="+" begin="-98" end="-94" gene="AT5G07010"/>
        <instance sequence="acgtg" strand="-" begin="-402" end="-406" gene="AT5G07860"/>
        <instance sequence="acgtg" strand="+" begin="-405" end="-401" gene="AT5G07860"/>
        <instance sequence="acgtg" strand="-" begin="-321" end="-325" gene="AT5G07870"/>
        <instance sequence="acgtg" strand="+" begin="-324" end="-320" gene="AT5G07870"/>
        <instance sequence="acgtg" strand="+" begin="-691" end="-687" gene="AT5G11210"/>
        <instance sequence="acgtg" strand="-" begin="-419" end="-423" gene="AT5G11210"/>
        <instance sequence="acgtg" strand="-" begin="-299" end="-303" gene="AT5G11210"/>
        <instance sequence="acgtg" strand="+" begin="-96" end="-92" gene="AT5G13370"/>
        <instance sequence="acgtg" strand="+" begin="-856" end="-852" gene="AT5G13750"/>
        <instance sequence="acgtg" strand="+" begin="-600" end="-596" gene="AT5G13750"/>
        <instance sequence="acgtg" strand="-" begin="-321" end="-325" gene="AT5G13750"/>
        <instance sequence="acgtg" strand="+" begin="-93" end="-89" gene="AT5G14470"/>
        <instance sequence="acgtg" strand="-" begin="-54" end="-58" gene="AT5G14780"/>
        <instance sequence="acgtg" strand="+" begin="-57" end="-53" gene="AT5G14780"/>
        <instance sequence="acgtg" strand="-" begin="-983" end="-987" gene="AT5G15190"/>
        <instance sequence="acgtg" strand="-" begin="-900" end="-904" gene="AT5G15190"/>
        <instance sequence="acgtg" strand="-" begin="-700" end="-704" gene="AT5G15190"/>
        <instance sequence="acgtg" strand="+" begin="-342" end="-338" gene="AT5G15190"/>
        <instance sequence="acgtg" strand="-" begin="-236" end="-240" gene="AT5G15190"/>
        <instance sequence="acgtg" strand="-" begin="-147" end="-151" gene="AT5G15190"/>
        <instance sequence="acgtg" strand="+" begin="-150" end="-146" gene="AT5G15190"/>
        <instance sequence="acgtg" strand="-" begin="-110" end="-114" gene="AT5G15190"/>
        <instance sequence="acgtg" strand="-" begin="-503" end="-507" gene="AT5G16010"/>
        <instance sequence="acgtg" strand="+" begin="-384" end="-380" gene="AT5G16010"/>
        <instance sequence="acgtg" strand="-" begin="-354" end="-358" gene="AT5G16010"/>
        <instance sequence="acgtg" strand="+" begin="-357" end="-353" gene="AT5G16010"/>
        <instance sequence="acgtg" strand="+" begin="-351" end="-347" gene="AT5G16010"/>
        <instance sequence="acgtg" strand="+" begin="-513" end="-509" gene="AT5G16970"/>
        <instance sequence="acgtg" strand="-" begin="-576" end="-580" gene="AT5G16980"/>
        <instance sequence="acgtg" strand="+" begin="-825" end="-821" gene="AT5G17390"/>
        <instance sequence="acgtg" strand="-" begin="-729" end="-733" gene="AT5G17390"/>
        <instance sequence="acgtg" strand="+" begin="-141" end="-137" gene="AT5G17390"/>
        <instance sequence="acgtg" strand="-" begin="-96" end="-100" gene="AT5G17390"/>
        <instance sequence="acgtg" strand="-" begin="-71" end="-75" gene="AT5G17390"/>
        <instance sequence="acgtg" strand="-" begin="-721" end="-725" gene="AT5G17700"/>
        <instance sequence="acgtg" strand="+" begin="-724" end="-720" gene="AT5G17700"/>
        <instance sequence="acgtg" strand="+" begin="-258" end="-254" gene="AT5G17700"/>
        <instance sequence="acgtg" strand="-" begin="-200" end="-204" gene="AT5G17700"/>
        <instance sequence="acgtg" strand="-" begin="-95" end="-99" gene="AT5G17700"/>
        <instance sequence="acgtg" strand="-" begin="-371" end="-375" gene="AT5G17860"/>
        <instance sequence="acgtg" strand="+" begin="-374" end="-370" gene="AT5G17860"/>
        <instance sequence="acgtg" strand="+" begin="-958" end="-954" gene="AT5G19600"/>
        <instance sequence="acgtg" strand="+" begin="-85" end="-81" gene="AT5G19600"/>
        <instance sequence="acgtg" strand="-" begin="-980" end="-984" gene="AT5G22270"/>
        <instance sequence="acgtg" strand="+" begin="-983" end="-979" gene="AT5G22270"/>
        <instance sequence="acgtg" strand="+" begin="-899" end="-895" gene="AT5G22300"/>
        <instance sequence="acgtg" strand="+" begin="-590" end="-586" gene="AT5G22300"/>
        <instance sequence="acgtg" strand="-" begin="-836" end="-840" gene="AT5G24160"/>
        <instance sequence="acgtg" strand="-" begin="-753" end="-757" gene="AT5G25320"/>
        <instance sequence="acgtg" strand="-" begin="-634" end="-638" gene="AT5G25320"/>
        <instance sequence="acgtg" strand="-" begin="-266" end="-270" gene="AT5G25320"/>
        <instance sequence="acgtg" strand="-" begin="-149" end="-153" gene="AT5G26200"/>
        <instance sequence="acgtg" strand="+" begin="-152" end="-148" gene="AT5G26200"/>
        <instance sequence="acgtg" strand="+" begin="-864" end="-860" gene="AT5G26340"/>
        <instance sequence="acgtg" strand="+" begin="-97" end="-93" gene="AT5G26340"/>
        <instance sequence="acgtg" strand="-" begin="-760" end="-764" gene="AT5G28646"/>
        <instance sequence="acgtg" strand="-" begin="-452" end="-456" gene="AT5G28646"/>
        <instance sequence="acgtg" strand="+" begin="-455" end="-451" gene="AT5G28646"/>
        <instance sequence="acgtg" strand="-" begin="-209" end="-213" gene="AT5G36970"/>
        <instance sequence="acgtg" strand="+" begin="-82" end="-78" gene="AT5G36970"/>
        <instance sequence="acgtg" strand="-" begin="-691" end="-695" gene="AT5G37670"/>
        <instance sequence="acgtg" strand="-" begin="-584" end="-588" gene="AT5G37730"/>
        <instance sequence="acgtg" strand="-" begin="-109" end="-113" gene="AT5G37840"/>
        <instance sequence="acgtg" strand="+" begin="-895" end="-891" gene="AT5G37970"/>
        <instance sequence="acgtg" strand="-" begin="-258" end="-262" gene="AT5G38020"/>
        <instance sequence="acgtg" strand="-" begin="-205" end="-209" gene="AT5G38020"/>
        <instance sequence="acgtg" strand="-" begin="-914" end="-918" gene="AT5G38200"/>
        <instance sequence="acgtg" strand="+" begin="-917" end="-913" gene="AT5G38200"/>
        <instance sequence="acgtg" strand="-" begin="-901" end="-905" gene="AT5G39050"/>
        <instance sequence="acgtg" strand="-" begin="-109" end="-113" gene="AT5G39520"/>
        <instance sequence="acgtg" strand="+" begin="-112" end="-108" gene="AT5G39520"/>
        <instance sequence="acgtg" strand="-" begin="-131" end="-135" gene="AT5G43570"/>
        <instance sequence="acgtg" strand="-" begin="-91" end="-95" gene="AT5G43570"/>
        <instance sequence="acgtg" strand="-" begin="-48" end="-52" gene="AT5G43570"/>
        <instance sequence="acgtg" strand="+" begin="-475" end="-471" gene="AT5G43580"/>
        <instance sequence="acgtg" strand="-" begin="-893" end="-897" gene="AT5G46240"/>
        <instance sequence="acgtg" strand="+" begin="-896" end="-892" gene="AT5G46240"/>
        <instance sequence="acgtg" strand="-" begin="-880" end="-884" gene="AT5G46240"/>
        <instance sequence="acgtg" strand="+" begin="-741" end="-737" gene="AT5G46330"/>
        <instance sequence="acgtg" strand="-" begin="-704" end="-708" gene="AT5G46350"/>
        <instance sequence="acgtg" strand="+" begin="-707" end="-703" gene="AT5G46350"/>
        <instance sequence="acgtg" strand="-" begin="-653" end="-657" gene="AT5G46350"/>
        <instance sequence="acgtg" strand="+" begin="-656" end="-652" gene="AT5G46350"/>
        <instance sequence="acgtg" strand="-" begin="-204" end="-208" gene="AT5G48180"/>
        <instance sequence="acgtg" strand="+" begin="-41" end="-37" gene="AT5G48400"/>
        <instance sequence="acgtg" strand="+" begin="-74" end="-70" gene="AT5G48430"/>
        <instance sequence="acgtg" strand="-" begin="-69" end="-73" gene="AT5G49350"/>
        <instance sequence="acgtg" strand="+" begin="-827" end="-823" gene="AT5G49690"/>
        <instance sequence="acgtg" strand="-" begin="-38" end="-42" gene="AT5G49690"/>
        <instance sequence="acgtg" strand="-" begin="-382" end="-386" gene="AT5G49700"/>
        <instance sequence="acgtg" strand="+" begin="-945" end="-941" gene="AT5G52570"/>
        <instance sequence="acgtg" strand="-" begin="-271" end="-275" gene="AT5G52570"/>
        <instance sequence="acgtg" strand="+" begin="-274" end="-270" gene="AT5G52570"/>
        <instance sequence="acgtg" strand="-" begin="-169" end="-173" gene="AT5G54165"/>
        <instance sequence="acgtg" strand="-" begin="-152" end="-156" gene="AT5G54165"/>
        <instance sequence="acgtg" strand="+" begin="-155" end="-151" gene="AT5G54165"/>
        <instance sequence="acgtg" strand="-" begin="-151" end="-155" gene="AT5G54300"/>
        <instance sequence="acgtg" strand="+" begin="-154" end="-150" gene="AT5G54300"/>
        <instance sequence="acgtg" strand="+" begin="-586" end="-582" gene="AT5G54470"/>
        <instance sequence="acgtg" strand="-" begin="-545" end="-549" gene="AT5G54470"/>
        <instance sequence="acgtg" strand="+" begin="-548" end="-544" gene="AT5G54470"/>
        <instance sequence="acgtg" strand="-" begin="-508" end="-512" gene="AT5G54470"/>
        <instance sequence="acgtg" strand="-" begin="-454" end="-458" gene="AT5G54470"/>
        <instance sequence="acgtg" strand="-" begin="-386" end="-390" gene="AT5G54470"/>
        <instance sequence="acgtg" strand="+" begin="-101" end="-97" gene="AT5G54470"/>
        <instance sequence="acgtg" strand="+" begin="-647" end="-643" gene="AT5G55970"/>
        <instance sequence="acgtg" strand="-" begin="-61" end="-65" gene="AT5G57660"/>
        <instance sequence="acgtg" strand="+" begin="-64" end="-60" gene="AT5G57660"/>
        <instance sequence="acgtg" strand="+" begin="-511" end="-507" gene="AT5G59720"/>
        <instance sequence="acgtg" strand="-" begin="-230" end="-234" gene="AT5G59720"/>
        <instance sequence="acgtg" strand="-" begin="-89" end="-93" gene="AT5G61820"/>
        <instance sequence="acgtg" strand="+" begin="-92" end="-88" gene="AT5G61820"/>
        <instance sequence="acgtg" strand="-" begin="-82" end="-86" gene="AT5G61820"/>
        <instance sequence="acgtg" strand="-" begin="-124" end="-128" gene="AT5G63790"/>
        <instance sequence="acgtg" strand="+" begin="-127" end="-123" gene="AT5G63790"/>
        <instance sequence="acgtg" strand="-" begin="-61" end="-65" gene="AT5G63790"/>
        <instance sequence="acgtg" strand="+" begin="-64" end="-60" gene="AT5G63790"/>
        <instance sequence="acgtg" strand="-" begin="-38" end="-42" gene="AT5G63790"/>
        <instance sequence="acgtg" strand="+" begin="-41" end="-37" gene="AT5G63790"/>
        <instance sequence="acgtg" strand="+" begin="-70" end="-66" gene="AT5G64190"/>
        <instance sequence="acgtg" strand="+" begin="-54" end="-50" gene="AT5G64190"/>
        <instance sequence="acgtg" strand="-" begin="-262" end="-266" gene="AT5G64510"/>
        <instance sequence="acgtg" strand="-" begin="-128" end="-132" gene="AT5G64510"/>
        <instance sequence="acgtg" strand="-" begin="-64" end="-68" gene="AT5G64510"/>
        <instance sequence="acgtg" strand="-" begin="-698" end="-702" gene="AT5G64750"/>
        <instance sequence="acgtg" strand="+" begin="-701" end="-697" gene="AT5G64750"/>
        <instance sequence="acgtg" strand="-" begin="-232" end="-236" gene="AT5G65600"/>
        <instance sequence="acgtg" strand="-" begin="-384" end="-388" gene="AT5G66780"/>
        <instance sequence="acgtg" strand="-" begin="-354" end="-358" gene="AT5G66780"/>
        <instance sequence="acgtg" strand="+" begin="-357" end="-353" gene="AT5G66780"/>
        <instance sequence="acgtg" strand="-" begin="-192" end="-196" gene="AT5G66780"/>
      </instances>
      <pwm>
        <base name="a">
          <weight>656</weight>
          <weight>0</weight>
          <weight>0</weight>
          <weight>0</weight>
          <weight>0</weight>
        </base>
        <base name="c">
          <weight>0</weight>
          <weight>656</weight>
          <weight>0</weight>
          <weight>0</weight>
          <weight>0</weight>
        </base>
        <base name="g">
          <weight>0</weight>
          <weight>0</weight>
          <weight>656</weight>
          <weight>0</weight>
          <weight>656</weight>
        </base>
        <base name="t">
          <weight>0</weight>
          <weight>0</weight>
          <weight>0</weight>
          <weight>656</weight>
          <weight>0</weight>
        </base>
      </pwm>
    </motif>
    <motif sequence="rktcwahv" revcomp="false" sigvalue="54.95194360218542" scorerInfo="OccurrenceKSScorer" algorithm="PRISM">
      <instances>
        <instance sequence="attcaatc" strand="+" begin="-545" end="-538" gene="AT1G01480"/>
        <instance sequence="ggtcaaca" strand="+" begin="-478" end="-471" gene="AT1G01480"/>
        <instance sequence="attcaatc" strand="+" begin="-206" end="-199" gene="AT1G01480"/>
        <instance sequence="ggtcaaac" strand="+" begin="-995" end="-988" gene="AT1G02230"/>
        <instance sequence="gttcaaca" strand="+" begin="-740" end="-733" gene="AT1G02230"/>
        <instance sequence="attcaata" strand="+" begin="-672" end="-665" gene="AT1G02310"/>
        <instance sequence="attcaaaa" strand="+" begin="-555" end="-548" gene="AT1G02310"/>
        <instance sequence="attcaacc" strand="+" begin="-511" end="-504" gene="AT1G02310"/>
        <instance sequence="attcaatg" strand="+" begin="-391" end="-384" gene="AT1G02360"/>
        <instance sequence="agtcaaaa" strand="+" begin="-47" end="-40" gene="AT1G02360"/>
        <instance sequence="agtcaacg" strand="+" begin="-40" end="-33" gene="AT1G02360"/>
        <instance sequence="gttctata" strand="+" begin="-460" end="-453" gene="AT1G02850"/>
        <instance sequence="attcaaaa" strand="+" begin="-380" end="-373" gene="AT1G02920"/>
        <instance sequence="attcaatg" strand="+" begin="-324" end="-317" gene="AT1G02920"/>
        <instance sequence="ggtctaaa" strand="+" begin="-910" end="-903" gene="AT1G02930"/>
        <instance sequence="gttctatc" strand="+" begin="-210" end="-203" gene="AT1G02930"/>
        <instance sequence="gttcaaaa" strand="+" begin="-781" end="-774" gene="AT1G03850"/>
        <instance sequence="attctaaa" strand="+" begin="-719" end="-712" gene="AT1G03850"/>
        <instance sequence="attcaaag" strand="+" begin="-498" end="-491" gene="AT1G05340"/>
        <instance sequence="attcaaca" strand="+" begin="-167" end="-160" gene="AT1G05340"/>
        <instance sequence="ggtctaca" strand="+" begin="-798" end="-791" gene="AT1G05560"/>
        <instance sequence="ggtcaaag" strand="+" begin="-771" end="-764" gene="AT1G05560"/>
        <instance sequence="attctaaa" strand="+" begin="-528" end="-521" gene="AT1G05560"/>
        <instance sequence="agtcaaaa" strand="+" begin="-520" end="-513" gene="AT1G05560"/>
        <instance sequence="attctaaa" strand="+" begin="-965" end="-958" gene="AT1G05675"/>
        <instance sequence="gttcaaaa" strand="+" begin="-429" end="-422" gene="AT1G05675"/>
        <instance sequence="agtcaaag" strand="+" begin="-161" end="-154" gene="AT1G05675"/>
        <instance sequence="agtcaata" strand="+" begin="-159" end="-152" gene="AT1G05800"/>
        <instance sequence="attctaaa" strand="+" begin="-248" end="-241" gene="AT1G06570"/>
        <instance sequence="agtctaca" strand="+" begin="-424" end="-417" gene="AT1G07400"/>
        <instance sequence="attctaca" strand="+" begin="-324" end="-317" gene="AT1G07400"/>
        <instance sequence="attctaaa" strand="+" begin="-595" end="-588" gene="AT1G08230"/>
        <instance sequence="attctatc" strand="+" begin="-193" end="-186" gene="AT1G08230"/>
        <instance sequence="agtcaacc" strand="+" begin="-870" end="-863" gene="AT1G08630"/>
        <instance sequence="ggtctaaa" strand="+" begin="-520" end="-513" gene="AT1G10070"/>
        <instance sequence="gttcaaaa" strand="+" begin="-290" end="-283" gene="AT1G10070"/>
        <instance sequence="attcaacg" strand="+" begin="-49" end="-42" gene="AT1G10070"/>
        <instance sequence="attcaatg" strand="+" begin="-468" end="-461" gene="AT1G10370"/>
        <instance sequence="attctatc" strand="+" begin="-629" end="-622" gene="AT1G10585"/>
        <instance sequence="agtctatg" strand="+" begin="-59" end="-52" gene="AT1G11070"/>
        <instance sequence="ggtcaatc" strand="+" begin="-226" end="-219" gene="AT1G13520"/>
        <instance sequence="attctaaa" strand="+" begin="-136" end="-129" gene="AT1G13520"/>
        <instance sequence="gttctaaa" strand="+" begin="-699" end="-692" gene="AT1G14120"/>
        <instance sequence="attcaaac" strand="+" begin="-716" end="-709" gene="AT1G14200"/>
        <instance sequence="agtcaaag" strand="+" begin="-396" end="-389" gene="AT1G14200"/>
        <instance sequence="agtcaaac" strand="+" begin="-878" end="-871" gene="AT1G14540"/>
        <instance sequence="gttctata" strand="+" begin="-826" end="-819" gene="AT1G14540"/>
        <instance sequence="attcaaag" strand="+" begin="-752" end="-745" gene="AT1G14540"/>
        <instance sequence="agtcaaaa" strand="+" begin="-569" end="-562" gene="AT1G14540"/>
        <instance sequence="ggtcaacg" strand="+" begin="-505" end="-498" gene="AT1G14540"/>
        <instance sequence="gttcaatc" strand="+" begin="-322" end="-315" gene="AT1G14540"/>
        <instance sequence="gttcaata" strand="+" begin="-271" end="-264" gene="AT1G14540"/>
        <instance sequence="attcaaca" strand="+" begin="-122" end="-115" gene="AT1G14550"/>
        <instance sequence="gttcaaaa" strand="+" begin="-939" end="-932" gene="AT1G15385"/>
        <instance sequence="attcaacg" strand="+" begin="-727" end="-720" gene="AT1G15385"/>
        <instance sequence="gttcaatc" strand="+" begin="-556" end="-549" gene="AT1G15385"/>
        <instance sequence="gttcaatc" strand="+" begin="-308" end="-301" gene="AT1G15415"/>
        <instance sequence="ggtcaaaa" strand="+" begin="-160" end="-153" gene="AT1G15415"/>
        <instance sequence="attcaaac" strand="+" begin="-836" end="-829" gene="AT1G15520"/>
        <instance sequence="attcaaaa" strand="+" begin="-357" end="-350" gene="AT1G15520"/>
        <instance sequence="attcaaaa" strand="+" begin="-153" end="-146" gene="AT1G15520"/>
        <instance sequence="agtcaaaa" strand="+" begin="-745" end="-738" gene="AT1G16030"/>
        <instance sequence="attctata" strand="+" begin="-114" end="-107" gene="AT1G16030"/>
        <instance sequence="attcaaag" strand="+" begin="-187" end="-180" gene="AT1G17020"/>
        <instance sequence="agtcaatc" strand="+" begin="-51" end="-44" gene="AT1G17020"/>
        <instance sequence="agtctatc" strand="+" begin="-925" end="-918" gene="AT1G17170"/>
        <instance sequence="attcaaaa" strand="+" begin="-57" end="-50" gene="AT1G17170"/>
        <instance sequence="attctaca" strand="+" begin="-872" end="-865" gene="AT1G17180"/>
        <instance sequence="ggtcaatg" strand="+" begin="-517" end="-510" gene="AT1G17180"/>
        <instance sequence="attcaata" strand="+" begin="-244" end="-237" gene="AT1G17180"/>
        <instance sequence="gttcaata" strand="+" begin="-705" end="-698" gene="AT1G17310"/>
        <instance sequence="gttctatg" strand="+" begin="-640" end="-633" gene="AT1G17310"/>
        <instance sequence="gttctaca" strand="+" begin="-410" end="-403" gene="AT1G17310"/>
        <instance sequence="attcaata" strand="+" begin="-292" end="-285" gene="AT1G17310"/>
        <instance sequence="ggtctaag" strand="+" begin="-637" end="-630" gene="AT1G18830"/>
        <instance sequence="agtcaatg" strand="+" begin="-335" end="-328" gene="AT1G18970"/>
        <instance sequence="agtcaaaa" strand="+" begin="-75" end="-68" gene="AT1G18970"/>
        <instance sequence="agtctata" strand="+" begin="-185" end="-178" gene="AT1G19610"/>
        <instance sequence="agtcaaaa" strand="+" begin="-178" end="-171" gene="AT1G19610"/>
        <instance sequence="agtcaaag" strand="+" begin="-67" end="-60" gene="AT1G19610"/>
        <instance sequence="gttcaaca" strand="+" begin="-815" end="-808" gene="AT1G21400"/>
        <instance sequence="attcaaag" strand="+" begin="-385" end="-378" gene="AT1G21400"/>
        <instance sequence="attcaata" strand="+" begin="-313" end="-306" gene="AT1G21400"/>
        <instance sequence="agtcaaca" strand="+" begin="-922" end="-915" gene="AT1G22110"/>
        <instance sequence="attctaag" strand="+" begin="-273" end="-266" gene="AT1G22110"/>
        <instance sequence="gttctacc" strand="+" begin="-253" end="-246" gene="AT1G22110"/>
        <instance sequence="attcaaac" strand="+" begin="-10" end="-3" gene="AT1G22810"/>
        <instance sequence="gttctaac" strand="+" begin="-860" end="-853" gene="AT1G22985"/>
        <instance sequence="attcaaaa" strand="+" begin="-512" end="-505" gene="AT1G22985"/>
        <instance sequence="attcaaaa" strand="+" begin="-249" end="-242" gene="AT1G22985"/>
        <instance sequence="attcaaaa" strand="+" begin="-130" end="-123" gene="AT1G22985"/>
        <instance sequence="gttcaata" strand="+" begin="-98" end="-91" gene="AT1G22985"/>
        <instance sequence="attctaaa" strand="+" begin="-73" end="-66" gene="AT1G22985"/>
        <instance sequence="attcaacg" strand="+" begin="-655" end="-648" gene="AT1G23550"/>
        <instance sequence="attcaacc" strand="+" begin="-313" end="-306" gene="AT1G23550"/>
        <instance sequence="attcaatg" strand="+" begin="-803" end="-796" gene="AT1G26240"/>
        <instance sequence="agtctaca" strand="+" begin="-677" end="-670" gene="AT1G26240"/>
        <instance sequence="gttcaatc" strand="+" begin="-11" end="-4" gene="AT1G26240"/>
        <instance sequence="agtctaca" strand="+" begin="-699" end="-692" gene="AT1G26380"/>
        <instance sequence="agtcaatc" strand="+" begin="-602" end="-595" gene="AT1G26380"/>
        <instance sequence="attcaacg" strand="+" begin="-477" end="-470" gene="AT1G26380"/>
        <instance sequence="attcaaag" strand="+" begin="-446" end="-439" gene="AT1G26380"/>
        <instance sequence="attctaca" strand="+" begin="-414" end="-407" gene="AT1G26380"/>
        <instance sequence="attcaaca" strand="+" begin="-389" end="-382" gene="AT1G26380"/>
        <instance sequence="ggtcaaaa" strand="+" begin="-339" end="-332" gene="AT1G26380"/>
        <instance sequence="gttcaaaa" strand="+" begin="-138" end="-131" gene="AT1G26380"/>
        <instance sequence="agtcaaac" strand="+" begin="-110" end="-103" gene="AT1G26380"/>
        <instance sequence="attcaaaa" strand="+" begin="-99" end="-92" gene="AT1G26380"/>
        <instance sequence="attctata" strand="+" begin="-25" end="-18" gene="AT1G26380"/>
        <instance sequence="attcaacg" strand="+" begin="-440" end="-433" gene="AT1G26390"/>
        <instance sequence="attcaata" strand="+" begin="-224" end="-217" gene="AT1G26390"/>
        <instance sequence="attcaata" strand="+" begin="-135" end="-128" gene="AT1G26390"/>
        <instance sequence="attcaaag" strand="+" begin="-95" end="-88" gene="AT1G26390"/>
        <instance sequence="agtcaaac" strand="+" begin="-70" end="-63" gene="AT1G26390"/>
        <instance sequence="gttcaatg" strand="+" begin="-507" end="-500" gene="AT1G26560"/>
        <instance sequence="attcaaac" strand="+" begin="-281" end="-274" gene="AT1G26720"/>
        <instance sequence="attcaata" strand="+" begin="-932" end="-925" gene="AT1G28470"/>
        <instance sequence="attcaata" strand="+" begin="-276" end="-269" gene="AT1G28470"/>
        <instance sequence="attcaacc" strand="+" begin="-589" end="-582" gene="AT1G29000"/>
        <instance sequence="gttctaag" strand="+" begin="-317" end="-310" gene="AT1G29000"/>
        <instance sequence="agtcaaaa" strand="+" begin="-37" end="-30" gene="AT1G29000"/>
        <instance sequence="attcaatg" strand="+" begin="-663" end="-656" gene="AT1G30700"/>
        <instance sequence="attcaaaa" strand="+" begin="-230" end="-223" gene="AT1G30700"/>
        <instance sequence="attcaaaa" strand="+" begin="-977" end="-970" gene="AT1G32350"/>
        <instance sequence="gttcaacg" strand="+" begin="-924" end="-917" gene="AT1G32350"/>
        <instance sequence="attctaaa" strand="+" begin="-397" end="-390" gene="AT1G32350"/>
        <instance sequence="gttctaag" strand="+" begin="-903" end="-896" gene="AT1G32940"/>
        <instance sequence="attctaaa" strand="+" begin="-892" end="-885" gene="AT1G32940"/>
        <instance sequence="attcaaca" strand="+" begin="-674" end="-667" gene="AT1G32940"/>
        <instance sequence="attcaatc" strand="+" begin="-566" end="-559" gene="AT1G32940"/>
        <instance sequence="agtcaatg" strand="+" begin="-548" end="-541" gene="AT1G32940"/>
        <instance sequence="attcaata" strand="+" begin="-210" end="-203" gene="AT1G32940"/>
        <instance sequence="gttcaaca" strand="+" begin="-716" end="-709" gene="AT1G33030"/>
        <instance sequence="attcaatc" strand="+" begin="-313" end="-306" gene="AT1G33030"/>
        <instance sequence="ggtcaaaa" strand="+" begin="-55" end="-48" gene="AT1G33030"/>
        <instance sequence="agtctaaa" strand="+" begin="-29" end="-22" gene="AT1G33030"/>
        <instance sequence="ggtcaacc" strand="+" begin="-859" end="-852" gene="AT1G33890"/>
        <instance sequence="gttcaacc" strand="+" begin="-483" end="-476" gene="AT1G47510"/>
        <instance sequence="agtcaaca" strand="+" begin="-134" end="-127" gene="AT1G47510"/>
        <instance sequence="gttcaatg" strand="+" begin="-716" end="-709" gene="AT1G47890"/>
        <instance sequence="agtctaca" strand="+" begin="-373" end="-366" gene="AT1G47890"/>
        <instance sequence="agtcaata" strand="+" begin="-212" end="-205" gene="AT1G47890"/>
        <instance sequence="attctaaa" strand="+" begin="-58" end="-51" gene="AT1G47890"/>
        <instance sequence="ggtcaaac" strand="+" begin="-861" end="-854" gene="AT1G47990"/>
        <instance sequence="attctatc" strand="+" begin="-450" end="-443" gene="AT1G47990"/>
        <instance sequence="attcaaaa" strand="+" begin="-915" end="-908" gene="AT1G48000"/>
        <instance sequence="gttcaacg" strand="+" begin="-863" end="-856" gene="AT1G48000"/>
        <instance sequence="agtctaaa" strand="+" begin="-598" end="-591" gene="AT1G48000"/>
        <instance sequence="attcaatc" strand="+" begin="-621" end="-614" gene="AT1G52342"/>
        <instance sequence="attcaaac" strand="+" begin="-804" end="-797" gene="AT1G52560"/>
        <instance sequence="gttctatg" strand="+" begin="-719" end="-712" gene="AT1G52560"/>
        <instance sequence="attcaaag" strand="+" begin="-167" end="-160" gene="AT1G52560"/>
        <instance sequence="gttcaatc" strand="+" begin="-703" end="-696" gene="AT1G52890"/>
        <instance sequence="gttcaatg" strand="+" begin="-580" end="-573" gene="AT1G52890"/>
        <instance sequence="agtcaata" strand="+" begin="-550" end="-543" gene="AT1G52890"/>
        <instance sequence="gttcaatg" strand="+" begin="-174" end="-167" gene="AT1G52890"/>
        <instance sequence="attcaaaa" strand="+" begin="-115" end="-108" gene="AT1G52890"/>
        <instance sequence="gttcaatg" strand="+" begin="-356" end="-349" gene="AT1G53540"/>
        <instance sequence="gttctatc" strand="+" begin="-100" end="-93" gene="AT1G53540"/>
        <instance sequence="attctacc" strand="+" begin="-865" end="-858" gene="AT1G55510"/>
        <instance sequence="attctaaa" strand="+" begin="-712" end="-705" gene="AT1G57630"/>
        <instance sequence="ggtcaaaa" strand="+" begin="-553" end="-546" gene="AT1G57630"/>
        <instance sequence="agtctatg" strand="+" begin="-257" end="-250" gene="AT1G57630"/>
        <instance sequence="agtcaaca" strand="+" begin="-128" end="-121" gene="AT1G58320"/>
        <instance sequence="attcaaaa" strand="+" begin="-121" end="-114" gene="AT1G58320"/>
        <instance sequence="attcaaag" strand="+" begin="-291" end="-284" gene="AT1G60730"/>
        <instance sequence="gttcaaac" strand="+" begin="-691" end="-684" gene="AT1G60750"/>
        <instance sequence="attctata" strand="+" begin="-538" end="-531" gene="AT1G60750"/>
        <instance sequence="attcaaca" strand="+" begin="-290" end="-283" gene="AT1G61080"/>
        <instance sequence="attctacg" strand="+" begin="-192" end="-185" gene="AT1G61080"/>
        <instance sequence="attcaaac" strand="+" begin="-12" end="-5" gene="AT1G61080"/>
        <instance sequence="attcaatg" strand="+" begin="-558" end="-551" gene="AT1G61810"/>
        <instance sequence="attcaata" strand="+" begin="-515" end="-508" gene="AT1G61810"/>
        <instance sequence="gttctata" strand="+" begin="-113" end="-106" gene="AT1G62760"/>
        <instance sequence="attctaac" strand="+" begin="-618" end="-611" gene="AT1G62840"/>
        <instance sequence="agtcaata" strand="+" begin="-693" end="-686" gene="AT1G62975"/>
        <instance sequence="agtctaaa" strand="+" begin="-702" end="-695" gene="AT1G63530"/>
        <instance sequence="agtcaaag" strand="+" begin="-56" end="-49" gene="AT1G63530"/>
        <instance sequence="gttctaaa" strand="+" begin="-619" end="-612" gene="AT1G63560"/>
        <instance sequence="attcaaaa" strand="+" begin="-536" end="-529" gene="AT1G63590"/>
        <instance sequence="ggtctacc" strand="+" begin="-486" end="-479" gene="AT1G63590"/>
        <instance sequence="attcaacc" strand="+" begin="-151" end="-144" gene="AT1G63590"/>
        <instance sequence="attcaata" strand="+" begin="-452" end="-445" gene="AT1G64660"/>
        <instance sequence="agtcaaca" strand="+" begin="-505" end="-498" gene="AT1G66600"/>
        <instance sequence="attcaaac" strand="+" begin="-852" end="-845" gene="AT1G66700"/>
        <instance sequence="attcaatc" strand="+" begin="-749" end="-742" gene="AT1G66700"/>
        <instance sequence="gttctaaa" strand="+" begin="-417" end="-410" gene="AT1G66700"/>
        <instance sequence="attctata" strand="+" begin="-377" end="-370" gene="AT1G66700"/>
        <instance sequence="attctata" strand="+" begin="-336" end="-329" gene="AT1G67070"/>
        <instance sequence="agtcaaag" strand="+" begin="-992" end="-985" gene="AT1G67100"/>
        <instance sequence="agtcaaag" strand="+" begin="-916" end="-909" gene="AT1G67100"/>
        <instance sequence="attcaaca" strand="+" begin="-752" end="-745" gene="AT1G67980"/>
        <instance sequence="attctata" strand="+" begin="-354" end="-347" gene="AT1G67980"/>
        <instance sequence="agtcaata" strand="+" begin="-299" end="-292" gene="AT1G67980"/>
        <instance sequence="gttcaatc" strand="+" begin="-995" end="-988" gene="AT1G68320"/>
        <instance sequence="attctatg" strand="+" begin="-640" end="-633" gene="AT1G68320"/>
        <instance sequence="agtctata" strand="+" begin="-163" end="-156" gene="AT1G68320"/>
        <instance sequence="agtctatc" strand="+" begin="-107" end="-100" gene="AT1G68320"/>
        <instance sequence="attcaaag" strand="+" begin="-399" end="-392" gene="AT1G68450"/>
        <instance sequence="attcaacg" strand="+" begin="-162" end="-155" gene="AT1G68450"/>
        <instance sequence="agtcaacg" strand="+" begin="-111" end="-104" gene="AT1G68450"/>
        <instance sequence="attctaca" strand="+" begin="-37" end="-30" gene="AT1G68450"/>
        <instance sequence="attctaaa" strand="+" begin="-319" end="-312" gene="AT1G68620"/>
        <instance sequence="attctaag" strand="+" begin="-516" end="-509" gene="AT1G68630"/>
        <instance sequence="ggtcaaac" strand="+" begin="-306" end="-299" gene="AT1G68630"/>
        <instance sequence="attcaata" strand="+" begin="-810" end="-803" gene="AT1G69530"/>
        <instance sequence="attcaaaa" strand="+" begin="-473" end="-466" gene="AT1G69530"/>
        <instance sequence="attctata" strand="+" begin="-215" end="-208" gene="AT1G69530"/>
        <instance sequence="attcaaac" strand="+" begin="-395" end="-388" gene="AT1G69570"/>
        <instance sequence="gttcaaaa" strand="+" begin="-656" end="-649" gene="AT1G69920"/>
        <instance sequence="agtcaaca" strand="+" begin="-283" end="-276" gene="AT1G69920"/>
        <instance sequence="attcaatc" strand="+" begin="-276" end="-269" gene="AT1G69920"/>
        <instance sequence="agtcaaac" strand="+" begin="-147" end="-140" gene="AT1G69920"/>
        <instance sequence="agtcaaaa" strand="+" begin="-405" end="-398" gene="AT1G69930"/>
        <instance sequence="agtctaaa" strand="+" begin="-217" end="-210" gene="AT1G70440"/>
        <instance sequence="gttcaaaa" strand="+" begin="-710" end="-703" gene="AT1G70920"/>
        <instance sequence="agtcaaac" strand="+" begin="-281" end="-274" gene="AT1G70920"/>
        <instance sequence="attcaaaa" strand="+" begin="-310" end="-303" gene="AT1G71140"/>
        <instance sequence="agtcaaac" strand="+" begin="-504" end="-497" gene="AT1G71520"/>
        <instance sequence="attcaacc" strand="+" begin="-910" end="-903" gene="AT1G71697"/>
        <instance sequence="agtcaaaa" strand="+" begin="-565" end="-558" gene="AT1G71697"/>
        <instance sequence="attcaaac" strand="+" begin="-607" end="-600" gene="AT1G72060"/>
        <instance sequence="gttcaacc" strand="+" begin="-411" end="-404" gene="AT1G72060"/>
        <instance sequence="attcaaac" strand="+" begin="-174" end="-167" gene="AT1G72060"/>
        <instance sequence="agtcaaag" strand="+" begin="-95" end="-88" gene="AT1G72060"/>
        <instance sequence="agtcaacg" strand="+" begin="-48" end="-41" gene="AT1G72060"/>
        <instance sequence="attcaaaa" strand="+" begin="-31" end="-24" gene="AT1G72060"/>
        <instance sequence="gttcaata" strand="+" begin="-413" end="-406" gene="AT1G72140"/>
        <instance sequence="gttctaaa" strand="+" begin="-956" end="-949" gene="AT1G73220"/>
        <instance sequence="attctaac" strand="+" begin="-400" end="-393" gene="AT1G73220"/>
        <instance sequence="attctata" strand="+" begin="-246" end="-239" gene="AT1G73480"/>
        <instance sequence="attcaata" strand="+" begin="-168" end="-161" gene="AT1G74000"/>
        <instance sequence="gttctacg" strand="+" begin="-900" end="-893" gene="AT1G74310"/>
        <instance sequence="attctata" strand="+" begin="-875" end="-868" gene="AT1G74310"/>
        <instance sequence="attcaaag" strand="+" begin="-203" end="-196" gene="AT1G74310"/>
        <instance sequence="gttctatg" strand="+" begin="-55" end="-48" gene="AT1G74310"/>
        <instance sequence="gttctata" strand="+" begin="-507" end="-500" gene="AT1G75000"/>
        <instance sequence="attcaaaa" strand="+" begin="-786" end="-779" gene="AT1G75030"/>
        <instance sequence="attctata" strand="+" begin="-242" end="-235" gene="AT1G75030"/>
        <instance sequence="agtctata" strand="+" begin="-347" end="-340" gene="AT1G75290"/>
        <instance sequence="gttctatc" strand="+" begin="-105" end="-98" gene="AT1G75290"/>
        <instance sequence="agtctaaa" strand="+" begin="-943" end="-936" gene="AT1G76470"/>
        <instance sequence="attcaaag" strand="+" begin="-415" end="-408" gene="AT1G76470"/>
        <instance sequence="attcaaaa" strand="+" begin="-256" end="-249" gene="AT1G76520"/>
        <instance sequence="attctaac" strand="+" begin="-565" end="-558" gene="AT1G76680"/>
        <instance sequence="attcaatg" strand="+" begin="-416" end="-409" gene="AT1G76680"/>
        <instance sequence="ggtcaaag" strand="+" begin="-291" end="-284" gene="AT1G76680"/>
        <instance sequence="gttcaaag" strand="+" begin="-140" end="-133" gene="AT1G76680"/>
        <instance sequence="ggtcaaag" strand="+" begin="-316" end="-309" gene="AT1G76690"/>
        <instance sequence="gttcaaag" strand="+" begin="-163" end="-156" gene="AT1G76690"/>
        <instance sequence="attcaacc" strand="+" begin="-984" end="-977" gene="AT1G77450"/>
        <instance sequence="ggtcaacg" strand="+" begin="-318" end="-311" gene="AT1G77450"/>
        <instance sequence="agtcaacg" strand="+" begin="-818" end="-811" gene="AT1G78340"/>
        <instance sequence="agtcaata" strand="+" begin="-72" end="-65" gene="AT1G78340"/>
        <instance sequence="ggtcaaca" strand="+" begin="-190" end="-183" gene="AT1G78380"/>
        <instance sequence="gttcaatg" strand="+" begin="-900" end="-893" gene="AT1G80160"/>
        <instance sequence="agtcaaaa" strand="+" begin="-928" end="-921" gene="AT2G02010"/>
        <instance sequence="agtcaaaa" strand="+" begin="-865" end="-858" gene="AT2G02010"/>
        <instance sequence="attcaacg" strand="+" begin="-699" end="-692" gene="AT2G02010"/>
        <instance sequence="attctaaa" strand="+" begin="-628" end="-621" gene="AT2G02010"/>
        <instance sequence="agtctaaa" strand="+" begin="-617" end="-610" gene="AT2G02010"/>
        <instance sequence="agtcaatg" strand="+" begin="-490" end="-483" gene="AT2G02010"/>
        <instance sequence="ggtctaaa" strand="+" begin="-163" end="-156" gene="AT2G02010"/>
        <instance sequence="attcaaaa" strand="+" begin="-903" end="-896" gene="AT2G02120"/>
        <instance sequence="agtcaaaa" strand="+" begin="-181" end="-174" gene="AT2G02120"/>
        <instance sequence="attctacc" strand="+" begin="-916" end="-909" gene="AT2G02320"/>
        <instance sequence="attctaag" strand="+" begin="-380" end="-373" gene="AT2G02320"/>
        <instance sequence="gttctaac" strand="+" begin="-373" end="-366" gene="AT2G02320"/>
        <instance sequence="gttcaaaa" strand="+" begin="-260" end="-253" gene="AT2G02320"/>
        <instance sequence="attcaata" strand="+" begin="-432" end="-425" gene="AT2G02930"/>
        <instance sequence="attcaaac" strand="+" begin="-190" end="-183" gene="AT2G02930"/>
        <instance sequence="agtcaata" strand="+" begin="-135" end="-128" gene="AT2G02930"/>
        <instance sequence="gttcaata" strand="+" begin="-639" end="-632" gene="AT2G03360"/>
        <instance sequence="ggtctaaa" strand="+" begin="-431" end="-424" gene="AT2G04040"/>
        <instance sequence="agtcaaac" strand="+" begin="-386" end="-379" gene="AT2G04040"/>
        <instance sequence="gttcaaac" strand="+" begin="-322" end="-315" gene="AT2G04040"/>
        <instance sequence="attctata" strand="+" begin="-209" end="-202" gene="AT2G04040"/>
        <instance sequence="agtcaaaa" strand="+" begin="-144" end="-137" gene="AT2G04040"/>
        <instance sequence="ggtctata" strand="+" begin="-54" end="-47" gene="AT2G04040"/>
        <instance sequence="ggtcaaac" strand="+" begin="-596" end="-589" gene="AT2G14247"/>
        <instance sequence="gttctaca" strand="+" begin="-501" end="-494" gene="AT2G14247"/>
        <instance sequence="attcaacg" strand="+" begin="-986" end="-979" gene="AT2G15220"/>
        <instance sequence="agtctaca" strand="+" begin="-319" end="-312" gene="AT2G15220"/>
        <instance sequence="agtcaaag" strand="+" begin="-286" end="-279" gene="AT2G15480"/>
        <instance sequence="gttctacg" strand="+" begin="-274" end="-267" gene="AT2G15480"/>
        <instance sequence="agtcaaag" strand="+" begin="-231" end="-224" gene="AT2G15490"/>
        <instance sequence="agtcaacg" strand="+" begin="-335" end="-328" gene="AT2G15780"/>
        <instance sequence="attcaaaa" strand="+" begin="-221" end="-214" gene="AT2G15780"/>
        <instance sequence="agtcaaaa" strand="+" begin="-527" end="-520" gene="AT2G15830"/>
        <instance sequence="attcaaaa" strand="+" begin="-127" end="-120" gene="AT2G15830"/>
        <instance sequence="agtcaaaa" strand="+" begin="-116" end="-109" gene="AT2G15830"/>
        <instance sequence="attcaaaa" strand="+" begin="-950" end="-943" gene="AT2G17500"/>
        <instance sequence="attcaatg" strand="+" begin="-926" end="-919" gene="AT2G17500"/>
        <instance sequence="gttcaaca" strand="+" begin="-456" end="-449" gene="AT2G17500"/>
        <instance sequence="ggtcaaac" strand="+" begin="-41" end="-34" gene="AT2G17500"/>
        <instance sequence="gttcaatc" strand="+" begin="-224" end="-217" gene="AT2G17850"/>
        <instance sequence="gttcaacg" strand="+" begin="-430" end="-423" gene="AT2G18480"/>
        <instance sequence="attctaaa" strand="+" begin="-37" end="-30" gene="AT2G18480"/>
        <instance sequence="gttctaag" strand="+" begin="-740" end="-733" gene="AT2G19500"/>
        <instance sequence="attctaaa" strand="+" begin="-274" end="-267" gene="AT2G19500"/>
        <instance sequence="agtcaaca" strand="+" begin="-235" end="-228" gene="AT2G19500"/>
        <instance sequence="attcaaca" strand="+" begin="-182" end="-175" gene="AT2G19500"/>
        <instance sequence="agtctaaa" strand="+" begin="-546" end="-539" gene="AT2G23830"/>
        <instance sequence="agtctaca" strand="+" begin="-322" end="-315" gene="AT2G23830"/>
        <instance sequence="attcaaca" strand="+" begin="-166" end="-159" gene="AT2G23830"/>
        <instance sequence="ggtcaatg" strand="+" begin="-694" end="-687" gene="AT2G26560"/>
        <instance sequence="gttcaaac" strand="+" begin="-129" end="-122" gene="AT2G26560"/>
        <instance sequence="ggtctaac" strand="+" begin="-64" end="-57" gene="AT2G26560"/>
        <instance sequence="ggtctaaa" strand="+" begin="-896" end="-889" gene="AT2G29150"/>
        <instance sequence="agtcaatc" strand="+" begin="-574" end="-567" gene="AT2G29150"/>
        <instance sequence="attcaatg" strand="+" begin="-449" end="-442" gene="AT2G29150"/>
        <instance sequence="gttcaaaa" strand="+" begin="-148" end="-141" gene="AT2G29150"/>
        <instance sequence="ggtcaaac" strand="+" begin="-81" end="-74" gene="AT2G29150"/>
        <instance sequence="agtcaaac" strand="+" begin="-802" end="-795" gene="AT2G29450"/>
        <instance sequence="agtcaaca" strand="+" begin="-140" end="-133" gene="AT2G29450"/>
        <instance sequence="ggtctaag" strand="+" begin="-994" end="-987" gene="AT2G29460"/>
        <instance sequence="gttctatc" strand="+" begin="-830" end="-823" gene="AT2G29460"/>
        <instance sequence="agtcaaaa" strand="+" begin="-239" end="-232" gene="AT2G29460"/>
        <instance sequence="agtctacg" strand="+" begin="-852" end="-845" gene="AT2G29470"/>
        <instance sequence="gttctaaa" strand="+" begin="-845" end="-838" gene="AT2G29470"/>
        <instance sequence="gttctaaa" strand="+" begin="-813" end="-806" gene="AT2G29470"/>
        <instance sequence="agtctatc" strand="+" begin="-458" end="-451" gene="AT2G29470"/>
        <instance sequence="gttcaaag" strand="+" begin="-343" end="-336" gene="AT2G29470"/>
        <instance sequence="ggtcaaag" strand="+" begin="-304" end="-297" gene="AT2G29470"/>
        <instance sequence="attctatg" strand="+" begin="-684" end="-677" gene="AT2G29480"/>
        <instance sequence="attcaaaa" strand="+" begin="-614" end="-607" gene="AT2G29490"/>
        <instance sequence="gttctaca" strand="+" begin="-819" end="-812" gene="AT2G29940"/>
        <instance sequence="gttcaaca" strand="+" begin="-641" end="-634" gene="AT2G29940"/>
        <instance sequence="agtctaac" strand="+" begin="-148" end="-141" gene="AT2G29940"/>
        <instance sequence="gttcaaac" strand="+" begin="-203" end="-196" gene="AT2G30140"/>
        <instance sequence="gttcaaaa" strand="+" begin="-163" end="-156" gene="AT2G31345"/>
        <instance sequence="agtcaaag" strand="+" begin="-128" end="-121" gene="AT2G31345"/>
        <instance sequence="agtcaaac" strand="+" begin="-60" end="-53" gene="AT2G31345"/>
        <instance sequence="ggtcaata" strand="+" begin="-325" end="-318" gene="AT2G31945"/>
        <instance sequence="attctatc" strand="+" begin="-686" end="-679" gene="AT2G33160"/>
        <instance sequence="agtcaaaa" strand="+" begin="-319" end="-312" gene="AT2G33160"/>
        <instance sequence="ggtcaaca" strand="+" begin="-55" end="-48" gene="AT2G33710"/>
        <instance sequence="ggtcaacc" strand="+" begin="-631" end="-624" gene="AT2G34390"/>
        <instance sequence="agtcaaag" strand="+" begin="-308" end="-301" gene="AT2G34390"/>
        <instance sequence="agtcaaca" strand="+" begin="-935" end="-928" gene="AT2G34500"/>
        <instance sequence="attcaaaa" strand="+" begin="-99" end="-92" gene="AT2G34500"/>
        <instance sequence="agtcaaag" strand="+" begin="-874" end="-867" gene="AT2G34790"/>
        <instance sequence="agtcaaag" strand="+" begin="-966" end="-959" gene="AT2G36770"/>
        <instance sequence="attctaac" strand="+" begin="-910" end="-903" gene="AT2G36770"/>
        <instance sequence="agtcaaca" strand="+" begin="-805" end="-798" gene="AT2G36800"/>
        <instance sequence="attcaaag" strand="+" begin="-415" end="-408" gene="AT2G36970"/>
        <instance sequence="attctaag" strand="+" begin="-281" end="-274" gene="AT2G36970"/>
        <instance sequence="attcaaca" strand="+" begin="-660" end="-653" gene="AT2G38240"/>
        <instance sequence="gttcaacc" strand="+" begin="-630" end="-623" gene="AT2G38240"/>
        <instance sequence="agtctata" strand="+" begin="-515" end="-508" gene="AT2G38240"/>
        <instance sequence="attctata" strand="+" begin="-359" end="-352" gene="AT2G38240"/>
        <instance sequence="attcaata" strand="+" begin="-99" end="-92" gene="AT2G38240"/>
        <instance sequence="gttcaaaa" strand="+" begin="-753" end="-746" gene="AT2G38600"/>
        <instance sequence="attcaaag" strand="+" begin="-936" end="-929" gene="AT2G38870"/>
        <instance sequence="attcaaca" strand="+" begin="-289" end="-282" gene="AT2G38870"/>
        <instance sequence="attcaatg" strand="+" begin="-541" end="-534" gene="AT2G39030"/>
        <instance sequence="gttcaaaa" strand="+" begin="-305" end="-298" gene="AT2G39030"/>
        <instance sequence="agtcaaaa" strand="+" begin="-165" end="-158" gene="AT2G39030"/>
        <instance sequence="agtctaaa" strand="+" begin="-380" end="-373" gene="AT2G39050"/>
        <instance sequence="attcaaca" strand="+" begin="-113" end="-106" gene="AT2G39050"/>
        <instance sequence="gttcaata" strand="+" begin="-267" end="-260" gene="AT2G39400"/>
        <instance sequence="attcaaag" strand="+" begin="-260" end="-253" gene="AT2G39400"/>
        <instance sequence="gttcaatg" strand="+" begin="-130" end="-123" gene="AT2G39400"/>
        <instance sequence="attctatc" strand="+" begin="-844" end="-837" gene="AT2G40340"/>
        <instance sequence="agtcaacg" strand="+" begin="-256" end="-249" gene="AT2G40340"/>
        <instance sequence="agtcaaaa" strand="+" begin="-170" end="-163" gene="AT2G40340"/>
        <instance sequence="attctaaa" strand="+" begin="-773" end="-766" gene="AT2G41230"/>
        <instance sequence="ggtctatc" strand="+" begin="-357" end="-350" gene="AT2G41230"/>
        <instance sequence="ggtctaca" strand="+" begin="-816" end="-809" gene="AT2G41380"/>
        <instance sequence="agtcaatg" strand="+" begin="-575" end="-568" gene="AT2G41380"/>
        <instance sequence="attctaaa" strand="+" begin="-370" end="-363" gene="AT2G41380"/>
        <instance sequence="agtcaatc" strand="+" begin="-416" end="-409" gene="AT2G41850"/>
        <instance sequence="agtctaaa" strand="+" begin="-610" end="-603" gene="AT2G42610"/>
        <instance sequence="ggtctacc" strand="+" begin="-914" end="-907" gene="AT2G43000"/>
        <instance sequence="attcaaaa" strand="+" begin="-269" end="-262" gene="AT2G43000"/>
        <instance sequence="agtctata" strand="+" begin="-126" end="-119" gene="AT2G43000"/>
        <instance sequence="agtcaaag" strand="+" begin="-97" end="-90" gene="AT2G43000"/>
        <instance sequence="agtcaacg" strand="+" begin="-374" end="-367" gene="AT2G43510"/>
        <instance sequence="ggtcaaaa" strand="+" begin="-152" end="-145" gene="AT2G43510"/>
        <instance sequence="attcaatc" strand="+" begin="-107" end="-100" gene="AT2G43510"/>
        <instance sequence="gttctata" strand="+" begin="-72" end="-65" gene="AT2G43510"/>
        <instance sequence="attcaatc" strand="+" begin="-381" end="-374" gene="AT2G44460"/>
        <instance sequence="attcaaac" strand="+" begin="-283" end="-276" gene="AT2G44460"/>
        <instance sequence="agtcaatc" strand="+" begin="-790" end="-783" gene="AT2G45220"/>
        <instance sequence="agtcaata" strand="+" begin="-765" end="-758" gene="AT2G45220"/>
        <instance sequence="attcaaaa" strand="+" begin="-186" end="-179" gene="AT2G45220"/>
        <instance sequence="ggtcaaaa" strand="+" begin="-251" end="-244" gene="AT2G45570"/>
        <instance sequence="ggtcaata" strand="+" begin="-926" end="-919" gene="AT2G46740"/>
        <instance sequence="ggtcaaaa" strand="+" begin="-934" end="-927" gene="AT2G46790"/>
        <instance sequence="attcaaaa" strand="+" begin="-668" end="-661" gene="AT2G47190"/>
        <instance sequence="agtcaaag" strand="+" begin="-289" end="-282" gene="AT2G47190"/>
        <instance sequence="ggtcaaac" strand="+" begin="-281" end="-274" gene="AT2G47190"/>
        <instance sequence="ggtctacc" strand="+" begin="-252" end="-245" gene="AT3G01990"/>
        <instance sequence="attcaaag" strand="+" begin="-433" end="-426" gene="AT3G03530"/>
        <instance sequence="gttctaca" strand="+" begin="-614" end="-607" gene="AT3G04510"/>
        <instance sequence="agtcaaag" strand="+" begin="-913" end="-906" gene="AT3G09270"/>
        <instance sequence="attcaata" strand="+" begin="-901" end="-894" gene="AT3G09270"/>
        <instance sequence="agtcaaaa" strand="+" begin="-153" end="-146" gene="AT3G09270"/>
        <instance sequence="agtcaaaa" strand="+" begin="-196" end="-189" gene="AT3G09350"/>
        <instance sequence="gttctatg" strand="+" begin="-899" end="-892" gene="AT3G09405"/>
        <instance sequence="agtctatc" strand="+" begin="-966" end="-959" gene="AT3G10450"/>
        <instance sequence="ggtctaaa" strand="+" begin="-957" end="-950" gene="AT3G10450"/>
        <instance sequence="attcaaag" strand="+" begin="-150" end="-143" gene="AT3G10450"/>
        <instance sequence="attctaag" strand="+" begin="-72" end="-65" gene="AT3G10450"/>
        <instance sequence="attcaaaa" strand="+" begin="-708" end="-701" gene="AT3G10790"/>
        <instance sequence="agtcaaac" strand="+" begin="-714" end="-707" gene="AT3G10960"/>
        <instance sequence="ggtcaaaa" strand="+" begin="-389" end="-382" gene="AT3G10960"/>
        <instance sequence="agtcaatc" strand="+" begin="-382" end="-375" gene="AT3G10960"/>
        <instance sequence="gttcaaaa" strand="+" begin="-696" end="-689" gene="AT3G11020"/>
        <instance sequence="agtcaaca" strand="+" begin="-971" end="-964" gene="AT3G12320"/>
        <instance sequence="gttcaaaa" strand="+" begin="-683" end="-676" gene="AT3G12910"/>
        <instance sequence="gttctaaa" strand="+" begin="-161" end="-154" gene="AT3G12910"/>
        <instance sequence="agtcaaca" strand="+" begin="-93" end="-86" gene="AT3G12910"/>
        <instance sequence="gttcaaac" strand="+" begin="-924" end="-917" gene="AT3G13450"/>
        <instance sequence="attctaag" strand="+" begin="-945" end="-938" gene="AT3G13630"/>
        <instance sequence="attcaaac" strand="+" begin="-473" end="-466" gene="AT3G13630"/>
        <instance sequence="attctata" strand="+" begin="-964" end="-957" gene="AT3G14440"/>
        <instance sequence="attcaaca" strand="+" begin="-90" end="-83" gene="AT3G14440"/>
        <instance sequence="attctaca" strand="+" begin="-521" end="-514" gene="AT3G14620"/>
        <instance sequence="attctata" strand="+" begin="-290" end="-283" gene="AT3G14620"/>
        <instance sequence="agtctaag" strand="+" begin="-260" end="-253" gene="AT3G14620"/>
        <instance sequence="attcaaag" strand="+" begin="-846" end="-839" gene="AT3G14660"/>
        <instance sequence="agtctacc" strand="+" begin="-542" end="-535" gene="AT3G14660"/>
        <instance sequence="attcaaag" strand="+" begin="-483" end="-476" gene="AT3G14660"/>
        <instance sequence="attctaca" strand="+" begin="-359" end="-352" gene="AT3G14660"/>
        <instance sequence="attctaca" strand="+" begin="-965" end="-958" gene="AT3G14690"/>
        <instance sequence="gttcaatg" strand="+" begin="-288" end="-281" gene="AT3G14690"/>
        <instance sequence="agtcaaac" strand="+" begin="-884" end="-877" gene="AT3G14770"/>
        <instance sequence="attctaag" strand="+" begin="-198" end="-191" gene="AT3G14770"/>
        <instance sequence="attctata" strand="+" begin="-945" end="-938" gene="AT3G15356"/>
        <instance sequence="gttctatc" strand="+" begin="-564" end="-557" gene="AT3G15500"/>
        <instance sequence="gttcaaag" strand="+" begin="-161" end="-154" gene="AT3G15500"/>
        <instance sequence="attcaaca" strand="+" begin="-442" end="-435" gene="AT3G16150"/>
        <instance sequence="gttcaaag" strand="+" begin="-886" end="-879" gene="AT3G16530"/>
        <instance sequence="attcaaaa" strand="+" begin="-272" end="-265" gene="AT3G16530"/>
        <instance sequence="attcaaac" strand="+" begin="-63" end="-56" gene="AT3G16530"/>
        <instance sequence="ggtcaaaa" strand="+" begin="-500" end="-493" gene="AT3G18250"/>
        <instance sequence="agtcaaaa" strand="+" begin="-577" end="-570" gene="AT3G18950"/>
        <instance sequence="attcaacc" strand="+" begin="-383" end="-376" gene="AT3G18950"/>
        <instance sequence="agtctaaa" strand="+" begin="-94" end="-87" gene="AT3G18950"/>
        <instance sequence="attctaca" strand="+" begin="-720" end="-713" gene="AT3G19615"/>
        <instance sequence="gttcaaag" strand="+" begin="-466" end="-459" gene="AT3G19615"/>
        <instance sequence="attcaacg" strand="+" begin="-229" end="-222" gene="AT3G19615"/>
        <instance sequence="agtcaata" strand="+" begin="-166" end="-159" gene="AT3G19615"/>
        <instance sequence="ggtcaata" strand="+" begin="-90" end="-83" gene="AT3G19615"/>
        <instance sequence="agtctaaa" strand="+" begin="-649" end="-642" gene="AT3G21500"/>
        <instance sequence="agtcaata" strand="+" begin="-440" end="-433" gene="AT3G21500"/>
        <instance sequence="gttcaacc" strand="+" begin="-634" end="-627" gene="AT3G21520"/>
        <instance sequence="attcaaaa" strand="+" begin="-358" end="-351" gene="AT3G21520"/>
        <instance sequence="attcaaag" strand="+" begin="-347" end="-340" gene="AT3G21520"/>
        <instance sequence="agtcaatg" strand="+" begin="-116" end="-109" gene="AT3G21520"/>
        <instance sequence="gttcaaaa" strand="+" begin="-507" end="-500" gene="AT3G21690"/>
        <instance sequence="attcaaac" strand="+" begin="-974" end="-967" gene="AT3G21700"/>
        <instance sequence="attcaaag" strand="+" begin="-967" end="-960" gene="AT3G21780"/>
        <instance sequence="attctacg" strand="+" begin="-806" end="-799" gene="AT3G21780"/>
        <instance sequence="gttcaatg" strand="+" begin="-739" end="-732" gene="AT3G21780"/>
        <instance sequence="agtcaaaa" strand="+" begin="-132" end="-125" gene="AT3G21780"/>
        <instance sequence="attctata" strand="+" begin="-786" end="-779" gene="AT3G22370"/>
        <instance sequence="agtcaaag" strand="+" begin="-194" end="-187" gene="AT3G22370"/>
        <instance sequence="attcaata" strand="+" begin="-812" end="-805" gene="AT3G22910"/>
        <instance sequence="ggtctata" strand="+" begin="-660" end="-653" gene="AT3G22910"/>
        <instance sequence="ggtcaaaa" strand="+" begin="-573" end="-566" gene="AT3G22910"/>
        <instance sequence="attctatg" strand="+" begin="-544" end="-537" gene="AT3G23230"/>
        <instance sequence="agtcaaag" strand="+" begin="-392" end="-385" gene="AT3G23230"/>
        <instance sequence="agtcaacc" strand="+" begin="-188" end="-181" gene="AT3G23230"/>
        <instance sequence="agtcaatc" strand="+" begin="-365" end="-358" gene="AT3G24500"/>
        <instance sequence="ggtcaatc" strand="+" begin="-634" end="-627" gene="AT3G25240"/>
        <instance sequence="attctata" strand="+" begin="-316" end="-309" gene="AT3G25240"/>
        <instance sequence="agtcaaag" strand="+" begin="-549" end="-542" gene="AT3G25740"/>
        <instance sequence="attcaaaa" strand="+" begin="-843" end="-836" gene="AT3G25760"/>
        <instance sequence="attcaaag" strand="+" begin="-262" end="-255" gene="AT3G25760"/>
        <instance sequence="agtctaac" strand="+" begin="-1000" end="-993" gene="AT3G25770"/>
        <instance sequence="ggtctaag" strand="+" begin="-585" end="-578" gene="AT3G25770"/>
        <instance sequence="agtctatg" strand="+" begin="-562" end="-555" gene="AT3G25770"/>
        <instance sequence="gttctatc" strand="+" begin="-486" end="-479" gene="AT3G25770"/>
        <instance sequence="attctata" strand="+" begin="-908" end="-901" gene="AT3G26190"/>
        <instance sequence="agtcaata" strand="+" begin="-695" end="-688" gene="AT3G26190"/>
        <instance sequence="agtcaatg" strand="+" begin="-117" end="-110" gene="AT3G26190"/>
        <instance sequence="agtctaca" strand="+" begin="-404" end="-397" gene="AT3G26830"/>
        <instance sequence="attcaaaa" strand="+" begin="-474" end="-467" gene="AT3G27880"/>
        <instance sequence="attcaaaa" strand="+" begin="-343" end="-336" gene="AT3G27880"/>
        <instance sequence="gttctaag" strand="+" begin="-540" end="-533" gene="AT3G28210"/>
        <instance sequence="attcaaac" strand="+" begin="-786" end="-779" gene="AT3G28510"/>
        <instance sequence="attcaaaa" strand="+" begin="-906" end="-899" gene="AT3G28740"/>
        <instance sequence="attcaatc" strand="+" begin="-848" end="-841" gene="AT3G28740"/>
        <instance sequence="gttcaata" strand="+" begin="-834" end="-827" gene="AT3G28740"/>
        <instance sequence="gttcaaca" strand="+" begin="-801" end="-794" gene="AT3G28740"/>
        <instance sequence="attcaatc" strand="+" begin="-727" end="-720" gene="AT3G28740"/>
        <instance sequence="ggtctacc" strand="+" begin="-387" end="-380" gene="AT3G28740"/>
        <instance sequence="attcaaac" strand="+" begin="-582" end="-575" gene="AT3G29240"/>
        <instance sequence="agtctaaa" strand="+" begin="-210" end="-203" gene="AT3G29240"/>
        <instance sequence="attcaaaa" strand="+" begin="-190" end="-183" gene="AT3G29670"/>
        <instance sequence="agtctata" strand="+" begin="-38" end="-31" gene="AT3G29670"/>
        <instance sequence="agtctata" strand="+" begin="-158" end="-151" gene="AT3G44300"/>
        <instance sequence="attcaata" strand="+" begin="-416" end="-409" gene="AT3G46230"/>
        <instance sequence="attcaacg" strand="+" begin="-642" end="-635" gene="AT3G47720"/>
        <instance sequence="gttctaac" strand="+" begin="-557" end="-550" gene="AT3G47720"/>
        <instance sequence="attcaaac" strand="+" begin="-19" end="-12" gene="AT3G47720"/>
        <instance sequence="agtcaata" strand="+" begin="-977" end="-970" gene="AT3G48580"/>
        <instance sequence="attcaaac" strand="+" begin="-362" end="-355" gene="AT3G48580"/>
        <instance sequence="attcaaaa" strand="+" begin="-586" end="-579" gene="AT3G48850"/>
        <instance sequence="attcaaaa" strand="+" begin="-508" end="-501" gene="AT3G48850"/>
        <instance sequence="attctaac" strand="+" begin="-254" end="-247" gene="AT3G48850"/>
        <instance sequence="agtcaatg" strand="+" begin="-102" end="-95" gene="AT3G48850"/>
        <instance sequence="ggtctaaa" strand="+" begin="-225" end="-218" gene="AT3G50440"/>
        <instance sequence="agtctatg" strand="+" begin="-874" end="-867" gene="AT3G51140"/>
        <instance sequence="agtcaacg" strand="+" begin="-976" end="-969" gene="AT3G51895"/>
        <instance sequence="attcaacg" strand="+" begin="-108" end="-101" gene="AT3G51895"/>
        <instance sequence="attcaaaa" strand="+" begin="-878" end="-871" gene="AT3G53130"/>
        <instance sequence="gttcaatc" strand="+" begin="-955" end="-948" gene="AT3G53150"/>
        <instance sequence="attctatc" strand="+" begin="-708" end="-701" gene="AT3G53150"/>
        <instance sequence="gttcaaag" strand="+" begin="-134" end="-127" gene="AT3G53150"/>
        <instance sequence="agtcaatg" strand="+" begin="-339" end="-332" gene="AT3G53160"/>
        <instance sequence="agtctaaa" strand="+" begin="-310" end="-303" gene="AT3G53160"/>
        <instance sequence="attcaaag" strand="+" begin="-189" end="-182" gene="AT3G53160"/>
        <instance sequence="ggtcaaaa" strand="+" begin="-132" end="-125" gene="AT3G53160"/>
        <instance sequence="attcaaca" strand="+" begin="-177" end="-170" gene="AT3G55090"/>
        <instance sequence="attcaaaa" strand="+" begin="-573" end="-566" gene="AT3G55970"/>
        <instance sequence="gttcaaca" strand="+" begin="-520" end="-513" gene="AT3G55970"/>
        <instance sequence="agtctaac" strand="+" begin="-830" end="-823" gene="AT3G56400"/>
        <instance sequence="attcaaaa" strand="+" begin="-556" end="-549" gene="AT3G56400"/>
        <instance sequence="attcaaca" strand="+" begin="-643" end="-636" gene="AT3G56500"/>
        <instance sequence="ggtcaatc" strand="+" begin="-577" end="-570" gene="AT3G56500"/>
        <instance sequence="attctaaa" strand="+" begin="-848" end="-841" gene="AT3G60120"/>
        <instance sequence="attcaaaa" strand="+" begin="-654" end="-647" gene="AT3G60120"/>
        <instance sequence="agtcaaca" strand="+" begin="-314" end="-307" gene="AT3G60120"/>
        <instance sequence="gttcaaca" strand="+" begin="-289" end="-282" gene="AT3G60120"/>
        <instance sequence="gttcaaca" strand="+" begin="-246" end="-239" gene="AT3G60120"/>
        <instance sequence="attcaaca" strand="+" begin="-417" end="-410" gene="AT3G60140"/>
        <instance sequence="agtcaaca" strand="+" begin="-410" end="-403" gene="AT3G60140"/>
        <instance sequence="attcaaaa" strand="+" begin="-278" end="-271" gene="AT3G60140"/>
        <instance sequence="attcaatg" strand="+" begin="-141" end="-134" gene="AT3G61890"/>
        <instance sequence="agtcaatg" strand="+" begin="-913" end="-906" gene="AT3G62740"/>
        <instance sequence="attctaaa" strand="+" begin="-837" end="-830" gene="AT3G62740"/>
        <instance sequence="attcaatc" strand="+" begin="-419" end="-412" gene="AT3G63380"/>
        <instance sequence="attctaca" strand="+" begin="-312" end="-305" gene="AT3G63380"/>
        <instance sequence="agtcaaaa" strand="+" begin="-184" end="-177" gene="AT3G63380"/>
        <instance sequence="attcaaag" strand="+" begin="-701" end="-694" gene="AT4G01870"/>
        <instance sequence="attcaaag" strand="+" begin="-452" end="-445" gene="AT4G01870"/>
        <instance sequence="attcaaaa" strand="+" begin="-219" end="-212" gene="AT4G01870"/>
        <instance sequence="agtcaaac" strand="+" begin="-57" end="-50" gene="AT4G01870"/>
        <instance sequence="attcaatg" strand="+" begin="-479" end="-472" gene="AT4G02280"/>
        <instance sequence="ggtctaac" strand="+" begin="-739" end="-732" gene="AT4G03410"/>
        <instance sequence="attcaaac" strand="+" begin="-448" end="-441" gene="AT4G03410"/>
        <instance sequence="attctata" strand="+" begin="-138" end="-131" gene="AT4G05120"/>
        <instance sequence="attcaaag" strand="+" begin="-960" end="-953" gene="AT4G09110"/>
        <instance sequence="attcaatg" strand="+" begin="-674" end="-667" gene="AT4G09110"/>
        <instance sequence="ggtcaaaa" strand="+" begin="-320" end="-313" gene="AT4G09110"/>
        <instance sequence="gttctacg" strand="+" begin="-246" end="-239" gene="AT4G09110"/>
        <instance sequence="agtcaaaa" strand="+" begin="-210" end="-203" gene="AT4G09110"/>
        <instance sequence="gttcaata" strand="+" begin="-312" end="-305" gene="AT4G10510"/>
        <instance sequence="attcaaac" strand="+" begin="-185" end="-178" gene="AT4G10510"/>
        <instance sequence="ggtcaaaa" strand="+" begin="-137" end="-130" gene="AT4G10510"/>
        <instance sequence="attcaaaa" strand="+" begin="-912" end="-905" gene="AT4G10530"/>
        <instance sequence="agtcaaaa" strand="+" begin="-706" end="-699" gene="AT4G10530"/>
        <instance sequence="attcaata" strand="+" begin="-449" end="-442" gene="AT4G10530"/>
        <instance sequence="attcaatg" strand="+" begin="-398" end="-391" gene="AT4G10530"/>
        <instance sequence="attcaaag" strand="+" begin="-319" end="-312" gene="AT4G10530"/>
        <instance sequence="attctata" strand="+" begin="-42" end="-35" gene="AT4G12290"/>
        <instance sequence="agtcaatg" strand="+" begin="-760" end="-753" gene="AT4G13180"/>
        <instance sequence="gttcaaaa" strand="+" begin="-430" end="-423" gene="AT4G13180"/>
        <instance sequence="agtctata" strand="+" begin="-40" end="-33" gene="AT4G13180"/>
        <instance sequence="attcaaaa" strand="+" begin="-276" end="-269" gene="AT4G13280"/>
        <instance sequence="ggtctata" strand="+" begin="-874" end="-867" gene="AT4G13290"/>
        <instance sequence="attcaatc" strand="+" begin="-680" end="-673" gene="AT4G13290"/>
        <instance sequence="attcaaaa" strand="+" begin="-19" end="-12" gene="AT4G13290"/>
        <instance sequence="gttctatc" strand="+" begin="-506" end="-499" gene="AT4G14060"/>
        <instance sequence="gttctaac" strand="+" begin="-447" end="-440" gene="AT4G14060"/>
        <instance sequence="attctaaa" strand="+" begin="-364" end="-357" gene="AT4G14060"/>
        <instance sequence="gttcaaca" strand="+" begin="-992" end="-985" gene="AT4G15530"/>
        <instance sequence="gttctaag" strand="+" begin="-892" end="-885" gene="AT4G15530"/>
        <instance sequence="attcaaaa" strand="+" begin="-209" end="-202" gene="AT4G15530"/>
        <instance sequence="gttcaaag" strand="+" begin="-153" end="-146" gene="AT4G15530"/>
        <instance sequence="gttcaatg" strand="+" begin="-146" end="-139" gene="AT4G15550"/>
        <instance sequence="ggtctatc" strand="+" begin="-334" end="-327" gene="AT4G15610"/>
        <instance sequence="agtctata" strand="+" begin="-815" end="-808" gene="AT4G15760"/>
        <instance sequence="agtcaaac" strand="+" begin="-937" end="-930" gene="AT4G17660"/>
        <instance sequence="agtctatg" strand="+" begin="-704" end="-697" gene="AT4G17660"/>
        <instance sequence="gttctaca" strand="+" begin="-546" end="-539" gene="AT4G17660"/>
        <instance sequence="attcaaaa" strand="+" begin="-557" end="-550" gene="AT4G17785"/>
        <instance sequence="attctaac" strand="+" begin="-366" end="-359" gene="AT4G17785"/>
        <instance sequence="ggtcaaag" strand="+" begin="-827" end="-820" gene="AT4G18050"/>
        <instance sequence="attcaaaa" strand="+" begin="-513" end="-506" gene="AT4G18170"/>
        <instance sequence="attcaaaa" strand="+" begin="-320" end="-313" gene="AT4G18170"/>
        <instance sequence="attcaacc" strand="+" begin="-770" end="-763" gene="AT4G18310"/>
        <instance sequence="attcaatc" strand="+" begin="-284" end="-277" gene="AT4G18990"/>
        <instance sequence="agtcaaca" strand="+" begin="-897" end="-890" gene="AT4G19970"/>
        <instance sequence="attcaatc" strand="+" begin="-883" end="-876" gene="AT4G19970"/>
        <instance sequence="ggtcaaca" strand="+" begin="-840" end="-833" gene="AT4G19970"/>
        <instance sequence="attcaaag" strand="+" begin="-203" end="-196" gene="AT4G19970"/>
        <instance sequence="attcaaaa" strand="+" begin="-84" end="-77" gene="AT4G19970"/>
        <instance sequence="gttcaaca" strand="+" begin="-988" end="-981" gene="AT4G20970"/>
        <instance sequence="agtcaaaa" strand="+" begin="-712" end="-705" gene="AT4G20970"/>
        <instance sequence="attcaaaa" strand="+" begin="-670" end="-663" gene="AT4G20970"/>
        <instance sequence="attctata" strand="+" begin="-647" end="-640" gene="AT4G20970"/>
        <instance sequence="gttcaaaa" strand="+" begin="-503" end="-496" gene="AT4G20970"/>
        <instance sequence="ggtctatg" strand="+" begin="-35" end="-28" gene="AT4G20970"/>
        <instance sequence="gttcaaaa" strand="+" begin="-728" end="-721" gene="AT4G21380"/>
        <instance sequence="agtcaaaa" strand="+" begin="-862" end="-855" gene="AT4G22070"/>
        <instance sequence="gttcaatg" strand="+" begin="-718" end="-711" gene="AT4G22070"/>
        <instance sequence="ggtcaaac" strand="+" begin="-865" end="-858" gene="AT4G22485"/>
        <instance sequence="gttcaaca" strand="+" begin="-936" end="-929" gene="AT4G22520"/>
        <instance sequence="attcaaca" strand="+" begin="-847" end="-840" gene="AT4G22520"/>
        <instance sequence="gttcaatc" strand="+" begin="-754" end="-747" gene="AT4G22520"/>
        <instance sequence="attcaata" strand="+" begin="-589" end="-582" gene="AT4G22520"/>
        <instance sequence="gttctaac" strand="+" begin="-104" end="-97" gene="AT4G22520"/>
        <instance sequence="attctata" strand="+" begin="-978" end="-971" gene="AT4G23030"/>
        <instance sequence="attcaata" strand="+" begin="-709" end="-702" gene="AT4G23030"/>
        <instance sequence="agtcaaaa" strand="+" begin="-163" end="-156" gene="AT4G23030"/>
        <instance sequence="attcaaag" strand="+" begin="-340" end="-333" gene="AT4G23680"/>
        <instance sequence="attctatg" strand="+" begin="-640" end="-633" gene="AT4G23700"/>
        <instance sequence="attcaaaa" strand="+" begin="-930" end="-923" gene="AT4G24040"/>
        <instance sequence="agtctata" strand="+" begin="-873" end="-866" gene="AT4G25200"/>
        <instance sequence="agtctacg" strand="+" begin="-524" end="-517" gene="AT4G25200"/>
        <instance sequence="attcaatg" strand="+" begin="-644" end="-637" gene="AT4G25400"/>
        <instance sequence="agtctata" strand="+" begin="-602" end="-595" gene="AT4G25400"/>
        <instance sequence="gttcaaaa" strand="+" begin="-101" end="-94" gene="AT4G25400"/>
        <instance sequence="ggtcaaca" strand="+" begin="-922" end="-915" gene="AT4G25434"/>
        <instance sequence="agtcaaca" strand="+" begin="-182" end="-175" gene="AT4G26260"/>
        <instance sequence="attcaaac" strand="+" begin="-691" end="-684" gene="AT4G26288"/>
        <instance sequence="agtcaacc" strand="+" begin="-369" end="-362" gene="AT4G26288"/>
        <instance sequence="agtcaacc" strand="+" begin="-262" end="-255" gene="AT4G26288"/>
        <instance sequence="ggtcaatg" strand="+" begin="-689" end="-682" gene="AT4G26290"/>
        <instance sequence="attctaag" strand="+" begin="-343" end="-336" gene="AT4G27310"/>
        <instance sequence="gttcaata" strand="+" begin="-820" end="-813" gene="AT4G27410"/>
        <instance sequence="ggtctatg" strand="+" begin="-510" end="-503" gene="AT4G27830"/>
        <instance sequence="gttcaacg" strand="+" begin="-500" end="-493" gene="AT4G27830"/>
        <instance sequence="ggtcaaca" strand="+" begin="-573" end="-566" gene="AT4G28040"/>
        <instance sequence="attcaatc" strand="+" begin="-280" end="-273" gene="AT4G28040"/>
        <instance sequence="attcaatc" strand="+" begin="-112" end="-105" gene="AT4G28040"/>
        <instance sequence="gttctaac" strand="+" begin="-826" end="-819" gene="AT4G28350"/>
        <instance sequence="gttcaaac" strand="+" begin="-231" end="-224" gene="AT4G28350"/>
        <instance sequence="ggtctatg" strand="+" begin="-888" end="-881" gene="AT4G28420"/>
        <instance sequence="attcaaag" strand="+" begin="-260" end="-253" gene="AT4G28420"/>
        <instance sequence="attcaaag" strand="+" begin="-246" end="-239" gene="AT4G28420"/>
        <instance sequence="attcaaag" strand="+" begin="-182" end="-175" gene="AT4G28420"/>
        <instance sequence="agtctata" strand="+" begin="-176" end="-169" gene="AT4G28420"/>
        <instance sequence="agtctacg" strand="+" begin="-125" end="-118" gene="AT4G28420"/>
        <instance sequence="ggtcaaaa" strand="+" begin="-714" end="-707" gene="AT4G31020"/>
        <instance sequence="attcaatc" strand="+" begin="-154" end="-147" gene="AT4G31020"/>
        <instance sequence="attctata" strand="+" begin="-122" end="-115" gene="AT4G31020"/>
        <instance sequence="ggtcaata" strand="+" begin="-308" end="-301" gene="AT4G31970"/>
        <instance sequence="gttcaaaa" strand="+" begin="-263" end="-256" gene="AT4G31970"/>
        <instance sequence="ggtcaaac" strand="+" begin="-154" end="-147" gene="AT4G31970"/>
        <instance sequence="attcaaaa" strand="+" begin="-53" end="-46" gene="AT4G31970"/>
        <instance sequence="agtctaaa" strand="+" begin="-695" end="-688" gene="AT4G32950"/>
        <instance sequence="attctaca" strand="+" begin="-919" end="-912" gene="AT4G34131"/>
        <instance sequence="attcaatc" strand="+" begin="-846" end="-839" gene="AT4G34138"/>
        <instance sequence="agtcaatg" strand="+" begin="-653" end="-646" gene="AT4G34138"/>
        <instance sequence="agtcaaaa" strand="+" begin="-561" end="-554" gene="AT4G35180"/>
        <instance sequence="attcaaag" strand="+" begin="-72" end="-65" gene="AT4G35180"/>
        <instance sequence="agtcaata" strand="+" begin="-66" end="-59" gene="AT4G35180"/>
        <instance sequence="agtcaaac" strand="+" begin="-959" end="-952" gene="AT4G35190"/>
        <instance sequence="agtcaaag" strand="+" begin="-743" end="-736" gene="AT4G35190"/>
        <instance sequence="attctatg" strand="+" begin="-939" end="-932" gene="AT4G35770"/>
        <instance sequence="attctaac" strand="+" begin="-984" end="-977" gene="AT4G36820"/>
        <instance sequence="attctacg" strand="+" begin="-715" end="-708" gene="AT4G36820"/>
        <instance sequence="attctacg" strand="+" begin="-675" end="-668" gene="AT4G36820"/>
        <instance sequence="attcaaac" strand="+" begin="-350" end="-343" gene="AT4G37150"/>
        <instance sequence="attctaaa" strand="+" begin="-152" end="-145" gene="AT4G37150"/>
        <instance sequence="attcaacg" strand="+" begin="-936" end="-929" gene="AT4G37290"/>
        <instance sequence="gttcaatg" strand="+" begin="-803" end="-796" gene="AT4G37290"/>
        <instance sequence="attcaatc" strand="+" begin="-455" end="-448" gene="AT4G37290"/>
        <instance sequence="ggtctaca" strand="+" begin="-333" end="-326" gene="AT4G37290"/>
        <instance sequence="ggtctacg" strand="+" begin="-263" end="-256" gene="AT4G37290"/>
        <instance sequence="gttcaata" strand="+" begin="-185" end="-178" gene="AT4G37290"/>
        <instance sequence="attcaaac" strand="+" begin="-87" end="-80" gene="AT4G37290"/>
        <instance sequence="attcaaac" strand="+" begin="-63" end="-56" gene="AT4G37290"/>
        <instance sequence="ggtcaatg" strand="+" begin="-106" end="-99" gene="AT4G37370"/>
        <instance sequence="agtcaaaa" strand="+" begin="-98" end="-91" gene="AT4G37370"/>
        <instance sequence="agtcaata" strand="+" begin="-82" end="-75" gene="AT4G37370"/>
        <instance sequence="gttcaaag" strand="+" begin="-909" end="-902" gene="AT4G37770"/>
        <instance sequence="attctaaa" strand="+" begin="-248" end="-241" gene="AT4G37800"/>
        <instance sequence="agtcaaca" strand="+" begin="-694" end="-687" gene="AT4G38060"/>
        <instance sequence="attcaaac" strand="+" begin="-882" end="-875" gene="AT5G01225"/>
        <instance sequence="attctaca" strand="+" begin="-268" end="-261" gene="AT5G01225"/>
        <instance sequence="gttctaca" strand="+" begin="-489" end="-482" gene="AT5G01380"/>
        <instance sequence="attctata" strand="+" begin="-142" end="-135" gene="AT5G01380"/>
        <instance sequence="attcaata" strand="+" begin="-123" end="-116" gene="AT5G01380"/>
        <instance sequence="gttcaaag" strand="+" begin="-746" end="-739" gene="AT5G02780"/>
        <instance sequence="ggtctacc" strand="+" begin="-674" end="-667" gene="AT5G02780"/>
        <instance sequence="gttcaacg" strand="+" begin="-148" end="-141" gene="AT5G02780"/>
        <instance sequence="attcaaca" strand="+" begin="-867" end="-860" gene="AT5G04370"/>
        <instance sequence="attctaca" strand="+" begin="-485" end="-478" gene="AT5G04370"/>
        <instance sequence="attctaca" strand="+" begin="-454" end="-447" gene="AT5G04370"/>
        <instance sequence="agtcaaag" strand="+" begin="-181" end="-174" gene="AT5G05220"/>
        <instance sequence="attcaata" strand="+" begin="-729" end="-722" gene="AT5G05250"/>
        <instance sequence="attcaaaa" strand="+" begin="-877" end="-870" gene="AT5G06080"/>
        <instance sequence="gttcaatg" strand="+" begin="-619" end="-612" gene="AT5G06080"/>
        <instance sequence="gttctaac" strand="+" begin="-953" end="-946" gene="AT5G06860"/>
        <instance sequence="attcaacg" strand="+" begin="-139" end="-132" gene="AT5G06860"/>
        <instance sequence="agtctata" strand="+" begin="-49" end="-42" gene="AT5G06860"/>
        <instance sequence="attctaca" strand="+" begin="-756" end="-749" gene="AT5G07860"/>
        <instance sequence="gttctaac" strand="+" begin="-460" end="-453" gene="AT5G07860"/>
        <instance sequence="attcaata" strand="+" begin="-163" end="-156" gene="AT5G07870"/>
        <instance sequence="gttctata" strand="+" begin="-41" end="-34" gene="AT5G07870"/>
        <instance sequence="ggtcaacg" strand="+" begin="-682" end="-675" gene="AT5G12030"/>
        <instance sequence="gttcaatc" strand="+" begin="-314" end="-307" gene="AT5G12030"/>
        <instance sequence="gttctata" strand="+" begin="-95" end="-88" gene="AT5G12030"/>
        <instance sequence="attcaaag" strand="+" begin="-578" end="-571" gene="AT5G13370"/>
        <instance sequence="agtctaaa" strand="+" begin="-123" end="-116" gene="AT5G13370"/>
        <instance sequence="attcaaaa" strand="+" begin="-453" end="-446" gene="AT5G13750"/>
        <instance sequence="ggtctaca" strand="+" begin="-403" end="-396" gene="AT5G13750"/>
        <instance sequence="ggtcaacg" strand="+" begin="-188" end="-181" gene="AT5G14470"/>
        <instance sequence="ggtctaaa" strand="+" begin="-72" end="-65" gene="AT5G14470"/>
        <instance sequence="attcaaaa" strand="+" begin="-10" end="-3" gene="AT5G14470"/>
        <instance sequence="agtctaac" strand="+" begin="-90" end="-83" gene="AT5G14780"/>
        <instance sequence="gttcaaaa" strand="+" begin="-414" end="-407" gene="AT5G15190"/>
        <instance sequence="ggtcaaac" strand="+" begin="-218" end="-211" gene="AT5G15190"/>
        <instance sequence="attcaaag" strand="+" begin="-755" end="-748" gene="AT5G16010"/>
        <instance sequence="attcaaag" strand="+" begin="-290" end="-283" gene="AT5G16010"/>
        <instance sequence="attctata" strand="+" begin="-159" end="-152" gene="AT5G16010"/>
        <instance sequence="agtcaaag" strand="+" begin="-128" end="-121" gene="AT5G16970"/>
        <instance sequence="agtcaaaa" strand="+" begin="-155" end="-148" gene="AT5G16980"/>
        <instance sequence="attcaata" strand="+" begin="-611" end="-604" gene="AT5G17390"/>
        <instance sequence="attcaata" strand="+" begin="-552" end="-545" gene="AT5G17390"/>
        <instance sequence="agtctaca" strand="+" begin="-279" end="-272" gene="AT5G17390"/>
        <instance sequence="attcaacc" strand="+" begin="-546" end="-539" gene="AT5G17860"/>
        <instance sequence="attcaaaa" strand="+" begin="-79" end="-72" gene="AT5G17860"/>
        <instance sequence="agtctatg" strand="+" begin="-935" end="-928" gene="AT5G18350"/>
        <instance sequence="attcaatg" strand="+" begin="-805" end="-798" gene="AT5G19600"/>
        <instance sequence="ggtcaacg" strand="+" begin="-90" end="-83" gene="AT5G19600"/>
        <instance sequence="ggtcaaaa" strand="+" begin="-783" end="-776" gene="AT5G19880"/>
        <instance sequence="attcaaca" strand="+" begin="-688" end="-681" gene="AT5G19880"/>
        <instance sequence="attctatc" strand="+" begin="-900" end="-893" gene="AT5G22270"/>
        <instance sequence="agtcaaac" strand="+" begin="-873" end="-866" gene="AT5G22270"/>
        <instance sequence="agtctaag" strand="+" begin="-816" end="-809" gene="AT5G22270"/>
        <instance sequence="gttctaag" strand="+" begin="-709" end="-702" gene="AT5G22270"/>
        <instance sequence="agtcaaac" strand="+" begin="-703" end="-696" gene="AT5G22270"/>
        <instance sequence="attctaaa" strand="+" begin="-632" end="-625" gene="AT5G22270"/>
        <instance sequence="agtcaata" strand="+" begin="-624" end="-617" gene="AT5G22270"/>
        <instance sequence="agtcaaaa" strand="+" begin="-608" end="-601" gene="AT5G22270"/>
        <instance sequence="ggtcaatc" strand="+" begin="-583" end="-576" gene="AT5G22270"/>
        <instance sequence="attcaatg" strand="+" begin="-78" end="-71" gene="AT5G22270"/>
        <instance sequence="agtcaaaa" strand="+" begin="-607" end="-600" gene="AT5G22300"/>
        <instance sequence="agtctaaa" strand="+" begin="-540" end="-533" gene="AT5G22300"/>
        <instance sequence="ggtcaaca" strand="+" begin="-112" end="-105" gene="AT5G22300"/>
        <instance sequence="attcaatg" strand="+" begin="-434" end="-427" gene="AT5G23950"/>
        <instance sequence="agtcaaaa" strand="+" begin="-260" end="-253" gene="AT5G24160"/>
        <instance sequence="gttctata" strand="+" begin="-218" end="-211" gene="AT5G24160"/>
        <instance sequence="ggtcaata" strand="+" begin="-183" end="-176" gene="AT5G24160"/>
        <instance sequence="gttcaaac" strand="+" begin="-80" end="-73" gene="AT5G24160"/>
        <instance sequence="attctatc" strand="+" begin="-976" end="-969" gene="AT5G24570"/>
        <instance sequence="attctaac" strand="+" begin="-426" end="-419" gene="AT5G24570"/>
        <instance sequence="attctata" strand="+" begin="-423" end="-416" gene="AT5G26200"/>
        <instance sequence="attctaaa" strand="+" begin="-418" end="-411" gene="AT5G26340"/>
        <instance sequence="attcaacc" strand="+" begin="-670" end="-663" gene="AT5G28646"/>
        <instance sequence="ggtcaaaa" strand="+" begin="-76" end="-69" gene="AT5G28646"/>
        <instance sequence="attcaaag" strand="+" begin="-945" end="-938" gene="AT5G36970"/>
        <instance sequence="attcaaaa" strand="+" begin="-223" end="-216" gene="AT5G36970"/>
        <instance sequence="agtctaag" strand="+" begin="-922" end="-915" gene="AT5G37670"/>
        <instance sequence="agtcaaaa" strand="+" begin="-912" end="-905" gene="AT5G37670"/>
        <instance sequence="agtctaag" strand="+" begin="-869" end="-862" gene="AT5G37670"/>
        <instance sequence="ggtctaag" strand="+" begin="-627" end="-620" gene="AT5G37670"/>
        <instance sequence="gttcaaaa" strand="+" begin="-670" end="-663" gene="AT5G37730"/>
        <instance sequence="ggtctaac" strand="+" begin="-915" end="-908" gene="AT5G37840"/>
        <instance sequence="attcaacg" strand="+" begin="-77" end="-70" gene="AT5G37840"/>
        <instance sequence="attcaaaa" strand="+" begin="-687" end="-680" gene="AT5G37970"/>
        <instance sequence="attctaag" strand="+" begin="-540" end="-533" gene="AT5G37970"/>
        <instance sequence="attctaca" strand="+" begin="-289" end="-282" gene="AT5G37990"/>
        <instance sequence="gttcaaaa" strand="+" begin="-762" end="-755" gene="AT5G38000"/>
        <instance sequence="agtcaacg" strand="+" begin="-578" end="-571" gene="AT5G38000"/>
        <instance sequence="agtcaaaa" strand="+" begin="-514" end="-507" gene="AT5G38020"/>
        <instance sequence="ggtctata" strand="+" begin="-43" end="-36" gene="AT5G38020"/>
        <instance sequence="ggtctaaa" strand="+" begin="-735" end="-728" gene="AT5G38200"/>
        <instance sequence="agtcaacg" strand="+" begin="-538" end="-531" gene="AT5G38900"/>
        <instance sequence="ggtcaaag" strand="+" begin="-123" end="-116" gene="AT5G38900"/>
        <instance sequence="agtcaaag" strand="+" begin="-72" end="-65" gene="AT5G38900"/>
        <instance sequence="agtcaatg" strand="+" begin="-907" end="-900" gene="AT5G38910"/>
        <instance sequence="attcaaac" strand="+" begin="-146" end="-139" gene="AT5G38910"/>
        <instance sequence="attctaag" strand="+" begin="-764" end="-757" gene="AT5G39050"/>
        <instance sequence="attcaaaa" strand="+" begin="-409" end="-402" gene="AT5G39050"/>
        <instance sequence="agtcaaac" strand="+" begin="-185" end="-178" gene="AT5G39050"/>
        <instance sequence="attctaca" strand="+" begin="-164" end="-157" gene="AT5G39050"/>
        <instance sequence="gttctaaa" strand="+" begin="-131" end="-124" gene="AT5G39610"/>
        <instance sequence="ggtcaata" strand="+" begin="-89" end="-82" gene="AT5G39610"/>
        <instance sequence="agtctatg" strand="+" begin="-820" end="-813" gene="AT5G40990"/>
        <instance sequence="attcaaag" strand="+" begin="-238" end="-231" gene="AT5G40990"/>
        <instance sequence="attctaaa" strand="+" begin="-808" end="-801" gene="AT5G42200"/>
        <instance sequence="attcaatg" strand="+" begin="-253" end="-246" gene="AT5G42200"/>
        <instance sequence="gttctaaa" strand="+" begin="-885" end="-878" gene="AT5G42530"/>
        <instance sequence="attcaatc" strand="+" begin="-865" end="-858" gene="AT5G42530"/>
        <instance sequence="attcaaaa" strand="+" begin="-835" end="-828" gene="AT5G42530"/>
        <instance sequence="attctaca" strand="+" begin="-651" end="-644" gene="AT5G42530"/>
        <instance sequence="agtctatc" strand="+" begin="-108" end="-101" gene="AT5G42530"/>
        <instance sequence="attcaata" strand="+" begin="-556" end="-549" gene="AT5G43570"/>
        <instance sequence="ggtctaca" strand="+" begin="-338" end="-331" gene="AT5G43570"/>
        <instance sequence="ggtcaaaa" strand="+" begin="-128" end="-121" gene="AT5G43570"/>
        <instance sequence="gttctaca" strand="+" begin="-732" end="-725" gene="AT5G44990"/>
        <instance sequence="attcaaca" strand="+" begin="-638" end="-631" gene="AT5G44990"/>
        <instance sequence="attcaaag" strand="+" begin="-221" end="-214" gene="AT5G44990"/>
        <instance sequence="attcaaac" strand="+" begin="-894" end="-887" gene="AT5G45720"/>
        <instance sequence="agtcaaca" strand="+" begin="-861" end="-854" gene="AT5G45720"/>
        <instance sequence="attctaaa" strand="+" begin="-840" end="-833" gene="AT5G45720"/>
        <instance sequence="attctata" strand="+" begin="-469" end="-462" gene="AT5G45720"/>
        <instance sequence="attcaaag" strand="+" begin="-286" end="-279" gene="AT5G45720"/>
        <instance sequence="attcaaac" strand="+" begin="-186" end="-179" gene="AT5G46350"/>
        <instance sequence="attcaacc" strand="+" begin="-136" end="-129" gene="AT5G46350"/>
        <instance sequence="attcaaaa" strand="+" begin="-370" end="-363" gene="AT5G48180"/>
        <instance sequence="attctacg" strand="+" begin="-621" end="-614" gene="AT5G48430"/>
        <instance sequence="attcaaaa" strand="+" begin="-537" end="-530" gene="AT5G48430"/>
        <instance sequence="attcaaac" strand="+" begin="-400" end="-393" gene="AT5G48430"/>
        <instance sequence="agtctatg" strand="+" begin="-267" end="-260" gene="AT5G48430"/>
        <instance sequence="attcaata" strand="+" begin="-499" end="-492" gene="AT5G49340"/>
        <instance sequence="gttctaag" strand="+" begin="-403" end="-396" gene="AT5G49340"/>
        <instance sequence="agtcaata" strand="+" begin="-202" end="-195" gene="AT5G49350"/>
        <instance sequence="gttcaaac" strand="+" begin="-767" end="-760" gene="AT5G49690"/>
        <instance sequence="attctaaa" strand="+" begin="-603" end="-596" gene="AT5G49690"/>
        <instance sequence="ggtcaaca" strand="+" begin="-96" end="-89" gene="AT5G49690"/>
        <instance sequence="attctaca" strand="+" begin="-603" end="-596" gene="AT5G49700"/>
        <instance sequence="attctaaa" strand="+" begin="-525" end="-518" gene="AT5G49700"/>
        <instance sequence="attctata" strand="+" begin="-994" end="-987" gene="AT5G54470"/>
        <instance sequence="gttctaag" strand="+" begin="-543" end="-536" gene="AT5G54470"/>
        <instance sequence="attctaca" strand="+" begin="-856" end="-849" gene="AT5G55970"/>
        <instance sequence="attcaaaa" strand="+" begin="-732" end="-725" gene="AT5G55970"/>
        <instance sequence="attctata" strand="+" begin="-692" end="-685" gene="AT5G55970"/>
        <instance sequence="attcaata" strand="+" begin="-575" end="-568" gene="AT5G57220"/>
        <instance sequence="agtcaaag" strand="+" begin="-109" end="-102" gene="AT5G57220"/>
        <instance sequence="gttcaaaa" strand="+" begin="-102" end="-95" gene="AT5G57220"/>
        <instance sequence="agtcaaag" strand="+" begin="-951" end="-944" gene="AT5G57660"/>
        <instance sequence="agtctaca" strand="+" begin="-775" end="-768" gene="AT5G57660"/>
        <instance sequence="attctaaa" strand="+" begin="-748" end="-741" gene="AT5G57660"/>
        <instance sequence="attcaata" strand="+" begin="-314" end="-307" gene="AT5G57660"/>
        <instance sequence="attcaaaa" strand="+" begin="-285" end="-278" gene="AT5G57660"/>
        <instance sequence="attcaaaa" strand="+" begin="-623" end="-616" gene="AT5G59530"/>
        <instance sequence="gttctaaa" strand="+" begin="-120" end="-113" gene="AT5G59720"/>
        <instance sequence="attcaata" strand="+" begin="-920" end="-913" gene="AT5G60470"/>
        <instance sequence="attcaatc" strand="+" begin="-484" end="-477" gene="AT5G61820"/>
        <instance sequence="agtcaatg" strand="+" begin="-713" end="-706" gene="AT5G63790"/>
        <instance sequence="ggtcaacg" strand="+" begin="-102" end="-95" gene="AT5G63790"/>
        <instance sequence="attcaaaa" strand="+" begin="-293" end="-286" gene="AT5G64190"/>
        <instance sequence="attcaata" strand="+" begin="-245" end="-238" gene="AT5G64190"/>
        <instance sequence="attcaatg" strand="+" begin="-112" end="-105" gene="AT5G64190"/>
        <instance sequence="agtctaac" strand="+" begin="-260" end="-253" gene="AT5G64510"/>
        <instance sequence="ggtcaaac" strand="+" begin="-837" end="-830" gene="AT5G64750"/>
        <instance sequence="ggtcaaag" strand="+" begin="-829" end="-822" gene="AT5G64750"/>
        <instance sequence="attcaacc" strand="+" begin="-816" end="-809" gene="AT5G65600"/>
        <instance sequence="attcaaag" strand="+" begin="-363" end="-356" gene="AT5G65600"/>
        <instance sequence="attctaca" strand="+" begin="-263" end="-256" gene="AT5G65600"/>
        <instance sequence="attcaaac" strand="+" begin="-105" end="-98" gene="AT5G65600"/>
      </instances>
      <pwm>
        <base name="a">
          <weight>587</weight>
          <weight>0</weight>
          <weight>0</weight>
          <weight>0</weight>
          <weight>568</weight>
          <weight>840</weight>
          <weight>411</weight>
          <weight>428</weight>
        </base>
        <base name="c">
          <weight>0</weight>
          <weight>0</weight>
          <weight>0</weight>
          <weight>840</weight>
          <weight>0</weight>
          <weight>0</weight>
          <weight>176</weight>
          <weight>187</weight>
        </base>
        <base name="g">
          <weight>253</weight>
          <weight>311</weight>
          <weight>0</weight>
          <weight>0</weight>
          <weight>0</weight>
          <weight>0</weight>
          <weight>0</weight>
          <weight>225</weight>
        </base>
        <base name="t">
          <weight>0</weight>
          <weight>529</weight>
          <weight>840</weight>
          <weight>0</weight>
          <weight>272</weight>
          <weight>0</weight>
          <weight>253</weight>
          <weight>0</weight>
        </base>
      </pwm>
    </motif>
    <motif sequence="aatat" revcomp="true" sigvalue="51.297158938925214" scorerInfo="OccurrenceKSScorer" algorithm="PRISM">
      <instances>
        <instance sequence="aatat" strand="+" begin="-874" end="-870" gene="AT1G01480"/>
        <instance sequence="aatat" strand="+" begin="-754" end="-750" gene="AT1G01480"/>
        <instance sequence="aatat" strand="-" begin="-749" end="-753" gene="AT1G01480"/>
        <instance sequence="aatat" strand="-" begin="-715" end="-719" gene="AT1G01480"/>
        <instance sequence="aatat" strand="+" begin="-533" end="-529" gene="AT1G01480"/>
        <instance sequence="aatat" strand="-" begin="-528" end="-532" gene="AT1G01480"/>
        <instance sequence="aatat" strand="+" begin="-178" end="-174" gene="AT1G01480"/>
        <instance sequence="aatat" strand="-" begin="-173" end="-177" gene="AT1G01480"/>
        <instance sequence="aatat" strand="+" begin="-900" end="-896" gene="AT1G02230"/>
        <instance sequence="aatat" strand="-" begin="-895" end="-899" gene="AT1G02230"/>
        <instance sequence="aatat" strand="+" begin="-853" end="-849" gene="AT1G02230"/>
        <instance sequence="aatat" strand="+" begin="-635" end="-631" gene="AT1G02230"/>
        <instance sequence="aatat" strand="-" begin="-56" end="-60" gene="AT1G02230"/>
        <instance sequence="aatat" strand="+" begin="-968" end="-964" gene="AT1G02310"/>
        <instance sequence="aatat" strand="-" begin="-963" end="-967" gene="AT1G02310"/>
        <instance sequence="aatat" strand="-" begin="-492" end="-496" gene="AT1G02310"/>
        <instance sequence="aatat" strand="+" begin="-472" end="-468" gene="AT1G02310"/>
        <instance sequence="aatat" strand="+" begin="-417" end="-413" gene="AT1G02310"/>
        <instance sequence="aatat" strand="-" begin="-412" end="-416" gene="AT1G02310"/>
        <instance sequence="aatat" strand="-" begin="-407" end="-411" gene="AT1G02310"/>
        <instance sequence="aatat" strand="+" begin="-314" end="-310" gene="AT1G02310"/>
        <instance sequence="aatat" strand="-" begin="-309" end="-313" gene="AT1G02310"/>
        <instance sequence="aatat" strand="+" begin="-256" end="-252" gene="AT1G02310"/>
        <instance sequence="aatat" strand="+" begin="-236" end="-232" gene="AT1G02310"/>
        <instance sequence="aatat" strand="+" begin="-192" end="-188" gene="AT1G02310"/>
        <instance sequence="aatat" strand="-" begin="-115" end="-119" gene="AT1G02310"/>
        <instance sequence="aatat" strand="+" begin="-97" end="-93" gene="AT1G02310"/>
        <instance sequence="aatat" strand="+" begin="-440" end="-436" gene="AT1G02360"/>
        <instance sequence="aatat" strand="-" begin="-376" end="-380" gene="AT1G02360"/>
        <instance sequence="aatat" strand="-" begin="-336" end="-340" gene="AT1G02360"/>
        <instance sequence="aatat" strand="+" begin="-778" end="-774" gene="AT1G02850"/>
        <instance sequence="aatat" strand="-" begin="-773" end="-777" gene="AT1G02850"/>
        <instance sequence="aatat" strand="+" begin="-242" end="-238" gene="AT1G02850"/>
        <instance sequence="aatat" strand="-" begin="-772" end="-776" gene="AT1G02920"/>
        <instance sequence="aatat" strand="-" begin="-745" end="-749" gene="AT1G02920"/>
        <instance sequence="aatat" strand="-" begin="-518" end="-522" gene="AT1G02920"/>
        <instance sequence="aatat" strand="-" begin="-207" end="-211" gene="AT1G02920"/>
        <instance sequence="aatat" strand="-" begin="-192" end="-196" gene="AT1G02920"/>
        <instance sequence="aatat" strand="+" begin="-769" end="-765" gene="AT1G02930"/>
        <instance sequence="aatat" strand="+" begin="-501" end="-497" gene="AT1G02930"/>
        <instance sequence="aatat" strand="+" begin="-489" end="-485" gene="AT1G02930"/>
        <instance sequence="aatat" strand="+" begin="-321" end="-317" gene="AT1G02930"/>
        <instance sequence="aatat" strand="-" begin="-233" end="-237" gene="AT1G02930"/>
        <instance sequence="aatat" strand="-" begin="-68" end="-72" gene="AT1G02930"/>
        <instance sequence="aatat" strand="-" begin="-24" end="-28" gene="AT1G02930"/>
        <instance sequence="aatat" strand="-" begin="-901" end="-905" gene="AT1G03070"/>
        <instance sequence="aatat" strand="+" begin="-839" end="-835" gene="AT1G03070"/>
        <instance sequence="aatat" strand="-" begin="-802" end="-806" gene="AT1G03070"/>
        <instance sequence="aatat" strand="-" begin="-783" end="-787" gene="AT1G03070"/>
        <instance sequence="aatat" strand="+" begin="-763" end="-759" gene="AT1G03070"/>
        <instance sequence="aatat" strand="-" begin="-747" end="-751" gene="AT1G03070"/>
        <instance sequence="aatat" strand="-" begin="-673" end="-677" gene="AT1G03070"/>
        <instance sequence="aatat" strand="-" begin="-640" end="-644" gene="AT1G03070"/>
        <instance sequence="aatat" strand="+" begin="-509" end="-505" gene="AT1G03070"/>
        <instance sequence="aatat" strand="-" begin="-504" end="-508" gene="AT1G03070"/>
        <instance sequence="aatat" strand="-" begin="-441" end="-445" gene="AT1G03070"/>
        <instance sequence="aatat" strand="-" begin="-140" end="-144" gene="AT1G03070"/>
        <instance sequence="aatat" strand="+" begin="-754" end="-750" gene="AT1G03850"/>
        <instance sequence="aatat" strand="+" begin="-602" end="-598" gene="AT1G03850"/>
        <instance sequence="aatat" strand="+" begin="-371" end="-367" gene="AT1G03850"/>
        <instance sequence="aatat" strand="+" begin="-315" end="-311" gene="AT1G03850"/>
        <instance sequence="aatat" strand="-" begin="-271" end="-275" gene="AT1G03850"/>
        <instance sequence="aatat" strand="+" begin="-199" end="-195" gene="AT1G03850"/>
        <instance sequence="aatat" strand="-" begin="-192" end="-196" gene="AT1G03850"/>
        <instance sequence="aatat" strand="-" begin="-949" end="-953" gene="AT1G05340"/>
        <instance sequence="aatat" strand="-" begin="-662" end="-666" gene="AT1G05340"/>
        <instance sequence="aatat" strand="-" begin="-496" end="-500" gene="AT1G05340"/>
        <instance sequence="aatat" strand="-" begin="-486" end="-490" gene="AT1G05340"/>
        <instance sequence="aatat" strand="-" begin="-454" end="-458" gene="AT1G05340"/>
        <instance sequence="aatat" strand="+" begin="-322" end="-318" gene="AT1G05340"/>
        <instance sequence="aatat" strand="-" begin="-317" end="-321" gene="AT1G05340"/>
        <instance sequence="aatat" strand="-" begin="-260" end="-264" gene="AT1G05340"/>
        <instance sequence="aatat" strand="-" begin="-46" end="-50" gene="AT1G05560"/>
        <instance sequence="aatat" strand="+" begin="-362" end="-358" gene="AT1G05675"/>
        <instance sequence="aatat" strand="+" begin="-276" end="-272" gene="AT1G05675"/>
        <instance sequence="aatat" strand="+" begin="-209" end="-205" gene="AT1G05675"/>
        <instance sequence="aatat" strand="+" begin="-832" end="-828" gene="AT1G05800"/>
        <instance sequence="aatat" strand="-" begin="-765" end="-769" gene="AT1G05800"/>
        <instance sequence="aatat" strand="+" begin="-754" end="-750" gene="AT1G05800"/>
        <instance sequence="aatat" strand="-" begin="-749" end="-753" gene="AT1G05800"/>
        <instance sequence="aatat" strand="+" begin="-728" end="-724" gene="AT1G05800"/>
        <instance sequence="aatat" strand="-" begin="-723" end="-727" gene="AT1G05800"/>
        <instance sequence="aatat" strand="+" begin="-667" end="-663" gene="AT1G05800"/>
        <instance sequence="aatat" strand="+" begin="-241" end="-237" gene="AT1G05800"/>
        <instance sequence="aatat" strand="-" begin="-236" end="-240" gene="AT1G05800"/>
        <instance sequence="aatat" strand="+" begin="-213" end="-209" gene="AT1G05800"/>
        <instance sequence="aatat" strand="-" begin="-208" end="-212" gene="AT1G05800"/>
        <instance sequence="aatat" strand="-" begin="-137" end="-141" gene="AT1G05800"/>
        <instance sequence="aatat" strand="+" begin="-878" end="-874" gene="AT1G06570"/>
        <instance sequence="aatat" strand="-" begin="-743" end="-747" gene="AT1G06570"/>
        <instance sequence="aatat" strand="-" begin="-720" end="-724" gene="AT1G06570"/>
        <instance sequence="aatat" strand="-" begin="-695" end="-699" gene="AT1G06570"/>
        <instance sequence="aatat" strand="+" begin="-551" end="-547" gene="AT1G06570"/>
        <instance sequence="aatat" strand="-" begin="-546" end="-550" gene="AT1G06570"/>
        <instance sequence="aatat" strand="-" begin="-490" end="-494" gene="AT1G06570"/>
        <instance sequence="aatat" strand="-" begin="-265" end="-269" gene="AT1G06570"/>
        <instance sequence="aatat" strand="+" begin="-36" end="-32" gene="AT1G06570"/>
        <instance sequence="aatat" strand="-" begin="-31" end="-35" gene="AT1G06570"/>
        <instance sequence="aatat" strand="-" begin="-895" end="-899" gene="AT1G07400"/>
        <instance sequence="aatat" strand="+" begin="-816" end="-812" gene="AT1G07400"/>
        <instance sequence="aatat" strand="+" begin="-657" end="-653" gene="AT1G07400"/>
        <instance sequence="aatat" strand="-" begin="-322" end="-326" gene="AT1G07400"/>
        <instance sequence="aatat" strand="+" begin="-189" end="-185" gene="AT1G07400"/>
        <instance sequence="aatat" strand="+" begin="-169" end="-165" gene="AT1G07400"/>
        <instance sequence="aatat" strand="+" begin="-125" end="-121" gene="AT1G07400"/>
        <instance sequence="aatat" strand="-" begin="-120" end="-124" gene="AT1G07400"/>
        <instance sequence="aatat" strand="+" begin="-966" end="-962" gene="AT1G08230"/>
        <instance sequence="aatat" strand="-" begin="-961" end="-965" gene="AT1G08230"/>
        <instance sequence="aatat" strand="+" begin="-888" end="-884" gene="AT1G08230"/>
        <instance sequence="aatat" strand="-" begin="-883" end="-887" gene="AT1G08230"/>
        <instance sequence="aatat" strand="+" begin="-881" end="-877" gene="AT1G08230"/>
        <instance sequence="aatat" strand="-" begin="-842" end="-846" gene="AT1G08230"/>
        <instance sequence="aatat" strand="-" begin="-787" end="-791" gene="AT1G08230"/>
        <instance sequence="aatat" strand="+" begin="-756" end="-752" gene="AT1G08230"/>
        <instance sequence="aatat" strand="-" begin="-751" end="-755" gene="AT1G08230"/>
        <instance sequence="aatat" strand="+" begin="-575" end="-571" gene="AT1G08230"/>
        <instance sequence="aatat" strand="-" begin="-570" end="-574" gene="AT1G08230"/>
        <instance sequence="aatat" strand="+" begin="-511" end="-507" gene="AT1G08230"/>
        <instance sequence="aatat" strand="+" begin="-382" end="-378" gene="AT1G08230"/>
        <instance sequence="aatat" strand="-" begin="-371" end="-375" gene="AT1G08230"/>
        <instance sequence="aatat" strand="-" begin="-358" end="-362" gene="AT1G08230"/>
        <instance sequence="aatat" strand="+" begin="-222" end="-218" gene="AT1G08230"/>
        <instance sequence="aatat" strand="-" begin="-217" end="-221" gene="AT1G08230"/>
        <instance sequence="aatat" strand="-" begin="-191" end="-195" gene="AT1G08230"/>
        <instance sequence="aatat" strand="-" begin="-179" end="-183" gene="AT1G08230"/>
        <instance sequence="aatat" strand="+" begin="-85" end="-81" gene="AT1G08230"/>
        <instance sequence="aatat" strand="-" begin="-80" end="-84" gene="AT1G08230"/>
        <instance sequence="aatat" strand="+" begin="-495" end="-491" gene="AT1G08630"/>
        <instance sequence="aatat" strand="+" begin="-330" end="-326" gene="AT1G08630"/>
        <instance sequence="aatat" strand="-" begin="-948" end="-952" gene="AT1G10070"/>
        <instance sequence="aatat" strand="+" begin="-900" end="-896" gene="AT1G10070"/>
        <instance sequence="aatat" strand="-" begin="-895" end="-899" gene="AT1G10070"/>
        <instance sequence="aatat" strand="-" begin="-782" end="-786" gene="AT1G10070"/>
        <instance sequence="aatat" strand="-" begin="-751" end="-755" gene="AT1G10070"/>
        <instance sequence="aatat" strand="+" begin="-663" end="-659" gene="AT1G10070"/>
        <instance sequence="aatat" strand="-" begin="-658" end="-662" gene="AT1G10070"/>
        <instance sequence="aatat" strand="+" begin="-525" end="-521" gene="AT1G10070"/>
        <instance sequence="aatat" strand="-" begin="-315" end="-319" gene="AT1G10070"/>
        <instance sequence="aatat" strand="+" begin="-998" end="-994" gene="AT1G10370"/>
        <instance sequence="aatat" strand="+" begin="-845" end="-841" gene="AT1G10370"/>
        <instance sequence="aatat" strand="-" begin="-840" end="-844" gene="AT1G10370"/>
        <instance sequence="aatat" strand="+" begin="-499" end="-495" gene="AT1G10370"/>
        <instance sequence="aatat" strand="-" begin="-494" end="-498" gene="AT1G10370"/>
        <instance sequence="aatat" strand="-" begin="-278" end="-282" gene="AT1G10370"/>
        <instance sequence="aatat" strand="+" begin="-261" end="-257" gene="AT1G10370"/>
        <instance sequence="aatat" strand="+" begin="-887" end="-883" gene="AT1G11070"/>
        <instance sequence="aatat" strand="-" begin="-758" end="-762" gene="AT1G11070"/>
        <instance sequence="aatat" strand="-" begin="-735" end="-739" gene="AT1G11070"/>
        <instance sequence="aatat" strand="+" begin="-659" end="-655" gene="AT1G11070"/>
        <instance sequence="aatat" strand="+" begin="-653" end="-649" gene="AT1G11070"/>
        <instance sequence="aatat" strand="-" begin="-646" end="-650" gene="AT1G11070"/>
        <instance sequence="aatat" strand="+" begin="-947" end="-943" gene="AT1G11925"/>
        <instance sequence="aatat" strand="+" begin="-787" end="-783" gene="AT1G11925"/>
        <instance sequence="aatat" strand="+" begin="-700" end="-696" gene="AT1G11925"/>
        <instance sequence="aatat" strand="-" begin="-695" end="-699" gene="AT1G11925"/>
        <instance sequence="aatat" strand="-" begin="-677" end="-681" gene="AT1G11925"/>
        <instance sequence="aatat" strand="-" begin="-663" end="-667" gene="AT1G11925"/>
        <instance sequence="aatat" strand="-" begin="-459" end="-463" gene="AT1G11925"/>
        <instance sequence="aatat" strand="+" begin="-421" end="-417" gene="AT1G11925"/>
        <instance sequence="aatat" strand="-" begin="-408" end="-412" gene="AT1G11925"/>
        <instance sequence="aatat" strand="-" begin="-355" end="-359" gene="AT1G11925"/>
        <instance sequence="aatat" strand="+" begin="-333" end="-329" gene="AT1G11925"/>
        <instance sequence="aatat" strand="+" begin="-100" end="-96" gene="AT1G11925"/>
        <instance sequence="aatat" strand="-" begin="-95" end="-99" gene="AT1G11925"/>
        <instance sequence="aatat" strand="+" begin="-812" end="-808" gene="AT1G13520"/>
        <instance sequence="aatat" strand="-" begin="-807" end="-811" gene="AT1G13520"/>
        <instance sequence="aatat" strand="+" begin="-216" end="-212" gene="AT1G13520"/>
        <instance sequence="aatat" strand="+" begin="-205" end="-201" gene="AT1G13520"/>
        <instance sequence="aatat" strand="+" begin="-35" end="-31" gene="AT1G13520"/>
        <instance sequence="aatat" strand="+" begin="-841" end="-837" gene="AT1G14120"/>
        <instance sequence="aatat" strand="-" begin="-731" end="-735" gene="AT1G14120"/>
        <instance sequence="aatat" strand="+" begin="-661" end="-657" gene="AT1G14120"/>
        <instance sequence="aatat" strand="-" begin="-656" end="-660" gene="AT1G14120"/>
        <instance sequence="aatat" strand="-" begin="-625" end="-629" gene="AT1G14120"/>
        <instance sequence="aatat" strand="-" begin="-433" end="-437" gene="AT1G14120"/>
        <instance sequence="aatat" strand="+" begin="-236" end="-232" gene="AT1G14120"/>
        <instance sequence="aatat" strand="+" begin="-914" end="-910" gene="AT1G14540"/>
        <instance sequence="aatat" strand="-" begin="-837" end="-841" gene="AT1G14540"/>
        <instance sequence="aatat" strand="-" begin="-828" end="-832" gene="AT1G14540"/>
        <instance sequence="aatat" strand="+" begin="-349" end="-345" gene="AT1G14540"/>
        <instance sequence="aatat" strand="+" begin="-220" end="-216" gene="AT1G14540"/>
        <instance sequence="aatat" strand="-" begin="-147" end="-151" gene="AT1G14540"/>
        <instance sequence="aatat" strand="-" begin="-135" end="-139" gene="AT1G14540"/>
        <instance sequence="aatat" strand="+" begin="-671" end="-667" gene="AT1G14550"/>
        <instance sequence="aatat" strand="+" begin="-557" end="-553" gene="AT1G14550"/>
        <instance sequence="aatat" strand="-" begin="-493" end="-497" gene="AT1G14550"/>
        <instance sequence="aatat" strand="-" begin="-421" end="-425" gene="AT1G14550"/>
        <instance sequence="aatat" strand="+" begin="-246" end="-242" gene="AT1G14550"/>
        <instance sequence="aatat" strand="-" begin="-241" end="-245" gene="AT1G14550"/>
        <instance sequence="aatat" strand="-" begin="-209" end="-213" gene="AT1G14550"/>
        <instance sequence="aatat" strand="-" begin="-147" end="-151" gene="AT1G14550"/>
        <instance sequence="aatat" strand="+" begin="-27" end="-23" gene="AT1G14550"/>
        <instance sequence="aatat" strand="+" begin="-782" end="-778" gene="AT1G15385"/>
        <instance sequence="aatat" strand="-" begin="-777" end="-781" gene="AT1G15385"/>
        <instance sequence="aatat" strand="+" begin="-742" end="-738" gene="AT1G15385"/>
        <instance sequence="aatat" strand="+" begin="-410" end="-406" gene="AT1G15385"/>
        <instance sequence="aatat" strand="-" begin="-313" end="-317" gene="AT1G15385"/>
        <instance sequence="aatat" strand="+" begin="-292" end="-288" gene="AT1G15385"/>
        <instance sequence="aatat" strand="+" begin="-322" end="-318" gene="AT1G15415"/>
        <instance sequence="aatat" strand="-" begin="-815" end="-819" gene="AT1G15520"/>
        <instance sequence="aatat" strand="+" begin="-775" end="-771" gene="AT1G15520"/>
        <instance sequence="aatat" strand="+" begin="-769" end="-765" gene="AT1G15520"/>
        <instance sequence="aatat" strand="-" begin="-764" end="-768" gene="AT1G15520"/>
        <instance sequence="aatat" strand="+" begin="-394" end="-390" gene="AT1G15520"/>
        <instance sequence="aatat" strand="-" begin="-355" end="-359" gene="AT1G15520"/>
        <instance sequence="aatat" strand="+" begin="-476" end="-472" gene="AT1G16030"/>
        <instance sequence="aatat" strand="+" begin="-436" end="-432" gene="AT1G16030"/>
        <instance sequence="aatat" strand="+" begin="-152" end="-148" gene="AT1G16030"/>
        <instance sequence="aatat" strand="-" begin="-147" end="-151" gene="AT1G16030"/>
        <instance sequence="aatat" strand="+" begin="-34" end="-30" gene="AT1G16030"/>
        <instance sequence="aatat" strand="-" begin="-966" end="-970" gene="AT1G17020"/>
        <instance sequence="aatat" strand="+" begin="-863" end="-859" gene="AT1G17020"/>
        <instance sequence="aatat" strand="-" begin="-782" end="-786" gene="AT1G17020"/>
        <instance sequence="aatat" strand="+" begin="-642" end="-638" gene="AT1G17020"/>
        <instance sequence="aatat" strand="-" begin="-637" end="-641" gene="AT1G17020"/>
        <instance sequence="aatat" strand="+" begin="-601" end="-597" gene="AT1G17020"/>
        <instance sequence="aatat" strand="-" begin="-594" end="-598" gene="AT1G17020"/>
        <instance sequence="aatat" strand="-" begin="-562" end="-566" gene="AT1G17020"/>
        <instance sequence="aatat" strand="-" begin="-98" end="-102" gene="AT1G17020"/>
        <instance sequence="aatat" strand="+" begin="-336" end="-332" gene="AT1G17170"/>
        <instance sequence="aatat" strand="+" begin="-314" end="-310" gene="AT1G17170"/>
        <instance sequence="aatat" strand="+" begin="-275" end="-271" gene="AT1G17170"/>
        <instance sequence="aatat" strand="-" begin="-270" end="-274" gene="AT1G17170"/>
        <instance sequence="aatat" strand="-" begin="-26" end="-30" gene="AT1G17170"/>
        <instance sequence="aatat" strand="-" begin="-966" end="-970" gene="AT1G17180"/>
        <instance sequence="aatat" strand="-" begin="-730" end="-734" gene="AT1G17180"/>
        <instance sequence="aatat" strand="-" begin="-699" end="-703" gene="AT1G17180"/>
        <instance sequence="aatat" strand="+" begin="-629" end="-625" gene="AT1G17180"/>
        <instance sequence="aatat" strand="+" begin="-390" end="-386" gene="AT1G17180"/>
        <instance sequence="aatat" strand="-" begin="-385" end="-389" gene="AT1G17180"/>
        <instance sequence="aatat" strand="+" begin="-367" end="-363" gene="AT1G17180"/>
        <instance sequence="aatat" strand="-" begin="-242" end="-246" gene="AT1G17180"/>
        <instance sequence="aatat" strand="-" begin="-143" end="-147" gene="AT1G17180"/>
        <instance sequence="aatat" strand="+" begin="-739" end="-735" gene="AT1G17310"/>
        <instance sequence="aatat" strand="-" begin="-734" end="-738" gene="AT1G17310"/>
        <instance sequence="aatat" strand="+" begin="-557" end="-553" gene="AT1G17310"/>
        <instance sequence="aatat" strand="-" begin="-515" end="-519" gene="AT1G17310"/>
        <instance sequence="aatat" strand="+" begin="-503" end="-499" gene="AT1G17310"/>
        <instance sequence="aatat" strand="+" begin="-483" end="-479" gene="AT1G17310"/>
        <instance sequence="aatat" strand="-" begin="-352" end="-356" gene="AT1G17310"/>
        <instance sequence="aatat" strand="-" begin="-331" end="-335" gene="AT1G17310"/>
        <instance sequence="aatat" strand="+" begin="-325" end="-321" gene="AT1G17310"/>
        <instance sequence="aatat" strand="-" begin="-246" end="-250" gene="AT1G17310"/>
        <instance sequence="aatat" strand="+" begin="-163" end="-159" gene="AT1G17310"/>
        <instance sequence="aatat" strand="-" begin="-158" end="-162" gene="AT1G17310"/>
        <instance sequence="aatat" strand="-" begin="-26" end="-30" gene="AT1G17310"/>
        <instance sequence="aatat" strand="+" begin="-944" end="-940" gene="AT1G18830"/>
        <instance sequence="aatat" strand="+" begin="-896" end="-892" gene="AT1G18830"/>
        <instance sequence="aatat" strand="+" begin="-687" end="-683" gene="AT1G18830"/>
        <instance sequence="aatat" strand="+" begin="-682" end="-678" gene="AT1G18830"/>
        <instance sequence="aatat" strand="-" begin="-677" end="-681" gene="AT1G18830"/>
        <instance sequence="aatat" strand="+" begin="-450" end="-446" gene="AT1G18830"/>
        <instance sequence="aatat" strand="+" begin="-392" end="-388" gene="AT1G18830"/>
        <instance sequence="aatat" strand="-" begin="-375" end="-379" gene="AT1G18830"/>
        <instance sequence="aatat" strand="+" begin="-365" end="-361" gene="AT1G18830"/>
        <instance sequence="aatat" strand="+" begin="-280" end="-276" gene="AT1G18830"/>
        <instance sequence="aatat" strand="-" begin="-273" end="-277" gene="AT1G18830"/>
        <instance sequence="aatat" strand="-" begin="-212" end="-216" gene="AT1G18830"/>
        <instance sequence="aatat" strand="-" begin="-860" end="-864" gene="AT1G18970"/>
        <instance sequence="aatat" strand="+" begin="-845" end="-841" gene="AT1G18970"/>
        <instance sequence="aatat" strand="-" begin="-812" end="-816" gene="AT1G18970"/>
        <instance sequence="aatat" strand="+" begin="-790" end="-786" gene="AT1G18970"/>
        <instance sequence="aatat" strand="-" begin="-658" end="-662" gene="AT1G18970"/>
        <instance sequence="aatat" strand="+" begin="-586" end="-582" gene="AT1G18970"/>
        <instance sequence="aatat" strand="-" begin="-581" end="-585" gene="AT1G18970"/>
        <instance sequence="aatat" strand="-" begin="-452" end="-456" gene="AT1G18970"/>
        <instance sequence="aatat" strand="+" begin="-441" end="-437" gene="AT1G18970"/>
        <instance sequence="aatat" strand="-" begin="-436" end="-440" gene="AT1G18970"/>
        <instance sequence="aatat" strand="-" begin="-427" end="-431" gene="AT1G18970"/>
        <instance sequence="aatat" strand="+" begin="-976" end="-972" gene="AT1G19610"/>
        <instance sequence="aatat" strand="+" begin="-470" end="-466" gene="AT1G19610"/>
        <instance sequence="aatat" strand="+" begin="-10" end="-6" gene="AT1G19610"/>
        <instance sequence="aatat" strand="-" begin="-5" end="-9" gene="AT1G19610"/>
        <instance sequence="aatat" strand="+" begin="-226" end="-222" gene="AT1G21400"/>
        <instance sequence="aatat" strand="-" begin="-221" end="-225" gene="AT1G21400"/>
        <instance sequence="aatat" strand="+" begin="-587" end="-583" gene="AT1G22110"/>
        <instance sequence="aatat" strand="+" begin="-546" end="-542" gene="AT1G22110"/>
        <instance sequence="aatat" strand="-" begin="-541" end="-545" gene="AT1G22110"/>
        <instance sequence="aatat" strand="+" begin="-453" end="-449" gene="AT1G22110"/>
        <instance sequence="aatat" strand="-" begin="-413" end="-417" gene="AT1G22110"/>
        <instance sequence="aatat" strand="-" begin="-382" end="-386" gene="AT1G22110"/>
        <instance sequence="aatat" strand="-" begin="-199" end="-203" gene="AT1G22110"/>
        <instance sequence="aatat" strand="+" begin="-188" end="-184" gene="AT1G22110"/>
        <instance sequence="aatat" strand="-" begin="-183" end="-187" gene="AT1G22110"/>
        <instance sequence="aatat" strand="+" begin="-162" end="-158" gene="AT1G22110"/>
        <instance sequence="aatat" strand="-" begin="-157" end="-161" gene="AT1G22110"/>
        <instance sequence="aatat" strand="-" begin="-148" end="-152" gene="AT1G22110"/>
        <instance sequence="aatat" strand="+" begin="-101" end="-97" gene="AT1G22110"/>
        <instance sequence="aatat" strand="+" begin="-344" end="-340" gene="AT1G22810"/>
        <instance sequence="aatat" strand="-" begin="-78" end="-82" gene="AT1G22810"/>
        <instance sequence="aatat" strand="+" begin="-73" end="-69" gene="AT1G22810"/>
        <instance sequence="aatat" strand="-" begin="-68" end="-72" gene="AT1G22810"/>
        <instance sequence="aatat" strand="+" begin="-63" end="-59" gene="AT1G22810"/>
        <instance sequence="aatat" strand="-" begin="-58" end="-62" gene="AT1G22810"/>
        <instance sequence="aatat" strand="-" begin="-8" end="-12" gene="AT1G22810"/>
        <instance sequence="aatat" strand="+" begin="-793" end="-789" gene="AT1G22985"/>
        <instance sequence="aatat" strand="-" begin="-788" end="-792" gene="AT1G22985"/>
        <instance sequence="aatat" strand="+" begin="-784" end="-780" gene="AT1G22985"/>
        <instance sequence="aatat" strand="+" begin="-757" end="-753" gene="AT1G22985"/>
        <instance sequence="aatat" strand="+" begin="-323" end="-319" gene="AT1G22985"/>
        <instance sequence="aatat" strand="-" begin="-318" end="-322" gene="AT1G22985"/>
        <instance sequence="aatat" strand="+" begin="-185" end="-181" gene="AT1G22985"/>
        <instance sequence="aatat" strand="-" begin="-180" end="-184" gene="AT1G22985"/>
        <instance sequence="aatat" strand="+" begin="-155" end="-151" gene="AT1G22985"/>
        <instance sequence="aatat" strand="-" begin="-150" end="-154" gene="AT1G22985"/>
        <instance sequence="aatat" strand="-" begin="-463" end="-467" gene="AT1G23550"/>
        <instance sequence="aatat" strand="-" begin="-356" end="-360" gene="AT1G23550"/>
        <instance sequence="aatat" strand="-" begin="-293" end="-297" gene="AT1G23550"/>
        <instance sequence="aatat" strand="-" begin="-256" end="-260" gene="AT1G23550"/>
        <instance sequence="aatat" strand="+" begin="-126" end="-122" gene="AT1G23550"/>
        <instance sequence="aatat" strand="+" begin="-993" end="-989" gene="AT1G26240"/>
        <instance sequence="aatat" strand="+" begin="-891" end="-887" gene="AT1G26240"/>
        <instance sequence="aatat" strand="-" begin="-711" end="-715" gene="AT1G26240"/>
        <instance sequence="aatat" strand="-" begin="-371" end="-375" gene="AT1G26240"/>
        <instance sequence="aatat" strand="+" begin="-247" end="-243" gene="AT1G26240"/>
        <instance sequence="aatat" strand="+" begin="-240" end="-236" gene="AT1G26240"/>
        <instance sequence="aatat" strand="-" begin="-958" end="-962" gene="AT1G26380"/>
        <instance sequence="aatat" strand="+" begin="-874" end="-870" gene="AT1G26380"/>
        <instance sequence="aatat" strand="+" begin="-685" end="-681" gene="AT1G26380"/>
        <instance sequence="aatat" strand="+" begin="-524" end="-520" gene="AT1G26380"/>
        <instance sequence="aatat" strand="+" begin="-333" end="-329" gene="AT1G26380"/>
        <instance sequence="aatat" strand="-" begin="-29" end="-33" gene="AT1G26380"/>
        <instance sequence="aatat" strand="+" begin="-670" end="-666" gene="AT1G26390"/>
        <instance sequence="aatat" strand="+" begin="-664" end="-660" gene="AT1G26390"/>
        <instance sequence="aatat" strand="-" begin="-545" end="-549" gene="AT1G26390"/>
        <instance sequence="aatat" strand="+" begin="-385" end="-381" gene="AT1G26390"/>
        <instance sequence="aatat" strand="-" begin="-380" end="-384" gene="AT1G26390"/>
        <instance sequence="aatat" strand="+" begin="-361" end="-357" gene="AT1G26390"/>
        <instance sequence="aatat" strand="-" begin="-356" end="-360" gene="AT1G26390"/>
        <instance sequence="aatat" strand="-" begin="-265" end="-269" gene="AT1G26390"/>
        <instance sequence="aatat" strand="+" begin="-162" end="-158" gene="AT1G26390"/>
        <instance sequence="aatat" strand="+" begin="-131" end="-127" gene="AT1G26390"/>
        <instance sequence="aatat" strand="+" begin="-851" end="-847" gene="AT1G26560"/>
        <instance sequence="aatat" strand="+" begin="-439" end="-435" gene="AT1G26560"/>
        <instance sequence="aatat" strand="-" begin="-434" end="-438" gene="AT1G26560"/>
        <instance sequence="aatat" strand="-" begin="-321" end="-325" gene="AT1G26560"/>
        <instance sequence="aatat" strand="-" begin="-273" end="-277" gene="AT1G26560"/>
        <instance sequence="aatat" strand="+" begin="-244" end="-240" gene="AT1G26560"/>
        <instance sequence="aatat" strand="-" begin="-179" end="-183" gene="AT1G26560"/>
        <instance sequence="aatat" strand="+" begin="-148" end="-144" gene="AT1G26560"/>
        <instance sequence="aatat" strand="-" begin="-143" end="-147" gene="AT1G26560"/>
        <instance sequence="aatat" strand="-" begin="-122" end="-126" gene="AT1G26560"/>
        <instance sequence="aatat" strand="+" begin="-868" end="-864" gene="AT1G26720"/>
        <instance sequence="aatat" strand="-" begin="-777" end="-781" gene="AT1G26720"/>
        <instance sequence="aatat" strand="+" begin="-765" end="-761" gene="AT1G26720"/>
        <instance sequence="aatat" strand="-" begin="-665" end="-669" gene="AT1G26720"/>
        <instance sequence="aatat" strand="+" begin="-611" end="-607" gene="AT1G26720"/>
        <instance sequence="aatat" strand="+" begin="-569" end="-565" gene="AT1G26720"/>
        <instance sequence="aatat" strand="+" begin="-538" end="-534" gene="AT1G26720"/>
        <instance sequence="aatat" strand="-" begin="-533" end="-537" gene="AT1G26720"/>
        <instance sequence="aatat" strand="-" begin="-526" end="-530" gene="AT1G26720"/>
        <instance sequence="aatat" strand="-" begin="-400" end="-404" gene="AT1G26720"/>
        <instance sequence="aatat" strand="+" begin="-321" end="-317" gene="AT1G26720"/>
        <instance sequence="aatat" strand="-" begin="-316" end="-320" gene="AT1G26720"/>
        <instance sequence="aatat" strand="-" begin="-115" end="-119" gene="AT1G26720"/>
        <instance sequence="aatat" strand="+" begin="-954" end="-950" gene="AT1G28470"/>
        <instance sequence="aatat" strand="-" begin="-949" end="-953" gene="AT1G28470"/>
        <instance sequence="aatat" strand="+" begin="-928" end="-924" gene="AT1G28470"/>
        <instance sequence="aatat" strand="-" begin="-923" end="-927" gene="AT1G28470"/>
        <instance sequence="aatat" strand="+" begin="-892" end="-888" gene="AT1G28470"/>
        <instance sequence="aatat" strand="+" begin="-840" end="-836" gene="AT1G28470"/>
        <instance sequence="aatat" strand="-" begin="-692" end="-696" gene="AT1G28470"/>
        <instance sequence="aatat" strand="+" begin="-661" end="-657" gene="AT1G28470"/>
        <instance sequence="aatat" strand="-" begin="-656" end="-660" gene="AT1G28470"/>
        <instance sequence="aatat" strand="+" begin="-575" end="-571" gene="AT1G28470"/>
        <instance sequence="aatat" strand="-" begin="-523" end="-527" gene="AT1G28470"/>
        <instance sequence="aatat" strand="+" begin="-272" end="-268" gene="AT1G28470"/>
        <instance sequence="aatat" strand="-" begin="-267" end="-271" gene="AT1G28470"/>
        <instance sequence="aatat" strand="+" begin="-120" end="-116" gene="AT1G28470"/>
        <instance sequence="aatat" strand="-" begin="-115" end="-119" gene="AT1G28470"/>
        <instance sequence="aatat" strand="+" begin="-91" end="-87" gene="AT1G28470"/>
        <instance sequence="aatat" strand="+" begin="-710" end="-706" gene="AT1G29000"/>
        <instance sequence="aatat" strand="+" begin="-628" end="-624" gene="AT1G29000"/>
        <instance sequence="aatat" strand="-" begin="-493" end="-497" gene="AT1G29000"/>
        <instance sequence="aatat" strand="+" begin="-371" end="-367" gene="AT1G29000"/>
        <instance sequence="aatat" strand="-" begin="-126" end="-130" gene="AT1G29000"/>
        <instance sequence="aatat" strand="+" begin="-969" end="-965" gene="AT1G30700"/>
        <instance sequence="aatat" strand="-" begin="-964" end="-968" gene="AT1G30700"/>
        <instance sequence="aatat" strand="+" begin="-889" end="-885" gene="AT1G30700"/>
        <instance sequence="aatat" strand="+" begin="-714" end="-710" gene="AT1G30700"/>
        <instance sequence="aatat" strand="-" begin="-707" end="-711" gene="AT1G30700"/>
        <instance sequence="aatat" strand="-" begin="-621" end="-625" gene="AT1G30700"/>
        <instance sequence="aatat" strand="-" begin="-613" end="-617" gene="AT1G30700"/>
        <instance sequence="aatat" strand="+" begin="-387" end="-383" gene="AT1G30700"/>
        <instance sequence="aatat" strand="-" begin="-382" end="-386" gene="AT1G30700"/>
        <instance sequence="aatat" strand="-" begin="-228" end="-232" gene="AT1G30700"/>
        <instance sequence="aatat" strand="+" begin="-164" end="-160" gene="AT1G30700"/>
        <instance sequence="aatat" strand="-" begin="-159" end="-163" gene="AT1G30700"/>
        <instance sequence="aatat" strand="+" begin="-133" end="-129" gene="AT1G30700"/>
        <instance sequence="aatat" strand="-" begin="-126" end="-130" gene="AT1G30700"/>
        <instance sequence="aatat" strand="+" begin="-61" end="-57" gene="AT1G30700"/>
        <instance sequence="aatat" strand="-" begin="-56" end="-60" gene="AT1G30700"/>
        <instance sequence="aatat" strand="-" begin="-983" end="-987" gene="AT1G32350"/>
        <instance sequence="aatat" strand="-" begin="-949" end="-953" gene="AT1G32350"/>
        <instance sequence="aatat" strand="+" begin="-901" end="-897" gene="AT1G32350"/>
        <instance sequence="aatat" strand="-" begin="-896" end="-900" gene="AT1G32350"/>
        <instance sequence="aatat" strand="+" begin="-853" end="-849" gene="AT1G32350"/>
        <instance sequence="aatat" strand="+" begin="-762" end="-758" gene="AT1G32350"/>
        <instance sequence="aatat" strand="-" begin="-755" end="-759" gene="AT1G32350"/>
        <instance sequence="aatat" strand="+" begin="-648" end="-644" gene="AT1G32350"/>
        <instance sequence="aatat" strand="-" begin="-440" end="-444" gene="AT1G32350"/>
        <instance sequence="aatat" strand="+" begin="-409" end="-405" gene="AT1G32350"/>
        <instance sequence="aatat" strand="+" begin="-371" end="-367" gene="AT1G32350"/>
        <instance sequence="aatat" strand="+" begin="-350" end="-346" gene="AT1G32350"/>
        <instance sequence="aatat" strand="-" begin="-318" end="-322" gene="AT1G32350"/>
        <instance sequence="aatat" strand="+" begin="-273" end="-269" gene="AT1G32350"/>
        <instance sequence="aatat" strand="+" begin="-226" end="-222" gene="AT1G32350"/>
        <instance sequence="aatat" strand="+" begin="-196" end="-192" gene="AT1G32350"/>
        <instance sequence="aatat" strand="+" begin="-191" end="-187" gene="AT1G32350"/>
        <instance sequence="aatat" strand="-" begin="-866" end="-870" gene="AT1G32940"/>
        <instance sequence="aatat" strand="+" begin="-848" end="-844" gene="AT1G32940"/>
        <instance sequence="aatat" strand="-" begin="-780" end="-784" gene="AT1G32940"/>
        <instance sequence="aatat" strand="+" begin="-664" end="-660" gene="AT1G32940"/>
        <instance sequence="aatat" strand="-" begin="-659" end="-663" gene="AT1G32940"/>
        <instance sequence="aatat" strand="+" begin="-649" end="-645" gene="AT1G32940"/>
        <instance sequence="aatat" strand="-" begin="-642" end="-646" gene="AT1G32940"/>
        <instance sequence="aatat" strand="+" begin="-537" end="-533" gene="AT1G32940"/>
        <instance sequence="aatat" strand="-" begin="-532" end="-536" gene="AT1G32940"/>
        <instance sequence="aatat" strand="-" begin="-511" end="-515" gene="AT1G32940"/>
        <instance sequence="aatat" strand="+" begin="-807" end="-803" gene="AT1G33890"/>
        <instance sequence="aatat" strand="-" begin="-800" end="-804" gene="AT1G33890"/>
        <instance sequence="aatat" strand="+" begin="-783" end="-779" gene="AT1G33890"/>
        <instance sequence="aatat" strand="-" begin="-778" end="-782" gene="AT1G33890"/>
        <instance sequence="aatat" strand="+" begin="-737" end="-733" gene="AT1G33890"/>
        <instance sequence="aatat" strand="-" begin="-692" end="-696" gene="AT1G33890"/>
        <instance sequence="aatat" strand="-" begin="-619" end="-623" gene="AT1G33890"/>
        <instance sequence="aatat" strand="-" begin="-575" end="-579" gene="AT1G33890"/>
        <instance sequence="aatat" strand="+" begin="-483" end="-479" gene="AT1G33890"/>
        <instance sequence="aatat" strand="+" begin="-420" end="-416" gene="AT1G33890"/>
        <instance sequence="aatat" strand="-" begin="-377" end="-381" gene="AT1G33890"/>
        <instance sequence="aatat" strand="-" begin="-160" end="-164" gene="AT1G33890"/>
        <instance sequence="aatat" strand="+" begin="-118" end="-114" gene="AT1G33890"/>
        <instance sequence="aatat" strand="+" begin="-39" end="-35" gene="AT1G33890"/>
        <instance sequence="aatat" strand="-" begin="-34" end="-38" gene="AT1G33890"/>
        <instance sequence="aatat" strand="+" begin="-990" end="-986" gene="AT1G47510"/>
        <instance sequence="aatat" strand="+" begin="-915" end="-911" gene="AT1G47510"/>
        <instance sequence="aatat" strand="+" begin="-908" end="-904" gene="AT1G47510"/>
        <instance sequence="aatat" strand="-" begin="-886" end="-890" gene="AT1G47510"/>
        <instance sequence="aatat" strand="+" begin="-504" end="-500" gene="AT1G47510"/>
        <instance sequence="aatat" strand="+" begin="-293" end="-289" gene="AT1G47510"/>
        <instance sequence="aatat" strand="-" begin="-288" end="-292" gene="AT1G47510"/>
        <instance sequence="aatat" strand="+" begin="-274" end="-270" gene="AT1G47510"/>
        <instance sequence="aatat" strand="+" begin="-56" end="-52" gene="AT1G47510"/>
        <instance sequence="aatat" strand="+" begin="-40" end="-36" gene="AT1G47510"/>
        <instance sequence="aatat" strand="-" begin="-35" end="-39" gene="AT1G47510"/>
        <instance sequence="aatat" strand="+" begin="-940" end="-936" gene="AT1G47890"/>
        <instance sequence="aatat" strand="+" begin="-850" end="-846" gene="AT1G47890"/>
        <instance sequence="aatat" strand="-" begin="-845" end="-849" gene="AT1G47890"/>
        <instance sequence="aatat" strand="-" begin="-689" end="-693" gene="AT1G47890"/>
        <instance sequence="aatat" strand="+" begin="-658" end="-654" gene="AT1G47890"/>
        <instance sequence="aatat" strand="-" begin="-653" end="-657" gene="AT1G47890"/>
        <instance sequence="aatat" strand="-" begin="-415" end="-419" gene="AT1G47890"/>
        <instance sequence="aatat" strand="+" begin="-397" end="-393" gene="AT1G47890"/>
        <instance sequence="aatat" strand="-" begin="-392" end="-396" gene="AT1G47890"/>
        <instance sequence="aatat" strand="-" begin="-311" end="-315" gene="AT1G47890"/>
        <instance sequence="aatat" strand="-" begin="-283" end="-287" gene="AT1G47890"/>
        <instance sequence="aatat" strand="+" begin="-208" end="-204" gene="AT1G47890"/>
        <instance sequence="aatat" strand="-" begin="-203" end="-207" gene="AT1G47890"/>
        <instance sequence="aatat" strand="-" begin="-120" end="-124" gene="AT1G47890"/>
        <instance sequence="aatat" strand="+" begin="-995" end="-991" gene="AT1G47990"/>
        <instance sequence="aatat" strand="-" begin="-990" end="-994" gene="AT1G47990"/>
        <instance sequence="aatat" strand="-" begin="-948" end="-952" gene="AT1G47990"/>
[truncated: 2,868,295 more chars]
